# Supplementary material for: Does physical activity-based intervention decrease repetitive negative thinking? A systematic review
Source: PLoS One. 2025 Apr 1;20(4):e0319806. doi: 10.1371/journal.pone.0319806 (PMC11960971; doi:10.1371/journal.pone.0319806)
Supplement: S1 File — https://doi.org/10.6084/m9.figshare.25711734. (ZIP) [file pone.0319806.s001.zip]

Archive with 88 entries (82 files):
- supporting information/
- supporting information/database/
- supporting information/.DS_Store
- __MACOSX/supporting information/._.DS_Store
- supporting information/paper file/
- supporting information/library/
- supporting information/data extract and included.xlsx
- __MACOSX/supporting information/._data extract and included.xlsx
- supporting information/methodological quality.xlsx
- __MACOSX/supporting information/._methodological quality.xlsx
- supporting information/database/wos1001-1434.ris
- __MACOSX/supporting information/database/._wos1001-1434.ris
- supporting information/database/PsycNET_601-700.ris
- __MACOSX/supporting information/database/._PsycNET_601-700.ris
- supporting information/database/PsycNET_101-200.ris
- __MACOSX/supporting information/database/._PsycNET_101-200.ris
- supporting information/database/PsycNET_801-900.ris
- __MACOSX/supporting information/database/._PsycNET_801-900.ris
- supporting information/database/PsycNET_901-948.ris
- __MACOSX/supporting information/database/._PsycNET_901-948.ris
- supporting information/database/PsycNET_1-100.ris
- __MACOSX/supporting information/database/._PsycNET_1-100.ris
- supporting information/database/pubmed-1321.nbib
- __MACOSX/supporting information/database/._pubmed-1321.nbib
- supporting information/database/PsycNET_401-500.ris
- __MACOSX/supporting information/database/._PsycNET_401-500.ris
- supporting information/database/PsycNET_201-300.ris
- __MACOSX/supporting information/database/._PsycNET_201-300.ris
- supporting information/database/PsycNET_501-600.ris
- __MACOSX/supporting information/database/._PsycNET_501-600.ris
- supporting information/database/cochrane 545.ris
- __MACOSX/supporting information/database/._cochrane 545.ris
- supporting information/database/PsycNET_301-400.ris
- __MACOSX/supporting information/database/._PsycNET_301-400.ris
- supporting information/database/PsycNET_701-800.ris
- __MACOSX/supporting information/database/._PsycNET_701-800.ris
- supporting information/database/wos1-1000.ris
- __MACOSX/supporting information/database/._wos1-1000.ris
- supporting information/paper file/Gordon 2020.pdf
- __MACOSX/supporting information/paper file/._Gordon 2020.pdf
- supporting information/paper file/Aalsma 2022.pdf
- __MACOSX/supporting information/paper file/._Aalsma 2022.pdf
- supporting information/paper file/Gordon 2021.pdf
- __MACOSX/supporting information/paper file/._Gordon 2021.pdf
- supporting information/paper file/.DS_Store
- __MACOSX/supporting information/paper file/._.DS_Store
- supporting information/paper file/Craft 2015.pdf
- __MACOSX/supporting information/paper file/._Craft 2015.pdf
- supporting information/paper file/Herring 2017.pdf
- __MACOSX/supporting information/paper file/._Herring 2017.pdf
- supporting information/paper file/Jacoby2024.pdf
- __MACOSX/supporting information/paper file/._Jacoby2024.pdf
- supporting information/paper file/de Bruin 2016.pdf
- __MACOSX/supporting information/paper file/._de Bruin 2016.pdf
- supporting information/paper file/Herring 2011.pdf
- __MACOSX/supporting information/paper file/._Herring 2011.pdf
- supporting information/paper file/Shrimal2024.pdf
- __MACOSX/supporting information/paper file/._Shrimal2024.pdf
- supporting information/paper file/van Aalst 2021.pdf
- __MACOSX/supporting information/paper file/._van Aalst 2021.pdf
- supporting information/paper file/plag2020.pdf
- __MACOSX/supporting information/paper file/._plag2020.pdf
- supporting information/paper file/Vollbehr2021.pdf
- __MACOSX/supporting information/paper file/._Vollbehr2021.pdf
- supporting information/paper file/McDowell 2016.pdf
- __MACOSX/supporting information/paper file/._McDowell 2016.pdf
- supporting information/paper file/Herring 2019.pdf
- __MACOSX/supporting information/paper file/._Herring 2019.pdf
- supporting information/paper file/Alderman 2016.pdf
- __MACOSX/supporting information/paper file/._Alderman 2016.pdf
- supporting information/paper file/Basso 2022.pdf
- __MACOSX/supporting information/paper file/._Basso 2022.pdf
- supporting information/paper file/Shors 2018.pdf
- __MACOSX/supporting information/paper file/._Shors 2018.pdf
- supporting information/paper file/Schuver 2016.pdf
- __MACOSX/supporting information/paper file/._Schuver 2016.pdf
- supporting information/paper file/La Rocque 2021.pdf
- __MACOSX/supporting information/paper file/._La Rocque 2021.pdf
- supporting information/library/My EndNote Library.enl
- __MACOSX/supporting information/library/._My EndNote Library.enl
- supporting information/library/.DS_Store
- __MACOSX/supporting information/library/._.DS_Store
- supporting information/library/extract.txt
- __MACOSX/supporting information/library/._extract.txt
- supporting information/library/My EndNote Library.Data/
- supporting information/library/My EndNote Library.Data/sdb/
- supporting information/library/My EndNote Library.Data/sdb/pdb.eni
- supporting information/library/My EndNote Library.Data/sdb/sdb.eni
