# Supplementary material for: Does physical activity-based intervention decrease repetitive negative thinking? A systematic review
Source: PLoS One. 2025 Apr 1;20(4):e0319806. doi: 10.1371/journal.pone.0319806 (PMC11960971; doi:10.1371/journal.pone.0319806)
Supplement: S1 File — https://doi.org/10.6084/m9.figshare.25711734. (ZIP) [file pone.0319806.s001.zip › supporting information/methodological quality.xlsx]

## Sheet: Sheet1
No	study	Inclusion and source	Random allocation	Concealed allocation	Baseline comparability	Blinded subjects	Blinded therapists	Blinded assessors	Outcomes for more than 85 percent	Intention-to-treat analysis	Between-group comparisons	Mean and variability data	total
1	Aalsm et al., 2022	1	0	0	1	0	0	0	1	-	1	1	5
2	Alderman et al., 2016	1	0	0	1	0	0	0	1	1	1	1	6
3	Basso et al., 2022	1	1	0	1	0	0	0	1	1	1	1	7
4	Craft, 2005	0	0	0	1	0	0	0	1	0	1	1	4
5	de Bruin, 2016	0	1	1	1	1	0	0	0	0	1	1	6
6	Gordon et al., 2020	0	1	1	1	0	0	0	0	1	1	1	6
7	Gordon et al., 2021	1	1	0	1	0	0	0	0	1	1	1	6
8	Herring et al., 2011	1	1	1	1	0	0	0	0	1	1	1	7
9	Herring et al., 2017	1	1	1	1	0	0	0	0	0	1	1	6
10	Herring et al., 2019	1	1	1	0	0	0	0	1	0	1	1	6
11	Jacoby et al., 2024	1	1	1	1	-	-	1	1	1	1	1	9
12	La Rocque et al., 2021	1	1	1	0	1	1	1	1	1	1	1	10
13	McDowell et al., 2016	1	1	0	0	0	0	0	1	0	1	1	5
14	Plag et al., 2020	1	1	1	1	0	-	1	1	1	1	1	9
15	Schuver et al., 2016	1	1	1	1	0	1	1	0	1	1	1	9
16	Shors et al., 2018	1	1	0	1	0	0	0	1	1	1	0	6
17	Shrimal et al., 2024	1	0	0	1	0	-	1	1	1	1	1	7
18	van aalst et al., 2021	1	1	0	0	0	0	0	1	0	1	1	5
19	Vollbehr et al., 2021	1	1	-	1	0	0	1	1	1	1	1	8
