# Supplementary material for: Does physical activity-based intervention decrease repetitive negative thinking? A systematic review
Source: PLoS One. 2025 Apr 1;20(4):e0319806. doi: 10.1371/journal.pone.0319806 (PMC11960971; doi:10.1371/journal.pone.0319806)
Supplement: S1 File — https://doi.org/10.6084/m9.figshare.25711734. (ZIP) [file pone.0319806.s001.zip › supporting information/database/wos1001-1434.ris]

TY  - JOUR
AU  - Christensen, JF
AU  - Rödiger, C
AU  - Claydon, L
AU  - Haggard, P
TI  - Volition and control in law and in brain science: neurolegal translation of a foundational concept
T2  - FRONTIERS IN HUMAN NEUROSCIENCE
AB  - The law assumes that healthy adults are generally responsible for their actions and have the ability to control their behavior based on rational and moral principles. This contrasts with some recent neuroscientific accounts of action control. Nevertheless, both law and neuroscience acknowledge that strong emotions including fear and anger may "trigger" loss of normal voluntary control over action. Thus, "Loss of Control" is a partial defense for murder under English law, paralleling similar defenses in other legal systems. Here we consider the neuroscientific evidence for such legal classifications of responsibility, particularly focussing on how emotional states modulate voluntary motor control and sense of agency. First, we investigate whether neuroscience could contribute an evidence-base for law in this area. Second, we consider the societal impact of some areas where legal thinking regarding responsibility for action diverges from neuroscientific evidence: should we be guided by normative legal traditions, or by modern understanding of brain functions? In addressing these objectives, we propose a translation exercise between neuroscientific and legal terms, which may assist future interdisciplinary research.
SN  - 1662-5161
DA  - SEP 3
PY  - 2024
VL  - 18
C7  - 1401895
DO  - 10.3389/fnhum.2024.1401895
AN  - WOS:001313364900001
ER  -

TY  - JOUR
AU  - Poovey, K
AU  - Brown, TA
AU  - Rancourt, D
TI  - Further validation of the visceral sensitivity index: Psychometric properties and utility for predicting disordered eating in a diverse university sample
T2  - EATING BEHAVIORS
AB  - Gastrointestinal (GI) visceral sensitivity (i.e., anxiety/worry over GI sensations) may be a key maintaining factor for disordered eating; however, it is unknown whether GI visceral sensitivity predicts the range of disordered eating behaviors in nonclinical samples. The current preregistered study aimed to replicate previous construct validity findings of the Visceral Sensitivity Index (VSI; i.e., factor structure, convergent and discriminant validity) and examine its criterion-related validity for predicting a range of disordered eating attitudes and behaviors in a diverse undergraduate sample. A total of 591 university students were retained in the final analytic sample (53 % women; 23 % Hispanic [Any Race], 10 % Asian, 9 % Black) and completed the VSI, disordered eating, and additional validity measures. A confirmatory factor analysis tested the factor structure of the VSI, and correlations were used to examine convergent and discriminant validity. Hierarchical regressions and t-tests were used to examine criterion-related validity. Results replicated previous construct validity findings in a diverse undergraduate sample. Exploratory analyses supported invariance of the VSI across gender and the VSI discriminated between individuals at high- versus low-risk for an eating disorder and predicted a range of disordered eating attitudes (e.g., body dissatisfaction) and behaviors (e.g., restricting, binge eating, purging, compulsive exercise). GI-specific anxiety appears to be transdiagnostic across disordered eating behaviors and relevant across the spectrum of disordered eating severity. Future work may include developing transdiagnostic models of GI visceral sensitivity in disordered eating and investigating inclusion of the VSI in university screening efforts.
SN  - 1471-0153
SN  - 1873-7358
DA  - DEC
PY  - 2024
VL  - 55
C7  - 101920
DO  - 10.1016/j.eatbeh.2024.101920
C6  - SEP 2024
AN  - WOS:001313568300001
ER  -

TY  - JOUR
AU  - Breese, CR
AU  - Breese, DM
TI  - Managing Overactive Bladder Syndrome
T2  - US PHARMACIST
AB  - Overactive bladder (OAB) syndrome is characterized by the symptoms of urgency (with or without urge incontinence), frequency, and nocturia. Patients experience the constant urge to urinate, even when the bladder is not full. Frequent trips to the bathroom and worrying about involuntary urination can affect a patient's quality of life. Treatments include behavioral therapies (e.g., modified fluid intake, pelvic floor exercises), medications (e.g., antimuscarinic medications, beta-3 adrenergic agonists), and surgery. Pharmacists can optimize the pharmacologic treatment of OAB by doing a thorough medication review, eliminating medications that may be contributing to the patient's symptoms, and encouraging adherence.
SN  - 0148-4818
SN  - 2331-3501
DA  - SEP
PY  - 2024
VL  - 49
IS  - 9
AN  - WOS:001328226300014
ER  -

TY  - JOUR
AU  - Mcguire, AP
AU  - Rodenbaugh, M
AU  - Howard, BAN
AU  - Contractor, AA
TI  - Response Styles to Positive Affect During a Positive Psychology Intervention for Veterans With PTSD and Moral Injury: Preliminary Results From a Moral Elevation Intervention Pilot Trial
T2  - PSYCHOLOGICAL TRAUMA-THEORY RESEARCH PRACTICE AND POLICY
AB  - Objective: Veterans with posttraumatic stress disorder (PTSD) or moral injury are at risk of maladaptive response styles to positive emotions, such as emotional numbing. A potential pathway to target problematic responses to positive affect is a positive psychology intervention that elicits moral elevation-feeling inspired after witnessing someone perform a virtuous act. This study aims to examine responses to positive affect in a pilot trial of a web-based moral elevation intervention titled, MOVED: Moral Elevation Online Intervention for Veterans Experiencing Distress Related to PTSD and Moral Injury. Method: Veterans who reported moral injury distress and probable PTSD were randomized into an intervention or control condition (n = 48). We examined repeated measures data during the trial and focused on three subscales of the Response to Positive Affect Questionnaire: rumination on positive mood and somatic experiences (emotion-focus), rumination on positive aspects of the self and pursuit of relevant goals (self-focus), and efforts to dampen positive moods (dampening). Three multilevel models were fitted with time and condition as predictors and subscale scores as outcomes. Qualitative data reported at intervention sessions was also reviewed and coded based on the three subscales. Results: Veterans in the MOVED condition reported more positive rumination than the control condition for both emotion-focus (b = 2.70, p = .023) and self-focus styles (b = 2.90, p = .003). There was no group difference in the dampening style. Qualitative responses after elevation-eliciting exercises and session-based goals were most frequently coded as including emotion-focused positive rumination, followed by dampening, then self-focused rumination. Conclusion: These results provide preliminary evidence that a moral elevation intervention might contribute to positive responses to positive affect in a sample predisposed to emotional numbing.
SN  - 1942-9681
SN  - 1942-969X
DA  - 2024 AUG 29
PY  - 2024
DO  - 10.1037/tra0001774
C6  - AUG 2024
AN  - WOS:001300863000001
ER  -

TY  - JOUR
AU  - McCurdy, JD
AU  - Crooks, P
AU  - Gwaltney, C
AU  - Krupnick, R
AU  - Cadogan, KA
AU  - Karki, C
TI  - Development of a new patient-reported outcome measure for complex cryptoglandular fistulas (20-Item complex cryptoglandular fistula questionnaire™): a qualitative study
T2  - JOURNAL OF PATIENT-REPORTED OUTCOMES
AB  - Background There are limited tools to measure the burden of disease and effectiveness of medical/surgical interventions in patients with cryptoglandular fistulas. The aim of this study was to explore concepts that are relevant and important to patients with complex cryptoglandular fistulas (CCF) and to develop a patient-centred, disease-specific, patient-reported outcome measure (PROM) to assess symptom burden and impacts of CCF. Methods A targeted literature review was conducted, followed by one-to-one telephone interviews with five colorectal surgeons (USA, n = 3; UK, n = 1; Spain, n = 1) and 20 US adult patients with CCF to inform the development of a conceptual model and a CCF-specific PROM. The targeted literature review informed the development of the preliminary conceptual model and identified a PROM in the literature that was used as a reference to generate the draft CCF-specific PROM. The colorectal surgeon interviews provided insights on the experience of patients with CCF to refine the conceptual model, formulate probing questions for use in patient interviews, and to develop the draft CCF-specific PROM. Patients' descriptions of their experiences with symptoms and the impacts on their lives and evaluation of the draft CCF-specific PROM in concept elicitation and cognitive interviews were used to develop the final conceptual model and final CCF-specific PROM. Results Ten symptoms (odour, pain during bowel movement, abscess, post-operative pain, discharge/drainage/leakage, anal/perianal pain, inflammation/swelling, skin irritation, bleeding and itchiness) and 11 impacts (discomfort, inability to exercise, embarrassment, difficulty sitting, worry about disease, adapted life to maintain hygiene, negatively impacted social life/isolation, inability to perform daily activities, reduced interest in sex, negatively impacted intimate relationships and negatively impacted mood) were reported as most salient by patients. The patient experience, clinician perspective, and literature review provided input to item generation. Evaluation of relevance and patient understanding through cognitive interviews with patients provided evidence for the content validity of the new patient-reported outcome measure: the 20-item Complex Cryptoglandular Fistula Questionnaire (TM) (CCFQ-20 (TM)). Conclusion The CCFQ-20 (TM) is a new clinician-guided, patient-validated, disease-specific patient-reported outcome measure that measures disease impact and quality of life in patients with CCF.
SN  - 2509-8020
DA  - AUG 22
PY  - 2024
VL  - 8
IS  - 1
C7  - 99
DO  - 10.1186/s41687-024-00729-5
AN  - WOS:001296585000001
ER  -

TY  - JOUR
AU  - Adamis, AM
AU  - Jessup, SC
AU  - Cole, DA
AU  - Olatunji, BO
TI  - Ecological momentary assessment of the unique effects of trait worry on daily negative emotionality: does arousal matter?
T2  - COGNITION & EMOTION
AB  - Worry proneness is a transdiagnostic trait that predicts increased negative affect (NA), potentially in the service of preventing negative emotional contrasts. Although discrete types of NA vary along the dimension of arousal, the extent to which trait worry predicts high vs. low arousal forms of NA in daily life is unclear. This distinction has important implications for conceptualising how worry may perturb adaptive emotionality in various disorders. The present study (not pre-registered) aimed to isolate the effects of trait worry on high (N = 88) and low (N = 122) arousal NA in daily life using ecological momentary assessment while controlling for potential physical and psychological confounds. Participants were assessed for trait worry and depressive symptoms at baseline then reported their affect, heart rate, and exercise three times per day for one week. Multilevel models revealed that trait worry predicted both increased high and low arousal NA after controlling for momentary heart rate, daily exercise, and depression. In contrast, baseline depressive symptoms only predicted low arousal NA in daily life. Findings support the contrast avoidance model of worry and suggest that worry is linked to increased state NA in daily life, independent of arousal.
SN  - 0269-9931
SN  - 1464-0600
DA  - 2024 AUG 2
PY  - 2024
DO  - 10.1080/02699931.2024.2386124
C6  - AUG 2024
AN  - WOS:001285891600001
ER  -

TY  - JOUR
AU  - Jesus, JC
AU  - von Humboldt, S
AU  - Soares, L
AU  - Leal, I
TI  - Neglect in Older Adults: A Sociodemographic and Health Approach in the Portuguese Context
T2  - SOCIAL SCIENCES-BASEL
AB  - Southern European countries have shown indicators of accelerated aging. In Portugal, a particularly worrying aspect of this reality lies in the relationship between the aging process and the incidence of violence in older adults, as the degree of dependence and/or health status becomes a significant risk factor for the occurrence of violence. The objectives of the present study were (1) to assess the risk of violence and indicators of neglect in Portuguese older adults; (2) to examine the differences in neglect indicators according to sociodemographic characteristics and health habits. The final sample consisted of 1012 Portuguese older adults aged 65 or over. Participants were asked about sociodemographic characteristics and health habits. The risk of violence was measured using the Vulnerability to Abuse Screening Scale, and the neglect subscale of the Elder Abuse: A Multinational Prevalence Survey was used to evaluate indicators of exposure to neglect in the past year. The results show that approximately 27% of the population presents values of risk to violence. One-tenth of participants were exposed to low levels of neglect indicators and slightly fewer people (5%) were exposed to higher levels of neglect indicators. There are significant differences regarding exposure to neglect according to the age groups, gender, and marital status, depending on the living situation, years of retirement, practice of physical exercise, existence of chronic disease, alcohol consumption, and frequency of leaving home.
SN  - 2076-0760
DA  - AUG
PY  - 2024
VL  - 13
IS  - 8
C7  - 419
DO  - 10.3390/socsci13080419
AN  - WOS:001307564600001
ER  -

TY  - JOUR
AU  - Hart, W
AU  - Garrison, K
AU  - Lambert, JT
AU  - Hall, BT
TI  - Don't Worry About Being You: Relations Between Perceived Authenticity and Mental Health are Due to Self-Esteem and Executive Functioning
T2  - PSYCHOLOGICAL REPORTS
AB  - Numerous studies show that perceived authenticity is a reliable predictor of mental health outcomes. To expand on these studies, we examined whether such relations could be due to perceived authenticity's confounding with both self-esteem and executive functioning. A representative sample of US participants (N = 446; Mage = 46.10; 51.1% female; 78.0% White) completed measures of perceived authenticity, self-esteem, executive functioning, and various indicators of mental health (e.g., subjective wellbeing, depression). At the bivariate level, perceived authenticity had a positive, large correlation with a mental health composite. However, after controlling for self-esteem and executive functioning, this relationship became nonsignificant and trivial in size. The findings extend basic understanding of how self-relevant constructs contribute to mental health and suggest advice for individuals looking to capitalize on evidence linking perceived authenticity to mental health benefits: Build a strong base of self-worth and exercise agency.
SN  - 0033-2941
SN  - 1558-691X
DA  - 2024 JUL 26
PY  - 2024
DO  - 10.1177/00332941241267712
C6  - JUL 2024
AN  - WOS:001278045900001
ER  -

TY  - JOUR
AU  - Yang, LJ
AU  - Zhang, ZW
AU  - Zhang, JR
AU  - Veloo, A
TI  - The relationship between competitive anxiety and athlete burnout in college athlete: the mediating roles of competence and autonomy
T2  - BMC PSYCHOLOGY
AB  - Background In the cognitive-affective model of athlete burnout, anxiety is a key physiological response to stress that influences the development of burnout in athletes. Despite its importance, there has been little research on the relationship between competitive anxiety and athlete burnout, particularly regarding the mediating mechanisms. This study aimed to explore the relationship between competitive anxiety and athlete burnout, with a focus on the mediating role of general need satisfaction from self-determination theory. Methods The current study employed a cross-sectional design involving 618 college athletes (354 females, mean age 20.57 years), comprising 303 participants in individual sports and 315 in team sports. These participants completed the Sport Anxiety Scale-2 (SAS-2), the Athlete Burnout Questionnaire (ABQ), and the Basic Psychological Need Satisfaction Scale in General (BPNSS-G) online. Subsequently, correlation, regression, and mediation analyses were conducted using SPSS and JASP to examine the relationships between the variables. Results Regression results indicated that somatic anxiety (beta = 0.116, t = 2.21, p = 0.028) and concentration disruption (beta = 0.259, t = 5.35, p < 0.001) in competitive anxiety were positively correlated with athlete burnout. Worry in competitive anxiety was negatively correlated with competence (beta =-0.149, t=-2.70, p = 0.007) and autonomy (beta =-0.179, t=-3.25, p = 0.001) in needs satisfaction. Additionally, the regression results found that competence (beta =-0.178, t=-3.39, p = 0.001) and Autonomy (beta =-0.208, t=-4.17, p < 0.001) were negatively associated with athlete burnout. Mediation analyses revealed significant direct effects in the relationship between somatic anxiety (Effect = 0.116, p = 0.026) along with concentration disruption (Effect = 0.259, p < 0.001) and athlete burnout. In the indirect effect, worry (Effect = 0.071, p = 0.002) as well as concentration disruption (Effect = 0.082, p < 0.001) had significant effects in relation to athlete burnout, respectively. Conclusions Overall, the current study found that somatic anxiety and concentration disruption in competitive anxiety are related to athlete burnout. Moreover, competence and autonomy in need satisfaction mediated the relationship between competitive anxiety (worry and concentration disruption) and athlete burnout. The findings of this study not only shed further light on the relationship between competitive anxiety and athlete burnout but also provide theoretical insights into the mediating mechanisms of this relationship.
SN  - 2050-7283
DA  - JUL 17
PY  - 2024
VL  - 12
IS  - 1
C7  - 396
DO  - 10.1186/s40359-024-01888-2
AN  - WOS:001271946200002
ER  -

TY  - JOUR
AU  - Monteiro, B
AU  - Galhardo, A
AU  - Senra, H
AU  - Pinto-Gouveia, J
AU  - Cunha, M
TI  - Beyond fight or flight: The protective role of pre-pandemic meditation practice against anxiety and perceived stress
T2  - STRESS AND HEALTH
AB  - The COVID-19 pandemic generated distinct mental health challenges, characterised by stress and anxiety due to its unpredictable duration and continuous threat. This study examined the role of meditation practice on anxiety symptoms and perceived stress, considering co-variables such as self-compassion, acceptance, awareness, brooding, lockdown duration, and sociodemographic characteristics. The study used a longitudinal design and data were collected through online surveys from April 2020 to January 2021 (at four different time points) and included 238 participants from Portugal (165 had prior experience with meditation practices, 73 were non-meditators) with a mean age of 43.08 years (SD = 10.96). Linear mixed models revealed that over time, during the lockdown, the non-meditators group demonstrated a greater increase of anxiety symptoms (beta = -0.226, SE = 0.06, p = 0.006) and perceived stress (beta = -0.20, SE = 0.06, p = 0.004), whereas the meditators group showed non-significant (p > 0.05) variations in anxiety and stress symptoms during the same period of time. The effect of meditation on anxiety symptoms was moderated by sex, days of lockdown, self-compassion, and acceptance. The effect of meditation on perceived stress was moderated by sex, years of education, days of lockdown, and levels of awareness. Additionally, the study explored the potential predictive effect of different meditation session lengths, indicating that longer meditation practices offered greater protection against an increase in anxiety symptoms. These findings highlight the importance of cultivating self-regulation skills and investing in preventive mental health strategies to promote well-being and autonomy. Mental health professionals should prioritise educating communities on evidence-based practices like meditation and compassion exercises to enhance overall health.
SN  - 1532-3005
SN  - 1532-2998
DA  - OCT
PY  - 2024
VL  - 40
IS  - 5
DO  - 10.1002/smi.3440
C6  - JUL 2024
AN  - WOS:001260812400001
ER  -

TY  - JOUR
AU  - Terzioglu, ZA
AU  - Çakir-Çelebi, G
TI  - The effects of the Mindfulness, Acceptance and Self-Compassion in Sport (MASCS) program on the sport anxiety and self-compassion of elite tennis players
T2  - JOURNAL OF APPLIED SPORT PSYCHOLOGY
AB  - This study examined the effect of a twelve-session Mindfulness, Acceptance and Self-Compassion in Sport (MASCS) program on self-compassion and somatic anxiety, worry and concentration disruption sub-dimensions of sport anxiety in elite tennis players. A randomized control group pretest and post-test experimental design was used in this study. The study involved sixteen elite tennis players attending a tennis club. Their ages ranged between 12 and 18 years, with a mean age of 14.25. The Sport Anxiety Scale-2 and the Self-Compassion Scale-Short Form were used as data collection instruments before and after the program. Elite tennis players in the experimental group participated in the MASCS program once a week for twelve weeks. The results showed that after the MASCS program, there was an increase in self-compassion and a decrease in somatic anxiety, worry, and concentration disruption sub-dimensions of sport anxiety in the experimental group. There were also significant differences between self-compassion and the somatic anxiety and concentration disruption sub-dimensions of sport anxiety post-test scores of the experimental and control groups in favor of the experimental group. These findings suggest that elite athletes can improve their ability to cope with anxiety in sports by practicing mindfulness and self-compassion exercises.
   Lay summary: A twelve-session Mindfulness, Acceptance, and Self-Compassion in Sport program decreased somatic anxiety and concentration disruption in elite tennis players. The Mindfulness, Acceptance, and Self-Compassion in Sports program increased self-compassion in elite tennis players.
   The MASCS program has great potential in decreasing somatic anxiety and concentration disruption dimensions of sport anxiety and increasing self-compassion in elite athletes.More exercises focusing on cognitive processes can be included in the program to increase the program's effectiveness on the worry sub-dimension of sport anxiety.
SN  - 1041-3200
SN  - 1533-1571
DA  - JAN 2
PY  - 2025
VL  - 37
IS  - 1
SP  - 121
EP  - 141
DO  - 10.1080/10413200.2024.2370794
C6  - JUN 2024
AN  - WOS:001253084900001
ER  -

TY  - JOUR
AU  - Shigemoto, Y
AU  - Stewart, I
AU  - Muto, T
TI  - The Effect of a Defusion Exercise Including a Hierarchical Procedure on Depressive Rumination
T2  - JAPANESE PSYCHOLOGICAL RESEARCH
AB  - This study examined the effect of a defusion exercise with a hierarchical procedure in the context of depression, depressive rumination, and behavioral inflexibility. A total of 38 undergraduates were randomly assigned to either a defusion or control group. All participants answered questionnaires and engaged in a behavioral flexibility task before and after intervention. For the intervention, the defusion group engaged in a hierarchical defusion procedure. They sorted their depressive private events into either thoughts, feelings, or sensations, and all of them were integrated to "depression." Subsequently, they engaged in word-repetition exercises for "depression." The control group read an emotionally neutral article on Japanese culture for 5 min. Results showed that the defusion exercise decreased cognitive fusion regarding depression. However, it did not decrease depressive rumination or promote behavioral flexibility. These results suggest that adjustments in the implementation of defusion exercises and other interventions may be necessary to reduce depressive rumination and promote behavioral flexibility.
SN  - 0021-5368
SN  - 1468-5884
DA  - 2024 JUN 11
PY  - 2024
DO  - 10.1111/jpr.12533
C6  - JUN 2024
AN  - WOS:001243468700001
ER  -

TY  - JOUR
AU  - Lal, A
AU  - Thompson, DM
TI  - Did private election administration funding advantage Democrats in 2020?
T2  - PROCEEDINGS OF THE NATIONAL ACADEMY OF SCIENCES OF THE UNITED STATES OF AMERICA
AB  - Private donors contributed more than $350 million to local election officials to support the administration of the 2020 election. Supporters argue these grants were neutral and necessary to maintain normal election operations during the pandemic, while critics worry these grants mostly went to Democratic strongholds and tilted election outcomes. How much did these grants shape the 2020 presidential election? To answer this question, we collect administrative data on private election administration grants and election outcomes. We then use advances in synthetic control methods to compare presidential election results and turnout in counties that received grants to counties with similar election results and turnout before 2020. While Democratic counties were more likely to apply for a grant, we find that the grants did not have a noticeable effect on the presidential election. Our estimates of the average effect on Democratic vote share range from 0.03 to 0.36 percentage points. Our estimates of the average effect of receiving a grant on turnout range from 0.03 to 0.14 percentage points. Across specifications, our 95% CIs typically include negative effects and all fail to include effects on Democratic vote share larger than 0.58 percentage points and effects on turnout larger than 0.40 percentage points. We characterize the magnitude of our effects by asking how large they are compared to the margin by which Biden won the 2020 election. In simple bench -marking exercises, we find that the effects of the grants were likely too small to have changed the outcome of the 2020 presidential election.
SN  - 0027-8424
SN  - 1091-6490
DA  - MAY 28
PY  - 2024
VL  - 121
IS  - 22
C7  - e2317563121
DO  - 10.1073/pnas.2317563121
AN  - WOS:001238925000004
ER  -

TY  - JOUR
AU  - Saifan, AR
AU  - Abu Hayeah, H
AU  - Ibrahim, AM
AU  - Dimitri, A
AU  - Alsaraireh, MM
AU  - Alakash, H
AU  - Al Yateem, N
AU  - Zaghamir, DE
AU  - Elshatarat, RA
AU  - Subu, MA
AU  - Saleh, ZT
AU  - AbuRuz, ME
TI  - Experiences on health-related quality of life of Jordanian patients living with heart failure: A qualitative study
T2  - PLOS ONE
AB  - Background
   Quantitative studies have provided valuable statistical insights into Health-Related Quality of Life (HRQoL) among patients with Heart Failure (HF), yet they often lack the depth to fully capture the nuanced, subjective experiences of living with HF particularly in the specific context of Jordan. This study explores the personal narratives of HF patients to understand the full impact of HF on their daily lives, revealing HRQoL aspects that quantitative metrics often miss. This is crucial in developing regions, where the increasing prevalence of HF intersects with local healthcare practices, cultural views, and patient expectations, providing key insights for tailored interventions and better patient care.
   Methods
   Utilizing a phenomenological qualitative design, this study conducted face-to-face semi-structured interviews with 25 HF patients to deeply explore their lived experiences. Thematic analysis was employed to identify major themes related to their perceptions of HF as a disease, its impact on various HRQoL domains, and their recommended strategies to enhance HRQoL.
   Results
   The study involved 25 participants (13 males, 12 females), aged 26-88 years (mean 63), with diverse education and heart failure (HF) severities. It revealed three themes: HF perceptions, its impact on health-related quality of life (HRQoL) across physical, psychosocial, spiritual, cognitive, and economic domains, and HRQoL improvement strategies. Participants had varied HF knowledge; some lacked basic understanding. The physical impact was most significant, affecting daily life and causing symptoms like breathing difficulties, coughing, edema, and fatigue. This physical aspect influenced their psychosocial and spiritual lives, cognitive functions, and economic stability, leading to fear, frustration, worry, social isolation, spiritual and cognitive challenges, and employment problems.
   Conclusions
   The results underscores the need for holistic healthcare approaches, integrating medical, psychological, and social support. Key recommendations include integrated care models, comprehensive patient education, support networks, and policy interventions to enhance HF patient care.
SN  - 1932-6203
DA  - APR 18
PY  - 2024
VL  - 19
IS  - 4
C7  - e0298893
DO  - 10.1371/journal.pone.0298893
AN  - WOS:001207320100071
ER  -

TY  - JOUR
AU  - Howdle, C
AU  - Wright, WJA
AU  - Mant, J
AU  - De Simoni, A
TI  - Factors Influencing Recovery From Pediatric Stroke Based on Discussions From a UK-Based Online Stroke Community: Qualitative Thematic Study
T2  - JOURNAL OF MEDICAL INTERNET RESEARCH
AB  - Background: The incidence of stroke in children is low, and pediatric stroke rehabilitation services are less developed than adult ones. Survivors of pediatric stroke have a long poststroke life expectancy and therefore have the potential to experience impairments from their stroke for many years. However, there are relatively few studies characterizing these impairments and what factors facilitate or counteract recovery. Objective: This study aims to characterize the main barriers to and facilitators of recovery from pediatric stroke. A secondary aim was to explore whether these factors last into adulthood, whether they change, or if new factors impacting recovery emerge in adulthood. Methods: We performed a qualitative thematic analysis based on posts from a population of participants from a UK-based online stroke community, active between 2004 and 2011. The analysis focused on users who talked about their experiences with pediatric stroke, as identified by a previous study. The posts were read by 3 authors, and factors influencing recovery from pediatric stroke were mapped into 4 areas: medical, physical, emotional, and social. Factors influencing recovery were divided into short-term and long-term factors. Results: There were 425 posts relating to 52 survivors of pediatric stroke. Some survivors of stroke posted for themselves, while others were talked about by a third party (mostly parents; 31/35, 89% mothers). In total, 79% (41/52) of survivors of stroke were aged <= 18 years and 21% (11/52) were aged >18 years at the time of posting. Medical factors included comorbidities as a barrier to recovery. Medical interventions, such as speech and language therapy and physiotherapy, were also deemed useful. Exercise, particularly swimming, was deemed a facilitator. Among physical factors, fatigue and chronic pain could persist decades after a stroke, with both reported as a barrier to feeling fully recovered. Tiredness could worsen existing stroke-related impairments. Other long-standing impairments were memory loss, confusion, and dizziness. Among emotional factors, fear and uncertainty were short-term barriers, while positivity was a major facilitator in both short- and long-term recovery. Anxiety, grief, and behavioral problems hindered recovery. The social barriers were loneliness, exclusion, and hidden disabilities not being acknowledged by third parties. A good support network and third-party support facilitated recovery. Educational services were important in reintegrating survivors into society. Participants reported that worrying about losing financial support, such as disability allowances, and difficulties in obtaining travel insurance and driving licenses impacted recovery. Conclusions: The lived experience of survivors of pediatric stroke includes long-term hidden disabilities and barriers to rehabilitation. These are present in different settings, such as health care, schools, workplaces, and driving centers. Greater awareness of these issues by relevant professional groups may help ameliorate them.
SN  - 1438-8871
DA  - APR 16
PY  - 2024
VL  - 26
C7  - e49409
DO  - 10.2196/49409
AN  - WOS:001223616400005
ER  -

TY  - JOUR
AU  - Berry, RA
AU  - Driscoll, G
AU  - Fuller-Tyszkiewicz, M
AU  - Rodgers, RF
TI  - Exploring longitudinal relationships between fitness tracking and disordered eating outcomes in college-aged women
T2  - INTERNATIONAL JOURNAL OF EATING DISORDERS
AB  - ObjectiveA growing body of research, primarily cross-sectional, suggests a relationship between the practice of tracking one's food intake and exercise behaviors using fitness-tracking smartphone applications ("apps") or wearable devices ("wearables") and disordered eating symptomatology. The aim of the present study was to explore longitudinal relationships between fitness tracking and disordered eating outcomes among college-aged women, as well as to determine whether the individual-level risk factors of pre-existing eating concerns, perfectionism, and rumination about food moderated the relationship.MethodN = 68 female undergraduates used the MyFitnessPal app for 8 weeks while completing a series of self-report measures.ResultsAt the trait level, fitness tracking frequency was positively associated with weight/shape concerns, but not with the other outcome measures. Daily levels of fitness tracking did not predict next-day levels for any of the outcome measures. Within-day fitness tracking at one timepoint was associated with lower reports of dietary restraint efforts at the next timepoint. None of the proposed moderators significantly interacted with the relationships over time.DiscussionThese results suggest that while those who engage in fitness tracking may experience higher weight/shape concerns as a trait, over time fitness tracking was not associated with an increase in concerns. Further work exploring whether fitness tracking may affect particular subgroups in different ways is warranted.
SN  - 0276-3478
SN  - 1098-108X
DA  - JUL
PY  - 2024
VL  - 57
IS  - 7
SP  - 1532
EP  - 1541
DO  - 10.1002/eat.24192
C6  - MAR 2024
AN  - WOS:001182409000001
ER  -

TY  - JOUR
AU  - Brotto, LA
AU  - Walker, L
AU  - Sears, C
AU  - Woo, S
AU  - Millman, R
AU  - Zdaniuk, B
TI  - A randomized comparison of online mindfulness-based group sex therapy vs supportive group sex education to address sexual dysfunction in breast cancer survivors
T2  - JOURNAL OF SEXUAL MEDICINE
AB  - Background Sexual difficulties and vaginal pain are common following treatment for breast cancer.Aim The goal of this study was to evaluate an online mindfulness-based group sex therapy vs an online supportive sex education group therapy to address these sexual difficulties.Methods Breast cancer survivors (n = 118) were randomized to 1 of the 2 arms; 116 provided informed consent and completed the time 1 assessment. Treatment included 8 weekly 2-hour online group sessions. Those randomized to the mindfulness group completed daily mindfulness exercises, and those in the comparison arm read and completed exercises pertaining to sex education.Outcomes Assessments were repeated at posttreatment and 6 months after the completion of the group.Results There was a main effect of treatment on primary endpoints of sexual desire, sexual distress, and vaginal pain, with all outcomes showing significant improvements, with no differential impact by treatment arm. Secondary endpoints of interoceptive awareness, mindfulness, and rumination about sex also significantly improved with both treatments, with no group-by-time interaction.Conclusion Both mindfulness-based sex therapy and supportive sex education delivered in group format online are effective for improving many facets of sexual function, vaginal pain, rumination, mindfulness, and interoceptive awareness in breast cancer survivors.Strengths and Limitations We used a randomized methodology. Future studies should seek to diversify participants.Clinical Implications These findings highlight the need to offer similar treatments to more breast cancer survivors immediately after and in the years following cancer treatment as a means of improving survivorship quality of life.
SN  - 1743-6095
SN  - 1743-6109
DA  - MAR 11
PY  - 2024
VL  - 21
IS  - 5
SP  - 452
EP  - 463
DO  - 10.1093/jsxmed/qdae022
C6  - MAR 2024
AN  - WOS:001181924100001
ER  -

TY  - JOUR
AU  - Chang, YW
AU  - Lin, PC
AU  - Tsai, SM
TI  - FACTORS ASSOCIATED WITH RECEIPT OF PRENATAL COVID-19 VACCINATION AMONG PREGNANT WOMEN IN TAIWAN
T2  - SOUTHEAST ASIAN JOURNAL OF TROPICAL MEDICINE AND PUBLIC HEALTH
AB  - Pregnant women are at increased risk of severe illness from coronavirus disease 2019 (COVID-19) if infected, prompting the World Health Organization (WHO) to recommend vaccination of pregnant women with a COVID-19 vaccine. In this study, we aimed to identify factors significantly associated with accepting or rejecting prenatal COVID-1 9 vaccination among pregnant women in Taiwan in order to inform efforts to improve vaccination rates in this population. Study subjects consisted of pregnant women receiving prenatal care at any one of three study hospitals in Taiwan during October 2022 -February 2023. Inclusion criteria for study subjects were being aged >= 18 years, being pregnant, having no history of a mental health disorder and being willing and able to complete a study questionnaire. The minimum number of subjects calculated to be needed for the study was 500. Each subject was asked to complete a questionnaire asking about subject demographics, subject knowledge about COVID-19 and the COVID-19 vaccine, where they obtained that knowledge, subject attitude about COVID-19 vaccination during pregnancy and their reasons for receiving or refusing the vaccine. Subjects who answered "received vaccination" or "plan to be vaccinated" in response to the question "Would you receive or have you already received the COVID-1 9 vaccine during this pregnancy?" were considered to have "Received" the vaccine. Subjects who responded "refused vaccination" or "undecided about vaccination" were considered as having "Refused" the vaccine. The questions about attitude were scored and divided into high and low scores. The results of the questionnaire were analyzed by Chi-square tests, t -tests, and multivariate logistic regression analysis to determine the factors significantly associated with receiving prenatal COVID-1 9 vaccination. A total of 594 subjects were included in the study. The mean (+/- standard deviation) age of study subjects was 31.3 (+/- 5.5 ) years. 90.7% of subjects were married, 55.7% had a college/ university education and 78.8% were employed. 43.0% of subjects were in their third trimester of pregnancy, 50.7% had a planned pregnancy and 78.3% had no history of a miscarriage. 72.4% of subjects had received prenatal COVID-19 vaccination. On multiple logistic regression analysis, 6 factors were significantly associated with prenatal COVID-19 vaccination: subjects aged >= 40 years were significantly less likely to receive the vaccine than subjects aged <25 years (adjusted odds ratio (aOR) = 0.288, 95% confidence intervals (CI): 0.099-0.837, p= 0.022); subjects who reported having good health were significantly more likely to receive the vaccine than subjects reporting poor health (aOR = 4.948, 95% CI: 2.309-10.604, p< 0.001); subjects who reported exercising regularly during pregnancy were significantly more likely to receive the vaccine than subjects who said they did not exercise regularly (aOR = 2.843, 95% CI: 1.747-4.627, p< 0.001); subjects who reported receiving an annual influenza vaccine during the previous 3 years were significantly more likely to receive prenatal COVID-19 vaccination than subjects who reported not having an influenza vaccine (aOR = 2.707, 95% CI: 1.241-5.906, p= 0.012); subjects who received prenatal care at Hospital C were significantly less like to receive the vaccine than subjects who received prenatal care at Hospital A (aOR = 0.251, 95% CI: 0.143-0.441, p< 0.
   001); and subjects who had a high attitude score regarding prenatal COVID-19 vaccination were significantly more likely to receive the vaccine than subjects who had a low attitude score (aOR = 2.673, 95% CI: 1.458-4.899, p= 0.001). The main reasons subjects gave for receiving prenatal COVID-1 9 vaccination were concern about the impact of the pandemic (70.7% ) and worry about the complications of COVID-19 (67.4%). The main reason for refusing to receive the vaccine was concern about the safety and side effects of the vaccine (67.1%). In summary, the receipt of prenatal COVID-19 vaccination was associated with younger maternal age, having good self -perceived health, exercising regularly during pregnancy, having previously received influenza vaccination, receiving prenatal care from a hospital promoting prenatal COVID-1 9 vaccination and having a good attitude about prenatal COVID-19 vaccination. We conclude groups that should be targeted to improve prenatal vaccination rates are older women, the administration of Hospital C, women who had not previously received an influenza vaccine, women who had poor perceived health, women who did not exercise regularly and women with a negative attitude about prenatal vaccination. Further studies are needed to determine what interventions would be best to reach these target groups and to determine if these efforts will result in improved vaccination rates.
SN  - 0125-1562
DA  - MAR
PY  - 2024
VL  - 55
IS  - 2
SP  - 29
EP  - 69
AN  - WOS:001227380800001
ER  -

TY  - JOUR
AU  - Liu, CC
AU  - Wang, YL
TI  - Cognitive Differences and ApproachAvoidance Conflict in Digital Gaming Across Generations: Content Analysis of Taiwanese Individuals' Responses on the Word Association Test
T2  - JOURNAL OF RESEARCH IN EDUCATION SCIENCES
AB  - Digital technologies have driven innovation and changes in information dissemination, consumption, entertainment, and social welfare. The ability to use this innovation is often based on age, with younger generations significantly more comfortable than are older generations. This "digital divide" poses a challenge to societies such as Taiwan's, where the National Development Council estimated that 14% of the population was above the age of 65 years in 2018 and estimated that this number would reach 20% by 2025, making Taiwan a superaged society. In such superaged societies, scholars suggest, digital technologies can be used to promote social welfare and the mental and physical health of older individuals. Digital gaming, which has the potential to bridge the gap between users of different generations, is a helpful tool for promoting the well-being of young and old alike. The perception of digital games among users of different generations may influence their motivation for playing games and their overall attitude to digital gaming. To collect diverse data from various age groups, this study employed the Word Association Test (WAT) to determine participants' underlying cognition and emotions. Thus, the aim of this study was to investigate differences in cognitive perceptions and approach -avoidance conflict of digital games among users of different generations. The stimulus word "digital games" was used in the WAT to investigate the cognitive perceptions of different age groups regarding digital games. The study began by considering the applications of digital gaming and then reflected on the differences in the perception of digital games between young -adult, middle-aged, and older groups. Subsequently, the intergroup similarities and differences in perceptions of digital gaming were evaluated.. Method Convenience sampling was employed to recruit participants from different generations and living in Taipei, Taiwan. The young -adult participants included college students, graduate students, nearby residents, and high school students from a certain campus. The older -adult participants were recruited from neighborhoods, community centers, and locations near the aforementioned college. After invalid samples (those without age information) were excluded, 178 valid samples remained. To capture inter -age -group differences in cognitive perceptions of digital games, the participants were divided into three groups: the young -adults group, middle-aged and older -adults group, and advanced age group. The age classifications for the two older groups followed the age categories of the Ministry of Labor in Taiwan: 45 years and above and 65 years and above, respectively. The young -adults group comprised 73 participants [22% male, age of 15-27 years, mean ( SD ) = 20.18 (2.24)], the middle-aged and older -adults group comprised 50 participants [20% male, age of 46-64 years, mean ( SD ) = 59.40 (4.45)], and the advanced age group comprised 55 participants [35% male, age of 65-92 years, mean ( SD ) = 70.69 (4.94)]. The primary research method employed in this study was content analysis of associations with digital game vocabulary. The objective was to systematically categorize and describe data in accordance with predetermined coding categories to obtain structured and quantifiable information about content. Through the literature review conducted for this study, three coding themes were identified in cognitive perceptions of digital games: (1) neutral, (2) positive, and (3) negative game perceptions.
   The study's WAT was conducted in paper -and -pencil format, and the aim was not to measure how many words the participants could provide within a set time frame. Instead, the participants were encouraged to answer with as many words as possible. The WAT was concluded when the participants indicated they could not think of any more words or when they had provided 12 words. Finally, the participants' responses were transcribed verbatim, and the number of words provided by each participant and the summarized themes were calculated. Results The distribution of vocabulary in the three participant groups for neutral, positive, and negative game perceptions revealed that the young-adults group and the middle-aged and older-adults group gave the highest number of responses that were coded as positive game perceptions, whereas the advanced age group gave the most responses coded as neutral game perceptions. This indicated that the younger individuals may have had more positive perceptions of digital games than the older individuals did. In the coding theme of neutral game perceptions, the types of words most commonly provided by the young-adults group were those relating to game types; the three most commonly used words were competitive, simulation, and interaction. The types of words most commonly provided by the middle-aged and older-adults group were those relating to game titles, with the three most widely used words being "Mahjong," "Candy Crush," and "Su doku". The types of words most commonly provided by the advanced age group were also those relating to game titles; the three most often recurring words were "Happy Farm," "Candy Crush," and playing cards. Interestingly, "Candy Crush" was a common word for both the middle-aged and older-adults group and the advanced age group, suggesting that this digital game is commonly played by middle-aged and older individuals in Taiwan but not by young adults. No other words were shared by the three groups in this coding theme. In the coding theme of positive game perceptions, the types of words most commonly provided by the young-adults group were those relating to entertainment, with the three most commonly used words being stress relief, fun, and happiness. The middle-aged and older-adults group gave similar responses to the young-adults group; their two most frequently used terms were fun and stress relief. The types of words most commonly provided by advanced age group were coded as utility, with the most often used terms being brain exercise, passing time, preventing dementia, and learning. Three terms were common to the three groups: passing time, brain exercise, and fun, indicating that the different age groups had similar positive perceptions of playing digital games. In the coding theme of negative game perceptions, the types of words most commonly provided by the young-adults group were those relating to psychological harm, with the most common term being addiction. The types of words most commonly provided by the middle-aged and older-adults group and the advanced age group were related to physical harm, with the often used term being eye discomfort. Notably, addiction was common to all three groups, suggesting that individuals from all generations perceive digital games as addictive. However, the middle-aged and older-adults group appeared to worry more that digital games were harmful to their eyes than that they were addictive.
   Conclusion This study examined and coded responses regarding perceptions of digital gaming of individuals in three distinct age groups and discovered specific differences between the groups' responses.
SN  - 2073-753X
DA  - MAR
PY  - 2024
VL  - 69
IS  - 1
SP  - 131
EP  - 164
DO  - 10.6209/JORIES.202403_69(1).0005
AN  - WOS:001247558000005
ER  -

TY  - JOUR
AU  - Zhang, WX
AU  - Zhang, KC
AU  - Yang, MB
AU  - Si, SB
TI  - Physical Exercise Transforms the Topography and Increases the Invulnerability of the Symptom Network of Depression-Anxiety in the Elderly
T2  - CLINICAL PSYCHOLOGY & PSYCHOTHERAPY
AB  - Background and ObjectivesDepression and anxiety often co-occur and have worse impacts on the elderly when experienced simultaneously. Although physical exercise may alleviate depression and anxiety, how it affects the specific symptoms is not fully understood.MethodsA total of 8884 participants was selected from the 2018 CLHLS database. The 10-item Center for Epidemiologic Studies Depression Scale (CESD-10) and the Generalized Anxiety Disorder Scale-7 (GAD-7) were used to assess depression and anxiety, respectively. Participants were divided into the exercise and the nonexercise groups using propensity score matching to minimize the influence of confounding variables. Depression-anxiety symptom networks were constructed, and network indexes were computed for each group, based on various packages of R. By computing network connectivity, invulnerability simulation was used to investigate the role of physical exercise in network robustness.ResultsBoth groups had D3 (sad mood), A4 (trouble relaxing) and A2 (uncontrollably worry) as central symptoms. In the exercise group, A1 (nervousness), A3 (too much worry) and D1 (bothered by little things) were the strongest bridge nodes. In the nonexercise group, A1 (nervousness), D1 (bothered by little things) and A4 (trouble relaxing) played this role. Participation in physical exercise decreased the centrality of D9 (cannot get doing) but increased the centrality of A3 (too much worry). Furthermore, the exercise group had higher network invulnerability than the nonexercise group under random attack conditions.ConclusionsPhysical exercise affected core symptoms of depression-anxiety and the interactions of symptoms. Targeting central or bridge nodes may be an effective intervention for alleviating the comorbidity. Increased network invulnerability manifested the positive effects of physical exercise.
SN  - 1063-3995
SN  - 1099-0879
DA  - MAR
PY  - 2024
VL  - 31
IS  - 2
C7  - e2971
DO  - 10.1002/cpp.2971
AN  - WOS:001199650800001
ER  -

TY  - JOUR
AU  - Zhu, GR
AU  - Cao, WW
AU  - Yin, YT
AU  - Bai, SC
TI  - An analysis of the role of college students' core self-evaluation in the relationship between extracurricular physical exercise and academic stress
T2  - FRONTIERS IN PSYCHOLOGY
AB  - Objective: To explore the role of college students' core self-evaluation in the association between extracurricular physical exercise and academic stress, and to provide a reference and basis for effectively alleviating current college students' academic stress.
   Methods: A stratified cluster random sampling method was used to conduct an online survey using the China College Student Mental Health Screening Scale, the Core Self-Esteem Scale, and a self-developed questionnaire for 1,249 college students from 8 junior colleges in Jiangsu Province, China, in January 2023, and analyses were conducted using bivariate correlation and mediation effect tests.
   Results: More than half of the students were worried about lagging behind other students in their studies and worrying about exams, as well as more than half of the students had <2 h of extracurricular physical exercise per week in terms of academic stress. Significant correlations were found between extracurricular physical exercise time and core self-evaluation (r = 0.225, p < 0.01), academic stress (r = -0.317, p < 0.01), and between core self-evaluation and academic stress (r =-0.371, p < 0.01). Extracurricular physical exercise had a negative predictive effect on academic stress (effect = -0.306, 95%CI: -0.361 similar to-0.251) and partially through the mediating path of core self-evaluation, (effect = -0.067, 95%CI: -0.091 similar to-0.046), with a mediating effect of 21.9%. Among them, the mediating effect of core self-evaluation was highest in "worrying about lagging behind other students in their studies" and "worrying about exams", which accounted for 24.4% and 24.3% respectively.
   Conclusion: Currently, college students have different degrees of academic stress; extracurricular physical exercise can reduce academic stress through direct effects, and also through the indirect effect of improving the level of core self-evaluation, and active extracurricular physical exercise has become an important way to promote students' physical and mental health.
SN  - 1664-1078
DA  - FEB 27
PY  - 2024
VL  - 15
C7  - 1279989
DO  - 10.3389/fpsyg.2024.1279989
AN  - WOS:001180774000001
ER  -

TY  - JOUR
AU  - Li, X
AU  - Xia, LX
TI  - A serial cascade effect of cybervictimization and hostile rumination on the within-person change of moral disengagement
T2  - JOURNAL OF PERSONALITY
AB  - ObjectiveThere is a lack of clarity regarding the developmental mechanisms underlying moral disengagement (a typical moral personality) at the within-person level. To address this issue, we explore the serial cascade effect of cybervictimization and hostile rumination.MethodThe longitudinal relationships between cybervictimization, hostile rumination, and moral disengagement were explored among 1146 undergraduates, assessed four times (T1-T4) across 2 years.ResultsThe random intercept cross-lagged panel model (RI-CLPM) analysis revealed that the random intercepts of all variables were positively associated with each other. At the within-person level, cybervictimization at T2 indirectly predicted subsequent changes in moral disengagement at T4 through changes in hostile rumination at T3 (the indirect effect was 0.02); furthermore, moral disengagement at T3 predicted changes in hostile rumination at T4 (beta = 0.091).ConclusionsThe within-person dynamics of moral disengagement should be partly due to the serial effect of cybervictimization and hostile rumination, whereas hostile rumination and moral disengagement may form a developmental cascade to some degree. These findings and the proposed serial cascade model of moral disengagement could expand our understanding of the developmental mechanism of moral personality. Additionally, caution must be exercised as this study exhibits seemingly small effect sizes and inconsistent results.
SN  - 0022-3506
SN  - 1467-6494
DA  - DEC
PY  - 2024
VL  - 92
IS  - 6
SP  - 1726
EP  - 1743
DO  - 10.1111/jopy.12920
C6  - FEB 2024
AN  - WOS:001169510400001
ER  -

TY  - JOUR
AU  - Lazeron-Savu, E
AU  - Lenaert, B
AU  - Dijkstra, J
AU  - Ponds, R
AU  - van Heugten, C
TI  - Feasibility of a novel blended-care intervention for fatigue after acquired brain injury: a pilot study of the Tied by Tiredness intervention
T2  - BRAIN INJURY
AB  - PurposeEvidence-based treatments for fatigue after brain injury are scarce and often not personalized. An approach to foster personalization is Experience Sampling Methodology (ESM), consisting of repeated daily measurements of fatigue and related factors in daily life. We investigated the feasibility and usability of a novel six-week ESM-based intervention for fatigue after brain injury.Materials and methodsTen individuals with acquired brain injury (six men; four women) aged between 36-70 years (M = 53.3, SD = 12.9) used a mHealth application for three days each week during six-weeks; seven completed the intervention. Momentary fatigue, activities, mood, worrying, and social context were assessed with ESM and participants received weekly personalized feedback by a therapist..Results56% of ESM-questionnaires (568/1008) were completed, providing detailed insights into individual fatigue patterns. No statistically significant decrease in response rate was found over the course of treatment. Qualitative feedback from participants revealed increased insight into factors underlying fatigue, and no problems with treatment duration or difficulties using the app. Five participants showed a decline in fatigue level during treatment.ConclusionsThis pilot study provides initial support for the feasibility and usability of this novel blended-care intervention, aimed at alleviating fatigue through personalized feedback and treatment strategies.
SN  - 0269-9052
SN  - 1362-301X
DA  - MAY 11
PY  - 2024
VL  - 38
IS  - 6
SP  - 448
EP  - 458
DO  - 10.1080/02699052.2024.2311346
C6  - FEB 2024
AN  - WOS:001157660000001
ER  -

TY  - JOUR
AU  - Szczyglowski, KA
AU  - Kocovski, NL
TI  - To avoid or not to avoid: impact of self-compassion on safety behaviors in social situations
T2  - ANXIETY STRESS AND COPING
AB  - Background/ObjectivesSafety behaviors are commonly used to decrease anxiety in social settings but maintain anxiety. Self-compassion has been shown to reduce anxiety and rumination, but the impact on safety behaviors has not been examined. For the present studies, it was hypothesized that inducing self-compassion would lead to lower safety behaviors compared to controls.MethodsIn Study 1 (N = 390), participants with elevated social anxiety recalled a distressing social situation, were randomly assigned to a self-compassionate (n = 186) or control (n = 204) writing exercise, and then reported predicted self-compassion and safety behaviors for a future situation. In Study 2 (N = 114), the impact of self-compassionate (n = 56) or control writing (n = 58) on safety behaviors was investigated during a Zoom interaction.Results/ConclusionsIn Study 1, as hypothesized, the self-compassion condition reported fewer expected avoidance behaviors compared to controls. In Study 2, state self-compassion and safety behaviors did not differ between conditions. In both studies, distress significantly mediated the relationship between condition and safety behaviors, such that the self-compassion condition reported significantly lower distress, which was associated with lower safety behaviors. Future research can examine whether reduced distress and safety behaviors allow for greater social connection.
SN  - 1061-5806
SN  - 1477-2205
DA  - SEP 2
PY  - 2024
VL  - 37
IS  - 5
SP  - 587
EP  - 601
DO  - 10.1080/10615806.2024.2307466
C6  - JAN 2024
AN  - WOS:001148776500001
ER  -

TY  - JOUR
AU  - Wright, C
TI  - Science Denial, Cognitive Command and the Theory-Ladenness of Observation: A Postscript for a Time of 'Post-Truth'
T2  - INTERNATIONAL JOURNAL OF PHILOSOPHICAL STUDIES
AB  - One worrying aspect of contemporary Western Society is the increasing prevalence of instances of 'Science Denial' in popular culture. Examples include both cases where well-attested scientific hypotheses are rejected and conversely, where scientifically discredited ideas are stubbornly retained. The paper raises the question whether the kind of argument for an anti-realist conception of empirical scientific theory considered in my contribution to the inaugural issue of this journal could in principle provide intellectual succour for these trends. The discussion proceeds through an examination of the role of 'takings for granted' in all reflective enquiry to the conclusion that a trusting acceptance of the general credibility of informants is a precondition for the exercise of individual epistemic responsibility, and that in that context an acceptance of at least the empirical adequacy, if not the truth, realistically understood, of the teachings of scientists in general is rationally non-optional.
SN  - 0967-2559
SN  - 1466-4542
DA  - JAN 1
PY  - 2024
VL  - 32
IS  - 1
SP  - 198
EP  - 210
DO  - 10.1080/09672559.2024.2302522
C6  - JAN 2024
AN  - WOS:001147052800001
ER  -

TY  - JOUR
AU  - Muley, A
AU  - Deshmane, A
AU  - Mahajan, A
AU  - Shah, JL
TI  - Eating Disorders: Assessing Its Prevalence and Pattern Among Adults With Type 2 Diabetes
T2  - CUREUS JOURNAL OF MEDICAL SCIENCE
AB  - Background: Eating disorders (EDs) are severe and multifaceted mental health issues that affect a person's perception of their body weight in relationship with food. Existing evidence shows that EDs significantly affect the physical and emotional health of individuals with Type -2 Diabetes (T2D) and are associated with impaired metabolic control and a high risk of medical complications, including higher mortality rates. However, there is a paucity of research looking into the prevalence of EDs. Objective: A cross-sectional study was conducted to map the prevalence of EDs and to assess its pattern among adults with T2D from Ahmedabad City, Gujarat, India. Methodology: Two hundred fifty-four T2D individuals aged 30-60 were enrolled in the study. A questionnaire was developed using the Sick, Control, One, Fat, Food (SCOFF) questionnaire and a fivequestion screening tool intended to identify the possibility of EDs as well as the Eating Disorder Examination -Questionnaire (EDEQ), which is used to identify the pattern of EDs with subscales like Restraint, Eating Concern, Shape Concern, and Weight Concern. Written informed consent was obtained from all participants. Descriptive statistics, Pearson's Correlation, and Logistic Regression analysis were used. A p-value of < 0.05 was considered significant. Results: The results revealed that 90 (35%) of the total participants were at a high risk of EDs. Among these, 54 (21% of the total population) were males, and 36 (14% of total participants) were females. There was a mild statistically significant negative correlation between age and exercise with the presence of ED (r =0.151, p = 0.016 and r = -0.186, p = 0.003, respectively), while education showed a significant positive correlation (r = 0.150, p = 0.017). Males had significantly higher scores for eating concerns than females (19.75 +/- 4.88 vs 17.88 +/- 5.92; p = 0.008). The logistic regression model revealed that education was a significant predictor of EDs (OD = 1.47, 95% CI 1.00-2.16 and p = 0.04). Conclusion: The study identified that people with T2D are at risk of EDs, and eating concerns worry them the most. Thus, counseling sessions should focus on identifying the determinants of EDs and educating the patients regarding quality eating. This will have implications in addressing the other morbidities as well as health risks related to BMI; especially obesity as it is more prevalent in the T2D population.
SN  - 2168-8184
DA  - JAN 17
PY  - 2024
VL  - 16
IS  - 1
C7  - e52425
DO  - 10.7759/cureus.52425
AN  - WOS:001155637500019
ER  -

TY  - JOUR
AU  - Abualhamael, SA
AU  - Baig, M
AU  - Alghamdi, W
AU  - Gazzaz, ZJ
AU  - Al-Hayani, M
AU  - Bazi, A
TI  - Quality of life, stress, anxiety and depression and associated factors among people with type 2 diabetes mellitus in Western region Saudi Arabia
T2  - FRONTIERS IN PSYCHIATRY
AB  - <bold>Introduction: </bold>The objective of this study is to evaluate the quality of life (QoL), depression, anxiety, and stress, along with associated factors among individuals with diabetes in Saudi Arabia. <bold>Methods: </bold>This survey was conducted at King Abdulaziz University (KAU), Jeddah, Kingdom of Saudi Arabia (KSA). The assessment of depression, anxiety, and stress related to Type 2 Diabetes Mellitus (T2DM) was conducted using the DASS-21 questionnaire, while diabetes-related QoL was evaluated using the revised version of the diabetes QoL questionnaire (RV-DQoL13). Data were analyzed using SPSS-26. <bold>Results: </bold>A total of 251 subjects were included in the study (165 [65.7%] males and 86 [34.3%] females, mean age 50.1 +/- 14.5 years). The individuals with DM had a mean value of QoL of 29.16 +/- 9.23, with 46.9% having poor QoL. Furthermore, in dimensions of QoL, almost half of the individuals reported high worry about the disease (49.6%), followed by a high diabetes impact (46.6%) and low life satisfaction (42.9%). The prevalence of depression, anxiety, and stress was 49.4, 71.7, and 49.8%, respectively. A significant correlation was found between depression, anxiety, and stress and DASS-21 scores with QoL (p < 0.001). The regression analysis indicated an association of distinct factors with QoL like age above 41 years (p = 0.004), being married (p < 0.001), being divorced (p = 0.04), higher education (p = 0.007), regular medicine intake (p = 0.01), regular exercise (p = 0.03), lipid profile (p = 0.01), HbA1c (p < 0.001), and DASS-21 scores (p < 0.001). Poor QoL score (TQoL score > 27) was significantly associated with depression, anxiety, and stress (p < 0.001). The participants with higher monthly income, shorter disease duration, regular medicine use, and altered lipid profile, and older subjects had a lower chance of depression, anxiety, and stress. <bold>Conclusion: </bold>Approximately half of individuals with T2DM experienced poor QoL, while the prevalence rates for depression, anxiety, and stress were 49.4, 71.7, and 49.8%, respectively. Scores in the domains of impact, worry, and satisfaction were below optimal levels. Several factors were linked to QoL and depression, anxiety, and stress, and an association was observed between DASS-21 scores and QoL.
SN  - 1664-0640
DA  - JAN 15
PY  - 2024
VL  - 14
C7  - 1282249
DO  - 10.3389/fpsyt.2023.1282249
AN  - WOS:001152038000001
ER  -

TY  - JOUR
AU  - Amaruddin, H
AU  - Dardiri, A
AU  - Efianingrum, A
AU  - Sutiyono, S
TI  - POPULAR CULTURE IN SOCIAL MEDIA & ONLINE GAMES: BETWEEN MORALITY, FEAR, AND EXPECTATIONS FROM FAMILIES AND SCHOOLS
T2  - JOURNAL OF EDUCATION CULTURE AND SOCIETY
AB  - Aim. This article aims to present the meanings given by families and schools in viewing popular culture in social media and online games, and the implications for children. Important questions in this study include the relevance of educational values, concerns, fears and hopes of families and schools in viewing popular culture today. Methods. Phenomenology to explore how families and schools interpret the presence of popular culture in children's lives. Results. Families and schools agree that compared to the positive benefits, popular culture has more negative effects on children. Concerns related to children's imitation nature, such as imitating various popular content on social media and online games and practising them in the real world. Families and schools fear of negative popular content will appear algorithmically and randomly on children's social media or online game homepages. All parties hope that the Indonesian government has the firmness to limit the intensity of use and the type of content consumed by children. Conclusion. Popular culture is inseparable from children's lives today, as social media and online games have become new spaces for them. Despite knowing this, families and schools still suffer from worry and fear of the negative effects of popular culture on children. The control exercised by families and schools still provides a gap for negative popular culture to enter when children operate social media and online games. Therefore, moral teachings are needed for families and schools to ask the government to be actively involved in limiting children's consumption of popular culture.
SN  - 2081-1640
PY  - 2024
VL  - 15
IS  - 2
SP  - 617
EP  - 632
AN  - WOS:001324520300038
ER  -

TY  - JOUR
AU  - Zhou, Y
AU  - Gao, WN
AU  - Cao, ZJ
AU  - Gao, SM
AU  - Guo, XT
AU  - Liu, M
AU  - Cao, CJ
TI  - Network Analysis of Pain Catastrophizing, Self-Efficacy, and Kinesiophobia Among Patients After Total Knee Arthroplasty: A Cross-Sectional Study
T2  - PATIENT PREFERENCE AND ADHERENCE
AB  - Background: Kinesiophobia is common in patients after total knee arthroplasty and is an important risk factor for post-operative recovery outcomes. Little is known about the complex intercorrelations between different components of pain catastrophizing, self- efficacy, and kinesiophobia. This study aimed to identify the central components of kinesiophobia and to explore the interconnectedness between components of pain catastrophizing, self-efficacy, and kinesiophobia. Methods: A total of 216 patients after total knee arthroplasty were recruited in this study. Pain Catastrophizing Scale, Self-efficacy of Rehabilitation Outcome Scale and Tampa Scale for Kinesiophobia were used to assess pain catastrophizing, self-efficacy and kinesiophobia. R software was used to visualize the networks and analyze the centrality of the networks. The index "strength" and "bridge expected influence" were employed to identify the central components and the bridge components of the networks.<br /> Results: In the item network of kinesiophobia, three items ("Simply being careful that I do not make any unnecessary movements is the safest thing I can do to prevent my pain from worsening", "My accident has put my body at risk for the rest of my life", and "My body is telling me I have something dangerously wrong") had the highest strength centrality. In the pain catastrophizing/selfefficacy-kinesiophobia network, rumination had the highest positive bridge expected influence, while coping self-efficacy had the highest negative value.<br /> Conclusion: The three central components of kinesiophobia identified in this study, as well as two bridge variables (rumination and coping self-efficacy), could be promising and effective targets for prevention and intervention of kinesiophobia.
SN  - 1177-889X
PY  - 2024
VL  - 18
SP  - 1897
EP  - 1906
DO  - 10.2147/PPA.S452773
AN  - WOS:001316116000001
ER  -

TY  - JOUR
AU  - Angus, BM
AU  - Saling, LL
AU  - Moffitt, RL
TI  - Self-compassionate reflective writing for affect regulation in Australian perinatal women
T2  - APPLIED PSYCHOLOGY-HEALTH AND WELL BEING
AB  - The current study investigated the effect of a brief online self-compassionate reflective writing task on affect regulation in a sample of Australian perinatal women. Participants were 55 women (M-age = 35.47, SD = 3.79) who were pregnant (16.4%) and/or had an infant <24 months old (76.4%). State self-compassion, positive and negative affect, and future help-seeking behavior intentions were compared at pre- and post-intervention while controlling for trait self-compassion. Inductive thematic analysis was used to extract themes regarding why participants deemed the intervention helpful or unhelpful. As hypothesized, global state self-compassion and intention to engage in self-care behavior were higher, and negative affect was lower, immediately post-intervention relative to pre-intervention scores. Follow-up subscale analyses revealed that the mechanisms of the shift in state self-compassion scores were via reduced self-judgment and overidentification and increased common humanity. There was no significant change in positive affect or intention to engage in help-seeking behavior. Most participants (75%) indicated that the task was helpful with themes identified as written format, changed perspective, dedicating time to reflect, improved mood, and practicing self-kindness. Self-compassionate reflective writing may be a brief and accessible psychosocial approach with the potential to foster healthy emotion regulation and coping among perinatal women.
SN  - 1758-0846
SN  - 1758-0854
DA  - MAY
PY  - 2024
VL  - 16
IS  - 2
SP  - 745
EP  - 764
DO  - 10.1111/aphw.12514
C6  - DEC 2023
AN  - WOS:001125327000001
ER  -

TY  - JOUR
AU  - Martin-Mattera, P
TI  - Writing, the Body, and the Real in HP Lovecraft. Reflections on Creation and Psychopathology
T2  - EVOLUTION PSYCHIATRIQUE
AB  - Objectives. - H.P. Lovecraft (1890-1937) was an American writer whose work renewed fantasy literature and inaugurated a new genre. His first master was Edgar Allan Poe, but he was also influenced by Lord Dunsany and Arthur Machen. Author of numerous novels and short stories, but also of a rich correspondence of several tens of thousands of letters (as many as 100,000, according to one count!), his world is haunted by the degeneration of bodies, the dissolution of the limits of reality, and the danger of the Other and the intense anguish that it provokes. Preferring the mediation of writing to the real physical presence, Lovecraft expresses a generalized xenophobia tending to racism and based on the disgust caused by the body of the other. The objective of this work is to grasp the psychic dynamics of this writer from two points of view : that of psychopathology and the various diagnoses that have been made, and that of his creative capacity. Method. - Lovecraft's personal history as well as his literary work, his correspondence, and the testimonies of people around him are used as material to decipher his creative process, the signs of his subjective position as well as those that could be related to psycho-pathology. Results. - Writing, from childhood on, represented for Lovecraft a safeguard against the dangers of the outside world, the screen that protected him from contact with others and therefore also from reality. Lovecraft's literary genius is absolutely inseparable from his being. Lovecraft became by his own means a being of writing, a scriptbeing rather than a talkbeing. The hypotheses about his (psycho)pathology, numerous and sometimes contradictory, can in no way account for his literary talent. It is rather his dreams that guide him in the writing of his short stories. Discussion. - More than an art, more than a formatting of his anguish, more than a deposit and emptying of jouissance, writing for Lovecraft sets up the imaginary screen on which the unbearable real is signified and seized as reality. Writing is for him an addictive, continuous, protective, and necessary exercise : he never stops writing. By its extraordinary extent - novels and correspondence - it occupies the place of the Imaginary, a space where the registers of the Symbolic and the Real are linked together. Thus, for him, the dream becomes a direct and continuous source of creation. The sort of autobiography that has gradually emerged from his cor-respondence, the testimonies of those who knew him, as well as the reading of his work, have made it possible to establish various psychopathological diagnoses about him that will be submitted for discussion. Conclusion. - Lovecraft's personal journey is that of an unfortu-nate creator, but one whose writing nonetheless contributed to his survival. For it is also an extraordinary journey of self-therapy. Love-craft did not achieve fame or fortune during his lifetime, but since he could not do otherwise, he wrote incessantly until his death, without really worrying about success. Writing, from childhood, represented a safeguard against the dangers of the outside world, the screen that protected him from contact with others and there-fore also from reality. For Lovecraft, writing is a sinthome and he managed to build up a public, admittedly small, but intelligent and admiring, on which he relied, allowing for the gradual construction of a network of social relations, first mediated by writing and then, as time went by, more and more directly. (c) 2023 Elsevier Masson SAS. All rights reserved.
SN  - 0014-3855
SN  - 1769-6674
DA  - DEC
PY  - 2023
VL  - 88
IS  - 4
SP  - 509
EP  - 523
DO  - 10.1016/j.evopsy.2023.03.010
C6  - DEC 2023
AN  - WOS:001132353500001
ER  -

TY  - JOUR
AU  - Yang, YZ
AU  - Chen, XX
AU  - Pan, XT
AU  - Tang, XF
AU  - Fan, JX
AU  - Li, YM
TI  - The unmet needs of patients in the early rehabilitation stage after lung cancer surgery: a qualitative study based on Maslow's hierarchy of needs theory
T2  - SUPPORTIVE CARE IN CANCER
AB  - PurposeThis study aimed to explore the unmet needs of lung cancer patients in early rehabilitation, based on Maslow's hierarchy of needs theory.MethodsInformation on the experiences of 20 patients was collected through semi-structured interviews. The interviews were conducted in the surgical nursing clinic within 1 week of discharge from hospital. The data were analysed using a combination of deductive (theory-driven) and inductive (data-driven) methods, using Maslow's Hierarchy of Needs as a framework for identifying and organising themes.ResultsPatients had a mean age of 50.92 years (SD 11.88); n = 11 (55%) were female. Major themes aligned with the dimensions of Maslow's hierarchy of needs model. Five major themes with 12 corresponding sub-themes emerged: (1) physiological needs, including "self-care and independence in life", "return to pre-operative status as soon as possible", "increase exercise under specialist guidance" and "reduce cough and pain and improve sleep quality"; (2) safety and security needs, such as "symptom management", "regulation of the emotions of worry and fear" and "access accurate treatment information"; (3) love and belonging needs, including "accompany family members" and "chat with friends";(4)Esteem needs: "live with dignity";(5) Self-actualization, such as "accept and submit to the reality of cancer" and "live meaningfully".ConclusionsThe findings of this study indicated that there were many unmet needs for patients during the early recovery period after lung cancer surgery. An overview of the different areas of need identified in this study may guide future research and development of interventions to improve patients' quality of life during the home rehabilitation phase.
SN  - 0941-4355
SN  - 1433-7339
DA  - DEC
PY  - 2023
VL  - 31
IS  - 12
C7  - 677
DO  - 10.1007/s00520-023-08129-z
AN  - WOS:001098162200004
ER  -

TY  - JOUR
AU  - Denning, DM
AU  - Defontes, CG
AU  - Lawrence, E
AU  - Waite, EE
AU  - Dixon-Gordon, KL
TI  - Difficulties in interpersonal regulation of emotion in relation to disordered eating
T2  - EATING DISORDERS
AB  - Eating disorders (EDs) are associated with emotion regulation difficulties. However, most studies have examined intrapersonal emotion regulation difficulties and strategies without consideration of interpersonal emotion regulation (IER). Thus, it remains unknown whether intrinsic IER (i.e., how people regulate their emotions through others) is associated with disordered eating. The present study examined whether putatively maladaptive IER strategies such as reassurance seeking and venting were associated with ED cognitions, behaviors, and symptom severity. Additionally, we examined whether IER strategy use varied as a function of probable ED diagnosis. A sample of 181 college students (Mage = 20.01 years, SD = 2.18) from a large northeastern university completed self-report measures of disordered eating, IER strategies, and intrapersonal emotion regulation difficulties. As predicted, reassurance seeking was associated with most ED symptomatology and ED symptom severity except for fasting frequency. Venting was only associated with body dissatisfaction. Associations between reassurance seeking and ED symptom severity and excessive exercise frequency remained significant even after controlling for sex and intrapersonal emotion regulation strategies. Finally, participants with a probable ED diagnosis reported greater reassurance seeking but not venting compared to nonprobable ED cases. These findings highlight the important associations between IER strategy use and disordered eating, namely, reassurance seeking. Additional research is needed to examine the associations between IER strategy use and disordered eating longitudinally.
   Emotion regulation difficulties have consistently been associated with eating disorder symptomatology; however, most studies have examined intrapersonal emotion regulation, while ignoring interpersonal emotion regulation. We found that reassurance seeking was differentially associated with eating disorder symptomatology and symptom severity. Even after controlling for sex, intrapersonal emotion regulation strategies, reassurance seeking accounted for variance in symptom severity and excessive exercise frequency.
SN  - 1064-0266
SN  - 1532-530X
DA  - MAR 3
PY  - 2024
VL  - 32
IS  - 2
SP  - 140
EP  - 152
DO  - 10.1080/10640266.2023.2277048
C6  - NOV 2023
AN  - WOS:001102049700001
ER  -

TY  - JOUR
AU  - Zhou, XY
AU  - Wang, YF
AU  - Yang, JM
AU  - Yang, LY
AU  - Zhao, WJ
AU  - Chen, YL
AU  - Yang, QH
TI  - Latent profile analysis and influencing factors of quality of life in pregnant women with gestational diabetes mellitus
T2  - BMC PREGNANCY AND CHILDBIRTH
AB  - Purpose Gestational diabetes mellitus (GDM) negatively affects the quality of life of pregnant women and is influenced by several factors. Research to date treats pregnant women with gestational diabetes as a homogeneous group based on their quality of life. We attempted to identify subgroups based on self-reported quality of life and explored variables associated with subgroups. Methods From September 1, 2020 to November 29, 2020, pregnant women with GDM from two hospitals in Guangdong Province were selected as subjects by convenience sampling method. Medical records provided sociodemographic data, duration of GDM, pregnancy status, and family history of diabetes. Participants completed validated questionnaires for quality of life, anxiety and depression. Latent profile analysis was used to identify profiles of quality of life in pregnant women with GDM, and then a mixed regression method was used to analyze the influencing factors of different profiles. Results A total of 279 valid questionnaires were collected. The results of the latent profile analysis showed that the quality of life of pregnant women with GDM could be divided into two profiles: C1 "high worry-high support" group (75.6%) and C2 "low worry-low support" group (24.4%). Daily exercise duration and depression degree are negative influencing factors, making it easier to enter the C1 group (p < 0.05). Disease duration and family history of diabetes are positive influencing factors, making it easier to enter the C2 group (p < 0.05). Conclusion The quality of life of pregnant women with GDM had obvious classification characteristics. Pregnant women with exercise habits and depression are more likely to enter the "high worry-high support" group, and health care providers should guide their exercise according to exercise guidelines during pregnancy and strengthen psychological intervention. Pregnant women with a family history of diabetes and a longer duration of the disease are more likely to fall into the "low worry-low support" group. Healthcare providers can strengthen health education for them and improve their disease self-management abilities.
SN  - 1471-2393
DA  - NOV 11
PY  - 2023
VL  - 23
IS  - 1
C7  - 785
DO  - 10.1186/s12884-023-06079-2
AN  - WOS:001103532000006
ER  -

TY  - JOUR
AU  - Rodrigues, AG
AU  - Sales, ARK
AU  - Faria, D
AU  - Fonseca, SMR
AU  - Bond, MMK
AU  - Jordao, CP
AU  - de Souza, FR
AU  - Bittar, CS
AU  - Dos Santos, MHH
AU  - Sarmento, AO
AU  - Negrao, MV
AU  - Hajjar, LA
AU  - Negrao, CE
AU  - Kalil, R
TI  - Sympathetic neural overdrive and diminished exercise capacity in reduced ejection fraction heart failure related to anthracycline-based chemotherapy
T2  - AMERICAN JOURNAL OF PHYSIOLOGY-HEART AND CIRCULATORY PHYSIOLOGY
AB  - Cardiotoxicity is the most worrying cardiovascular alteration in patients treated with chemotherapy. To improve the understanding regarding the cardiotoxicity, we studied whether 1) patients with cardiac dysfunction related to anthracycline-based chemotherapy have augmented sympathetic nerve activity and decreased exercise capacity and 2) these responses are similar to those observed in patients with heart failure caused by other etiologies. Sixteen patients with heart failure with reduced ejection fraction related to anthracycline-based chemotherapy with or without chest radiation (HFrEFCA), 10 patients with heart failure with reduced ejection not related to cancer therapy (HFrEF), and 16 age- and body mass index (BMI)-matched healthy control subjects were studied. Left ventricular ejection fraction (LVEF, echocardiography), peak oxygen consumption (peak (V)over dot(O2), cardiopulmonary exercise test), muscle sympathetic nerve activity (MSNA, microneurography), and forearm blood flow (FBF, venous occlusion plethysmography) were measured. We found that peak oxygen consumption peak (V)over dot(O2) and LVEF were significantly reduced in patients with HFrEFCA compared with that of control subjects (P < 0.0001) but similar to those found in patients with HFrEFCA. The sympathetic nerve activity burst frequency and incidence were significantly higher in patients with HFrEFCA than that in control subjects (P < 0.0001). No differences were found between patients with HFrEF and HFrEFCA. Peak (V)over dot(O2) was inversely associated with MSNA burst frequency (r = -0.53, P = 0.002) and burst incidence (r = -0.38, P = 0.01) and directly associated with LVEF (r = 0.71, P < 0.0001). Taken together, we conclude that patients who develop heart failure due to anthracycline-based chemotherapy have sympathetic neural overdrive and reduced exercise capacity. In addition, these physiological changes are similar to those observed in patients with HFrEF.
SN  - 0363-6135
SN  - 1522-1539
DA  - NOV 8
PY  - 2023
VL  - 325
IS  - 5
SP  - H1126
EP  - H1132
DO  - 10.1152/ajpheart.00476.2023
AN  - WOS:001090295300006
ER  -

TY  - JOUR
AU  - Langenecker, SA
AU  - Schreiner, MW
AU  - Bessette, KL
AU  - Roberts, H
AU  - Thomas, L
AU  - Dillahunt, A
AU  - Pocius, SL
AU  - Feldman, DA
AU  - Jago, D
AU  - Farstead, B
AU  - Pazdera, M
AU  - Kaufman, E
AU  - Galloway, JA
AU  - Kerig, PK
AU  - Bakian, A
AU  - Welsh, RC
AU  - Jacobs, RH
AU  - Crowell, SE
AU  - Watkins, ER
TI  - Rumination-Focused Cognitive Behavioral Therapy Reduces Rumination and Targeted Cross-network Connectivity in Youth With a History of Depression: Replication in a Preregistered Randomized Clinical Trial
T2  - BIOLOGICAL PSYCHIATRY: GLOBAL OPEN SCIENCE
AB  - BACKGROUND: Rumination-focused cognitive behavioral therapy (RF-CBT) is designed to reduce depressive rumination or the habitual tendency to dwell on experiences in a repetitive, negative, passive, and global manner. RFCBT uses functional analysis, experiential exercises, and repeated practice to identify and change the ruminative habit. This preregistered randomized clinical trial (NCT03859297, R61) is a preregistered replication of initial work. We hypothesized a concurrent reduction of both self-reported rumination and cross-network connectivity between the left posterior cingulate cortex and right inferior frontal and inferior temporal gyri. METHODS: Seventy-six youths with a history of depression and elevated rumination were randomized to 10 to 14 sessions of RF-CBT (n = 39; 34 completers) or treatment as usual (n = 37; 28 completers). Intent-to-treat analyses assessed pre-post change in rumination response scale and in functional connectivity assessed using two 5 minute, 12 second runs of resting-state functional magnetic resonance imaging. RESULTS: We replicated previous findings: a significant reduction in rumination response scale and a reduction in left posterior cingulate cortex to right inferior frontal gyrus/inferior temporal gyrus connectivity in participants who received RF-CBT compared with those who received treatment as usual. Reductions were large (z change = 0.84; CONCLUSIONS: This adolescent clinical trial further demonstrates that depressive rumination is a brain-based mechanism that is modifiable via RF-CBT. Here, we replicated that RF-CBT reduces cross-network connectivity, a possible mechanism by which rumination becomes less frequent, intense, and automatic. This National Institute of Mental Health-funded fast-fail study continues to the R33 phase during which treatment-specific effects of RFCBT will be compared with relaxation therapy.
SN  - 2667-1743
DA  - JAN
PY  - 2024
VL  - 4
IS  - 1
SP  - 1
EP  - 10
DO  - 10.1016/j.bpsgos.2023.08.012
C6  - NOV 2023
AN  - WOS:001109081800001
ER  -

TY  - JOUR
AU  - Malaterre, C
AU  - ten Kate, IL
AU  - Baqué, M
AU  - Debaille, V
AU  - Grenfell, JL
AU  - Javaux, EJ
AU  - Khawaja, N
AU  - Klenner, F
AU  - Lara, YJ
AU  - McMahon, S
AU  - Moore, K
AU  - Noack, L
AU  - Patty, CHL
AU  - Postberg, F
TI  - Is There Such a Thing as a Biosignature?
T2  - ASTROBIOLOGY
AB  - The concept of a biosignature is widely used in astrobiology to suggest a link between some observation and a biological cause, given some context. The term itself has been defined and used in several ways in different parts of the scientific community involved in the search for past or present life on Earth and beyond. With the ongoing acceleration in the search for life in distant time and/or deep space, there is a need for clarity and accuracy in the formulation and reporting of claims. Here, we critically review the biosignature concept(s) and the associated nomenclature in light of several problems and ambiguities emphasized by recent works. One worry is that these terms and concepts may imply greater certainty than is usually justified by a rational interpretation of the data. A related worry is that terms such as "biosignature" may be inherently misleading, for example, because the divide between life and non-life-and their observable effects-is fuzzy. Another worry is that different parts of the multidisciplinary community may use non-equivalent or conflicting definitions and conceptions, leading to avoidable confusion. This review leads us to identify a number of pitfalls and to suggest how they can be circumvented. In general, we conclude that astrobiologists should exercise particular caution in deciding whether and how to use the concept of biosignature when thinking and communicating about habitability or life. Concepts and terms should be selected carefully and defined explicitly where appropriate. This would improve clarity and accuracy in the formulation of claims and subsequent technical and public communication about some of the most profound and important questions in science and society. With this objective in mind, we provide a checklist of questions that scientists and other interested parties should ask when assessing any reported detection of a "biosignature" to better understand exactly what is being claimed.
SN  - 1531-1074
SN  - 1557-8070
DA  - NOV 1
PY  - 2023
VL  - 23
IS  - 11
SP  - 1213
EP  - 1227
DO  - 10.1089/ast.2023.0042
AN  - WOS:001101842900007
ER  -

TY  - JOUR
AU  - Shoss, MK
AU  - Min, HY
AU  - Horan, K
AU  - Schlotzhauer, AE
AU  - Nigam, JAS
AU  - Swanson, NG
TI  - Risking One's Life to Save One's Livelihood: Precarious Work, Presenteeism, and Worry About Disease Exposure During the COVID-19 Pandemic
T2  - JOURNAL OF OCCUPATIONAL HEALTH PSYCHOLOGY
AB  - The present study advances research on the negative consequences of precarious work experiences (PWE), which include perceptions of threats to one's job and financial security as well as a sense of powerlessness and inability to exercise rights in the workplace. Using the COVID-19 pandemic as a backdrop, we examine how PWE relate to sickness presenteeism and worry about work-related COVID-19 exposure. In a 12-week, four-wave study of workers working fully in-person, perceptions of powerlessness and job insecurity were associated with presenteeism (e.g., general presenteeism as well as attending work with known or possible COVID-19 infection) and concerns about disease exposure at work. Whereas powerlessness primarily operated at the between-person level of analysis, job insecurity's effects emerged at both levels of analysis. A sense of powerlessness at work also predicted sending children to school/daycare sick. In sum, the findings suggest that precarity related to being able to keep one's job and a sense of powerlessness at work contribute to concerns about the risk of COVID-19 exposure at work and, simultaneously, behaviors that may contribute to the health risks faced by others. This research provides added support to the argument that precarious work should be addressed in order to improve both worker well-being and public health.
SN  - 1076-8998
SN  - 1939-1307
DA  - DEC
PY  - 2023
VL  - 28
IS  - 6
SP  - 363
EP  - 379
DO  - 10.1037/ocp0000366
C6  - OCT 2023
AN  - WOS:001108426600001
ER  -

TY  - JOUR
AU  - Johnsen, TL
AU  - Tveito, TH
AU  - Oyeflaten, I
TI  - Helpful elements in a brief work-oriented intervention targeting musculoskeletal and mental health literacy
T2  - HEALTH PROMOTION INTERNATIONAL
AB  - Musculoskeletal and mental health complaints are common in the general population and frequent reasons for healthcare utilization and work absence. Illness perceptions, coping expectancies, rumination and self-stigma are important factors in the management of these health complaints and factors closely linked to health literacy (HL). The aims of the study were to identify helpful elements in a brief intervention (BI) targeting HL regarding common musculoskeletal and mental health complaints and to identify patient perceptions of how the intervention was helpful and whether it affected their subsequent coping. Three focus group interviews with 14 patients were conducted. Systematic text condensation was used for the analysis, supported by the health literacy skill (HLS) framework to sharpen the focus on intervention elements related to the acquisition and utilization of HLSs. Results revealed the importance of receiving comprehensible health information and guidance, the use of metaphors to create recognizable narratives and the use of practical examples and exercises. Normalizing the experienced health complaints, together with a safe and accommodating clinical environment, facilitated the change process. The BI initiated processes that contributed to acceptance, resilience and empowerment, aiding work-life balance and return to work. The study presents authentic narratives of value for future focus in BI.
SN  - 0957-4824
SN  - 1460-2245
DA  - OCT 1
PY  - 2023
VL  - 38
IS  - 5
C7  - daad132
DO  - 10.1093/heapro/daad132
AN  - WOS:001144895000020
ER  -

TY  - JOUR
AU  - Cassina, FD
AU  - D'Orto, E
AU  - Tasquier, G
AU  - Fantini, P
AU  - Levrini, O
TI  - Enhancing relevance and authenticity in school science: design of two prototypical activities within the FEDORA project
T2  - FRONTIERS IN EDUCATION
AB  - We live in a historical period that sociologists call the "society of acceleration", where changes, mainly triggered by science and technology, occur over increasingly shorter time intervals. International reports by the OECD, the European Commission, and UNESCO highlight a worrying detachment between scientific education at school and societal issues, in terms of topics and practices. To address this gap, the H2020 project FEDORA(1) designed and implemented several school activities centered around topics related to current challenges, aimed to increase students' feeling of relevance toward formal scientific education. These implementations are: (i) based on the three FEDORA framework's theoretical pillars: interdisciplinarity, search for new languages, future-oriented education; (ii) informed by some FEDORA's recommendations to curricula developers, then turned into operational design principles: cross and integrate different disciplines, elicit epistemic emotions, embrace and embed complexity and uncertainty, dismantle dichotomous thinking and telling, exercise scenario building and thinking about the future in a pluralistic way. After presenting the general framework and the recommendations, we will discuss the details of two activities ("Mocku for change," "Physics of clouds") which, respectively, exploit the use of creative writing and mockumentary as forms of new languages. They concern topics such as sustainability or complexity and are aimed to help students engage and make sense of contemporary challenges in a personal and emotional way. In the end, we will argue why we consider them to be examples of practical and (to some extent) reproducible activities in class, which could reduce the gap between science at school and science outside school; in this sense, we claim to shed light on possible ways by which formal educational systems can reposition themselves to deal with societal needs.
SN  - 2504-284X
DA  - SEP 28
PY  - 2023
VL  - 8
C7  - 1085526
DO  - 10.3389/feduc.2023.1085526
AN  - WOS:001083364400001
ER  -

TY  - JOUR
AU  - Hou, YY
AU  - Li, X
AU  - Xia, LX
TI  - Common Mechanisms Underlying the Effect of Angry Rumination on Reactive and Proactive Aggression: A Moderated Mediation Model
T2  - JOURNAL OF INTERPERSONAL VIOLENCE
AB  - The different influencing factors and mechanisms of the two basic kinds of aggression (i.e., reactive and proactive aggression) are salient. However, they also have common influencing factors and mechanisms, which are ignored to some extent. In addition, discovering the common mechanisms is conducive to further revealing the nature and law of aggression. To address these issues, this study tested a relational model incorporating angry rumination, moral disengagement, harm aversion, reactive aggression, and proactive aggression from the perspective of aggressive motivation. A total of 1,186 undergraduate students from eight universities were recruited. The results showed that angry rumination was significantly associated with reactive and proactive aggression. Importantly, moral disengagement acted as a common mediator, and harm aversion acted as a common moderator in the effect of angry rumination on reactive and proactive aggression. Specifically, the enhancement effects of low levels of harm aversion on these relationships are due to that it could promote the effects of angry rumination on the common mediator of moral disengagement. An aggressive motivation perspective was developed to comprehensively explain the common mediating and moderating effects. The present study contributes to a greater understanding of the mechanisms of reactive and proactive aggression and how aggressive motivations shape the model of aggressive behavior. These findings support and extend current aggression theories, especially aggression motivation theories. This study could provide insights for targeted aggression prevention interventions.
SN  - 0886-2605
SN  - 1552-6518
PY  - 2024
VL  - 39
IS  - 5-6
SP  - 1035
EP  - 1057
DO  - 10.1177/08862605231201819
C6  - SEP 2023
AN  - WOS:001070640400001
ER  -

TY  - JOUR
AU  - Fiuza, A
AU  - Rodgers, RF
TI  - The effects of brief diet and anti-diet social media videos on body image and eating concerns among young women
T2  - EATING BEHAVIORS
AB  - The effects of photo-based platforms on body image concerns are well documented, yet it is unknown whether these effects replicate across video-based platforms such as TikTok. Thus, this experimental study aimed to examine the relationship between video-based platform use and body image. Women aged 18 to 21 (n = 421) were randomly assigned to watch two brief, consecutive TikTok videos in one of three conditions: (1) diet culture, (2) anti-diet, (3) neutral. Participants allocated to the anti-diet condition reported greater increases in weight and shape satisfaction as compared to the diet culture condition, and greater increases in state body appreciation and state intuitive eating as compared to the neutral condition. In addition, those allocated to the diet culture condition reported greater increases in restriction and urges to exercise, and smaller gains in positive mood, as compared to those in the neutral condition. Social media related rumination and thin-ideal internalization potentiated these effects.
SN  - 1471-0153
SN  - 1873-7358
DA  - DEC
PY  - 2023
VL  - 51
C7  - 101811
DO  - 10.1016/j.eatbeh.2023.101811
C6  - SEP 2023
AN  - WOS:001076085500001
ER  -

TY  - JOUR
AU  - Miao, CY
AU  - Gao, Y
AU  - Li, XH
AU  - Zhou, Y
AU  - Chung, JWY
AU  - Smith, GD
TI  - The effectiveness of mindfulness yoga on patients with major depressive disorder: a systematic review and meta-analysis of randomized controlled trials
T2  - BMC COMPLEMENTARY MEDICINE AND THERAPIES
AB  - Background Mindfulness yoga is a type of exercise that emphasizes the integration of mindfulness or meditation into yoga. The aim of this study was to determine the effectiveness of mindfulness yoga intervention on major depressive disorder (MDD) patients. Methods A systematic review and meta-analysis of randomized controlled trials (RCTs) was conducted by searching nine databases, including PubMed, EMBASE, Web of Science, The Cochrane Library, MEDLINE, China National Knowledge Infrastructure (CNKI), Wanfang Data knowledge service platform, Chinese Biomedical Literature Database (CBM), and China Science and Technology Journal Database ( VIP) from inception to April 2023. Primary outcomes included the severity of depression. Secondary outcomes included anxiety and rumination. Results Nine RCTs met our inclusion criteria (n = 581). The meta-analysis showed that mindfulness yoga significantly has a significant effect on depression (SMD = -0.53; 95%CI = -0.96 to -0.11; P < 0.05) among MDD patients. The only two RCTs involved also showed that mindfulness yoga could alleviate the anxiety level of MDD patients after intervention (SMD = -1.08; 95%CI = -1.64 to -0.52; P < 0.05). Meta-analysis did not reveal positive effects of the mindfulness yoga groups on rumination after intervention based on three RCTs (SMD = -0.33; 95%CI = -0.89 to 0.23; P > 0.05), but found a significant difference in the follow-up period based on two RCTs (MD = -7.42; 95%CI = -11.27 to -3.56; P < 0.05), compared with the control groups. Conclusion Although we were unable to provide conclusive evidence to support the effectiveness of mindfulness yoga in improving symptoms in MDD patients, we found the literature included in this study indicated that mindfulness yoga might have a potential benefit for MDD patients and should be a feasible, acceptable, and promising intervention.
SN  - 2662-7671
DA  - SEP 8
PY  - 2023
VL  - 23
IS  - 1
C7  - 313
DO  - 10.1186/s12906-023-04141-2
AN  - WOS:001064376200003
ER  -

TY  - JOUR
AU  - Górgolas-Martín, P
TI  - Planning principles for urban growth in the Palma Master Plan: "reversing urbanism" and urban regeneration of the existing city to limit land consumption
T2  - CIUDAD Y TERRITORIO-ESTUDIOS TERRITORIALES-CYTET
AB  - The spatial organisation of the pieces of urban growth is one of the fundamental contents of any General Plan. However, it should be noted that, in the current circumstances characterised by a worrying over-dimensioning of the developable land consigned in the municipal planning in force, the incitement to its contraction must become an inexcusable exercise in territorial ethics if we wish to avoid the propagation of the pathological urban dilution that would be caused by its development. This contractive guideline is closely linked to the commitment to the qualitative renovation of the existing city, which must act as a stimulus to exercise a kind of "reverse urbanism" aimed at restricting land classified as developable to that which is strictly necessary to accommodate the demands that have not been met in urban land. This text sets out to explain the planning strategies developed by the General Plan of Palma to reverse the usual "expansive tendencies" that have characterised the urban planning promoted in previous decades.
SN  - 1133-4762
DA  - FAL
PY  - 2023
VL  - 55
IS  - 217
SP  - 941
EP  - 952
DO  - 10.37230/CyTET.2023.217.22
AN  - WOS:001152075600022
ER  -

TY  - JOUR
AU  - Rose, P
TI  - Identifying Essential Elements of Good Giraffe Welfare-Can We Use Knowledge of a Species' Fundamental Needs to Develop Welfare-Focussed Husbandry?
T2  - JOURNAL OF ZOOLOGICAL AND BOTANICAL GARDENS
AB  - Measurement of zoo animal welfare states enables improvement to husbandry and management to be evidence-based and implemented according to species' needs. Theoretical welfare concepts are often discussed, and whilst it is helpful to ensure wide consensus across all stakeholders on what welfare comprises, practical application of such evidence-based information is as equally important. All species housed in zoos will have specific needs that must be met by their housing, husbandry, and care to enable them to thrive. Therefore, this paper examined how to identify key animal care needs and an animal's responses to them to form a basis for species-specific welfare assessment approaches. There are examples of familiar-to-the-zoo species that still pose challenges regarding delivery of optimal husbandry and management. As such, the identification and evaluation of core concepts of the biology, behaviour, "needs and wants" of these species is required to support validation and refinement of physical, behavioural, and psychological welfare measures. This article evaluated the use of evidence to build capacity in welfare measurement for a familiar zoo-housed species, the giraffe (Giraffa camelopardalis, Linnaeus 1758), by outlining seven key needs and requirements that must be provided in the zoo ("giraffe W-E-L-F-A-R-E" = Warmth, Enrichment, Leaves, Feeding, Alfalfa, Rumination, Exercise). Provision of these inputs, and opportunities for all giraffes in a herd to engage with them, provides the foundation for further welfare assessment to be implemented. Specifically, the validation and measurement of mental states that are more likely to be positive if key behavioural and ecological needs have already been met. This paper advocated for this evidence-based approach to "welfare-focussed husbandry", with distillation of key information that supports species-relevant care, to be developed for other zoo-housed species as support for their welfare assessment protocols. Such welfare-focussed husbandry is layered on top of the basic animal care requirements of the species in the zoo to ensure all individuals have the best opportunity to attain positive welfare states. In this way, and once validated, foundational welfare assessment can be easily completed by busy animal care staff, capacity is built into zoo operations as all stakeholders are aware of exactly what each species needs, and deeper dive welfare assessment (especially concerning animal mental states) can be targeted more effectively. Further evolution of these seven steps for the giraffe is suggested and extrapolation of this approach, to aid identification of key welfare indicators across all zoo-housed species, is encouraged.
SN  - 2673-5636
DA  - SEP
PY  - 2023
VL  - 4
IS  - 3
SP  - 549
EP  - 566
DO  - 10.3390/jzbg4030039
AN  - WOS:001178070300001
ER  -

TY  - JOUR
AU  - Nowell, WB
AU  - Venkatachalam, S
AU  - Gavigan, K
AU  - George, MD
AU  - Withers, JB
AU  - Stradford, L
AU  - Rivera, E
AU  - Curtis, JR
TI  - Patient Perceptions of Rheumatoid Arthritis Blood Work: A Cross-Sectional Survey in the ArthritisPower Registry
T2  - ARTHRITIS CARE & RESEARCH
AB  - Objective: To examine how patients with rheumatoid arthritis (RA) perceive RA-related laboratory testing and the potential utility of a blood test to predict treatment response to a new RA medication.Methods: ArthritisPower members with RA were invited to participate in a cross-sectional survey on reasons for laboratory testing plus a choice-based conjoint analysis exercise to determine how patients value different attributes of a biomarker-based test to predict treatment response.Results: Most patients perceived that their doctors ordered laboratory tests to check for active inflammation (85.9%) or assess medication side effects (81.2%). The most commonly ordered blood tests used to monitor RA were complete blood counts, liver function tests, and those measuring C-reactive protein (CRP) and erythrocyte sedimentation rate. Patients felt CRP was most helpful in understanding their disease activity. Most worried their current RA medication would eventually stop working (91.4%) and they would waste time trying a new RA medication that may not work for them (81.7%). For patients who would require a future change in RA treatment, a majority (89.2%) reported that they would be very/extremely interested in a blood test that could help predict whether such new medication would be effective. Highly accurate test results (improving the chance RA medication will work from 50% to 85-95%) were more important to patients than low out-of-pocket cost (<$20) or minimal wait time (<7 days).Conclusions: Patients consider RA-related blood work important for monitoring of inflammation and medication side effects. They worry about treatment effectiveness and would undergo testing to accurately predict treatment response.
SN  - 2151-464X
SN  - 2151-4658
DA  - 2023 AUG 31
PY  - 2023
DO  - 10.1002/acr.25187
C6  - AUG 2023
AN  - WOS:001080857200001
ER  -

TY  - JOUR
AU  - Wilson, N
AU  - Liu, J
AU  - Adamjee, Q
AU  - Di Giorgio, S
AU  - Steer, S
AU  - Hutton, J
AU  - Lempp, H
TI  - Exploring the emotional impact of axial Spondyloarthritis: a systematic review and thematic synthesis of qualitative studies and a review of social media
T2  - BMC RHEUMATOLOGY
AB  - BackgroundThe psychological burden in people with inflammatory arthritis is substantial, yet little is known about the disease-related affect experienced by individuals with axial Spondyloarthritis (axial SpA). The aim of this study was to conduct a qualitative evidence synthesis and a review of social media to explore the emotional impact of living with axial SpA.MethodsWe searched nine databases for studies reporting qualitative data about participants' emotional experience of living with axial SpA. In addition, we searched social media platforms for posts from people with axial SpA based in the UK that offered insights into emotional responses to living with the condition. We employed a thematic approach to synthesise the data.ResultsWe included 27 studies (1314 participants; 72% men) in our qualitative evidence synthesis and developed seven descriptive themes from the data: 1) delayed diagnosis: a barrier to emotional wellbeing; 2) disruptive symptoms: a source of mood swings; 3) work disability: a loss of self-esteem; 4) obstacles in interpersonal relationships: a trigger of distress; 5) taking up exercise: personal pride or unwelcomed reminders; 6) anti-TNF therapy: hope reignited despite concerns and 7) a journey of acceptance: worry mixed with hope. Posts extracted from social media fora (537; 48% from women) for the most part supported the seven themes. One additional theme-COVID-19, uncertainty and anxiety during the pandemic, was developed, reflecting common emotions expressed during the UK's first wave of the coronavirus pandemic.ConclusionThis study highlights a preponderance of negative affect experienced by people living with axial SpA, conditioned through existing and anticipated symptoms, failed expectations, and lost sense of self. Given the bidirectional relationships between negative emotions and inflammation, negative emotions and perceptions of pain, and the influence of affect in self-care behaviours, this finding has important implications for treatment and management of people with axial SpA.
SN  - 2520-1026
DA  - AUG 23
PY  - 2023
VL  - 7
IS  - 1
C7  - 26
DO  - 10.1186/s41927-023-00351-w
AN  - WOS:001051899400001
ER  -

TY  - JOUR
AU  - Motolese, F
AU  - Stelitano, D
AU  - Lanzone, J
AU  - Albergo, G
AU  - Cruciani, A
AU  - Masciulli, C
AU  - Musumeci, G
AU  - Pilato, F
AU  - Rossi, M
AU  - Ribolsi, M
AU  - Di Lazzaro, V
AU  - Capone, F
TI  - Feasibility and efficacy of an at-home, smart-device aided mindfulness program in people with Multiple Sclerosis
T2  - MULTIPLE SCLEROSIS AND RELATED DISORDERS
AB  - Background: Multiple Sclerosis (MS) is a chronic disease with a high prevalence of neuropsychiatric symptoms. Mindfulness is a practice that encourages individuals to cultivate a present-focused, acceptance-based approach for managing psychological distress. Its positive effect on MS has been demonstrated, but learning such technique is expensive and time-consuming. In this study, we investigated the feasibility and efficacy of an 8-week, athome, smart-device aided mindfulness program in a cohort of MS patients. Specifically, we explored the role of a brain-sensing headband providing real-time auditory feedback as supportive tool for meditation exercises. Methods: The study included two visits, one at baseline and another after the mindfulness program. We measured adherence to the proposed mindfulness treatment and its effect on questionnaires investigating different psychological domains, cognition, fatigue, quality of life and quantitative EEG parameters. All participants received a smart biofeedback device to be used during the therapeutic program consisting of daily meditative exercises. Results: Twenty-nine patients were recruited for the present study. Among them, 27 (93%) completed the entire program and 17 (63%) completed more than 80% of the scheduled sessions. We observed a statistically significant reduction of the Ruminative Response Scale score and a significant increase of the Digit Span Backward. Regarding neurophysiological data, we found a significant reduction of the whole-scalp beta and parietooccipital theta power post intervention. Conclusion: Our results show that an at-home, smart-device aided mindfulness program is feasible for people with MS. The efficacy in terms of reappraisals of stress, cognitive and emotional coping responses is also supported by our neurophysiological data. Further studies are warranted to better explore the role of such approaches in managing the psychological impact of MS diagnosis.
SN  - 2211-0348
SN  - 2211-0356
DA  - OCT
PY  - 2023
VL  - 78
C7  - 104931
DO  - 10.1016/j.msard.2023.104931
C6  - AUG 2023
AN  - WOS:001064971600001
ER  -

TY  - JOUR
AU  - Macintyre, E
AU  - Sigerseth, M
AU  - Larsen, TF
AU  - Meulders, M
AU  - Meulders, A
AU  - Michiels, B
AU  - Braithwaite, FA
AU  - Stanton, TR
AU  - Fersum, KV
TI  - Get Your Head in the Game: A Replicated Single-Case Experimental Design Evaluating the Effect of a Novel Virtual Reality Intervention in People With Chronic Low Back Pain
T2  - JOURNAL OF PAIN
AB  - Chronic low back pain (CLBP) is a leading cause of disability worldwide. Contemporary treatment of CLBP is suboptimal, with small-moderate effect sizes and high relapse rates. Virtual reality (VR) is an increasingly accessible technology that can improve adherence to exercise programs through gamification. Using VR to facilitate exercise adherence and enjoyment may improve the clinical outcomes. This study aimed to evaluate the effects of a gamified VR graded activity intervention in people with CLBP, using commercially available and bespoke VR programs. A sequentially replicated, multiple-baseline, randomized AB single-case experimental design was undertaken in 10 people with CLBP. Outcomes were assessed daily and included pain intensity (primary) and pain catastrophizing, pain-related fear, and anxiety/worry (secondary). The effect of the intervention on the primary outcome was evaluated using a multilevel-model, nonparametric randomization test. The VR graded activity intervention resulted in a significant reduction in pain intensity (effect estimate = -1.0, standard error = .27, P < .0011) with 4 participants achieving >= 30% pain reduction (minimum important change). There was a significant effect of the intervention on pain catastrophizing but not pain-related fear or anxiety/worry measures. These findings provide preliminary support for a VR graded activity program to reduce pain in people with CLBP.Perspective: This novel, VR graded activity intervention reduced pain intensity and catastrophizing in people with CLBP. The intervention also had high adherence and enjoyment. Given that this intervention involved 2 freely available VR programs, it can be easily translated into clinical practice.
SN  - 1526-5900
SN  - 1528-8447
DA  - AUG
PY  - 2023
VL  - 24
IS  - 8
SP  - 1449
EP  - 1464
DO  - 10.1016/j.jpain.2023.03.013
C6  - AUG 2023
AN  - WOS:001101296400001
ER  -

TY  - JOUR
AU  - Tuason, MT
AU  - Perniciaro, K
AU  - Lamadrid, R
AU  - Mallillin, J
AU  - Güss, CD
TI  - The viral picture of well-being: Biggest concerns, losses, and unintended gifts of COVID-19 in the Philippines
T2  - PLOS ONE
AB  - The COVID-19 pandemic revealed more than anticipated about global human functioning and resiliency. This Philippines-based study replicated a recent U.S. COVID analysis on psychological well-being (PWB). Factors examined herein were grouped into categories for analysis: 1) predictors of PWB, 2) areas of greatest stress or worry (biggest concerns), 3) perceived or real losses across SES, and 4) identified "unintended gifts" across PWB. Participants (n = 1345) were volunteers who responded to an online survey from August to September 2021, peak of the Delta variant. Three general groups of predictors (biological, psychological, and socio-economic) contributed to PWB. A regression model containing a total of 11 variables was significant, F(11, 1092) = 116.02, p < .00, explaining 53.9% of the variance. The model indicated PWB was significantly predicted by physical health, age, spirituality, emotional loneliness, social loneliness, sense of agency, and income. The strongest predictors of PWB were a sense of agency, social loneliness, and spirituality. Qualitative data analysis was conducted examining biggest concerns, losses due to COVID, and unintended gifts. Top ranking participant concerns were the health of family and friends, personal wellness, and governmental inefficiency/lack of concern. Losses compared to pre-COVID life were analyzed by SES group, with the most frequent responses being missing face-to-face interactions and the freedom to go/do what they please. Low SES groups were most likely to endorse missing everyday routine and experiencing changes in housing conditions due to the pandemic. Unintended gifts of COVID explored by PWB, high PWB individuals significantly appreciated intentional time with family and friends, deepening their spiritual lives, the ability to work from home, less pollution, and more time for physical exercise. Low PWB individuals reported nothing gained, except more time playing video games and watching TV. Those with higher PWB identified more unintended gifts of COVID and coped more actively.
SN  - 1932-6203
DA  - JUL 6
PY  - 2023
VL  - 18
IS  - 7
C7  - e0288058
DO  - 10.1371/journal.pone.0288058
AN  - WOS:001025358100043
ER  -

TY  - JOUR
AU  - Reiter, MD
AU  - Li, PF
AU  - Klee, S
AU  - Sabo, K
TI  - Music in the moment: The use of a musical intervention to impact state experiences
T2  - ARTS IN PSYCHOTHERAPY
AB  - The objective of this study was to determine whether a lyrically based musical intervention, the theme song for change, or a positive writing exercise would impact participants' emotional state-based components when thinking about the achievement of a short-term goal. Fifty participants (N = 46) were randomly assigned to either the theme song for change condition (n = 25) or the writing condition (n = 21). Before the intervention, participants in both conditions individually selected a short-term goal that they could achieve within two weeks. Participants completed a pretest, developed their short-term goal, received one of the two conditions, then completed the posttest. A two-way repeated measures ANOVA found significant increases in vitality for the theme song group. Both theme song and positive writing groups significantly increased the participants' positive affect and decreased their worry. Further, only the participants in the theme song group had experienced significant impacts on decreasing negative affect and anxiety and increasing euthymia. Limitations and clinical implications of the findings are discussed.
SN  - 0197-4556
SN  - 1873-5878
DA  - SEP
PY  - 2023
VL  - 85
C7  - 102053
DO  - 10.1016/j.aip.2023.102053
C6  - JUL 2023
AN  - WOS:001031771800001
ER  -

TY  - JOUR
AU  - Sachs-Cobbe, B
TI  - The conservatism objection to educating for the virtues of citizenship
T2  - THEORY AND RESEARCH IN EDUCATION
AB  - Since the 1990s, education for the virtues of citizenship has become widespread in the United States and United Kingdom. It is intended to inculcate virtues such as courtesy, respect and truthfulness in school children. This essay defends education for the virtues of citizenship against two criticisms. According to the first, which might be called the 'status quo bias' criticism, inculcating such virtues is a recipe for stasis. According to the second, which might be called the 'individualism' criticism, EVC sends the message that the citizen herself is primarily responsible for her fate. The authors who raise these two criticisms tend to link EVC with 'conservatism' or one of its cognate terms. If education for the virtues of citizenship really is conservative, this raises the worry that education for the virtues of citizenship is partisan, which would surely render it morally objectionable. In this paper, I distinguish big-C Conservatism from small-c conservatism, and interpret the education for the virtues of citizenship critics as contending that education for the virtues of citizenship is Conservative (i.e. aligned with the political philosophies of right-leaning parties) in virtue of being individualistic, and conservative in virtue of being status quo biased. Against the individualism criticism, I point out that the strand of conservatism of which economists like Hayek and Friedman are the standard-bearers is anti-individualistic in virtue of holding that we need good economic policy to make up for the fact that we cannot count on individual economic actors to exercise sound moral judgement, and that the strand of conservatism inspired by commentators like Burke, Nisbet and Scruton is anti-individualistic in virtue of its emphasis on community. Hence, the inference from individualism to Conservatism doesn't go through. Against the status quo bias criticism, I contend that it is unpredictable who will benefit from citizens being resistant to change. Hence, while it may be right to label such resistance 'conservative', such conservatism is not partisan.
SN  - 1477-8785
SN  - 1741-3192
DA  - JUL
PY  - 2023
VL  - 21
IS  - 2
SP  - 135
EP  - 154
DO  - 10.1177/14778785231180820
C6  - JUN 2023
AN  - WOS:001011765600001
ER  -

TY  - JOUR
AU  - Konidaris, G
AU  - Rofail, D
AU  - Randall, J
AU  - LaFontaine, PR
AU  - Chen, CI
AU  - Bury, D
AU  - Geiger, A
AU  - Sasane, M
AU  - Symonds, T
TI  - Qualitative Patient Interviews to Characterize the Human Burden of Advanced Basal Cell Carcinoma Following Hedgehog Pathway Inhibitor Treatment
T2  - DERMATOLOGY AND THERAPY
AB  - IntroductionEvidence of patients' experiences of living with advanced basal cell carcinoma (aBCC) are limited, particularly after hedgehog pathway inhibitor (HHI) treatment. We explored the burden of aBCC on symptoms and patients' everyday lives post HHI treatment.MethodsIn-depth, semi-structured, approximately 1-h qualitative interviews of US patients with aBCC and prior HHI treatment were conducted. Data were assessed using thematic analysis with NVivo 1.0 software. Saturation analysis was performed to ensure all concepts were captured.ResultsFifteen patients (median age, 63 years; locally advanced BCC, n = 9; metastatic BCC, n = 6) were interviewed. A patient-led conceptual model was developed from the responses using 10 symptoms and 15 impact categories (comprising emotional/psychological, physical, and social domains) identified as most commonly discussed and important to patients. Overall, reported impacts were discussed more commonly than reported symptoms. Impacts most commonly discussed were related to emotions (e.g., anxiety, worry, fear [n = 14; 93%]; low mood, depression [n = 12; 80%]) and physical function (e.g., hobbies or leisure activities [n = 13; 87%]). Symptoms most commonly discussed were fatigue and tiredness (n = 14; 93%) and itch (n = 13; 87%). Out of all reported impacts and symptoms, fatigue and tiredness (n = 7, 47%) and anxiety, worry, and fear (n = 6; 40%) were most bothersome to patients. As a descriptive exercise, participant responses were mapped to commonly used patient-reported outcome scales in aBCC clinical trials. Most expressed concepts were captured across two common measures in oncology/skin conditions (European Organization for Research and Treatment of Cancer Quality of Life-Core 30 [EORTC QLQ-C30] and Skindex-16 questionnaires), but sun avoidance and others' perception of skin cancer were not explicitly mentioned by these instruments.ConclusionPatients with aBCC experienced a significant disease burden post first-line HHI therapy, including major emotional and lifestyle impacts. Accordingly, through this study, patients with aBCC highlighted a significant unmet need for second-line treatment options post HHI therapy.
SN  - 2193-8210
SN  - 2190-9172
DA  - AUG
PY  - 2023
VL  - 13
IS  - 8
SP  - 1747
EP  - 1761
DO  - 10.1007/s13555-023-00945-9
C6  - JUN 2023
AN  - WOS:001016920400001
ER  -

TY  - JOUR
AU  - Pickering, K
AU  - Pearce, T
AU  - Manuel, L
AU  - Doran, B
AU  - Smith, TF
TI  - Socio-ecological challenges and food security in the 'salad bowl' of Fiji, Sigatoka Valley
T2  - REGIONAL ENVIRONMENTAL CHANGE
AB  - This article examines food security in the Sigatoka Valley, one of the most productive food regions in Fiji, in the context of recent socio-ecological challenges through a case study of Narewa village. Data were collected using semi-structured interviews (n = 25), a fixed question food insecurity experience survey (n = 25), and a free listing exercise about preferred and consumed foods (n = 24). Results revealed that while most households had access to sufficient food, the increased frequency and intensity of droughts, tropical cyclones, and flooding caused almost half to worry about meeting their future food needs. To date, a culture of sharing within the village has helped most households access food but this will likely be inadequate to meet future needs as climate change is projected to impact food production. Given that the foundation of food production in Narewa, like other villages in the valley, relies on the long-term viability of agricultural systems, better focus needs to be placed on the natural resources that form the backbone of these systems such as water availability, soil health, and slope stability and their resilience to anthropogenic and natural stressors. Efforts that focus on protecting and enhancing local ecosystems in light of expected future climate change, combined with greater attention on food storage and the use of resilient crops, and enhancing social cohesion and sharing networks are needed to avoid breaching tipping points in the food system.
SN  - 1436-3798
SN  - 1436-378X
DA  - JUN
PY  - 2023
VL  - 23
IS  - 2
C7  - 61
DO  - 10.1007/s10113-023-02059-6
AN  - WOS:000963688300003
ER  -

TY  - JOUR
AU  - Wang, SJ
AU  - Tang, QH
AU  - Lv, YC
AU  - Tao, YQ
AU  - Liu, XP
AU  - Zhang, L
AU  - Liu, G
TI  - The Temporal Relationship between Depressive Symptoms and Loneliness: The Moderating Role of Self-Compassion
T2  - BEHAVIORAL SCIENCES
AB  - Loneliness and depression are significant mental health challenges among college students; however, the intricate relationship between these phenomena remains unclear, particularly in the context of self-compassion. In this comprehensive study, we employ a cross-lagged panel network (CLPN) analysis to investigate the symptom-level association between depression and loneliness while exploring the potential moderating influence of self-compassion. Our sample consisted of 2785 college students, who were categorized into high- and low-self-compassion groups based on scores from the Self-Compassion Scale. Depressive symptoms were assessed using the Patient Health Questionnaire-9, while the UCLA Loneliness Scale-8 measured loneliness expressions. Our findings indicate that self-compassion plays a crucial role in the relationship between depression and loneliness. Specifically, we observed distinctive patterns within the high and low-self-compassion groups. In the low-self-compassion group, "energy" emerged as the most influential symptom, whereas "motor function" exhibited the highest influence in the high-self-compassion group. Furthermore, among individuals with high self-compassion, the pathway from depression to loneliness was characterized by "guilt-being alone when desired," while the reverse path from loneliness to depression encompassed "left out-feeling sad" and "left out-anhedonia." Conversely, in the low-self-compassion group, depression and loneliness demonstrated a more intricate mutual triggering relationship, suggesting that self-compassion effectively moderates the association between these variables. This study provides valuable insights into the underlying mechanisms driving the interplay between depression and loneliness, shedding light on the pivotal role of self-compassion in this intricate dynamic.
SN  - 2076-328X
DA  - JUN
PY  - 2023
VL  - 13
IS  - 6
C7  - 472
DO  - 10.3390/bs13060472
AN  - WOS:001016938200001
ER  -

TY  - JOUR
AU  - Reinke, C
TI  - Female leadership-The first hurdle is cleared. Isn't it? From the perspective of a female vocational pedagogue
T2  - ZEITSCHRIFT FUR HERZ THORAX UND GEFASSCHIRURGIE
AB  - It is time for each individual person to rethink their ideas of the ideal leader, because the difference between "her" and "his" lifetime earnings can be up to 1 million euros. If we want more women in leadership positions, the necessary social changes have only just begun. Since Marie Curie at the latest, there have always been role models for female leadership and old ideas about "leaders" are being replaced. The article shows the extent to which an O.K.-O.K. attitude based on a positive self-image (I am OK) and the acceptance and tolerance of the dialogue partner (you are O.K.), helps to ensure that everyone benefits and that we are more likely to discuss whether a leadership position is exercised in tandem than to worry about the child question, which, unfortunately, this article also did not get past. Therefore, let us pretend that there is a future full of possibilities for all persons with a career plan.
SN  - 0930-9225
SN  - 1435-1277
DA  - JUN
PY  - 2023
VL  - 37
IS  - 3-4
SP  - 179
EP  - 183
DO  - 10.1007/s00398-023-00581-7
C6  - MAY 2023
AN  - WOS:000989394400001
ER  -

TY  - JOUR
AU  - Thorpe, A
AU  - Zhong, LZ
AU  - Scherer, LD
AU  - Drews, FA
AU  - Shoemaker, H
AU  - Fagerlin, A
TI  - Demographic, structural, and psychological predictors of risk-increasing and mask wearing behaviors among US adults between December 2020-March 2021
T2  - PATIENT EDUCATION AND COUNSELING
AB  - Objectives: To assess demographic, structural, and psychological predictors of risk-increasing and risk-decreasing behaviorsMethods: This study used data from an online longitudinal, three-wave COVID-19 survey (12/20-03/21) regarding the behaviors, attitudes, and experiences of US Veteran (n = 584) and non-Veteran (n = 346) adults.Results: Inability to get groceries delivered emerged as the strongest predictor of more frequent risk-increasing behavior across all timepoints. Other consistent predictors of more frequent risk-increasing behavior and less frequent mask wearing included less worry about getting COVID-19, disbelief in science, belief in COVID-19 conspiracies, and negative perceptions of the state response. No demographic factor consistently predicted risk-increasing behavior or mask wearing, though different demographic predictors emerged for more frequent risk-increasing behaviors (e.g., lower health literacy) and mask-wearing (e.g., older age and urban residence) at certain timepoints. The most frequently endorsed reasons for having contact with others concerned health -related (food, medical care, and exercise) and social needs (seeing friends/family and boredom). Conclusions: These findings highlight key individual-level determinants of risk-increasing behaviors and mask wearing which encompass demographic, structural, and psychological factors. Practice Implications: Findings can support public health experts and health communicators promote engagement with risk-reducing behaviors and address key barriers to engaging in these behaviors.
SN  - 0738-3991
SN  - 1873-5134
DA  - SEP
PY  - 2023
VL  - 114
C7  - 107792
DO  - 10.1016/j.pec.2023.107792
C6  - MAY 2023
AN  - WOS:001001865100001
ER  -

TY  - JOUR
AU  - Atsumi, Y
AU  - Kusama, Y
AU  - Fukui, S
AU  - Kamimura, K
TI  - Intussusception Initially Diagnosed as a Brief Resolved Unexplained Event (BRUE)
T2  - CUREUS JOURNAL OF MEDICAL SCIENCE
AB  - Brief resolved unexplained event (BRUE) are transient and worrying episodes observed in infants and are characterized by changes in skin color, breathing, muscle tone, and/or responsiveness. We describe the case of a female infant who was initially diagnosed with BRUE but was later determined to have intussusception. She presented to our emergency department with a transient pallor and a single episode of vomiting that resolved before her visit. Physicians did not detect any abnormalities on physical or laboratory examinations, so she was diagnosed with BRUE and discharged to be re-evaluated the next day. After returning home, she vomited several times. The patient revisited our hospital the following day and was definitively diagnosed with intussusception using ultrasonography, which was successfully treated using fluoroscopy-guided hydrostatic reduction. This case was initially diagnosed as a BRUE; however, reevaluation helped in identifying the proper diagnosis of intussusception. Physicians should exercise caution when diagnosing patients with BRUE. When the diagnostic criteria are not completely met, follow-up should be conducted, assuming that the patient has a potentially serious condition.
SN  - 2168-8184
DA  - MAY 15
PY  - 2023
VL  - 15
IS  - 5
C7  - e39054
DO  - 10.7759/cureus.39054
AN  - WOS:001063151100038
ER  -

TY  - JOUR
AU  - Alhaboby, ZA
AU  - Barnes, J
AU  - Evans, H
AU  - Short, E
TI  - Cybervictimization of Adults With Long-term Conditions: Cross-sectional Study
T2  - JOURNAL OF MEDICAL INTERNET RESEARCH
AB  - Background: People living with chronic conditions and disabilities experience harassment both offline and on the web. Cybervictimization is an umbrella term for negative web-based experiences. It has distressing consequences on physical health, mental well-being, and social relationships. These experiences have mostly been documented among children and adolescents. However, the scope of such experiences is not well documented among adults with long-term conditions, and the potential impact has not been examined from a public health perspective. Objective: This study aimed to examine the scope of cybervictimization among adults living with long-term conditions in the United Kingdom and the perceived impact on self-management of chronic conditions. Methods: This paper reports the findings of the quantitative phase of a mixed methods study in the United Kingdom. This cross-sectional study targeted adults aged =18 years with long-term conditions. Using a web-based link, the survey was shared on the web via 55 victim support groups, health support organizations, and social media accounts of nongovernmental organizations and activists such as journalists and disability campaigners. People with long-term conditions were asked about their health conditions, comorbidities, self-management, negative web-based experiences, their impact on them, and support sought to mitigate the experiences. The perceived impact of cybervictimization was measured using a set of questions on a Likert scale, frequency tables, and the Stanford Self-Efficacy for Managing Chronic Diseases Scale. Demographic data and the impact on self-management were cross-tabulated to identify the demographic characteristics of the targeted individuals and potential conditions with complications and highlight directions for future research. Results: Data from 152 participants showed that almost 1 in every 2 adults with chronic conditions was cybervictimized (69/152, 45.4%). Most victims (53/69, 77%) had disabilities; the relationship between cybervictimization and disability was statistically significant (P=.03). The most common means of contacting the victims was Facebook (43/68, 63%), followed by personal email or SMS text messaging, each accounting for 40% (27/68). Some participants (9/68, 13%) were victimized in web-based health forums. Furthermore, 61% (33/54) of victims reported that experiencing cybervictimization had affected their health condition self-management plan. The highest impact was on lifestyle changes such as exercise, diet, avoiding triggers, and avoiding excessive smoking and alcohol consumption. This was followed by changes to medications and follow-ups with health care professionals. Most victims (38/55, 69%) perceived a worsened self-efficacy on the Self-Efficacy for Managing Chronic Diseases Scale. Formal support was generally rated as poor, with only 25% (13/53) of victims having disclosed this experience to their physicians. Conclusions: Cybervictimization of people with chronic conditions is a public health issue with worrying consequences. This triggered considerable fear and negatively influenced the self-management of different health conditions. Further context- and condition-specific research is needed. Global collaborations to address inconsistencies in research are recommended.
SN  - 1438-8871
DA  - MAR 17
PY  - 2023
VL  - 25
C7  - e39933
DO  - 10.2196/39933
AN  - WOS:001006013000010
ER  -

TY  - JOUR
AU  - Fix, RL
AU  - Mendelson, T
TI  - Don't Forget the Parents: Caregiver Coping Strategies for Daughter's Juvenile Legal System Involvement
T2  - JOURNAL OF FAMILY ISSUES
AB  - Caregivers of adolescent daughters with juvenile legal system involvement face unique stressors that have been largely overlooked in research and practice. The current study recruited 183 Black and Native North American/Indigenous caregivers with daughters involved in the juvenile legal system via a Qualtrics survey distributed using MTurk with careful screening practices. Results indicated high levels of stress and worry related to daughter's juvenile legal system involvement. Female caregivers used prayer, talking with friends, going to therapy, and exercise significantly more than male caregivers as coping strategies. Problems associated with daughter's juvenile legal system involvement and worry about daughter's juvenile legal system involvement significantly impacted use of most coping strategies. Finally, nearly all caregivers were interested in trying new activities to strengthen their relationship with their daughter and in strategies to improve their own mental health. Potential intervention components highlighted by caregivers indicate future directions for family-focused programming targeting families with juvenile legal system involvement.
SN  - 0192-513X
SN  - 1552-5481
DA  - APR
PY  - 2024
VL  - 45
IS  - 4
SP  - 955
EP  - 973
DO  - 10.1177/0192513X231163937
C6  - MAR 2023
AN  - WOS:000949847400001
ER  -

TY  - JOUR
AU  - Warren, C
AU  - Nimmagadda, SR
AU  - Gupta, R
AU  - Levin, M
TI  - The epidemiology of food allergy in adults
T2  - ANNALS OF ALLERGY ASTHMA & IMMUNOLOGY
AB  - The prevalence and awareness of food allergy (FA) among US adults is arguably at a historical high, both with respect to primary immunoglobulin E-mediated food hypersensitivity and other food-triggered conditions that operate through a variety of immunologic mechanisms (eg, pollen-FA syndrome, alpha-gal syndrome, food protein-induced enterocolitis syndrome, eosinophilic esophagitis). Worryingly, not only are many adults retaining childhood-onset food allergies as they age into adulthood, it seems that many adults are experiencing adultonset allergies to previously tolerated foods, with correspondingly adverse physical, and psychological health impacts. Consequently, this review aims to summarize what is currently known about the epidemiology and population-level burden of FA among adult populations in North America and around the globe. This article also provides insights into the natural history of these conditions and what we need to know as we look to the future (c) 2022 American College of Allergy, Asthma & Immunology. Published by Elsevier Inc. All rights reserved.
SN  - 1081-1206
SN  - 1534-4436
DA  - MAR
PY  - 2023
VL  - 130
IS  - 3
SP  - 276
EP  - 287
DO  - 10.1016/j.anai.2022.11.026
C6  - MAR 2023
AN  - WOS:000990467800001
ER  -

TY  - JOUR
AU  - Anundi, H
AU  - Dolling, A
AU  - Pálsdóttir, AM
TI  - Forest Therapy for Women with Gynaecological Cancer-A Feasibility Study to Find New Alternatives in Cancer Rehabilitation
T2  - FORESTS
AB  - Cancer can have a significant impact on one's life situation, with many patients reporting psychosocial discomfort, worry, anxiety, fear of recurrence, depression, tiredness/fatigue, sleep problems, pain and numerous other problems even long after active medical treatment. Psychosocial support during cancer rehabilitation has proven to be insufficient. In a recent debate article, the scientific committee of CancerRehabFund, Sweden, demands more rehabilitation alternatives for individuals living with cancer. Nature-based treatment is one of the alternatives mentioned as the way forward, but more research is needed. Therefore, we want to evaluate the patient's experience of a ten-week forest bathing intervention, as an add-on to the standard care, and whether it can improve general health and well-being in women suffering or recovering from gynaecological cancer. The study will run between the autumn of 2022 and until the end of 2023. It is a prospective single-case study, including quantitative and qualitative approaches using validated self-administered instruments (pre-post measurements) and semi-structured interviews (post) on women's lived experience of the 10-week forest bathing intervention. The quantitative outcome measurements will be the quality of life, fatigue and depression/anxiety. There will also be a questionnaire on perceived sensory dimensions experienced in the forest environment. The study will include 24 participants, divided into four groups of 6 participants. Once a week for ten weeks, the participants will be offered a session of a 2.5-hour stay in the forest with breathing exercises, slow movement, time in silence and privacy and a social gathering to conclude each session. Before and after each session, the participants will be invited to fill in the Profile of their mood state to describe their mood/feelings. There will be three different forest locations with varied forest cover types, i.e., evergreen, deciduous and mistands. Participation in this study will be voluntary, and all results will be anonymously presented on a group level. This paper is a protocol paper describing in detail the venues/forest sites, the forest therapy intervention and the scientific methodological approach for evaluating the ten-week intervention. To our knowledge, this is the first study on forest bathing for cancer survivors in Sweden. The Swedish Ethical Review Authority has approved the study [Dnr 2022-02083-01].
SN  - 1999-4907
DA  - FEB
PY  - 2023
VL  - 14
IS  - 2
C7  - 333
DO  - 10.3390/f14020333
AN  - WOS:000945078800001
ER  -

TY  - JOUR
AU  - Eklund, M
AU  - Kiritsis, C
AU  - Livheim, F
AU  - Ghaderi, A
TI  - ACT-based self-help for perceived stress and its mental health implications without therapist support: A randomized controlled trial
T2  - JOURNAL OF CONTEXTUAL BEHAVIORAL SCIENCE
AB  - Access to interventions that effectively reduce stress is limited and often costly. Lack of time, and stigma might also be significant barriers. This study examined the effectiveness of an Acceptance and Commitment Therapy (ACT)-based self-help book without therapist support for adults with moderate levels of stress, without psy-chiatric diagnoses. Participants were recruited primarily through the website of the book and posts in various social media channels. Participants (n = 133) were randomly assigned to an intervention group (n = 67) or a wait-list group (n = 66). Both the primary outcome measure (stress) and the secondary outcome measures (e.g., quality of life, worry, depressive symptoms and burnout symptoms) were measured before and after the inter-vention, and at 6-months follow-up. Compared to the wait-list group, the improvement was significantly larger in the intervention group at the end of intervention for stress (Cohen's d = 1.00), worry (d = 0.69), and all three subscales of the burnout questionnaire (d = 0.59 to 0.73). The corresponding effect on depressive symptoms was medium (d = 0.51). We did not find any robust evidence of mediation of outcome through psychological flex-ibility or mindfulness, but number of pages read, number of mindfulness exercises performed, and perceived helpfulness of the weekly assignments significantly predicted change in stress. At the 6-month follow-up, the gains in the intervention group remained as the results were virtually identical to those at the end of inter-vention. Our findings provide additional support for the efficacy of an ACT-based pure self-help to reduce stress among adults with moderate level of stress, without psychiatric diagnoses.
SN  - 2212-1447
SN  - 2212-1455
DA  - JAN
PY  - 2023
VL  - 27
SP  - 98
EP  - 106
DO  - 10.1016/j.jcbs.2023.01.003
C6  - JAN 2023
AN  - WOS:000954344500001
ER  -

TY  - JOUR
AU  - Zainal, NH
AU  - Newman, MG
TI  - A randomized controlled trial of a 14-day mindfulness ecological momentary intervention (MEMI) for generalized anxiety disorder
T2  - EUROPEAN PSYCHIATRY
AB  - BackgroundLittle is known about whether brief mindfulness ecological momentary interventions (MEMIs) yield clinically beneficial effects. This gap exists despite the rapid growth of smartphone mindfulness applications. Specifically, no prior brief MEMI has targeted generalized anxiety disorder (GAD). Moreover, although theories propose that MEMIs can boost executive functioning (EF), they have largely gone untested. Thus, this randomized controlled trial (RCT) aimed to address these gaps by assessing the efficacy of a 14-day smartphone MEMI (versus self-monitoring placebo [SMP]). MethodParticipants with GAD were randomly assigned to either condition (68 MEMI and 42 SMP). MEMI participants exercised multiple core mindfulness strategies and were instructed to practice mindfulness continually. Comparatively, SMP participants were prompted to practice self-monitoring and were not taught any mindfulness strategies. All prompts occurred five times a day for 14 consecutive days. Participants completed self-reports and neuropsychological assessments at baseline, posttreatment, and 1-month follow-up (1MFU). Piecewise hierarchical linear modeling analyses were conducted. ResultsMEMI (versus SMP) produced greater pre-1MFU reductions in GAD severity and perseverative cognitions (between-group d = 0.393-0.394) and stronger improvements in trait mindfulness and performance-based inhibition (d = 0.280-0.303). Further, MEMI (versus SMP) led to more considerable pre- to posttreatment reduction in state-level depression and anxiety and more mindfulness gains (d = 0.50-1.13). Overall, between-treatment effects were stronger at pre-1MFU than pre- to posttreatment for trait-level than state-level treatment outcome measures. ConclusionsPreliminary findings suggest that the beneficial effect of an unguided brief MEMI to target pathological worry, trait mindfulness, and EF is modest yet potentially meaningful. Other theoretical and clinical implications were discussed.
SN  - 0924-9338
SN  - 1778-3585
DA  - JAN 16
PY  - 2023
VL  - 66
IS  - 1
C7  - e12
DO  - 10.1192/j.eurpsy.2023.2
AN  - WOS:000919565300001
ER  -

TY  - JOUR
AU  - Hilt, LM
AU  - Swords, CM
AU  - Webb, CA
TI  - Randomized Controlled Trial of a Mindfulness Mobile Application for Ruminative Adolescents
T2  - JOURNAL OF CLINICAL CHILD AND ADOLESCENT PSYCHOLOGY
AB  - ObjectiveRumination is a risk factor for the development of internalizing psychopathology that often emerges during adolescence. The goal of the present study was to test a mindfulness mobile app intervention designed to reduce rumination.MethodRuminative adolescents (N = 152; 59% girls, 18% racial/ethnic minority, Mage = 13.72, SD = .89) were randomly assigned to use a mobile app 3 times per day for 3 weeks that delivered brief mindfulness exercises or a mood monitoring-only control. Participants reported on rumination, depressive symptoms and anxiety symptoms at baseline, post-intervention and at 3 follow-up timepoints: 6 weeks, 12 weeks, and 6 months post-intervention. Parents reported on internalizing symptoms.ResultsThere was a significant Time X Condition effect at post-intervention for rumination, depressive symptoms, and anxiety symptoms, such that participants in the mindfulness intervention showed improvements relative to those in the control condition. The effect for rumination lasted through the 6-week follow-up period; however, group differences were generally not observed throughout the follow-up period, which may indicate that continued practice is needed for gains to be maintained.ConclusionsThis intervention may have the potential to prevent the development of psychopathology and should be tested in a longitudinal study assessing affective disorder onset, especially in populations with limited access to conventional, in person mental health care.This study was registered with Clinicaltrials.gov (Identifier NCT03900416).
SN  - 1537-4416
SN  - 1537-4424
DA  - 2023 JAN 6
PY  - 2023
DO  - 10.1080/15374416.2022.2158840
C6  - JAN 2023
AN  - WOS:000910821100001
ER  -

TY  - JOUR
AU  - Zhang, J
AU  - Wang, CF
AU  - Huang, L
AU  - Zhang, J
TI  - Continuous care needs in patients with cancer receiving chemotherapy during the recent omicron wave of COVID-19 in Shanghai: A qualitative study
T2  - FRONTIERS IN PSYCHOLOGY
AB  - AimsThis study aimed to investigate the care needs, to clarify the factors affecting the quality of homecare, and to provide reference for constructing a homecare system for patients with cancer receiving chemotherapy during the recent omicron wave of COVID-19 in Shanghai. MethodsFrom March to May 2022 when the omicron wave emerged in Shanghai, 50 consecutive patients who received chemotherapy at Ruijin Hospital, Shanghai Jiao Tong University School of Medicine, were enrolled, and underwent face-to-face or telephone-based semi-structured interviews regarding continuous care needs. Some of their homecare-givers, caring nurses, and physicians were also interviewed. The Colaizzi method was used for data analysis. ResultsFifty patients, 4 homecare-givers, 4 nurses, and 4 physicians were interviewed. Three themes and six subthemes emerged from analysis of the interviews: The first theme was "Disease management needs," including needs for knowledge of managing adverse events associated with chemotherapy, and needs for treatment-related information. Patients expressed most concern about not being able to go to the hospital for blood review and disease evaluation in time due to the outbreak. With the COVID-19 pandemic being ongoing, factors such as pandemic panic, inconvenient medical treatment, and worry about hospital cross-infection might reduce disease management for patients with cancer. The second theme was "Medical needs," including needs for mobile healthcare and needs for medical resources. All interviewees emphasized the importance of mobile healthcare during the COVID-19 pandemic, as access to hospitals was difficult. The third theme was "Spiritual needs," including demands for psychological counseling and intervention, and needs for spiritual care. Patients and homecare-givers commonly lacked a feeling of security and needed communication, encouragement, and reassurance that medical care could be delivered to them, and patients reported that they very much wanted psychological advice. ConclusionFor patients with cancer receiving chemotherapy during the COVID-19 pandemic, continuous care is greatly needed. Medical personnel should strengthen the healthcare education for patients and their caregivers during hospitalization, and further improve the patients' information intake rate through Internet-based digital healthcare methods during homecare, to further meet the information needs of patients after discharge from hospital.
SN  - 1664-1078
DA  - JAN 4
PY  - 2023
VL  - 13
C7  - 1067238
DO  - 10.3389/fpsyg.2022.1067238
AN  - WOS:000913315500001
ER  -

TY  - JOUR
AU  - Feng, YH
AU  - Zhao, YX
AU  - Mao, LQ
AU  - Gu, MM
AU  - Yuan, H
AU  - Lu, J
AU  - Zhang, Q
AU  - Zhao, Q
AU  - Li, XH
TI  - The Effectiveness of an eHealth Family-Based Intervention Program in Patients With Uncontrolled Type 2 Diabetes Mellitus (T2DM) in the Community Via WeChat: Randomized Controlled Trial
T2  - JMIR MHEALTH AND UHEALTH
AB  - Background: Intervention based on family support and risk perception can enhance type 2 diabetes mellitus (T2DM) patients' self-care activities. In addition, eHealth education is considered to improve family members' support for patients with T2DM. However, there is little evidence from rigorously designed studies on the effectiveness of an intervention combining these approaches. Objective: This randomized controlled trial (RCT) aimed to assess the effectiveness of an eHealth family-based health education intervention for patients with T2DM to improve their glucose control, risk perception, and self-care behaviors. Methods: This single-center, 2-parallel-group RCT was conducted between 2019 and 2020. Overall, 228 patients were recruited from Jiading District, Shanghai, and randomly divided into intervention and control groups. The intervention group received an eHealth family intervention based on community management via WeChat, whereas the control group received usual care. The primary outcome was the glycated hemoglobin (HbA1c) level of the patients with T2DM, and the secondary outcomes were self-management behavior (general and specific diet, exercise, blood sugar testing, foot care, and smoking), risk perception (risk knowledge, personal control, worry, optimism bias, and personal risk), and family support (supportive and nonsupportive behaviors). A 2-tailed paired-sample t test was used to compare the participants at baseline and follow-up within the control and intervention groups. An analysis of covariance was used to measure the intervention effect. Results: In total, 225 patients with T2DM were followed up for 1 year. After intervention, they had significantly lower HbA1c values (beta=-.69, 95% CI -0.99 to -0.39; P<.001). They also had improved general diet (beta=.60, 95% CI 0.20 to 1.00; P=.003), special diet (beta=.71, 95% CI 0.34 to 1.09; P<.001), blood sugar testing (beta=.50, 95% CI 0.02 to 0.98; P=.04), foot care (beta=1.82, 95% CI 1.23 to 2.42; P<.001), risk knowledge (beta=.89, 95% CI 0.55 to 1.24; P<.001), personal control (beta=.22, 95% CI 0.12 to 0.32; P<.001), worry (beta=.24, 95% CI 0.10 to 0.39; P=.001), optimism bias (beta=.26, 95% CI 0.09 to 0.43; P=.003), and supportive behaviors (beta=5.52, 95% CI 4.03 to 7.01; P<.001). Conclusions: The eHealth family-based intervention improved glucose control and self-care activities among patients with T2DM by aiding the implementation of interventions to improve T2DM risk perceptions among family members. The intervention is generalizable for patients with T2DM using health management systems in community health centers.
SN  - 2291-5222
DA  - JAN
PY  - 2023
VL  - 11
IS  - 1
DO  - 10.2196/40420
AN  - WOS:000996333900031
ER  -

TY  - JOUR
AU  - Pino-Posada, JP
AU  - Lara-Viana, M
AU  - Montoya-Vélez, L
TI  - THE ETHICAL EFFECTS OF CREATIVE WRITING: A MODEL OF CRITICAL IMPLEMENTATION OF LITERARY EXERCISES FOR EMPATHY STIMULATION
T2  - ETICA & POLITICA
AB  - Concerning the ethical effects of literature, the work coming from literary studies, both in its traditional theoretical bent as well as in its attempt at empirical validation, has privileged the processes of reception on the readers side, making it a focal point of its interest, and has concentrated less on the consequences that the act of writing itself has on its actors. It is worth stating that the pole of production has been an object of inquiry of special interest to the subgenre of poetics, autobiographical writings and authorial roles and has been overlooked as a space of individual ethical transformation. This space has instead been the object of interest of disciplines such as psychology, pedagogy and memory studies.
   The present methodological article aims to offer elements of theoretical rumination and information compiled with qualitative research tools that allows a deepening in the comprehension of the nexus between creative writing and the increase of empathy. Strictly speaking, it corroborates the thesis that creative writing can in fact contribute to the development of empathy of its actors, at least in what pertains to (with its limitation, of course) their self-perception; and it postulates that in the vast catalog of writing tools that stimulate its practice, there are a kind of exercises that are more effective than others. This article also ventures in a model of critical implementation of the aforementioned writing exercises that may be used as a didactic sequence in formative spaces.
SN  - 1825-5167
PY  - 2023
VL  - 25
IS  - 3
SP  - 173
EP  - 198
AN  - WOS:001142501200012
ER  -

TY  - JOUR
AU  - Vriz, O
AU  - Landi, I
AU  - Eltayeb, A
AU  - Limongelli, G
AU  - Mos, L
AU  - Delise, P
AU  - Bossone, E
AU  - Andrea, AD
TI  - Mitral Valve Prolapse and Sudden Cardiac Death in Athletes at High Risk
T2  - CURRENT CARDIOLOGY REVIEWS
AB  - Mitral valve prolapse (MVP) is the most frequent valvulopathy in the general population, with usually a favourable prognosis. Although it can be associated with some complications, ventricular arrhythmias (VA) and sudden cardiac death (SCD) are the most worrying. The estimated risk of SCD in MVP is between 0.2% to 1.9% per year, including MVP patients with and without severe mitral regurgitation (MR). The association between SCD and MVP is expressed by a phenotype called "malignant MVP" characterized by transthoracic echocardiography (TTE) findings such as bileaflet myxomatous prolapse and mitral annulus disjunction (MAD), ECG findings such as repolarization abnormalities, complex ventricular arrhythmias (c-VAs) and LV fibrosis of papillary muscles (PMs) and inferobasal wall visualized by late gadolinium enhancement cardiac magnetic resonance (LGE-CMR). Therefore, attention is raised for patients with "arrhythmic MVP" characterized from an ECG point of view by frequent premature ventricular contractions (PVCs) arising from one or both PMs as well as by T-wave inversion in the inferolateral leads. In athletes, SCD is the most frequent medical cause of death and in young subjects (< 35 years) usually is due to electrical mechanism affecting who has a silent cardiovascular disease and are not considered per se a cause of increased mortality. In MVP, SCD was reported to happen during sports activity or immediately after and valve prolapse was the only pathological aspect detected. The aim of the present paper is to explore the association between SCD and MVP in athletes, focusing attention on ECG, TTE in particular, and CMR findings that could help to identify subjects at high risk for complex arrhythmias and eventually SCD. In addition, it is also examined if sports activity might predispose patients with MVP to develop major arrhythmias.
SN  - 1573-403X
SN  - 1875-6557
PY  - 2023
VL  - 19
IS  - 3
C7  - E201222212066
DO  - 10.2174/1573403X19666221220163431
AN  - WOS:001008190000003
ER  -

TY  - JOUR
AU  - Weinberger, L
TI  - THE LIMITS OF CHURCH AUTONOMY
T2  - NOTRE DAME LAW REVIEW
AB  - American courts apply "church autonomy doctrine" to protect the self-governance of religious institutions, based on both of the First Amendment's religion clauses. Church autonomy's defenders have sometimes described the doctrine as establishing distinct spheres of sovereignty for church and state. But critics have argued that church autonomy puts religious institutions above the law. They contend that church autonomy doctrine lacks limiting principles and worry that the "sphere sovereignty" theory of church and state leaves no room for accountability for wrongdoing in religious institutions. The courts, for their part, have recognized that church autonomy must have limits but have struggled to articulate them, leaving the caselaw in a state of ferment.This Article makes the case that, contrary to the critics, church autonomy is limited by an accountability principle, itself resting on the same bases that have been used to defend the most robust version of church autonomy. First, the social pluralist theory of sphere sovereignty does not just defend a place for religious institutions to exercise their own self-governance over religious matters; it also has an important place for the state to hold wrongdoers accountable for civil harms. Second, the deep history of church -state relations that has shaped the pro-church autonomy caselaw and scholarship alike also has rich resources to defend a principle of accountability.After presenting the theoretical case for the coexistence of autonomy and account-ability principles, this Article presents a doctrinal roadmap for how courts can locate the limits of church autonomy. Drawing on doctrinal elements already present in the caselaw, the approach outlined here can be applied to provide accountability and limit church autonomy in key cases-and it can be done without contradicting any existing Supreme Court doctrine.
SN  - 0745-3515
PY  - 2023
VL  - 98
IS  - 3
SP  - 1253
EP  - 1322
AN  - WOS:000962272400005
ER  -

TY  - JOUR
AU  - Wornyo, AA
TI  - Rhetorical strategy preferences in newspaper editorials
T2  - COGENT ARTS & HUMANITIES
AB  - Newspaper editorials have been found to follow the same structure across cultures but tend to vary in how they realize their rhetorical strategies. Contextual factors are said to influence rhetorical strategies of editorials. This study examines the rhetorical strategies used in the editorials of the Daily Graphic of Ghana and the New York Times of the United States. The study is based on the theory of intercultural rhetoric which proposes that texts vary across cultures. Using the concept of genre analysis, the study was carried out within the classification of newspaper editorials into three schematic structures: namely, the introduction, the body and the conclusion. The results show that the editorials of the Daily Graphic mostly employ the rhetorical strategies of expressing worry about political actions and social issues and proposes a solution to the issues. The New York Times editorials on the other hand question political and social issues, criticize the actions taken and express a necessity for the issues to be addressed. The rhetorical strategies mostly used by the Daily Graphic are attributed to the traditional norms of communication in the Ghanaian society which does not permit criticism of authority while those mostly used by the New York times are attributed to the exercise of freedom of the press in the American society. The paper concludes that rhetorical strategies mostly used by the Daily Graphic have implications for instruction in journalism and media practice in Ghana.
SN  - 2331-1983
DA  - DEC 31
PY  - 2022
VL  - 9
IS  - 1
C7  - 2146636
DO  - 10.1080/23311983.2022.2146636
AN  - WOS:000884294400001
ER  -

TY  - JOUR
AU  - Madsen, A
AU  - Sharififar, S
AU  - Oberhaus, J
AU  - Vincent, KR
AU  - Vincent, HK
TI  - Anxiety state impact on recovery of runners with lower extremity injuries
T2  - PLOS ONE
AB  - This prospective cohort study examined the impact of high anxiety levels on psychological state and gait performance during recovery in runners with lower body injuries. Recreational runners diagnosed with lower body injuries who had reduced running volume (N = 41) were stratified into groups using State Trait Anxiety Inventory (STAI) scores: high anxiety (H-Anx; STAI >= 40 points) and low anxiety (L-Anx; STAI <40 points). Runners were followed through rehabilitation to return-to-run using monthly surveys. Main outcome measures included kinesiophobia (Tampa Scale of Kinesiophobia, TSK-11), Positive and Negative Affect Schedule (PANAS; Positive and negative scores), Lower Extremity Function Scale (LEFS), running recovery (University of Wisconsin Running Injury and Recovery Index [UWRI]) and CDC Healthy Days modules for general health, days of anxiety/tension, disrupted sleep and work/usual activities. Running biomechanics were assessed at baseline and the final visit using 3D motion capture and a force-plated treadmill. The time to return-to-running for was 5.0 +/- 3.1 and 7.9 +/- 4.1 months for L-Anx and H-Anx, respectively and participants who withdrew (n = 15) did so at 7.7 +/- 6.2 months. L-Anx maintained low anxiety and H-Anx reduced anxiety from baseline to final visit (STAI = 31.5 to 28.4 points, 50.4 to 37.8 points, respectively), whereas the withdrawn runners remained clinically anxious at their final survey (41.5 to 40.3 points; p < .05). Group by time interactions were found for PANAS positive, LEFS UWRI, general health scores, and days feeling worry, tension and anxiety (all p < .05). Final running performance in L-Anx compared to H-Anx was most improved with cadence (8.6% vs 3.5%; p = .044), impact loading rate [-1.9% vs +8.9%] and lower body stiffness [+14.1% vs +3.2%; all p < .05). High anxiety may identify runners who will experience a longer recovery process, health-related functional disruptions, and less optimization of gait biomechanics during rehabilitation after a lower extremity injury.
SN  - 1932-6203
DA  - DEC 1
PY  - 2022
VL  - 17
IS  - 12
C7  - e0278444
DO  - 10.1371/journal.pone.0278444
AN  - WOS:000925734000146
ER  -

TY  - JOUR
AU  - Franklin, J
AU  - Sim, KA
AU  - Swinbourne, JM
AU  - Maston, G
AU  - Manson, E
AU  - Nelthorpe, H
AU  - Markovic, T
AU  - Hocking, S
TI  - Obesity, lifestyle behaviours and psychological effects of the COVID-19 lockdown: A survey of patients attending a tertiary weight loss clinic
T2  - CLINICAL OBESITY
AB  - Lockdown measures due to coronavirus-19 disease (COVID-19) have impacted lifestyle factors. This study aimed to explore whether health and lifestyle behaviours changed during the 2020 COVID-19 lockdown among patients with obesity. A specifically designed online survey and the Depression Anxiety Stress Scale (DASS-21) were administered to patients scheduled to attend a tertiary weight management service between 6 June-12 August 2020. A total of 210 participants completed the survey; mean age (SD) was 52.1 (12.5) years, 69% female and 67% Caucasian. Only 1.4% had tested positive to COVID-19. There was a statistically significant increase in weight pre- and post-COVID-19 lockdown, with no sex differences. Most (61.3%) gained weight, 30.4% lost weight and 8.3% maintained. The majority changed their overall purchasing (88.4%) and eating behaviours (91.6%). Two-thirds (64%) reported they did some form of exercise during the lockdown. Of those, exercise declined in 56.8% and increased in 18%. DASS-21 scores were positively correlated to worry about COVID-19, eating fewer core foods and eating more convenient/treat foods and negatively correlated with exercise. The results provide insights into how and why behaviour change occurs during stressful periods like the COVID-19 pandemic. Although there was variability in individual weight trajectories, on average people with obesity gained weight and changed lifestyle behaviours during the COVID-19 lockdown period. Strategies and support for people with obesity are required at these times.
SN  - 1758-8103
SN  - 1758-8111
DA  - APR
PY  - 2023
VL  - 13
IS  - 2
C7  - e12567
DO  - 10.1111/cob.12567
C6  - NOV 2022
AN  - WOS:000882002700001
ER  -

TY  - JOUR
AU  - Göçer, K
AU  - Hursitoglu, O
AU  - Calisgan, E
TI  - Is there cardiac risk in Generalized Anxiety Disorder? Does this relationship shed light on future treatment protocols?
T2  - ANNALS OF CLINICAL AND ANALYTICAL MEDICINE
AB  - Aim: Generalized anxiety disorder (GAD) is a subtype of anxiety disorder that differs in symptoms and clinical findings. There is excessive and pervasive worry about everyday life conditions, physical performance in GAD. Changes in ventricular repolarization may play a role and interact with this process. Therefore, this study aimed to investigate whether ventricular repolarization parameters interact with the level of GAD and highlight for followed-up treatment. Material and Methods: One hundred eighteen patients (non-smoker, non-alcoholic) without a previous psychiatric disease who were newly diagnosed with GAD were included in this study between March 2021 and February 2022. One hundred twenty healthy individuals who did not have any psychiatric or organic disorder and whose Hamilton Anxiety Rating Scale (HAM-A) score was below five were taken as the control group. A 12-lead ECG was taken at enrolment. The ventricular repolarization parameters were calculated. Results: The individuals participating in the study were divided into two groups: GAD and control groups. There was no statistically significant difference between the two groups regarding demographic characteristics. The TG level (p=0.049) was higher than in the GAD group. Six parameters, including age, gender, TG, Tpeak-Tend interval (Tp-e), QT dispersion, and heart rate were entered into logistic regression analysis. QT dispersion (OR: 1.122; 95%Cl:1.0811.165;p<0.001) and heart rate (OR: 1.039; 95%Cl:1.002-1.076;p<0.037) were found to be independent predictors of GAD. Discussion: QT dispersion associated with ventricular arrhythmia is a simple test that should be closely monitored in patients with GAD and is an important criterion for establishing treatment protocol including drug and physical exercise.
SN  - 2667-663X
DA  - NOV
PY  - 2022
VL  - 13
IS  - 11
SP  - 1262
EP  - 1266
DO  - 10.4328/ACAM.21283
AN  - WOS:001027907100018
ER  -

TY  - JOUR
AU  - Meier, K
AU  - van Hoeken, D
AU  - Hoek, HW
TI  - Review of the unprecedented impact of the COVID-19 pandemic on the occurrence of eating disorders
T2  - CURRENT OPINION IN PSYCHIATRY
AB  - Purpose of review To review the recent literature on the impact of the coronavirus disease-2019 (COVID-19) pandemic on incidence and severity of symptoms of eating disorders (EDs). Recent findings A worrying increase of EDs in- and outpatients has been reported since the COVID-19 pandemic began in 2019/2020. Restrictions implemented during the pandemic to protect populations against COVID-19 increased the risk for onset and for worsening of EDs by disrupting eating and exercise routines, social isolation, lack of support, and limited access to healthcare. Substantial increases since the start of the pandemic have been reported for overall incidence (15%), hospital admissions (48%) and emergency department visits (11%) for EDs, with even higher increases among women and children or adolescents with an ED. During the pandemic, ED patients reported increased severity of ED-specific symptoms and increased anxiety, depression and suicidal ideations and -attempts. Treatments shifted largely toward online methods for continuity of care, despite concerns about the quality of care provided and difficulties in self-monitoring. Our review provides preliminary evidence for a similar effectiveness of online treatment to prepandemic face-to-face treatment. In-person assessment remains essential for detecting EDs and for those requiring medical admission. Although the ongoing COVID-2019 pandemic affected mental health globally, research shows that it particularly affected individuals with an ED diagnosis or at risk for an ED, especially women, children and adolescents, and those with anorexia nervosa.
SN  - 0951-7367
SN  - 1473-6578
DA  - NOV
PY  - 2022
VL  - 35
IS  - 6
SP  - 353
EP  - 361
DO  - 10.1097/YCO.0000000000000815
AN  - WOS:000860865200002
ER  -

TY  - JOUR
AU  - Zhao, XA
AU  - Qi, N
AU  - Long, HZ
AU  - Yang, S
TI  - The impact of national music activities on improving long-term care for happiness of elderly people
T2  - FRONTIERS IN PSYCHOLOGY
AB  - This paper aims to analyze the influence of national music activities on the long-term care for and happiness of elderly people in the current aging society. Under the popular square dance movement of the whole society, a questionnaire survey was conducted to investigate the differences in the silver-haired body self-esteem and the happiness of the silver-haired exercisers with different exercise methods. Forty first-time square dance participants were selected as experimental objects, and they were divided into an experimental group (ethnic music square dance) and a control group (ordinary music square dance), with 20 people in each group. The results showed that the effective recovery rate of the questionnaire was 95.10% (136/150). There were 47, 45, and 44 people in the square dance, other sports, and non-sport groups, respectively. The total scores of physical self-esteem, physical self-worth, physical quality, health worry, satisfaction and interest in life, control of emotion and behavior, and happiness of silver-haired people who participated in square dance activities were higher than those of other sports players (p < 0.05). The total scores of physical self-esteem, exercise ability, physical condition, and physical quality scores were significantly higher than those of non-sports people (p < 0.01), and each factor and total score on the happiness were higher than those of non-sports people (p < 0.05). The body weight, waist circumference, hip circumference, and thigh circumference of the experimental group after exercise were significantly different from those before exercise (p < 0.01), and the factors of the body self-esteem scale and well-being scale were higher than those before the experiment (p < 0.05). This shows that music has a positive effect on the long-term care for and happiness improvement of the silver-haired family, which can improve the physical and mental health of the silver-haired family and further improve the quality of life of the silver-haired family in their later years. This offers a theoretical basis for the development of the elderly folk music square dance movement in the future and provides a reference for the formulation of silver-haired patriarchal photos and happiness intervention programs.
SN  - 1664-1078
DA  - OCT 13
PY  - 2022
VL  - 13
C7  - 1009811
DO  - 10.3389/fpsyg.2022.1009811
AN  - WOS:000876462500001
ER  -

TY  - JOUR
AU  - Kloos, N
AU  - Austin, J
AU  - van 't Klooster, JW
AU  - Drossaert, C
AU  - Bohlmeijer, E
TI  - Appreciating the Good Things in Life During the Covid-19 Pandemic: A Randomized Controlled Trial and Evaluation of a Gratitude App
T2  - JOURNAL OF HAPPINESS STUDIES
AB  - The Covid-19 pandemic has had many negative consequences on the general public mental health. The aim of this study was to test the effectiveness of and satisfaction with an app with gratitude exercises to improve the mental health of people with reduced mental well-being due to the Covid-19 pandemic, as well as potential mechanisms of well-being change and dose-response relationships. A two-armed randomized controlled trial design was used, with two groups receiving the 6-week gratitude intervention app either immediately (intervention group, n = 424) or after 6 weeks (waiting list control group, n = 425). Assessments took place online at baseline (T0), six weeks later (T1) and at 12 weeks (T2), measuring outcomes (i.e., mental well-being, anxiety, depression, stress), and potential explanatory variables (i.e., gratitude, positive reframing, rumination). Linear mixed models analyses showed that when controlled for baseline measures, the intervention group scored better on all outcome measures compared to the control group at T1 (d = .24-.49). These effects were maintained at T2. The control group scored equally well on all outcome measures at T2 after following the intervention. Effects of the intervention on well-being were partially explained by gratitude, positive reframing, and rumination, and finishing a greater number of modules was weakly related to better outcomes. The intervention was generally appealing, with some room for improvement. The results suggest that a mobile gratitude intervention app is a satisfactory and effective way to improve the mental health of the general population during the difficult times of a pandemic.
SN  - 1389-4978
SN  - 1573-7780
DA  - DEC
PY  - 2022
VL  - 23
IS  - 8
SP  - 4001
EP  - 4025
DO  - 10.1007/s10902-022-00586-3
C6  - OCT 2022
AN  - WOS:000864544700001
ER  -

TY  - JOUR
AU  - Browne, JD
AU  - Vaninetti, M
AU  - Giard, D
AU  - Kostas, K
AU  - Dave, A
TI  - An Evaluation of a Mobile App for Chronic Low Back Pain Management: Prospective Pilot Study
T2  - JMIR FORMATIVE RESEARCH
AB  - Background: Chronic low back pain is challenging to manage due to multidisciplinary considerations. It has substantial socioeconomic impacts and cannot be simply treated with pharmacotherapy, nonsurgical intervention, or spine surgery. Medical consensus recommends optimizing conservative self-management therapies (eg, home exercise, wellness strategies, yoga, etc) as first-line treatment options for chronic low back pain. However, access to these modalities is often limited and secondary to cost, convenience, and ease of use. Mobile health apps have emerged as a cost-effective and accessible option for chronic low back pain self-management. Established in-person pain programs can provide the structure for an optimal mobile app adaptation. PainNavigator (PainNavigator, Inc) is an example of a mobile app that is based on an Ascension-Illinois group-based pain program-Pain Rehabilitation Outpatient-Camp.
   Objective: This was a prospective pilot clinical trial that evaluated the PainNavigator platform's utility in low back pain management to inform future trial development.
   Methods: A total of 75 participants who used PainNavigator were studied. Pain, Enjoyment, and General Activity (PEG-3) scale scores and scores from a brief anxiety and depression scale based on the Patient Health Questionnaire-4 (PHQ-4) were obtained at baseline and following program completion. The PEG-3 total score was used, in addition to individual items-Average Pain, Pain Effect on Enjoyment, and Pain Effect on Activity. The PHQ-4 total score was also used, in addition to other individual items, including Felt Depressed, Loss of Interest, Felt Anxious, and Difficult to Control Worry. Paired sample t tests (2-tailed) compared mean differences in scores from before and after participants received the intervention.
   Results: The analysis found that PEG-3 (n=27) and PHQ-4 (n=27) total scores were significantly lower upon the completion of PainNavigator (P<.001 and P=.001, respectively). The findings showed a 36% reduction in PEG-3 total scores, a 40% reduction in pain intensity, and a 40% reduction in PHQ-4 total scores. Scores for individual PEG-3 scale and PHQ-4 items also significantly decreased. All PEG-3 measures had large effect sizes. The PHQ-4 total score and Difficult to Control Worry item had large effect sizes, while the other three measures had medium effect sizes.
   Conclusions: These findings show that PainNavigator has clinical significance in managing chronic low back pain and can be easily utilized to improve patient care. All PEG-3 scale and PHQ-4 measures significantly improved following the use of the platform, supporting the multidimensional, biopsychosocial approach to low back pain management. Differences in effect sizes may inform quality improvement investigations, such as optimizing features that impact measures with only medium effect sizes. This feasibility study demonstrates an effective protocol, and it will inform future, more extensive randomized controlled trials.
SN  - 2561-326X
DA  - OCT
PY  - 2022
VL  - 6
IS  - 10
C7  - e40869
DO  - 10.2196/40869
AN  - WOS:001044189700035
ER  -

TY  - JOUR
AU  - Botti, S
AU  - Iyengar, SS
AU  - McGill, AL
TI  - Choice freedom
T2  - JOURNAL OF CONSUMER PSYCHOLOGY
AB  - Individuals seek and value choice freedom, firms provide consumers ever-increasing opportunities to exercise it, citizens worry about protecting their right to choose freely, and scholars across different disciplines study the topic around the globe. We adopt a consumer psychology perspective to systematize the vast literature on choice freedom, and we present a framework to examine the relationship between choice freedom and personal and societal well-being. We begin by proposing choice freedom as an antecedent of autonomy and personal control and by clarifying the meaning of these interrelated constructs. We then use autonomy and personal control as separate processes to explain benefits and limits of choice freedom for well-being, and we review interventions that mitigate the limits. Finally, we discuss future research questions related to autonomy and personal control. Whereas extant literature focuses on the presence of freedom and on the relationship between choice freedom and the individual, we reflect on the extent to which consumers actually have freedom of choice and on the role of others in the provision and exercise of choice freedom.
SN  - 1057-7408
SN  - 1532-7663
DA  - JAN
PY  - 2023
VL  - 33
IS  - 1
SP  - 143
EP  - 166
DO  - 10.1002/jcpy.1325
C6  - SEP 2022
AN  - WOS:000862156900001
ER  -

TY  - JOUR
AU  - Pinciotti, CM
AU  - Wadsworth, LP
AU  - Miron, LR
AU  - Riemann, BC
AU  - Leonard, RC
TI  - Transgender and Gender Diverse Patients in Intensive Mood Disorder Treatment: A Comparative Examination of Clinical Presentation and Treatment Outcomes
T2  - BEHAVIOR THERAPY
AB  - Individuals who are transgender and gender diverse (TGD) are more likely to suffer from and to seek mental health services for mood disorders. Some literature suggests that TGD individuals, because of pervasive and systemic minor-ity stress, may have more complex clinical presentations (i.e., psychiatric conditions and severity of symptoms) and may benefit from empirically based treatments to a les-ser degree than their cisgender peers. However, research has yet to examine individuals who are TGD receiving treatment in specialized, intensive mood disorder treatment despite the propensity for them to be diagnosed with and treated for mood disorders. Using a sample of 1,326 adult patients in intensive mood disorder treatment (3.8% TGD), the clinical presentation and treatment outcomes were compared between patients who are TGD and cisgen-der. Contrary to previous research, TGD patients were lar-gely similar if not healthier than their cisgender counterparts, including similar depression severity, quality of life, emotion dysregulation, and behavioral activation, and less severe rumination at admission. Despite similar to better reported mental health symptoms, TGD patients were diagnosed with more psychiatric conditions overall, including greater prevalence of social anxiety and neurode-velopmental diagnoses. Those who are TGD did not expe-rience attenuated treatment response as predicted. Findings suggest that patients in intensive mood disorder treatment who are TGD may be more resilient than previously assumed, or supports may have increased to buffer effects of stigma on mental health, and emphasize the need to exercise discretion and sensitivity in diagnostic practices to prevent over-diagnosis and pathologizing of TGD individuals.
SN  - 0005-7894
SN  - 1878-1888
DA  - SEP
PY  - 2022
VL  - 53
IS  - 5
SP  - 1062
EP  - 1076
AN  - WOS:000861210100023
ER  -

TY  - JOUR
AU  - Dunn, NA
AU  - Luchner, AF
TI  - The emotional impact of self-criticism on self-reflection and rumination
T2  - PSYCHOLOGY AND PSYCHOTHERAPY-THEORY RESEARCH AND PRACTICE
AB  - Objectives The goals of this study were to determine whether self-reflection is a beneficial exercise for highly self-critical individuals and to examine the effects of self-focused thought including reflection and rumination on mood. This was investigated by measuring the levels of self-criticism, as well as mood before and after exposure to a reflective prompt or a ruminative prompt. Design Experimental design with random assignment to reflection, rumination or control groups. Methods 243 participants from a sample recruited on prolific provided demographic information and completed measures of current mood and self-criticism. All participants were then asked to remember a time they made a mistake that had a significant impact on them and describe the mistake briefly. Participants were then randomly assigned to a self-focus condition (reflection, rumination or control). After being assigned and completing the prompt, their mood was measured again. Results Hierarchical multiple regressions were used to measure the potential combined effects of self-criticism and self-focused thought on change in emotion. The results showed that participants with high levels of maladaptive self-criticism (hated self-subscale) experienced a significant decrease in negative emotions, indicating improved mood. Conclusions This suggests that reflection may be a beneficial exercise for highly self-critical individuals. Participants in the rumination group experienced no significant change in emotion, indicating how rumination can perpetuate negative affect and is therefore an important issue to be addressed in psychotherapy.
SN  - 1476-0835
SN  - 2044-8341
DA  - DEC
PY  - 2022
VL  - 95
IS  - 4
SP  - 1126
EP  - 1139
DO  - 10.1111/papt.12422
C6  - AUG 2022
AN  - WOS:000847543400001
ER  -

TY  - JOUR
AU  - Gunnersen, SR
AU  - Haneh, K
AU  - Gro, S
AU  - Petersen, CM
AU  - Skovgaard, L
TI  - The effects of a 12-week yoga intervention on body awareness in people with multiple sclerosis: A non-controlled pilot study
T2  - ADVANCES IN INTEGRATIVE MEDICINE
AB  - Introduction and objective: Multiple sclerosis is a neurological autoimmune disease. Different disease-modifying treatments exist; however, they do not control the neurodegenerative processes and often result in adverse events. Therefore, many people with multiple sclerosis turn to complementary or integrative health (CIH) practices. Yoga is one of the more popular CIH practices among people with multiple sclerosis, and evidence points to an association between yoga and improved body awareness. The objective of this study was to investigate if a 12-week yoga course can improve body awareness in patients with multiple sclerosis as measured with the Multidimensional Assessment of Interoceptive Awareness (MAIA) questionnaire.Material and methods: In this non-controlled pilot study, 22 patients participated in a 12-week yoga course. They attended weekly classes with the instructor and were encouraged to practice the exercises at home twice weekly. Before and after the course, all participants filled in the MAIA questionnaire, which consists of the eight dimensions: Noticing, Not-distracting, Not-Worrying, Attention regulation, Emotional awareness, Self-regulation, Body-listening and Trusting. Changes in mean scores were estimated with two-tailed paired t-tests. Results: After the 12-week yoga course, participants' total mean scores for body awareness improved significantly. Significant improvements were detected within three of the eight subscales from the MAIA, Attention regulation, Emotional awareness and Trusting.Conclusion: The results of this non-controlled pilot study suggest that yoga may have a positive effect on body awareness in patients with multiple sclerosis. Improvements were found in all subscales of body awareness although only improvements in three of the eight subscales were significant.
SN  - 2212-9588
SN  - 2212-9596
DA  - SEP
PY  - 2022
VL  - 9
IS  - 3
SP  - 167
EP  - 172
DO  - 10.1016/j.aimed.2022.06.001
C6  - AUG 2022
AN  - WOS:000874762800005
ER  -

TY  - JOUR
AU  - Riley, KE
AU  - Park, CL
AU  - Wong, CCY
AU  - Russell, BS
TI  - Mindfulness, Self-distancing, and Self-compassion as Buffers of the Effects of Rumination on Health Behaviors: a Daily Diary Study
T2  - INTERNATIONAL JOURNAL OF COGNITIVE THERAPY
AB  - Rumination, self-focused thinking about events and emotions negatively and repeatedly, is a common cognitive process that leads to maladaptive health behaviors. Because mindfulness has been shown to reduce the negative psychological effects of rumination in other studies, we posited that it may buffer the association between rumination and maladaptive health behaviors. We tested this hypothesis in two online daily diary studies with college students. Health behavior outcomes included fruit intake, vegetable intake, exercise, alcohol intake, sexual risk-taking behavior, and cigarette smoking. In Study One (N=285), multivariate modeling analyses demonstrated that trait mindfulness was not a significant moderator of daily rumination to health behavior relationships. In Study Two (N=157), daily self-compassion and daily self-distancing-but not daily mindfulness-were significant within-person moderators of daily rumination to daily health behaviors. Self-compassion and self-distancing were buffers of the negative effects of rumination on health behaviors. The implications of this research and application to interventions are discussed, including mindfulness interventions that emphasize self-distancing or self-compassion component.
SN  - 1937-1209
SN  - 1937-1217
DA  - SEP
PY  - 2022
VL  - 15
IS  - 3
SP  - 277
EP  - 303
DO  - 10.1007/s41811-022-00142-0
C6  - AUG 2022
AN  - WOS:000843441100001
ER  -

TY  - JOUR
AU  - Wang, P
AU  - Wang, J
AU  - Yuan, XQ
AU  - Yang, SQ
AU  - Wang, X
AU  - Sun, Y
AU  - Ma, C
AU  - Li, WX
AU  - Fu, SY
TI  - The Relationship between Exercise Behavior and Mental Health during the COVID-19 Epidemic: Research Based on the Weibo Exercise Behavior User Dictionary
T2  - CURRENT PSYCHOLOGY
AB  - In the context of COVID-19, people face conditions of great stress and are susceptible to negative emotions such as worry, fear, and doubt. Therefore, the focus of epidemic prevention should be on mental health as well as physical health. It is important to pay attention to people's mental health while mitigating and controlling the epidemic. As an intervention to improve mental health, exercise behavior has attracted increasing attention from scholars due to its convenience and low cost. Therefore, the goal of this paper was to investigate the differences between characteristics related to linguistic expression and mental health indicators among different groups of Weibo users by constructing a Weibo exercise behavior user lexicon to explore the influence of exercise behavior on mental health. This study developed a user dictionary of exercise behavior, classified Sina Weibo users' exercise behavior, and established relevant systems to uncover the expressive characteristics of psychological vocabulary and behavioral vocabulary to explore the differences in expressive features related to psychological and behavioral vocabulary and mental health indicators among users who engage in different forms of exercise behavior during the period of COVID-19. As a result of an analysis of variance (ANOVA) conducted during the COVID-19 epidemic, (1) based on the constructed user lexicon of motion behavior in Weibo, the classification program exhibited good performance; (2) there were significant differences in the expressions of some lexical features among users who exhibited different motor behaviors; and (3) both nonphysical exercise and physical exercise behavior had positive relationships with some mental health indicators, but the mechanism associated with nonphysical exercise requires further exploration. This study provides a scientific online evaluation methodology and support for research concerning exercise and mental health during the COVID-19 epidemic.
SN  - 1046-1310
SN  - 1936-4733
DA  - AUG
PY  - 2023
VL  - 42
IS  - 23
SP  - 20287
EP  - 20300
DO  - 10.1007/s12144-022-03613-x
C6  - AUG 2022
AN  - WOS:000842019300001
ER  -

TY  - JOUR
AU  - Jacobson, NC
AU  - Feng, B
TI  - Digital phenotyping of generalized anxiety disorder: using artificial intelligence to accurately predict symptom severity using wearable sensors in daily life
T2  - TRANSLATIONAL PSYCHIATRY
AB  - Background Generalized anxiety disorder (GAD) is a highly prevalent condition. Monitoring GAD symptoms requires substantial time, effort, and cost. The development of digital phenotypes of GAD may enable new scalable, timely, and inexpensive assessments of GAD symptoms. Method The current study used passive movement data collected within a large national cohort (N = 264) to assess GAD symptom severity. Results Using one week of movement data, machine learning models accurately predicted GAD symptoms across a continuum (r = 0.511) and accurately detected those individuals with elevated GAD symptoms (AUC = 0.892, 70.0% Sensitivity, 95.5% Specificity, Brier Score = 0.092). Those with a risk score at the 90(th) percentile or above had 21 times the odds of having elevated GAD symptoms compared to those with lower risk scores. The risk score was most strongly associated with irritability, worry controllability, and restlessness (individual rs > 0.5). The risk scores for GAD were also discriminant of major depressive disorder symptom severity (r = 0.190). Limitations The current study examined the detection of GAD symptom severity rather than the prediction of GAD symptom severity across time. Furthermore, the instant sample of data did not include nighttime actigraphy, as participants were not asked to wear the actigraphs at night. Conclusions These results suggest that artificial intelligence can effectively utilize wearable movement data collected in daily life to accurately infer risk of GAD symptoms.
SN  - 2158-3188
DA  - AUG 17
PY  - 2022
VL  - 12
IS  - 1
C7  - 336
DO  - 10.1038/s41398-022-02038-1
AN  - WOS:000842207800001
ER  -

TY  - JOUR
AU  - DeGeorge, KC
AU  - Grover, M
AU  - Streeter, GS
TI  - Generalized Anxiety Disorder and Panic Disorder in Adults
T2  - AMERICAN FAMILY PHYSICIAN
AB  - Generalized anxiety disorder (GAD) and panic disorder (PD) are common mental health conditions in adults that are often seen in primary care. Although there is insufficient evidence to support universal screening for PD and GAD, evaluation should be considered in patients who express recurrent, pervasive worry or present with somatic symptoms not attributed to underlying medical conditions. The GAD -7 and Patient Health Questionnaire for PD are validated screening tools that can aid in diagnosis and assessment. Anxiety disorders often present with substance use disorders, which should be treated concurrently. Effective therapies for PD and GAD include cognitive behavior therapy and antidepressants, including selective serotonin reuptake inhibitors and serotonin-norepinephrine reuptake inhibitors. Benzodiazepines are not recommended for first-line therapy or long-term use because of adverse reactions, risk of dependence, and higher mortality. No consistent evidence currently supports a specific prevention strategy for PD or GAD, but exercise may be beneficial. Copyright (C) 2022 American Academy of Family Physicians.
SN  - 0002-838X
SN  - 1532-0650
DA  - AUG
PY  - 2022
VL  - 106
IS  - 2
SP  - 157
EP  - 164
AN  - WOS:000843189000012
ER  -

TY  - JOUR
AU  - Horne, A
TI  - Too many cooks
T2  - SYNTHESE
AB  - The existing literature on the rational underdetermination problem often construes it as one resulting from the ubiquity of objective values. It is therefore sometimes argued that subjectivists need not be troubled by the underdetermination problem. But on closer examination, it turns out, they should. Or so I will argue. The task of the first half of this paper is explaining why. The task of the second half is finding a subjectivist solution the rational underdetermination problem. The basic problem, I argue, is as follows. Idealizing subjectivism generates too many ideal selves to deliver determinate or commensurable options regarding what non-ideal deliberating agents ought to do. My solution: these idealized options should be assessed from the only perspective we can, in fact, occupy, namely, that of our non-ideal, actual selves. Deciding what to do therefore becomes, in part, an exercise in deciding who to be. But one might now worry this just moves the arbitrariness bump in the rug. Privileging the perspective of our actual self seems contrary to the rationale for idealizing in the first place. I consider two solutions to the problem, one democratic, the other modelled on trusteeship. In the end, I argue, our actual self has complete freedom to choose the ideal self it grants rational authority. In the final part of the paper, I present my positive proposal as a solution to the underdetermination problem confronting the idealizing subjectivist and then argue that, so understood, this account vindicates a tidied-up version of how some reflective people already do deliberate in their everyday lives. This, in turn, suggests that a decision-procedure closely connected to the account is both possible (because actual) and attractive.
SN  - 0039-7857
SN  - 1573-0964
DA  - JUL 21
PY  - 2022
VL  - 200
IS  - 4
C7  - 311
DO  - 10.1007/s11229-022-03799-4
AN  - WOS:000828547500003
ER  -

TY  - JOUR
AU  - Cen, YS
AU  - Su, S
AU  - Dong, Y
AU  - Xia, LX
TI  - Longitudinal effect of self-control on reactive-proactive aggression: Mediating roles of hostile rumination and moral disengagement
T2  - AGGRESSIVE BEHAVIOR
AB  - Self-control is a well-known inhibitor of aggression, but the effect of self-control on different kinds of aggression (such as reactive-proactive aggression) and the underlying mediating mechanisms of these effects are unclear. We developed a mediation model to address these issues. A three-wave study was conducted with a sample of 1203 qualifying Chinese undergraduates to test the model. The results showed that self-control at Wave 1 negatively predicted reactive aggression at Wave 3 through mediating effects of hostile rumination and moral disengagement at Wave 2 at the same time, while self-control at Wave 1 negatively predicted proactive aggression at Wave 3 only through moral disengagement at Wave 2. Furthermore, the longitudinal relationship between hostile rumination and moral disengagement is mutual. The current findings support our hypotheses regarding the mediation model of self-control inhibiting reactive-proactive aggression and suggest that moral disengagement should be a common and basic variable to predict most kinds of aggression; further, hostile rumination only has a particular effect on reactive aggression. The present study used motivation theory to explain its mediation model, which develops aggressive theory regarding varied common influencing factors and underlying mediating mechanisms of reactive and proactive aggression.
SN  - 0096-140X
SN  - 1098-2337
DA  - NOV
PY  - 2022
VL  - 48
IS  - 6
SP  - 583
EP  - 594
DO  - 10.1002/ab.22046
C6  - JUL 2022
AN  - WOS:000827865700001
ER  -

TY  - JOUR
AU  - Qian, JW
AU  - Tong, JJ
AU  - Xu, RH
TI  - Can Physical Exercise Help Deal With the COVID-19 Stressors? Comparing Somatic and Psychological Responses
T2  - FRONTIERS IN PSYCHOLOGY
AB  - This research aims to explore whether physical exercise can buffer the impact of the COVID-19 stressors. Based on the cross-stressor adaptation hypothesis, we proposed a moderated mediation model relating the COVID-19 stressors to sleep disorder via somatic and worry complaints, depending on the amount of physical exercise. A sample of working adults in Beijing (N = 207) filled surveys in two waves during the COVID-19 pandemic. Structural regression analysis showed that physical exercise moderates the impact of the COVID-19 stressors on sleep disorder via somatic complaints (index = -0.11, 95% CI [-0.22, -0.01]), rather than psychological worry complaints (index = -0.01, 95% CI [-0.07, 0.04]). Specifically, the COVID-19 stressors increase somatic complaints for people with a low amount of physical exercise (b = 0.17, p = 0.01]), while the COVID-19 stressors are not significantly related to somatic complaints for people with a high amount of physical exercise (b = -0.06, p = 0.33). This research extends the cross-stressor adaptation hypothesis and provides evidence on an individual intervention of physical exercise to deal with the COVID-19 pandemic.
SN  - 1664-1078
DA  - JUL 13
PY  - 2022
VL  - 13
C7  - 883801
DO  - 10.3389/fpsyg.2022.883801
AN  - WOS:000885780200001
ER  -

TY  - JOUR
AU  - Chen, YY
AU  - Ju, PJ
AU  - Xia, QR
AU  - Cheng, P
AU  - Gao, JL
AU  - Zhang, LF
AU  - Gao, H
AU  - Cheng, XL
AU  - Yu, T
AU  - Yan, JW
AU  - Wang, QR
AU  - Zhu, CZ
AU  - Zhang, XL
TI  - Potential Role of Pain Catastrophic Thinking in Comorbidity Patients of Depression and Chronic Pain
T2  - FRONTIERS IN PSYCHIATRY
AB  - BackgroundAlthough comorbidity of major depressive disorder (MDD) and chronic pain (CP) has been well-studied, their association with pain catastrophizing is largely elusive. This study aimed to investigate the potential effects of pain catastrophizing in patients with a comorbidity. MethodsIn total, 140 participants were included in this study and divided into three groups according to the Diagnostic and Statistical Manual of Mental Disorders and the International Association for the study of pain (i.e., the comorbidity group: patients with depression with chronic pain, n = 45; depression group: patients with depression without chronic pain, n = 47; and healthy controls: n = 48). The Hamilton Depression Rating Scale (HAMD)-24 and Hamilton Anxiety Rating Scale (HAMA)-14 were used by professional psychiatrists to evaluate the severity of depression and anxiety. Beck Depression Inventory-II (BDI-II) and Beck Anxiety Inventory (BAI) were conducted by patients' self-report to assess the symptom severity. The pain intensity numerical rating scale (PI-NRS) was used to assess the pain intensity. Pain Catastrophizing Scale (PCS) and Pain Anxiety Symptoms Scale (PASS) were used to estimate pain-related negative thinking. ResultsThe results showed that PASS and PCS scores were significantly different among the three groups. Particularly, the scores in the comorbidity group were the highest. The Pearson correlation analysis revealed a positive correlation between PCS (including the patients' helplessness, magnification, rumination, and total scores) and the severity of depression symptoms, anxiety symptoms, and pain intensity (P < 0.05). A stepwise regression analysis further demonstrated that the total PCS score, high monthly income level, and BDI score had positive impacts on PASS (P < 0.05). We also found that the total BDI score, disease course >= 1 year, and pain intensity had positive effects on PCS (P < 0.05), whereas years of education (<= 12 years) had a negative effect on PCS (P = 0.012). In all, we have clearly demonstrated that PCS and PASS could serve as potentially predictive factors in patients suffering from comorbidity of MDD and CP. ConclusionOur results suggested that the pain-related catastrophic thinking and anxiety were more severe in the comorbidity group than in MDD-only group and healthy group. Pain-related catastrophizing thoughts and anxiety may have potentially effects on the comorbidity of depression and chronic pain.
SN  - 1664-0640
DA  - JUL 8
PY  - 2022
VL  - 13
C7  - 839173
DO  - 10.3389/fpsyt.2022.839173
AN  - WOS:000830173300001
ER  -

TY  - JOUR
AU  - Kalakovic, S
AU  - Katte, K
AU  - Smith, BM
AU  - Gaynor, ST
TI  - Simultaneous Individual Complicated Grief Treatment With a Couple
T2  - CLINICAL CASE STUDIES
AB  - Persistent complex bereavement/complicated grief occurs when, after a period of 12 months following a death, there remains an ongoing intense yearning and sorrow for the deceased, preoccupation with the death and its circumstances, difficulty accepting its reality, and disruption in personal identity. This case study illustrates the successful application of Complicated Grief Treatment (CGT), a manualized research-supported intervention, with a husband and wife each receiving individual therapy simultaneously with separate clinicians. The core of CGT involves graded completion of imaginal and situational revisiting (i.e., exposure) exercises. To target maladaptive rumination and counterfactual thinking more explicitly, strategies from a research-based treatment for trauma, Cognitive Processing Therapy, were also incorporated for one member of the couple. To our knowledge, CGT has not been examined with couples receiving individual therapy delivered simultaneously. As such, practitioners have little information about how to proceed with cases where multiple members of the same family are experiencing complicated grief. We will detail the treatment provided, outlining the course of care for each member of the couple, highlighting unique adjustments made to tailor implementation to each individual and to deliver the intervention simultaneously. Quantitative and qualitative data show the effects of treatment on symptoms of complicated grief, depression, and relationship satisfaction.
SN  - 1534-6501
SN  - 1552-3802
DA  - APR
PY  - 2023
VL  - 22
IS  - 2
SP  - 155
EP  - 173
DO  - 10.1177/15346501221112665
C6  - JUL 2022
AN  - WOS:000824944200001
ER  -

TY  - JOUR
AU  - Alonso-Sanz, A
AU  - Barbero-Rubiol, A
AU  - Ruiz, FJ
AU  - Gil-Luciano, B
TI  - ACCEPTANCE AND COMMITMENT THERAPY (ACT) IN A CHILD WITH DYSFUNCTIONAL JEALOUSY AND RUMINATION
T2  - REVISTA DE PSICOTERAPIA
AB  - Acceptance and Commitment Therapy (ACT) is becoming a promising intervention in childhood psychological problems. This study addresses the intervention from ACT in a case of a 9-year-old child (J) who shows multiple disruptive behaviors in the family context, especially in situations involving his younger brother, and who also has a very extended rumination pattern. An A-B single case design with follow-up measures was used. The results show a significant improvement in the intervention objectives. The main exercises and metaphors that were used to increase the psychological flexibility of J are presented, as well as the intervention carried out with the parents: both in the management of their own psychological barriers as well as the guidelines that were to them to a more behavior in their child.
SN  - 1130-5142
SN  - 2339-7950
DA  - JUL
PY  - 2022
VL  - 33
IS  - 122
SP  - 21
EP  - 45
DO  - 10.33898/rdp.v33i122.1146
AN  - WOS:000824664100001
ER  -

TY  - JOUR
AU  - Vargas-Huicochea, I
AU  - Berenzon, S
AU  - Tafoya, SA
AU  - Guizar-Sanchez, DP
AU  - Kelsall, N
AU  - Rodriguez-Machain, AC
AU  - Lanz-Uribe, A
TI  - Doctoring and mothering during the SARS-COV2 pandemic: Characteristics of physicians-mothers during COVID-19 and their impact on mental health
T2  - SALUD MENTAL
AB  - Introduction. During COVID-19, health workers faced increased stress accentuated by gender roles, such as motherhood. Objective. This study analyzed the characteristics of a group of physicians-mothers, its im-pact on mental health, and their experiences during this pandemic. Method. Mixed methods study using an online survey to investigate sociodemographic, family, emotional, and professional aspects, in addition to the personal experience of 537 doctors-mothers during the first stage of COVID-19. Results. Due to the pandemic, most of the participants changed their daily activities. The hours dedicated to professional work (HM = 5.08, p < .0001), childcare (HM = 3.74, p < .0001), and food planning and preparation (HM =-6.96, p < .0001) were increased, while the hours dedicated to physical exercise (MH = 8.67, p < .0001) and personal care (MH = 9.54, p < .0001) decreased. It has been pointed out that this pandemic has generated a lack of well-defined spaces, resulting in multitasking. Fear and guilt were two common words in the speeches of the participants. Fear of getting sick and dying, or fear of infecting their families. Guilt at feeling that they did not play a good role either as doctors or as mothers. Most common psychological symptoms were insomnia, sadness or discouragement, and constant worry or tension. Discussion and conclusion. The pandemic evidenced and exacerbated both the disparities faced by these female doctors in the medical field, as well as the inequity in housework and home-care. The loss of boundaries between the public and the private showed the mothers-doctor struggling to reconcile their personal and professional life with substantial repercussions for their mental health.
SN  - 0185-3325
DA  - JUL-AUG
PY  - 2022
VL  - 45
IS  - 4
SP  - 185
EP  - 198
DO  - 10.17711/SM.0185-3325.2022.025
AN  - WOS:000863295000006
ER  -

TY  - JOUR
AU  - Sacre, H
AU  - Hajj, A
AU  - Badro, DA
AU  - Abou Selwan, C
AU  - Haddad, C
AU  - Aoun, R
AU  - Salameh, P
TI  - The Combined Outcomes of the COVID-19 Pandemic and a Collapsing Economy on Mental Well-Being: A Cross-Sectional Study
T2  - PSYCHOLOGICAL REPORTS
AB  - Objective: This study aimed to examine the outcomes of COVID-19 and a collapsing economy on the mental well-being (MWB) of the general Lebanese population. Methods: A cross-sectional study was conducted online in May 2020 and enrolled 502 adults. Results: Mental well-being had a mean of 14.80 (14.37; 15.24). A lower MWB was associated with female gender (beta=-1.533 [-2.324; -0.743]), university education (beta=-2.119 [-3.353;-0.885]), fear of COVID-19 (beta=-0.131 [-0.199; -0.063]), fear of poverty (beta=-0.232 [-0.402;-0.063]), verbal violence at home (beta=-3.464 [-5.137; -1.790]), and chronic disease (beta=-1.307 [-2.283; -0.330]). Better family satisfaction (beta=0.380 [0.235; 0.525]) and better financial situation (beta=0.029 [0.003; 0.055]) were significantly correlated with better MWB. In the subsample of workers/looking for a job, additional factors affected MWB: physical exercise (beta =1.318 [0.370; 2.265]) was associated with better QOL, while being a previous waterpipe smoker, being self-employed before the crisis (beta=-1.22 [-2.208;-0.231]), working from home since the economic crisis (-1.853 [-3.692; -0.013]), and worrying about the long-term effects of the crisis on one's employment status (beta=-0.433 [-0.650; -0.216]) were associated lower MWB. It is noteworthy that closure of the institution yielded a borderline result (B = -1.2; p = .094), while the fear of COVID-19 was not significantly associated with MWB (B = -0.054; p =0.192). Conclusion: This study showed that, during the pandemic, economic and other factors, directly or indirectly related to COVID-19, significantly affected quality of life. The fear of COVID-19 and fear of poverty mainly impacted the MWB of the general population. However, the fear of COVID-19 lost its significance among workers, who reported that factors negatively affecting their MWB are directly related to their employment and the already collapsing economy in Lebanon.
SN  - 0033-2941
SN  - 1558-691X
DA  - FEB
PY  - 2024
VL  - 127
IS  - 1
SP  - 64
EP  - 91
DO  - 10.1177/00332941221110545
C6  - JUN 2022
AN  - WOS:000821093400001
ER  -

TY  - JOUR
AU  - Khosla, M
AU  - Tushnet, M
TI  - Courts, Constitutionalism, and State Capacity: A Preliminary Inquiry<SUP>†</SUP>
T2  - AMERICAN JOURNAL OF COMPARATIVE LAW
AB  - Modern constitutional theory deals almost exclusively with the mechanisms for controlling the exercise of public power. In particular, the focus of constitutional scholars lies in explaining and justifying how courts can effectively keep the exercise of public power within bounds. But there is little point in worrying about the excesses of government power when the government lacks the capacity to get things done in the first place. In this Article, we examine relations between the courts, constitutionalism, and state capacity other than through limiting state power. Through a series of case studies, we suggest how courts confront the problem of state building, and how the question of state capacity informs constitutional doctrine. Our studies consist of litigation over life-saving medication in Brazil, "engagement" remedies in South Africa, the problem of pretrial detention in India, and the validity of India's recent biometric identification project. As we show, state capacity is a crucial variable in the development of constitutional doctrine-and while engaging with the issue of state capacity, courts often play a role in facilitating its expansion. The case studies identify a number of mechanisms that courts use to encourage capacity development: providing incentives to enhance capacity, guiding and directing the state to perform specific actions, compensating for weak capacity by absorbing the problem, and endorsing measures that purport to increase capacity. We then offer an expressly idealized model by which courts can negotiate capacity-related concerns. Courts can, in certain instances, respond to the problem of state capacity through weak-form, dialogic, experimentalist forms of review. The precise role that courts can and should play in this regard remains to be fully studied, but focusing on the question of state capacity allows us to better explain contemporary constitutional doctrine in several jurisdictions, and highlights the challenges involved in at once creating and limiting state power.
SN  - 0002-919X
SN  - 2326-9197
DA  - OCT 25
PY  - 2022
VL  - 70
IS  - 1
SP  - 95
EP  - 138
DO  - 10.1093/ajcl/avac009
C6  - MAY 2022
AN  - WOS:000798200200001
ER  -

TY  - JOUR
AU  - Xue, MM
AU  - Song, MK
AU  - Yan, D
AU  - Sun, SJ
AU  - Wang, YD
AU  - Fu, T
AU  - Cai, HF
AU  - Xu, HF
AU  - Sun, GR
AU  - Wang, KJ
AU  - Li, M
TI  - Effect of <i>SLC16A1</i> on Hepatic Glucose Metabolism in Newborn and Post-Weaned Holstein Bulls
T2  - FRONTIERS IN GENETICS
AB  - Background: Patterns of liver energy metabolism significantly differ from birth to adult in cattle undergoing change of rumen rumination. However, the genes involve in hepatic energy metabolism during bovine development and how regulate are still unclear.Methods: In this study, 0-day-old newborn calves (0W) and 9-week-old weaned calves (9W) were used to investigate differences in liver glucose metabolism at these stages of calf development. We did this primarily through the quantitation of energy metabolism indicators, then sequencing the liver transcriptome for each group of claves.Results: The transcriptome results showed 979 differentially expressed genes (DEGs), enriched in animal organ development, catabolic process, transmembrane transport. SLC16A1 involved in that and was locked to investigate. We explored the effects of SLC16A1 on glucose and lactate flux in vitro. We identified and verified its target, miR-22-3p, through bioinformatics and luciferase reporter assays. Moreover, this study found that miR-22-3p decreased cell activity by negatively regulating the SLC16A1. Importantly, our result showed the insulin-induced SLC16A1 mRNA expression decreased, regulated by promoter activity rather than miR-22-3p.Conclusions: Our study illustrates the role of SLC16A1 in the liver mediated metabolism of developing calves. These data enrich our knowledge of the regulatory mechanisms of liver mediated glucose metabolism in developing cattle.
SN  - 1664-8021
DA  - MAY 17
PY  - 2022
VL  - 13
C7  - 811849
DO  - 10.3389/fgene.2022.811849
AN  - WOS:000804816600001
ER  -

TY  - JOUR
AU  - Morcillo-Muñoz, Y
AU  - Sánchez-Guarnido, AJ
AU  - Calzón-Fernández, S
AU  - Baena-Parejo, I
TI  - Multimodal Chronic Pain Therapy for Adults via Smartphone: Randomized Controlled Clinical Trial
T2  - JOURNAL OF MEDICAL INTERNET RESEARCH
AB  - Background: Combination therapies delivered remotely via the internet or mobile devices are increasingly being used to improve and promote the self-management of chronic conditions. However, little is known regarding the long-term effects of these interventions.
   Objective: The aim of this study is to evaluate the effectiveness of a multimodal intervention program that measures associated variables such as catastrophizing, pain acceptance, and quality of life using a mobile device in people with chronic pain in an outpatient setting.
   Methods: A randomized controlled clinical trial was performed using parallel treatment groups. A total of 209 patients with chronic musculoskeletal pain were randomly assigned to one of the two study arms. The intervention group received a standard web-based psychosocial therapy-type program of activities through a smartphone for 6 weeks. The control group only had access to the Find out more section of the app, which contained audiovisual material for pain management based on a self-help approach The primary outcome was catastrophizing measured using the Pain Catastrophizing Scale (PCS). Secondary outcomes were pain acceptance measured using the Chronic Pain Acceptance Questionnaire and health-related quality of life measured using the EuroQol Visual Analogue Scale. Assessments were conducted at baseline (T1), after treatment (T2), and at the 3-month follow-up (T3). The variations between the different phases were assessed using the percentage change rescaled with log base 2. The Cohen d was calculated based on the results of the linear mixed model. The investigators of the study who evaluated the results were not involved in patient recruitment and were blinded to the group assignment.
   Results: Positive effects were found in the intervention group (T2-T1) in catastrophizing between the baseline and posttreatment phases (P<.001) and in helplessness (-0.72 vs 0.1; P=.002), rumination (-1.59 vs -0.53; P<.001), acceptance (0.38 vs 0.05; P=.001), and quality of life (0.43 vs -0.01; P=.002), although no significant changes were found for magnification (0.2 vs 0.77; P=.14) and satisfaction with health (0.25 vs -0.27; P=.13). Three months after treatment, significant differences were observed in the intervention group for the outcome variable of catastrophizing (PCS; -0.59 vs 0.2; P=.006) and the PCS subscales of helplessness (-0.65 vs 0.01; P=.07), rumination (1.23 vs -0.59; P=.04), and magnification (0.1 vs 0.86; P=.02).
   Conclusions: The results of our study suggest that app-based mobile multidimensional treatments for adults with chronic pain improve catastrophizing, quality of life, and psychological flexibility immediately after treatment and that the effects are maintained for the primary outcome of catastrophizing for at least 3 months following treatment. Moreover, they promote self-management and can be used to complement face-to-face pain treatments.
SN  - 1438-8871
DA  - MAY 11
PY  - 2022
VL  - 24
IS  - 5
C7  - e36114
DO  - 10.2196/36114
AN  - WOS:000800590500003
ER  -

TY  - JOUR
AU  - Koenig, FS
AU  - Miller, KC
AU  - O'Connor, P
AU  - Amaria, N
TI  - Body Anthropometric Characteristics and Rectal Temperature Cooling Rates in Women With Hyperthermia
T2  - JOURNAL OF ATHLETIC TRAINING
AB  - Context: Cold-water immersion (CWI) is the best treatment for patients with exertional heat stroke (EHS), and rectal temperature (T-rec) cooling rates may differ between sexes. Previous authors have suggested that the body surface area (BSA):lean body mass (LBM) ratio is the largest factor affecting CWI T-rec cooling rates in men with hyperthermia; this has never been confirmed in women with hyperthermia.
   Objective: To examine whether the BSA:LBM ratio and other anthropometric characteristics affect T-rec cooling rates in women with hyperthermia.
   Design: Cross-sectional study.
   Setting: Laboratory.
   Patients or Other Participants: Sixteen women were placed in either a low BSA:LBM ratio (LOW; n = 8; age = 22 +/- 1 years, height = 166.8 +/- 6.0 cm, mass = 64.1 +/- 4.5 kg, BSA:LBM ratio = 3.759 +/- 0.214 m(2)/kg.10(2)) or high BSA:LBM ratio (HIGH; n = 8; age = 22 +/- 2 years, height = 162.7 +/- 8.9 cm, mass = 65.8 +/- 12.7 kg, BSA:LBM ratio = 4.161 +/- 0.232 m(2)/kg.10(2)) group.
   Intervention(s): On day 1, we measured physical characteristics using dual-energy x-ray absorptiometry, and participants completed a maximal oxygen consumption test. On day 2, participants walked at 4.8 km/h for 3 minutes and then ran at 80% of their predetermined maximal oxygen consumption for 2 minutes in the heat (temperature = similar to 40 degrees C, relative humidity = 40%). This sequence was repeated until T-rec reached 39.5 degrees C. Then they underwent CWI (temperature = similar to 10 degrees C) until T-re(c), was 38 degrees C.
   Main Outcome Measure(s): Rectal temperature and CWI cooling rates.
   Results: The groups had different BSA:LBM ratios (P = .001), LBM (LOW: 45.8 +/- 3.0 kg; HIGH: 41.0 +/- 5.1 kg; P = .02), and body fat percentages (LOW: 25.7% +/- 5.0%; HIGH: 33.7% 6.3%; P = .007) but not different BSA (LOW: 1.72 +/- 0.08 m(2); HIGH: 1.70 +/- 0.16 m(2) ; P = .40) or body mass index (LOW: 23.1 +/- 2.1; HIGH: 24.9 +/- 4.7; P = .17). Despite differences in several physical characteristics, T-rec cooling rates were excellent but comparable (LOW: 0.26 degrees C/min +/- 0.09 degrees C/min; HIGH: 0.27 degrees C/min +/- 0.07 degrees C/min; P = .39). The BSA:LBM ratio (r = 0.14, P = .59), BSA (r = -0.01, P = .97), body mass index (r = 0.37, P = .16), and body fat percentage (r = 0.29, P = .28), LBM (r = -0.10, P = .70) were not correlated with T-rec cooling rates.
   Conclusions: Body anthropometric characteristics did not affect CWI T-rec cooling rates in women with hyperthermia. Therefore, clinicians need not worry that anthropometric characteristics might slow CWI treatment in women with severe hyperthermia.
SN  - 1062-6050
SN  - 1938-162X
DA  - MAY
PY  - 2022
VL  - 57
IS  - 5
SP  - 464
EP  - 469
DO  - 10.4085/1062-6050-225-20
AN  - WOS:000814756100005
ER  -

TY  - JOUR
AU  - Rook, L
AU  - Mazza, MC
AU  - Lefter, I
AU  - Brazier, F
TI  - Toward Linguistic Recognition of Generalized Anxiety Disorder
T2  - FRONTIERS IN DIGITAL HEALTH
AB  - BackgroundGeneralized anxiety disorder (GAD) refers to extreme, uncontrollable, and persistent worry and anxiety. The disorder is known to affect the social functioning and well-being of millions of people, but despite its prevalence and burden to society, it has proven difficult to identify unique behavioral markers. Interestingly, the worrying behavior observed in GAD is argued to stem from a verbal linguistic process. Therefore, the aim of the present study was to investigate if GAD can be predicted from the language people use to put their anxious worries into words. Given the importance of avoidance sensitivity (a higher likelihood to respond anxiously to novel or unexpected triggers) in GAD, this study also explored if prediction accuracy increases when individual differences in behavioral avoidance and approach sensitivity are taken into account. MethodAn expressive writing exercise was used to explore whether GAD can be predicted from linguistic characteristics of written narratives. Specifically, 144 undergraduate student participants were asked to recall an anxious experience during their university life, and describe this experience in written form. Clinically validated behavioral measures for GAD and self-reported sensitivity in behavioral avoidance/inhibition (BIS) and behavioral approach (BAS), were collected. A set of classification experiments was performed to evaluate GAD predictability based on linguistic features, BIS/BAS scores, and a concatenation of the two. ResultsThe classification results show that GAD can, indeed, be successfully predicted from anxiety-focused written narratives. Prediction accuracy increased when differences in BIS and BAS were included, which suggests that, under those conditions, negatively valenced emotion words and words relating to social processes could be sufficient for recognition of GAD. ConclusionsUndergraduate students with a high GAD score can be identified based on their written recollection of an anxious experience during university life. This insight is an important first step toward development of text-based digital health applications and technologies aimed at remote screening for GAD. Future work should investigate the extent to which these results uniquely apply to university campus populations or generalize to other demographics.
SN  - 2673-253X
DA  - APR 15
PY  - 2022
VL  - 4
C7  - 779039
DO  - 10.3389/fdgth.2022.779039
AN  - WOS:001033171400001
ER  -

TY  - JOUR
AU  - Kieran, R
AU  - Moloney, C
AU  - Alken, S
AU  - Corrigan, L
AU  - Gallagher, D
AU  - Grant, C
AU  - Kelleher, F
AU  - Kennedy, MJ
AU  - Lowery, MA
AU  - McCarthy, M
AU  - O'Donnell, DM
AU  - Sukor, S
AU  - Cuffe, S
TI  - Patient knowledge, personal experience, and impact of the first wave of the COVD-19 pandemic in an Irish oncology cohort
T2  - IRISH JOURNAL OF MEDICAL SCIENCE
AB  - Background Oncology patients have had to make many changes to minimise their exposure to COVID-19, causing stress. Despite education, some patients still do not recognise potential COVID symptoms.
   Aims We assessed patient knowledge of COVID, and its impact on their behaviours, concerns, and healthcare experience.
   Methods A 16-page questionnaire was distributed to 120 oncology patients attending the day unit of a tertiary Irish cancer centre for systemic anti-cancer therapy (May/June 2020). The Irish 7-day COVID incidence during this period ranged from 2 to 11 cases/100,000 people.
   Results One hundred and one responses were received, 1% had tested positive for COVID, and 31% had undergone testing. Participant insight into their knowledge about COVID and their own behaviour was limited in some cases. Seventy-five percent reported total compliance with restrictions, but many were not fully compliant. Self-reported confidence in knowledge was high, but did not predict demonstrated knowledge. Sixty percent did not recognise two or more symptoms; 40% did not self-identify as high-risk. Patients reported more health-related worry (72%), loneliness (51%), and lower mood (42%) since the pandemic began. Financial toxicity worsened, with increased financial worry (78%), reductions in household income (40%), and increased costs due to lockdown (62%). Use of facemasks introduced new communications barriers for 67% of those with hearing loss.
   Conclusions Despite self-reported confidence in knowledge, some patient's recognition of COVID symptoms and the preventative strategies they should use are not optimal, highlighting the need for further education in this regard. COVID has been a significant stressor for patients and more practical, financial, and psychological supports are needed.
SN  - 0021-1265
SN  - 1863-4362
DA  - APR
PY  - 2023
VL  - 192
IS  - 2
SP  - 533
EP  - 540
DO  - 10.1007/s11845-022-02999-8
C6  - APR 2022
AN  - WOS:000781038700001
ER  -

TY  - JOUR
AU  - Chen, SY
AU  - Huang, TY
AU  - Huang, YT
AU  - Nie, CX
AU  - Liang, JW
AU  - Ma, H
AU  - Liu, XY
AU  - Xu, YW
AU  - Guo, JH
TI  - A Population-Level Analysis of Changes in Circadian Rhythms and Sleep and Their Association with Negative Emotions during the Outbreak of COVID-19 in China
T2  - COVID
AB  - Since 2019, COVID-19 began spreading globally and has significantly affected peoples' daily lifestyles. The public was asked to stay at home for constant quarantine and community containment starting on 23 January 2020. To assess the circadian rhythms and sleep changes and their influential factors during the COVID-19 outbreak, a questionnaire was administered to 451 Chinese participants during 20-31 January 2020. The changes in circadian rhythm, sleep-wake cycle, dining, and exercise of the participants and their correlation with negative emotions were analyzed. Furthermore, the effects of three factors (holiday, quarantine, and concerns regarding the pandemic situation) on these changes were assessed. We found that 34.6% of the participants reported circadian rhythm disturbance. Moreover, 67.2% presented negative emotions (worry, fear, downheartedness, anxiety, depression, and stupefaction) regarding the pandemic situation, among which worry was the most prevalent. Gender and age were significant factors for changes in the circadian phases and emotions. There was a correlation between circadian rhythm alterations and negative emotions. In addition, holiday, quarantine, and concerns regarding the pandemic situation had significant effects on circadian rhythms and sleep in a substantial part of the population. Regression analysis demonstrated reciprocal influences between many of these variables. Our findings suggest that circadian rhythms, sleep, and negative emotions in the normal population need to be considered during the pandemic period and that the adjustment of circadian rhythms could help promote sleep, restore emotions and improve public health.
SN  - 2673-8112
DA  - APR
PY  - 2022
VL  - 2
IS  - 4
SP  - 450
EP  - 463
DO  - 10.3390/covid2040032
AN  - WOS:001178519000001
ER  -

TY  - JOUR
AU  - Edlund, K
AU  - Sundberg, T
AU  - Johansson, F
AU  - Onell, C
AU  - Rudman, A
AU  - Holm, LW
AU  - Grotle, M
AU  - Jensen, I
AU  - Côté, P
AU  - Skillgate, E
TI  - Sustainable UNiversity Life (SUN ) study: protocol for a prospective cohort study of modifiable risk and prognostic factors for mental health problems and musculoskeletal pain among university students
T2  - BMJ OPEN
AB  - Introduction Mental health problems and musculoskeletal pain are common health problems among young adults including students. Little is known about the aetiology and prognosis of these problems in university students. We aim to determine the role of personal, sociodemographic, academic and environmental factors for risk and prognosis of symptoms of depression, anxiety and stress as well as musculoskeletal pain in university students. The constructs that will be studied are based on the biopsychosocial model and psychopathology associated with disabling pain. This model acknowledges illness to consist of interrelated mechanisms categorised into biological, psychological, environmental and social cues.
   Methods and analysis This cohort study aims to recruit around 5000 Swedish full-time students. Data will be collected using five online surveys during one academic year. A subgroup (n=1851) of the cohort, recruited before the COVID-19 pandemic, receive weekly text messages with three short questions assessing mood, worry and pain, sent through the web-based platform SMS-track . Statistical analyses will include Kaplan-Meier estimates, Cox regression analyses, multinomial logistic regression analyses and generalised estimating equations. We will assess effect measure modification when relevant and conduct sensitivity analyses to assess the impact of lost to follow-up.
   Protocol amendments Due to opportunity and timing of the study, with relevance to the outbreak of the COVID-19 pandemic, this study further aims to address mental health problems, musculoskeletal pain and lifestyle in university students before and during the pandemic.
   Ethics and dissemination The Sustainable UNiversity Life study was approved by the Swedish ethics authority (2019-03276; 2020-01449). Results will be disseminated through peer-reviewed research papers, reports, research conferences, student theses and stakeholder communications.
SN  - 2044-6055
DA  - APR
PY  - 2022
VL  - 12
IS  - 4
C7  - e056489
DO  - 10.1136/bmjopen-2021-056489
AN  - WOS:000778983400033
ER  -

TY  - JOUR
AU  - Jaenes, JC
AU  - Alarcón, D
AU  - Trujillo, M
AU  - Méndez-Sánchez, MD
AU  - León-Guereño, P
AU  - Wilczynska, D
TI  - A Moderated Mediation Model of Wellbeing and Competitive Anxiety in Male Marathon Runners
T2  - FRONTIERS IN PSYCHOLOGY
AB  - Running marathons is an increasingly popular activity with an ever-increasing number of events and participants. Many participants declare that they pursue a variety of goals by running, namely, the maintenance of good health, the development of strength and improvement of fitness, the management of emotions, and the achievement of resilience and psychological wellbeing (PWB). The research has examined marathon running, like many other sports, and has studied various factors that reduce athletic performance, such as the experience of anxiety, and that enhance such performance, such as an increase in general wellbeing. This article reports the results of a study on the experience of competitive anxiety among 238 male marathon runners who participated in Seville's (Spain) 26th Marathon race on February 23, 2020, and investigates the relationship between anxiety and key dimensions of wellbeing as measured by the Spanish-adapted 20-item PWB Scale. We hypothesized that participating athletes who rated high on the dimensions of PWB would experience lower levels of competitive anxiety with respect to this race. We also proposed that PWB would function as a mediating factor with respect to the experience of anxiety. The results show, as hypothesized, that marathon running enhances wellbeing and reduces anxiety. The data showed significant negative correlations between four of five wellbeing dimensions and the three types of anxiety measured, namely, somatic anxiety, worry, and concentration-impairing anxiety. Other findings supported our hypothesis that wellbeing, as measured, functions as a mediating factor for the moderation of competitive anxiety. Generalization of these findings is limited by the fact that the low number of female participants recruited did not permit valid statistical analyses in this respect. It is known that both anxiety and wellbeing are subjects to variation by gender. The future inclusion of male and female subjects in equivalent studies will undoubtedly add valuable information concerning the dynamics of anxiety and wellbeing. The implications of these findings and the limitations of the study will be discussed.
SN  - 1664-1078
DA  - APR 1
PY  - 2022
VL  - 13
C7  - 800024
DO  - 10.3389/fpsyg.2022.800024
AN  - WOS:000787917200001
ER  -

TY  - JOUR
AU  - Wong, JSJ.
AU  - Suttiratana, SC
AU  - Lal, RA
AU  - Lum, JW
AU  - Lanning, MS
AU  - Dunlap, A
AU  - Arbiter, B
AU  - Hanes, SJ
AU  - Bailey, RJ
AU  - Hood, KK
AU  - Naranjo, D
TI  - Discontinued Use of the Loop Insulin Dosing System: A Mixed-Methods Investigation
T2  - DIABETES TECHNOLOGY & THERAPEUTICS
AB  - Background: Loop is an open-source automated insulin dosing system that allows users unrivaled control over system settings that affect future glucose prediction. Thousands use Loop, but little is known about those who discontinue.Methods: In a large observational study, 874 Loop participants completed surveys and provided glycemic data, 46 (5.3%) of those self-identified as discontinuing Loop use during the observation window, 45 completed a discontinued use survey, 22 provided system settings data, and 19 participated in semistructured interviews about their discontinuation. Qualitative data were transcribed, coded, and analyzed.Results: Older age and not trusting Loop were associated with discontinued use, although no other demographic or clinical characteristics were significant correlates. The most endorsed reasons were "I decided to try something else" (27.8%) followed by "It just didn't help as much as I thought it would" (22.2%). Qualitative analyses revealed prominent themes centered upon mental and emotional burden and adjusting settings. Other reasons for discontinued use included fear of disapproval of Loop use from diabetes provider, barriers to acquiring component devices, a desire to try new/different technologies, concerns that Loop could not accommodate specific exercise or low insulin dose regimens, and worry about Loop use during pregnancy. It was noted that burdens might be alleviated by enhanced technical assistance and expert guidance.Conclusions: Although the majority of individuals in the Loop observational study continued use, those who discontinued reported similar challenges. Technical support and education specific to setting calculations could expand Loop benefits, alleviate burden, and support sustained use among new Loop users. Clinical Trial Registration: clinicaltrials.gov (NCT03838900).
SN  - 1520-9156
SN  - 1557-8593
DA  - APR 1
PY  - 2022
VL  - 24
IS  - 4
SP  - 241
EP  - 248
DO  - 10.1089/dia.2021.0362
AN  - WOS:000789151700002
ER  -

TY  - JOUR
AU  - Wen, FY
AU  - Meng, Y
AU  - Liu, K
AU  - Xia, J
AU  - Li, H
AU  - Qi, H
AU  - Meng, K
AU  - Zhang, L
TI  - Depression among schoolchildren and adolescents aged 9-17 years during the outbreak of COVID-19 in Beijing: a cross-sectional online survey
T2  - PSYCHOLOGY HEALTH & MEDICINE
AB  - The COVID-19 outbreak and related confinement have highly impacted psychological health among children and adolescents. This study aimed to explore the potential risk factors for depression among primary and middle school students and provide advices for psychological interventions during the outbreaks. An online cross-sectional survey was conducted among 18 primary and middle school students via quota sampling in Beijing during March 2020. The Center for Epidemiological Studies Depression Scale (CES-D) was used to assess depression. Differences between characteristics and depression were examined by chi-square tests. Multivariate logistic regression was used to reveal the potential risk factors for depression. A total of 7377 participants were included. The proportion of depression was 29.7%. Students in rural areas, with higher school categories, in graduating grades, with poor or excessive sleep duration, and without daily exercise were associated with a higher proportion of depression. Furthermore, students with a higher knowledge performance of COVID-19 showed a lower proportion of depression (odds ratio [OR] = 0.900, 95% confidence intervals [95% CI]: 0.888-0.913). Students who worried about academic performance (OR = 1.919, 95% CI: 1.718-2.144) or COVID-19 infection (OR = 1.450, 95% CI: 1.268-1.658) exhibited a high proportion of depression. The proportion of depression among primary and middle school students was negatively associated with the knowledge score and positively associated with their worry. Our findings suggest that psychological intervention might be more necessary for students with specific characteristics.
SN  - 1354-8506
SN  - 1465-3966
DA  - JAN 2
PY  - 2023
VL  - 28
IS  - 1
SP  - 148
EP  - 160
DO  - 10.1080/13548506.2022.2058029
C6  - MAR 2022
AN  - WOS:000773765600001
ER  -

TY  - JOUR
AU  - Owens, M
AU  - Bunce, HLI
TI  - The Potential for Outdoor Nature-Based Interventions in the Treatment and Prevention of Depression
T2  - FRONTIERS IN PSYCHOLOGY
AB  - There is growing interest in nature-based interventions (NBI) to improve human health and wellbeing. An important nascent area is exploring the potential of outdoor therapies to treat and prevent common mental health problems like depression. In this conceptual analysis on the nature-depression nexus, we distil some of the main issues for consideration when NBIs for depression are being developed. We argue that understanding the mechanisms, or 'active ingredients' in NBIs is crucial to understand what works and for whom. Successfully identifying modifiable mediating intervention targets will pave the way for interventions with increased efficacy. We highlight a non-exhaustive list of five clinically relevant putative, candidate mechanisms which may underly the beneficial effects of NBIs on depression: stress, rumination, mindfulness, sleep and exercise. We also make the case that when developing NBIs it is important to not neglect young people, explore personalised approaches and focus on both treatment and prevention approaches. To achieve these aims methodologically rigorous programmes of clinical research are needed that include well-powered and controlled experimental designs including randomised controlled trials, qualitative research, longitudinal studies and large prospective cohorts.
SN  - 1664-1078
DA  - MAR 23
PY  - 2022
VL  - 13
C7  - 740210
DO  - 10.3389/fpsyg.2022.740210
AN  - WOS:000780854600001
ER  -

TY  - JOUR
AU  - Samaradiwakera-Wijesundara, C
TI  - Consciousness breathing resistance in higher education: not separate but equal
T2  - GLOBALIZATIONS
AB  - This paper attempts to take the ocean of experiences, feelings and thoughts in relation to online teaching as a reaction to the restrictions on face-to-face teaching brought about by the COVID-19 Pandemic in 2020 that have passed through my mind, having been influenced by the efforts and ruminations of others, and fit it into a teacup. The purpose of this exercise, in grappling with the visceral tensions experienced in this moment despite the similarities evoked of the 'separate but equal' treatment of persons under apartheid; and in keeping with Robinson-Morris' '(re)thinking as (non-)method', is to explore how challenging the Eurocentric conception of the unitary-self challenges the duality implicit in 'Double Consciousness' and proves a grappling with 'Multiple Consciousness' as a way of being-becoming and inter-being towards seeking liberation of the mind (framed through Black Consciousness and African Feminist Theory) through recourse to Ubuntu and Buddhist Philosophies.
SN  - 1474-7731
SN  - 1474-774X
DA  - FEB 17
PY  - 2023
VL  - 20
IS  - 2
SP  - 250
EP  - 265
DO  - 10.1080/14747731.2022.2035059
C6  - MAR 2022
AN  - WOS:000766486500001
ER  -

TY  - JOUR
AU  - Gadi, N
AU  - Saleh, S
AU  - Johnson, JA
AU  - Trinidade, A
TI  - The impact of the COVID-19 pandemic on the lifestyle and behaviours, mental health and education of students studying healthcare-related courses at a British university
T2  - BMC MEDICAL EDUCATION
AB  - Background The COVID-19 pandemic has affected most industries, including health education. In this study, we surveyed students studying healthcare-related courses at our university on how their lifestyles and behaviours, mental health and education had been affected by the pandemic. Methods Mixed methods cross-sectional study. Results Two hundred thirty-three students responded to the questionnaire. Lifestyle and behaviours: 51.5% of the participants changed their diet (n=120); 45.5% (n=106) exercised less; 66.5% (n=155) experienced a change in sleep; 51.1% (n=119) reported a change in appetite. Mental health: 84.2% (n=196) reported worrying too much about different things; 61.9% (n=144) could not stop or control worrying; 71.2% experienced trouble relaxing on several days or more (n=166). At least sometimes, 72.1% (n=168) felt unable to cope with things they had to do; 8.5% (n=20) never, or almost never, felt confident about handling personal problems. Education: 65.7% (n=153) struggled to complete learning outcomes with online delivery; 82% (n=191) worried about practical skills being affected; 60.5% (n=141) worried about the impact of COVID-19 on their future career. Almost half (48.9%, n=114) believed that online teaching should be part of the standard curriculum. Conclusion In general, there was a negative impact on behaviours, lifestyle and mental health and virtual education was perceived as necessary in making up for the loss of face to face experiences. Students' mental health and educational needs have been affected by the current pandemic and healthcare educational facilities must respond to these needs to ensure students continue to receive the support they need.
SN  - 1472-6920
DA  - FEB 21
PY  - 2022
VL  - 22
IS  - 1
C7  - 115
DO  - 10.1186/s12909-022-03179-z
AN  - WOS:000758767000001
ER  -

TY  - JOUR
AU  - Rica, R
AU  - Solar, M
AU  - Moreno-Encinas, A
AU  - Foguet, S
AU  - Compte, EJ
AU  - Sepulveda, AR
TI  - Physical Appearance Perfectionism: Psychometric Properties and Factor Structure of an Assessment Instrument in a Representative Sample of Males
T2  - FRONTIERS IN PSYCHOLOGY
AB  - Perfectionism is a multidimensional construct with both positive and negative aspects. Recently, the concept of appearance-oriented perfectionism has been introduced, which is associated with body image dissatisfaction and weight and shape control behaviors. The Physical Appearance Perfectionism Scale (PAPS) is a 12-item two-factor instrument developed to assess this new dimension of perfectionism. The aim of the study is to validate the Spanish version of PAPS among a representative sample of 850 male university students in Spain (M = 20 years old; SD = 2.7). Exploratory and confirmatory factorial structure, internal consistency, convergent and concurrent validity, and associated predictor variables analyses have been carried out. Results showed that the Spanish version of the PAPS maintains the original factor structure with all items and proves to be a reliable instrument. Physical appearance-oriented perfectionism is associated with general perfectionism, higher body dissatisfaction, Eating Disorders and Muscle Dysmorphia symptomatology, and compulsive exercise, particularly in the Worry about Imperfection subscale. These variables also act as predictors of physical appearance perfectionism. The use of the PAPS-S and the analysis of its subscales is recommended in the context of body image-related pathologies such as Eating Disorders and Muscle Dysmorphia.
SN  - 1664-1078
DA  - FEB 18
PY  - 2022
VL  - 13
C7  - 806460
DO  - 10.3389/fpsyg.2022.806460
AN  - WOS:000766470000001
ER  -

TY  - JOUR
AU  - Gainer, DM
AU  - Nahhas, RW
AU  - Bhatt, N
AU  - McCormack, J
AU  - McMerrill, A
AU  - Sultan, H
TI  - Factors associated with depression and anxiety symptoms among U.S. physicians during the first phase of the COVID-19 pandemic
T2  - INTERNATIONAL JOURNAL OF HEALTH PROMOTION AND EDUCATION
AB  - The COVID-19 global pandemic impacted the mental health of frontline workers of all disciplines across the world. The purpose of this study was to examine the protective and risk factors associated with depression scores (PHQ-9) and anxiety scores (GAD-7) of physicians practicing within the United States during the earliest phase of the pandemic. Anonymous online survey data was collected from 1,724 U.S. physicians between April - June of 2020 for this cross-sectional observational study. Recruitment was conducted via email and social media outlets. Multiple linear regression with multiple imputation of missing data was used to explore associations between each risk factor and outcome measure (PHQ-9 and GAD-7 scores). Worry related to COVID-19 was associated with greater depression and anxiety scores. COVID-related changes (i.e. decreased exercise, increased alcohol intake, and decreased sleep) were each associated with greater mean depression and anxiety scores. Greater perception of employer support was associated with lower mean depression and anxiety scores while greater increase in telehealth usage was associated with greater mean depression and anxiety scores. Identification of protective and risk factors associated with depression and anxiety remains important to consider as the global pandemic continues to evolve, and healthcare workers continue to face ongoing stressors within the occupational setting.
SN  - 1463-5240
SN  - 2164-9545
DA  - 2022 FEB 7
PY  - 2022
DO  - 10.1080/14635240.2022.2028264
C6  - FEB 2022
AN  - WOS:000751722600001
ER  -

TY  - JOUR
AU  - Kaya, C
AU  - Bilik, Ö
TI  - A Qualitative Study: What Did Say the Patients with Total Knee Arthroplasty About Their Lived Experiences
T2  - CYPRUS JOURNAL OF MEDICAL SCIENCES
AB  - BACKGROUND/AIMS: Patients may experience problems before and after total knee arthroplasty. To provide adequate support, it is necessary to understand a patient's experiences. In order to understand the experiences of total knee arthroplasty patients in the preoperative and postoperative periods.
   MATERIALS AND METHODS: A descriptive qualitative approach, one of the purposeful sampling methods criterion sampling method and semistructured interview form was used in this study. In-depth interviews were conducted with 17 patients who met the sampling criteria. Data analysis was performed using descriptive analysis method.
   RESULTS: Three categories and nine themes were determined. Categories were "reasons affecting the decision to undergo the surgery", "effect of surgery decision on the individual", "effects of surgery on individuals". Themes were "effects of osteoarthritis on quality of life (knee pain and its effects)", "ineffective conservative treatment modalities", "feelings about surgery (fear, sorrow, despair, and worry)", "lack of information about the surgery", "postoperative pain", "difficulties in walking and in performing exercises and physical activities due to postoperative pain", "fear of falling in postoperative period", "satisfaction with surgical outcomes", "lack of information of the postoperative process".
   CONCLUSION: The most obvious patient problems in the preoperative and postoperative periods were knee pain and its effects, and patients experienced fear of falling in the postoperative period. The pain and mostly the information they obtained from their environment helped patients decide whether to undergo surgery, but were less informed about issues in the postoperative period.
SN  - 2149-7893
SN  - 2536-507X
DA  - FEB
PY  - 2022
VL  - 7
IS  - 1
SP  - 102
EP  - 108
DO  - 10.4274/cjms.2020.2102
AN  - WOS:000886749400014
ER  -

TY  - JOUR
AU  - Cantarero-Prieto, D
AU  - Moreno-Mencia, P
TI  - The effects of gastrointestinal disturbances on the onset of depression and anxiety
T2  - PLOS ONE
AB  - Background
   Stomach pain is an ailment that occurs frequently in the general population. It is not unusual if such stomach issues produce some amount of stress in an individual, but it can be worrying if these pains lead to significant mental health problems. The relationship between some abdominal pain, such as bowel syndrome, and depression or anxiety has been gaining much interest. However, previous studies that have empirically investigated this relationship are scarce.
   Methods
   To analyze the impact of having gastrointestinal problems, among other socioeconomic conditions, on the onset of depression and anxiety in the Spanish population, we compare treating gastrointestinal diseases as exogenous in a single-equation probit model with a bivariate probit model in which this variable is treated as endogenous. A likelihood-ratio test of the correlation coefficient of the disturbances suggests that gastrointestinal problems are endogenous. Thus, the approach taken herein allows the direct testing of the hypothesis that having gastrointestinal problems and the onset of mental illnesses such as depression and anxiety are jointly determined by certain socioeconomic factors. A cross-sectional analytical study was analyzed using data from a 2017 survey of health indicators and life conditions that was developed by the Statistics Spanish Office.
   Results
   The probability of having depression or anxiety increases with age, stress, daily limitations and gastrointestinal disorders. On the other hand, the probability is lower for men, married people and those who engage in exercise several times per week. Our findings estimate that having gastrointestinal problems increases the probability of having depression in 7% and the probability of anxiety in 8.8% of the sample.
   Conclusions
   Our empirical results suggest that not considering the endogeneity of gastrointestinal problems could result in an overestimate of the impact of this factor on the development of depression or anxiety.
SN  - 1932-6203
DA  - JAN 25
PY  - 2022
VL  - 17
IS  - 1
C7  - e0262712
DO  - 10.1371/journal.pone.0262712
AN  - WOS:000792720400031
ER  -

TY  - JOUR
AU  - Fielding, C
AU  - Bramley, L
AU  - Stalker, C
AU  - Brand, S
AU  - Toft, S
AU  - Buchanan, H
TI  - Patients' experiences of cannulation of arteriovenous access for haemodialysis: A qualitative systematic review
T2  - JOURNAL OF VASCULAR ACCESS
AB  - Introduction: Cannulation is an essential part of haemodialysis with arteriovenous access. Patients' experiences of cannulation for haemodialysis are problematic but poorly understood. This review aims to synthesise findings related to patients' experiences of cannulation for haemodialysis from qualitative studies, providing a fuller description of this phenomenon. Methods: Eligibility criteria defined the inclusion of studies with a population of patients with end-stage kidney disease on haemodialysis. The phenomena of interest was findings related to patients' experiences of cannulation for haemodialysis and the context was both in-centre and home haemodialysis. MedLine, CINAHL, EMBASE, EMCARE, BNI, PsycInfo and PubMed were last searched between 20/05/2019 and 23/05/2019. The quality of studies was assessed using the using Joanna Briggs Critical Appraisal Checklist for Qualitative Research. Meta-aggregation was used to synthesise findings and CERQual to assess the strength of accumulated findings. Results: This review included 26 studies. The subject of included studies covered cannulation, pain, experiences of vascular access, experiences of haemodialysis and a research priority setting exercise. From these studies, three themes were meta-aggregated: (1) Cannulation for haemodialysis is an unpleasant, abnormal and unique procedure associated with pain, abnormal appearance, vulnerability and dependency. (2) The necessity of cannulation for haemodialysis emphasises the unpleasantness of the procedure. Success had multiple meanings for patients and patients worry about whether the needle insertion will be successful. (3) Patients survive unpleasant, necessary and repetitive cannulation by learning to tolerate cannulation and exerting control over the procedure. Feeling safe can help them tolerate cannulation better and the cannulator can invoke feeling safe. However, some patients still avoid cannulation, due to its unpleasantness. Conclusions: Cannulation is a pervasive procedure that impacts on patients' experiences of haemodialysis. This review illuminates further patients' experiences of cannulation for haemodialysis, indicating how improvements can be made to cannulation. Registration: PROSPERO (CRD42019134583).
SN  - 1129-7298
SN  - 1724-6032
DA  - SEP
PY  - 2023
VL  - 24
IS  - 5
SP  - 1121
EP  - 1133
C7  - 11297298211067630
DO  - 10.1177/11297298211067630
C6  - JAN 2022
AN  - WOS:000751057400001
ER  -

TY  - JOUR
AU  - Tarus, A
AU  - Cornetta, K
AU  - Morogo, D
AU  - Nyongesa, J
AU  - Elias, H
AU  - Boit, JM
TI  - Palliative Care Needs in Breast Cancer Patients Entering Inpatient Hospice in Western Kenya
T2  - JOURNAL OF PAIN AND SYMPTOM MANAGEMENT
AB  - Context. Breast cancer in Kenya is associated with a high mortality due to late stage disease at presentation and limited access to specialty care.
   Objectives. To understand the symptom burden in breast cancer patients entering hospice in Western Kenya and utilize the data to meet the growing need for palliative care and hospice services.
   Methods. We conducted a quality improvement exercise to assess the needs of Kenyan women admitted to inpatient hospice with the diagnosis of breast cancer. A retrospective chart review was undertaken to collect and collate demographic, physical and symptom data from a standardized admission form and the medical record.
   Results. Between 2011-2019, 62 women with breast cancer were admitted for care. The median age was 50.0 years (range 23 -86) and the median time from diagnosis to admission one year (range 0-4). Only 20% had received surgical treatment for breast cancer. Pain was the predominant symptom on admission (98%) and breast wounds were the most common physical finding. Approximately 50% voiced worry, depression, and stress with <10% voicing spiritual distress. The mean length of stay was 42.6 days (median 10, range 1-1185). While over 70% died in hospice, 27% were discharged home.
   Conclusions. The low rate of surgical intervention leads to painful breast wounds that were a major factor for many women seeking hospice admission. The findings challenge our team to maintain expertise in pain and wound management but to also include breast cancer awareness in our rural outreach services. (C) 2021 American Academy of Hospice and Palliative Medicine. Published by Elsevier Inc. All rights reserved.
SN  - 0885-3924
SN  - 1873-6513
DA  - JAN
PY  - 2022
VL  - 63
IS  - 1
SP  - 71
EP  - 77
DO  - 10.1016/j.jpainsymman.2021.07.013
C6  - JAN 2022
AN  - WOS:000752563900016
ER  -

TY  - JOUR
AU  - Li, Y
AU  - Wen, Z
AU  - He, YM
AU  - Huang, JT
TI  - Mental health status among prison officers in the process of enforcing the law during COVID-19epidemic: a cross-sectional survey from China
T2  - BMC PSYCHIATRY
AB  - Background A global public health emergency triggered by the Coronavirus Disease 2019 (COVID-19) epidemic may have are markable psychological impact on the population. There is still limited psychological research on police officers, especially prison officers in the process of enforcing the law. The present study aims to identify prevalence and influencing factors on mental health status among frontline prison officers in China during the prevention and control of the COVID-19 epidemic. Methods A cross-sectional survey with a sample of 981 frontline prison officers was conducted using snowball sampling approach. The self-administered questionnaire consisted of 4 parts: (i) informed consent form; (ii) socio-demographic section; (iii) work and life situations during the prevention and control of the COVID-19 epidemic; (iv) the Chinese version of the 12-item General Health Questionnaire (GHQ-12). Univariate analysis and multivariable logistic regression were performed to identify factors influencing mental health status. Results The prevalence of being prone to mental health problems (GHQ-12 score >= 4) was 33.43% among frontline prison officers. The results of GHQ-12 factors analysis indicated that the prison officers suffered from psychological issues was related to anxiety and depression, which main symptoms were unhappy and depressed, lost sleep over worry and constantly under strain. Multivariate logistic regression analysis revealed that male (OR = 1.573, 95% CI:1.385-1.853), lockdown shift inside the prison(OR = 2.203, 95% CI:2.139-2.297), more night shifts (OR = 2.163, 95% CI:2.031-2.317; OR = 2.749, 95% CI:2.194-2.901), more smoking (OR = 1.100, 95% CI:1.037-2.168), poor self-reported physical condition (OR = 1.947, 95% CI:1.478-2.250), chronic or serious illness history(OR = 1.870, 95% CI:1.314-2.660; OR = 2.214, 95% CI:1.460-2.812) were risk factors for mental health among frontline prison officers, while regular diet (OR = 0.779, 95% CI:0.539-0.928), more physical exercise (OR = 0.702, 95% CI:0.548-0.899; OR = 0.641, 95% CI:0.316-0.887), more communication with family members (OR = 0.437, 95% CI:0.295-0.616) were protective factors. Conclusion Chinese frontline prison officers experienced different psychological stress coming from the prevention and control of this epidemic. Therefore, continued surveillance of psychological problems and targeted mental health care for frontline prison officers were urgent.
SN  - 1471-244X
DA  - JAN 11
PY  - 2022
VL  - 22
IS  - 1
C7  - 33
DO  - 10.1186/s12888-021-03679-0
AN  - WOS:000741367400001
ER  -

TY  - JOUR
AU  - Egle, UT
AU  - Bättig, I
AU  - Neufeld, J
AU  - Ballweg, T
AU  - Cattapan, K
TI  - Biopsychosocial therapy of generalized anxiety disorder Integrative treatment concept
T2  - PSYCHOTHERAPEUT
AB  - The corona pandemic has led many people to experience an existential threat and has triggered different forms of coping with this persistent stress situation. The risk for the development of a generalized anxiety disorder (GAD) in particular has significantly increased. The established concepts of cognitive behavioral therapy (CBT) are only moderately effective in the treatment of GAD. Therefore, an integrative therapy concept is developed with reference to the biopsychosocial approach. This mediates a reference to early influences in the primary family (insecure ambivalent attachment, suppression of curiosity behavior) even during the psychoeducation as the cause of a permanent worrying and the underlying intolerance of uncertainty. The initial priority is on establishing a sustainable therapeutic relationship (alliance) in which the patient's autonomy and self-efficacy are promoted. Of central importance to therapeutic progress is the promotion of experiences that enhance self-efficacy and the reduction of avoidance behavior through exposure and behavioral experiments. The reduction of maladaptive anxiety coping through worry chains and reassurance behavior occurs through the development of an increasingly greater tolerance of uncertainty in actual daily life. Essential for the prognosis are the consideration of metacognitions and dysfunctional relationship patterns in the couple relationship as well as carrying out relaxation procedures and correctly dosed exercises. Finally, it is a matter of the processing of dysfunctional coping strategies, which promote chronification.
SN  - 0935-6185
SN  - 1432-2080
DA  - MAY
PY  - 2022
VL  - 67
IS  - 3
SP  - 240
EP  - 247
DO  - 10.1007/s00278-021-00567-6
C6  - JAN 2022
AN  - WOS:000739753800001
ER  -

TY  - CPAPER
AU  - Ananda, KG
AU  - Ratnayake, GS
ED  - BenAmor, A
ED  - Elloumi, S
ED  - Nejim, S
ED  - Dhahbi, N
ED  - Gritli, H
ED  - Machta, N
TI  - Predictive Tool to Overcome Negative Thinking of Employees with Anxiety
T2  - PROCEEDINGS OF THE 2022 5TH INTERNATIONAL CONFERENCE ON ADVANCED SYSTEMS AND EMERGENT TECHNOLOGIES IC_ASET'2022)
CP  - 5th IEEE International Conference on Advanced Systems and Emergent Technologies (IC_ASET)
AB  - Among significant portion of the population, anxiety disorder can be considered as the most prominent psychological condition. Anxiety may limit many people's activities and make it difficult for them to enjoy their lives. An increase in negative thoughts would raise people's fear and worry, which potentially leading to anxiety disorder. The number of remote workers has risen as a result of the pandemic situation. A considerable number of employees are faced with anxious thoughts because of the workplace isolation. This was proved by a pilot study done among 102 employees in Sri Lanka. The proposed solution is a mobile application that employees can use to diagnose the anxiety level using machine learning and support to overcome their negative thinking behavior, through cognitive behavioral therapy exercises by allowing them to do self-improvement activities. The visually represented dashboard can monitor the positive thinking improvement of the user.
SN  - 978-1-6654-2735-7
PY  - 2022
SP  - 381
EP  - 386
DO  - 10.1109/IC_ASET53395.2022.9765882
AN  - WOS:000852645500065
ER  -

TY  - JOUR
AU  - Borghi, S
AU  - Nistico, A
AU  - Marano, G
AU  - Janiri, L
AU  - Sani, G
AU  - Mazza, M
TI  - Beneficial effects of a program of Mindfulness by remote during COVID-19 lockdown
T2  - EUROPEAN REVIEW FOR MEDICAL AND PHARMACOLOGICAL SCIENCES
AB  - OBJECTIVE: In the emergency context of COVID-19 pandemic and lockdown, mindfulness relaxation techniques can provide a safe and effective strategy to obtain in a reasonably short time some degree of relief from suffering and to guarantee a greater confidence with emotional reactions in the general population. SUBJECTS AND METHODS: The Mindful-ness-Based Stress Reduction program for coping with COVID-19 emergency was designed as an 8-week program during the early phase of lockdown consisting in practice meditation exercises at least once a day guided and structured by certified instructors entered on a free online platform. At the end of the program all participants completed a survey. RESULTS: A total of 108 surveys were completed (67.6% male; 32.4% female). Despite the difficult moment of lockdown and the fear linked to the pandemic, 61.9% of interviewed subjects declared a state of general well-being from fair to good linked to the practice of mindfulness. Female subjects (p=0.001), married subjects (p=0.05) and people taking pharmacologic therapy demonstrated (p=0.009) significant improvement in daily management of emotions and practical requests during the early phase of the COVID-19 outbreak. CONCLUSIONS: Mindfulness meditation may be effective in helping people to regulate emotions and to support their mental health during this period of worry and uncertainty.
SN  - 1128-3602
PY  - 2022
VL  - 26
IS  - 15
SP  - 5562
EP  - 5567
AN  - WOS:000864081200032
ER  -

TY  - JOUR
AU  - Cuadrado, A
AU  - Gaite, LM
AU  - Odriozola, A
AU  - Oloriz, R
AU  - Herrera, S
AU  - Fortea, J
AU  - Amigo, L
AU  - Anderson, EJ
AU  - Artal, JA
AU  - Crespo, J
AU  - Fábrega, E
TI  - Impact of the COVID-19 lockdown on liver transplant recipients. A single center observational study
T2  - REVISTA ESPANOLA DE ENFERMEDADES DIGESTIVAS
AB  - Background: the impact of the COVID-19 outbreak and lock -down on liver transplant (LT) patients remains unknown. The aim of this cross-sectional study was to assess the con-sequences of the COVID-19 pandemic on the physical and mental health of LT patients during the lockdown period. Methods: a web-based questionnaire was emailed to 238 LT patients undergoing regular follow-up at our unit between August and October 2020. This pseudonymized survey explored demographic and lifestyle variables (i.e., eating and physical habits), disruptions in routine medical care, different dimensions of mental health, COVID-19-related mood and coping (worries/anxiety, depression, insomnia, fear of COVID, resilience, etc.) and health perception using different validated instruments. Results: altogether, 48.7 % (116 of 238) LT recipients accept-ed to participate in the study, 104 of whom gave their con-sent to publish the data. The median age was 63 years. Up to 39.4 % presented worrying scores indicating moderate/ severe generalized anxiety disorder (GAD), whereas 25.5 % exhibited moderate/severe insomnia and only 10.5 % mod-erate/severe depression. Forty patients (38.5 %) gained weight, 24 % experienced a worsening in their eating habits and 63.4 % referred to practicing less or much less exercise during the lockdown. Only 25 % perceived a worsening in the control of their chronic comorbidities. Missed medical appointments (0.9 %) or poor adherence to therapy (1.9 %) were exceptional. Conclusions: COVID-19 lockdown has negatively impacted the mental and physical health of LT patients. Long-term consequences remain unclear.
SN  - 1130-0108
SN  - 2340-4167
PY  - 2022
VL  - 114
IS  - 8
SP  - 448
EP  - 454
DO  - 10.17235/reed.2021.8173/2021
AN  - WOS:000837901900003
ER  -

TY  - JOUR
AU  - Karki, M
AU  - Mahara, G
TI  - Heart diseases, anxiety disorders, and negative thoughts
T2  - HEART AND MIND
AB  - The mind and the heart are inextricably linked. Depression, worry, loneliness, anger, and chronic stress are all negative mental states that can increase the risk of heart disease or worsen existing cardiac problems. Cardiomyopathy develops in response to suddenly hearing stressful news, such as a loved one diagnosed with cancer. Thus, intense emotions, such as anger, can also lead to abnormal heart rhythms. When you are stressed, your blood pressure and heart rate both rise. Chronic stress causes your body to produce harmful quantities of stress hormones such as cortisol, which can alter blood clots. All of these factors can lead to a heart attack or a stroke. Negative thoughts, feelings, or emotions may influence lifestyle patterns, increasing the risk of heart disease. People who are chronically stressed, nervous, sad, or angry are more likely to consume excessive amounts of alcohol, smoke, overeat, and exercise insufficiently- all harmful habits that are detrimental to their heart health.
SN  - 2468-6476
SN  - 2468-6484
DA  - JAN-MAR
PY  - 2022
VL  - 6
IS  - 1
SP  - 22
EP  - 25
DO  - 10.4103/hm.hm_45_21
AN  - WOS:001123775600006
ER  -

TY  - JOUR
AU  - Min, C
AU  - Yao, JW
TI  - EFFECT OF POSITIVE RUMINATION-BASED SPORTS PRESCRIPTION ON THE MENTAL HEALTH OF TEENAGERS
T2  - PSYCHIATRIA DANUBINA
AB  - Background: Under the pressure of study, relationship, socializing, employment and other aspects, there is an increasing number of teenagers with psychological problems such as pessimism, anxiety, and depression, seriously affecting their physical and mental health and comprehensive development. Therefore, it is of vital importance to attach great importance and actively seek intervention methods to effectively improve their mental health. The aim was to investigate the intervention effect of positive rumination-based sports prescription on the mental health of teenagers. Subjects and methods: 497 teenagers living in four communities randomly selected in Guangxi, China community from February 2021 to August 2021 were included in this study using convenience sampling method. Firstly, Beck Depression Inventory was adopted for measurement, and 61 volunteers were randomly selected from a population of depressive symptoms to participate in intervention. There were 29 people the Experimental group, 32 in the control group. The intervention using positive ruminationbased sports prescription was performed on the Experimental group. Results: After intervention, the depression score of the control group and the Experimental group was lower than that before intervention (P<0.001). After intervention, the anxiety score of Experimental group was significantly lower than that of the control group (P 0.001). There was no significant difference in the scores regarding optimism, hope, self-efficacy, resiliency and psychological capital (P 0.001), and there was no significant difference in the score of resiliency before and after intervention (P 0.05). Conclusion: Positive rumination group counseling and the intervention of health Qigong exercise can effectively reduce anxiety levels of teenagers, improve the levels of optimism, hope, self-efficacy, resiliency and psychological capital, help cultivate teenagers' positive psychology and alleviate negative psychology.
SN  - 0353-5053
SN  - 1849-0867
PY  - 2022
VL  - 34
IS  - 1
SP  - 64
EP  - 70
DO  - 10.24869/psyd.2022.64
AN  - WOS:000792204900009
ER  -

TY  - JOUR
AU  - Nandirsha, MAAM
AU  - Balaraman, RA
TI  - The Construction of Bullies News in Malay-language Newspapers in Malaysia
T2  - INTERNATIONAL JOURNAL OF EARLY CHILDHOOD SPECIAL EDUCATION
AB  - The particular criminal offense catalog launched simply by Numbeo (2018) demonstrated a good worrying embrace offense instances whenever Malaysia has been outlined since the 3rd greatest nation along with criminal offenses price within Asian countries, right after Bangladesh plus Syria within 2018. Lovato is among the problems associated with assault that is the tradition in the united states throughout the age groups. This is a chaotic plus repeated take action associated with assault including a specific person or even team, and something type of misuse regarding energy. This particular trend frequently entails kids in addition to children. The particular press, however, is recognized as being an essential device within framing the particular considering the particular target audience better since it is the origin for that target audience to acquire info. This particular study looked into the way the Malay-language papers show lovato instances. Within finishing this particular research, typically the specialist offers used way of content material evaluation using the functionality of stories framework by simply Entman (1993) to assess this news associated with intimidation inside 5 many years. Elements analyzed are the strengthen from the subject, the size of this news, the particular sculpt from the information, the amount of photos as well as the choice of resources. Outcomes revealed the particular 4 Malay-language papers framework violence inside an unfavorable develop. The particular research furthermore implies that almost all papers are at odds of the bullying and even explain the particular work as wrong with the collection of terms that may bother the particular reader's feelings. Information size results display that will demi lovato information is documented within 6-10 sentences, and everything typically the newspaper publishers incorporated a minumum of one image for that reports created. All magazines likewise often make use of protection resources because the primary resource within the composing associated with bullies media. Most of these conclusions remain in order to take apart Malay-language papers in the nation towards lovato exercise simply by showing good news from the get the particular thoughts associated with visitors together with solid proof, which includes pictures together with recognized resources.
SN  - 1308-5581
PY  - 2022
VL  - 14
IS  - 3
SP  - 6902
EP  - 6911
DO  - 10.9756/INT-JECSE/V14I3.839
AN  - WOS:000801183600011
ER  -

TY  - JOUR
AU  - Murphy, C
TI  - Sovereignty, territory, and the legitimacy of the international order
T2  - EUROPEAN JOURNAL OF POLITICAL THEORY
AB  - In The Shifting Border, Ayelet Shachar (2020) argues that the exercise of sovereign power through border regimes no longer tracks territorial boundaries. In my commentary, I first argue that Shachar's analysis implicitly calls into question the legitimacy of the international order. I then raise the worry that the logic which severs the link between the exercise of sovereignty and territory is the same logic that can be used to justify injustice and atrocity such as ethnic cleansing. Shachar's normative proposals do not sufficiently recognize or guard against this risk.
SN  - 1474-8851
SN  - 1741-2730
DA  - JUL
PY  - 2022
VL  - 21
IS  - 3
SP  - 608
EP  - 614
C7  - 14748851211065131
DO  - 10.1177/14748851211065131
C6  - DEC 2021
AN  - WOS:000730711700001
ER  -

TY  - JOUR
AU  - Noll, B
AU  - Filatova, T
AU  - Need, A
AU  - Taberna, A
TI  - Contextualizing cross-national patterns in household climate change adaptation
T2  - NATURE CLIMATE CHANGE
AB  - The context and motivation around adaptation are influenced by local culture and institutions. In the United States, China, Indonesia and the Netherlands, some factors (such as perceived costs) have similar influences on household adaptation to flooding, but others (such as flood experience) differ between countries.
   Understanding social and behavioural drivers and constraints of household adaptation is essential to effectively address increasing climate-induced risks. Factors shaping household adaptation are commonly treated as universal, despite an emerging understanding that adaptations are shaped by social, institutional and cultural contexts. Using original surveys in the United States, China, Indonesia and the Netherlands (N = 3,789), we explore variations in factors shaping households' adaptations to flooding, the costliest hazard worldwide. We find that social influence, worry, climate change beliefs, self-efficacy and perceived costs exhibit universal effects on household adaptations, despite countries' differences. Disparities occur in the effects of response efficacy, flood experience, beliefs in governmental actions, demographics and media, which we attribute to specific cultural or institutional characteristics. Climate adaptation policies can leverage the revealed similarities when extrapolating best practices across countries yet should exercise caution, as context-specific socio-behavioural drivers may discourage or even reverse household adaptation motivation.
SN  - 1758-678X
SN  - 1758-6798
DA  - JAN
PY  - 2022
VL  - 12
IS  - 1
SP  - 30
EP  - +
DO  - 10.1038/s41558-021-01222-3
C6  - DEC 2021
AN  - WOS:000725384900002
ER  -

TY  - JOUR
AU  - Eklund, R
AU  - Eisma, MC
AU  - Boelen, PA
AU  - Arnberg, FK
AU  - Sveen, J
TI  - Mobile app for prolonged grief among bereaved parents: study protocol for a randomised controlled trial
T2  - BMJ OPEN
AB  - Introduction Bereaved parents, who have lost a child, have an elevated risk to develop mental health problems, yet, few studies have evaluated the effect of psychosocial interventions developed for bereaved parents. Cognitive-behavioural therapy (CBT), both face to face or digitally delivered, has shown to be an effective intervention for prolonged grief symptoms. Self-help mobile apps offer various advantages and studies show improved mental health after app interventions. No app has yet been evaluated targeting prolonged grief in bereaved parents. Therefore, the aim of this planned study is to develop and examine the effectiveness of a CBT-based mobile app, called My Grief, in reducing symptoms of prolonged grief, as well as other psychological symptoms, in bereaved parents. Mother aim is to assess users' experiences and adverse events of My Grief.
   Methods and analysis We will conduct a two-armed randomised waitlist-controlled trial. Parents living in Sweden, who lost a child between one and ten years ago, with elevated symptoms of prolonged grief, will be recruited to participate in the trial. The content of My Grief covers four main domains (Learn; Self-monitoring; Exercises; Get support) and builds on principles of CBT and the proven-effective PTSD Coach app. Participants in the intervention group will fill out online questionnaires at baseline and at 3, 6 and 12 months follow-ups, and the waitlist-controls at baseline and at 3 months. The primary outcome will be prolonged grief symptoms at the 3 months follow-up. Secondary outcomes are post-traumatic stress and depression symptoms, quality of life and cognitive behavioural variables (ie, avoidance, rumination, negative cognitions).
   Ethics and dissemination Ethical approval has been received from the Swedish Ethical Review Authority (project no. 2021-00770). If the app is shown to be effective, the app will be made publicly accessible on app stores, so that it can benefit other bereaved parents.
SN  - 2044-6055
DA  - DEC
PY  - 2021
VL  - 11
IS  - 12
C7  - e052763
DO  - 10.1136/bmjopen-2021-052763
AN  - WOS:000730060800021
ER  -

TY  - JOUR
AU  - Goodday, SM
AU  - Travis, S
AU  - Walsh, A
AU  - Friend, SH
TI  - Stress-related consequences of the coronavirus disease 2019 pandemic on symptoms of Crohn's disease
T2  - EUROPEAN JOURNAL OF GASTROENTEROLOGY & HEPATOLOGY
AB  - Objectives A link between stress and Crohn's disease activity suggests an association, but results have been conflicting. The purpose of this study was to assess whether the stress related to the coronavirus disease 2019 (COVID-19) pandemic affected disease activity in patients with Crohn's disease.
   Basic methods An anonymous survey was distributed to patients through gastroenterology clinics and networks. Patients were asked to report their Crohn's disease symptoms in the months prior to the COVID-19 pandemic and again during the early stages of the COVID-19 pandemic using the Manitoba inflammatory bowel disease index in addition to questions about stress, perception of reasons for symptom change and personal impact.
   Main results Out of 243 individuals with a confirmed diagnosis of Crohn's disease, there was a 24% relative increase in active symptoms between the pre-COVID-19 period to the during-COVID-19 period (P < 0.0001) reflecting an absolute change from 45 to 56%, respectively. The most frequent reported reason for a change in symptoms was 'Increased stress/and or feeling overwhelmed' (118/236), and personal impact of the pandemic was, 'I'm worrying a lot about the future' (113/236), both reported by approximately half of respondents.
   Principal conclusions This study serves as a 'proof of concept' demonstrating the impact of a significant and uniquely uniform stressor as a natural experiment on Crohn's disease activity. The severity of symptoms of Crohn's disease increased during the COVID-19 pandemic. The primary reported reason for symptom change was an increase in stress, not a change in diet, exercise or other lifestyle behaviours, corroborating the hypothesis that stress affects Crohn's disease activity. Copyright (C) 2021 The Author(s). Published by Wolters Kluwer Health, Inc.
SN  - 0954-691X
SN  - 1473-5687
DA  - DEC
PY  - 2021
VL  - 33
IS  - 12
SP  - 1511
EP  - 1516
DO  - 10.1097/MEG.0000000000002081
AN  - WOS:000751842000009
ER  -

TY  - JOUR
AU  - Hogemann, ER
TI  - RELIGIOUS INTOLERANCE: THE MAXIMUM DENIAL OF ALTERITY
T2  - AGE OF HUMAN RIGHTS JOURNAL
AB  - It analyses aspects of religious intolerance in Brazil, its cause-and-effect relationship with radical proselytism, negative consequences for the exercise of the right to religious freedom and other human rights, some manifestations in the Brazilian multireligious scenario, some potentially effective instruments for prevention intolerance, among which are the practices of alterity. It shows that Brazil, does not present a chaotic picture in terms of intolerance, but has worrying records of persecution, discrimination and acts of violence, for religious reasons, which should serve as a warning for implementation of affirmative actions and public policies regarding the duty of respect and solidarity with others.
SN  - 2340-9592
DA  - DEC
PY  - 2021
IS  - 17
SP  - 196
EP  - 221
DO  - 10.17561/tahrj.v17.6126
AN  - WOS:000734987300009
ER  -

TY  - JOUR
AU  - Joo, SH
AU  - Jo, IS
AU  - Kim, HJ
AU  - Lee, CU
TI  - Factors Associated With Dementia Knowledge and Dementia Worry in the South Korean Elderly Population
T2  - PSYCHIATRY INVESTIGATION
AB  - Objective South Korea is one of the countries with a very fast aging rate, and the prevalence of dementia is rapidly increasing. However, there are relatively few studies pertaining to sociodemographic and physical health-related factors associated with dementia knowledge and dementia worry. Methods This was a cross-sectional survey of a community in Seocho-gu, Seoul, Republic of Korea. Overall, 1,869 adults aged 60 years participated. Participants completed an online interview or face-to-face interview. Survey data comprised self-report questions including dementia knowledge, dementia worry, demographic, psychological, exercise, and cognitive activities. We conducted logistic regression analysis. Results There was a significant positive association between dementia worry and knowledge. Family history of dementia, education, income, sleep problems, depressed mood and loss of volition, chronic diseases, and presence of a past job were associated with dementia knowledge or worry. Reading, art, or social cognitive activities had a significant positive association with dementia knowledge, and writing or musical cognitive activities had a negative association with dementia worry. Conclusion We found that people with more dementia knowledge and less dementia worry engaged more in cognitive activities that could prevent dementia. Public education should be planned to improve dementia knowledge and reduce dementia worry.
SN  - 1738-3684
SN  - 1976-3026
DA  - DEC
PY  - 2021
VL  - 18
IS  - 12
SP  - 1198
EP  - 1204
DO  - 10.30773/pi.2021.0295
AN  - WOS:000736763200007
ER  -

TY  - JOUR
AU  - Signore, A
AU  - Semenchuk, BN
AU  - Strachan, SM
TI  - Self-Compassion and Reactions to a Recalled Exercise Lapse: The Moderating Role of Gender-Role Schemas
T2  - JOURNAL OF SPORT & EXERCISE PSYCHOLOGY
AB  - Exercise is good for health and well-being, yet people experience lapses when trying to adhere to exercise. Self-compassion may help people cope with exercise lapses. Most research on self-compassion and exercise has been conducted with women; men may also benefit from self-compassion. No research has examined whether gender-role schema influences responses to exercise lapses. The authors examined both male and female adult exercisers (N = 220) who reported their self-compassion, recalled an exercise lapse, their reactions to the lapse, and their self-identification of masculinity and femininity. After controlling for self-esteem, age, and lapse importance, self-compassion negatively related to emotional responses (p<.001), rumination (p<.001), extrinsic motivation (p = .004), and positively related to intrinsic motivation (p < .001). Masculinity moderated the relationships between self-compassion and amotivation (p = .006), and identified regulation (p = .01). Self-compassion may be an effective resource for exercisers, especially those who identify as highly masculine.
SN  - 0895-2779
SN  - 1543-2904
DA  - DEC
PY  - 2021
VL  - 43
IS  - 6
SP  - 477
EP  - 487
DO  - 10.1123/jsep.2020-0300
AN  - WOS:000746496500004
ER  -

TY  - JOUR
AU  - Yilmaz, H
AU  - Sap, F
TI  - Cardiac Evaluation of the Children Before Participation of Sports Activities
T2  - GUNCEL PEDIATRI-JOURNAL OF CURRENT PEDIATRICS
AB  - Introduction: Sudden deaths in athletes during or immediately after sports activities worry the athletes, their families and clubs. There has been still no consensus on how to conduct pre-participation evaluations of the sports. In this study, our aim was to evaluate the results of cardiac examinations of children and adolescents performed before participating in sports and to review the literature.
   Materials and Methods: This retrospective study was conducted between January 2019 and January 2020 in the pediatric cardiology outpatient clinic. One-hundred and fifty three children and adolescents were included in the study. Beside history taking, physical examination, electrocardiography (ECG) and echocardiography (ECHO) examinations of the cases, Exercise test and rhythm FIolter examination results were evaluated.
   Results: Of the cases, 108 (70%) were male and 45 (30%) were female. They were divided into three groups according to their age; 6-9 years (n=23), 10-13 years (n=78) and 14-17 years (n=52). As a result of the cardiac evaluation of 153 children who applied for a report before participating in sports, it was found appropriate for 137 children to participate in all kinds of sports activities. It was decided that ten children would be able to perform light sports activities suitable for their cardiac conditions. These children had being followed up for various mild acquired or congenital heart diseases. Six children with severe heart disease were not allowed to perform any sports, stating that it may be risky for their health.
   Conclusions: After detailed preparticipation cardiac evaluation with history taking, physical examination and ECG by physicians, we consider that to refer risky cases to pediatric cardiology is important to avoid undesirable conditions.
SN  - 1304-9054
SN  - 1308-6308
DA  - DEC
PY  - 2021
VL  - 19
IS  - 3
SP  - 344
EP  - 353
DO  - 10.4274/jcp.2021.50480
AN  - WOS:000791427800010
ER  -

TY  - JOUR
AU  - Liu, YF
AU  - Ling, IL
TI  - Keep fighting or give up? An investigation of consumer regret over repetitive failures in weight loss services
T2  - JOURNAL OF SERVICES MARKETING
AB  - Purpose Weight loss services feature high consumer involvement that is sometimes marked by repetitive failures. These features can affect regret and its associated factors differently from the way that discrete failure can. The purpose of this study is to investigate consumer regret over repetitive failures in weight loss services as well as its antecedents (overeating and insufficient exercise), consequences (rumination and reflection) and moderators (failure experiences and required effort). This study also investigates how rumination and reflection affect persistence intention. Design/methodology/approach A total of 318 samples were collected through three surveys, one of which contained a scenario, provided to consumers who experienced repetitive failures in weight loss. The proposed relationships were tested using structural equation modeling, dominance analysis and PROCESS modeling. Findings The results of this study reveal that overeating contributes to regret more saliently than does insufficient exercise. The effect of regret on rumination (thoughts about continuing to blame oneself and giving up the pursuit of goals) is stronger than on reflection (thoughts about learning from prior failures and willingness to try again), and greater reflection results in higher persistence intention. Moreover, the effect of insufficient exercise on regret and the effect of regret on rumination are augmented with cumulative failure experiences, whereas required effort enhances the impact of regret on reflection. Originality/value This study is the first to focus on regret over repetitive failures in weight loss. It advances the literature by clarifying the antecedents and consequences of regret, showing how failure experiences influence the relationships between regret and its associated factors as well as identifying interventions that benefit from regret.
SN  - 0887-6045
DA  - JAN 13
PY  - 2022
VL  - 36
IS  - 1
SP  - 29
EP  - 43
DO  - 10.1108/JSM-12-2020-0499
C6  - NOV 2021
AN  - WOS:000723028800001
ER  -

TY  - JOUR
AU  - Halsoy, O
AU  - Johnson, SU
AU  - Hoffart, A
AU  - Ebrahimi, OV
TI  - Insomnia Symptoms in the General Population During the COVID-19 Pandemic
T2  - FRONTIERS IN PSYCHIATRY
AB  - This empirical study aims to investigate factors associated with insomnia symptoms during the COVID-19 pandemic in 4,921 Norwegian adults. Participants were queried across two time-points, between March 31(st) and April the 7th 2020, and between June 22nd and July 13th, 2020. Relevant risk factors and psychological correlates at the first time-point and insomnia symptoms were measured 3 months later, allowing for the investigation of concurrent associations as well as associations across time. Insomnia symptoms were measured with the Bergen Insomnia Scale. The results revealed that individuals reported higher mean levels of insomnia symptoms during the COVID-19 lockdown, compared to pre-pandemic surveys from 2008 (p < 0.0001, Cohen's d = 0.29). Individuals who predominantly socially distanced reported higher mean levels of insomnia symptoms than those who did not predominantly distance. Females, individuals with lower education levels, individuals who had lost their job, and individuals who declared having been diagnosed with an unspecified pre-existing psychiatric disorder reported the most symptoms. The regression model (R-2 = 0.44) showed that physical exercise, was associated with less symptoms of insomnia. Symptoms of health Anxiety, symptoms of depression, unhelpful coping strategies, worry about job and economy, and older age were all associated with higher levels of insomnia symptoms. These findings highlight particularly vulnerable subgroups, as well as providing clinicians with key areas of intervention to help individuals suffering from insomnia symptoms.
SN  - 1664-0640
DA  - NOV 5
PY  - 2021
VL  - 12
C7  - 762799
DO  - 10.3389/fpsyt.2021.762799
AN  - WOS:000720161200001
ER  -

TY  - JOUR
AU  - Narducci, DM
AU  - Bertasi, TGO
AU  - Bertasi, RAO
AU  - Primiani, C
AU  - Salinas, M
AU  - Pujalte, GGA
TI  - Correlation of Pre-Race Anxiety Using the Generalized Anxiety Disorder 2-Item Scale
T2  - PSYCHIATRIC QUARTERLY
AB  - An estimated 40 million adults in the United States have been diagnosed with an anxiety disorder, making it the most common psychiatric disorder in the country. Although the data are conflicting and limited, engaging in or increasing exercise has been proposed for the management of anxiety and other mental health disorders. The purpose of this study was to determine if there is a correlation between pre-race anxiety and running experience, sex, body mass index, age, and mental health history using the validated Generalized Anxiety Disorder 2-Item screening tool for anxiety. This study was a prospective trial of 403 adult runners who were scheduled to participate in a 5 K, 10 K, half marathon, or full marathon race. Each participant completed a survey consisting of epidemiologic variables and the Generalized Anxiety Disorder 2-Item screening tool. Results revealed that the runners with more experience and increased mileage demonstrated a decrease in reported worrying on a daily to near-daily basis; whether this finding correlates with a decreased risk of developing an anxiety disorder has yet to be determined. Based on our findings, exercise as a prescription for the treatment and possibly prevention of anxiety should be considered.
SN  - 0033-2720
SN  - 1573-6709
DA  - JUN
PY  - 2022
VL  - 93
IS  - 2
SP  - 463
EP  - 471
DO  - 10.1007/s11126-021-09964-1
C6  - OCT 2021
AN  - WOS:000709312300002
ER  -

TY  - JOUR
AU  - Gordon, JS
AU  - Sbarra, D
AU  - Armin, J
AU  - Pace, TWW
AU  - Gniady, C
AU  - Barraza, Y
TI  - Use of a Guided Imagery Mobile App (See Me Serene) to Reduce COVID-19-Related Stress: Pilot Feasibility Study
T2  - JMIR FORMATIVE RESEARCH
AB  - Background: The SARS-CoV-2 pandemic has led to concerns about mental health resulting from regional and national lockdowns, social isolation, job loss, and concern about disease exposure.
   Objective: We describe results of the pilot feasibility study of the See Me Serene mHealth app. The app provides users with immersive, vivid, nature experiences to reduce stress and anxiety related to COVID-19 and other isolation. The goals of the study were to develop the See Me Serene app and test the feasibility and acceptability of study procedures, and explore the potential impact of the app on stress and anxiety.
   Methods: We developed and tested the See Me Serene app and our study procedures for feasibility, and gathered preliminary data with a goal of 100 participants. The research was conducted in 2 phases: (1) development and internal testing of the app; and (2) feasibility and pilot testing with participants recruited online through earned media (eg, news stories), presentations at a university campus, and social media (eg, online sharing of earned media and presentations). The feasibility study employed a mixed methods, within-subjects, pre-/posttest design. At baseline and 30-day follow-up, we assessed stress-related variables via validated self-report measures and saliva samples for determination of cortisol concentrations.
   Results: We met or surpassed all our feasibility benchmarks for recruitment (101 participants recruited), retention (91% [90/99] of 30-day assessment completed), and data collection (99 participants completed all baseline data; 85% [84/99] of salivary cortisol samples returned). Participants adhered to the intervention. On average, participants listened to 48.2 audio files over 30 days or approximately 1.6 audio files per day. Participants were satisfied with the app, with 87% (78/90) rating the app as helpful in dealing with stress and anxiety. The app showed the potential to reduce stress, anxiety, loneliness, and worry. We did not find significant differences (P=.41) in cortisol levels over time. Our findings suggest that future research is warranted to test the efficacy of the See Me Serene app with a representative, diverse sample.
   Conclusions: There is a need for evidence-based and easily disseminable stress-reduction interventions. See Me Serene is a feasible intervention and has the potential to reduce stress related to COVID-19 and other forms of social isolation. More research on See Me Serene is warranted.
SN  - 2561-326X
DA  - OCT
PY  - 2021
VL  - 5
IS  - 10
C7  - e32353
DO  - 10.2196/32353
AN  - WOS:000853674500002
ER  -

TY  - JOUR
AU  - Langbrandtner, J
AU  - Steimann, G
AU  - Reichel, C
AU  - Bokemeyer, B
AU  - Hüppe, A
TI  - Inflammatory Bowel Disease - Challenges in the Workplace and Support for Coping with Disease
T2  - REHABILITATION
AB  - Zusammenfassung
   Ziel der Studie Betroffene mit chronisch entzundlicher Darmerkrankung (CED) sind durch die spezifische Krankheitssymptomatik oftmals in ihrer beruflichen Teilhabe und Arbeitsfahigkeit beeintrachtigt. Ziel war eine Exploration ihrer berufsbezogenen Problemlagen und Unterstutzungswunsche sowie die Ableitung bedarfsgerechter Unterstutzungsangebote fur den rehabilitativen Sektor.
   Methodik 235 CED-Patienten (97 Rehabilitanden, 138 in ambulanter facharztlicher Betreuung) bearbeiteten einen Selbstausauskunftsfragebogen, der krankheitsspezifische Belastungen, arbeitsbezogene Sorgen und den Bedarf an Unterstutzungsangeboten ermittelte. Die subjektive Prognose der Erwerbsfahigkeit (SPE) wurde mit der SPE-Skala erfasst.
   Ergebnisse Die Studienteilnehmer waren im Mittel 46 Jahre alt, 60% waren Frauen, 45% litten an Morbus Crohn, 67% waren in Vollzeit erwerbstatig. 72% (N=170) wiesen Anzeichen einer negativen Erwerbsprognose anhand der SPE-Skala auf. Sie berichteten im Durchschnitt 12 krankheitsspezifische und 22 arbeitsbezogene Probleme und Sorgen im Berufsleben. Krankheitssymptome, die das Berufsleben von etwa jedem zweiten Befragten fast taglich belasten, waren Beeintrachtigungen durch Mudigkeit (66%), Schwache (55%) sowie Stuhldrang (55%). Zu den drei haufigsten arbeitsbezogenen Problemen, von denen mehr als jeder zweite Teilnehmer beinahe jeden Tag betroffen ist, zahlen: eine verringerte Leistungsfahigkeit (56%), die Sorge nicht mehr voll leistungsfahig zu sein (55%) sowie Arbeitsdruck und Stress am Arbeitsplatz (53%). Als wichtigste arbeitsbezogene Unterstutzungsangebote nannten die Befragten Informationen, Beratungen oder Schulungen zu den Themen Krankheitswissen (91%), Behandlungsmoglichkeiten (88%), sozialrechtliche Leistungen (85%) sowie Bewegungsangebote zur Steigerung der korperlichen Fitness (84%).
   Schlussfolgerung Die Studienergebnisse zeigen eine gro ss e Bandbreite von Problemen im Arbeitsleben von CED-Betroffenen und veranschaulichen die Vielfalt korperlicher und psychosozialer Beeintrachtigungen. Die Daten liefern wichtige Anhaltspunkte fur die Entwicklung von bedarfsgerechten Unterstutzungsangeboten, die in einem multimodalen und interdisziplinaren Setting wie dem Rehabilitationssektor gut adressiert werden konnen. Dazu sollte das Spektrum bestehender Angebote in der CED-Reha erweitert, ein starkerer Berufsbezug wahrend der Rehabilitation hergestellt sowie ein standardisiertes Screening auf berufsbezogene Probleme implementiert werden.
   Abstract
   Purpose Patients with inflammatory bowel diseases (IBD) are often impaired in their ability to be employed due to IBD symptoms. The aim of this study was to explore work-related problems and support requested by IBD patients and develop rehabilitation programs meeting their needs.
   Methods A total of 235 IBD patients (97 rehabilitants, 138 outpatients) completed a questionnaire assessing disease-specific impairments, work-related concerns and the need for support services. Subjective work disability was determined with the SPE scale.
   Results Participants were on average 46 years old, 60% were women, 45% suffered from Crohn's disease and 67% worked full-time; 72% (n=170) had a negative subjective prognosis of gainful employment. Participants reported an average of 12 disease-specific and 22 work-related problems. About 50% of the participants reported disease-specific problems, namely fatigue (66%), weakness (55%) and urge to pass stool (55%). The three most common work-related problems affecting more than 50% of the respondents almost every day were reduced work ability (56%), worrying about not being fully efficient (55%) and stress at work (53%). Support services requested were counselling for information on the disease (91%), treatment options (88%), social law benefits (85%) and exercises to increase physical fitness (84%).
   Conclusion The wide range of work-related physical and psychosocial impairments affecting IBD patients reveals a need to extend current rehabilitation services, with a stronger occupational focus and to implement a standardized screening for work-related problems. Disease-specific support services can be developed and addressed in a multimodal and interdisciplinary setting such as the rehabilitation sector.
SN  - 0034-3536
SN  - 1439-1309
DA  - APR
PY  - 2022
VL  - 61
IS  - 02
SP  - 97
EP  - 106
DO  - 10.1055/a-1581-6497
C6  - SEP 2021
AN  - WOS:000697275500002
ER  -

TY  - JOUR
AU  - Hesselman, M
AU  - Varo, A
AU  - Guyet, R
AU  - Thomson, H
TI  - Energy poverty in the COVID-19 era: Mapping global responses in light of momentum for the right to energy
T2  - ENERGY RESEARCH & SOCIAL SCIENCE
AB  - This article presents the results of the COVID Energy Map, a novel, global mapping exercise tracking emergency responses undertaken by governments, regulators, utilities and companies in the Global North and South to mitigate energy poverty by keeping energy affordable and available. The map constitutes a comprehensive open access evidence-based database, so far collating 380+ emergency measures, in 120+ countries. This paper particularly shows and discusses how the response has been developing until early 2021, highlighting various emerging longer-term concerns and strategies across Global North and South. The global COVID-19 response merits close attention in our view, as it reveals both the universal importance of household energy services access and important underlying existing narratives and policy-making questions about securing energy services access as a vital basic need, and even a 'basic right'. In fact, the paper additionally evaluates whether and how COVID-19 responses seem to fall in step with a nascent global trend of (legal) recognition of 'rights to energy' in international, regional and national policy, including for example in the EU, India, Philippines, and Colombia. We conclude that while the COVID-19 response clearly reflects broad recognition of the vital importance of affordable, continuous energy services access for basic human well-being and capabilities during the pandemic, a right to energy perspective could additionally lay bare or give shape to important concerns about some households' too minimal (insufficient) forms of modern energy access, questions of equity, and the role of the state and other actors. In terms of equity the article particularly raises issues with the manner in which support was made available only to some consumers (e.g. on-grid, off-grid, regulated, or non-regulated, post-paid or prepaid), or only for specific fuels, and not others. In addition, the lack of attention to clean (renewable) (off-grid) energy services in COVID-19 responses is striking, and worrying, both in terms of immediate response, and green recovery from COVID-19. We argue that a right to (clean) energy perspective would help to reflect on, and inform, both shorter-term and longer-term responses to energy poverty and COVID-19, and should aid the realization of sufficiently equitable, robust, modern energy systems in line with universal UN Global Sustainable Development Goal 7. Specifically, it should also help to fulfil SDG7.1.'s promise of 'leaving no one behind'.
SN  - 2214-6296
SN  - 2214-6326
DA  - NOV
PY  - 2021
VL  - 81
C7  - 102246
DO  - 10.1016/j.erss.2021.102246
C6  - SEP 2021
AN  - WOS:000730107700010
ER  -

TY  - JOUR
AU  - Dönmez, E
AU  - Dolu, I
AU  - Karas, H
TI  - Determination of Symptoms of Depressive, Anxiety and Somatic and Perceived Threat of Covid-19 Among Health Care Workers
T2  - CYPRUS TURKISH JOURNAL OF PSYCHIATRY AND PSYCHOLOGY
AB  - This study aimed to determine symptoms of depressive, anxiety and somatic and perceived threat of coronavirus disease among health care workers. The study was conducted in Istanbul. 315 health care workers who completed the online questionnaire included in the study. Measurement tools consisted of a questionnaire including items to define perceived level of coronavirus disease of participants and questions about demographic characteristics and Patient Health Questionnare-9, Generalized Anxiety Disorder-7, and Patient Health Questionnaire-15. It was determined that somatic symptoms were clinically significantly high in 37.8% of the healthcare workers and it is followed by depression symptoms in 34% and anxiety symptoms in 23.5% respectively. The results showed that 77.8% of participants felt coronavirus disease as a life-threatening situation and 95.6% of them worried about being infected. Although worrying about being infected by coronavirus affected symptoms of depressive, anxiety and somatic, feeling life-threatening of coronavirus disease affected symptoms of anxiety and somatic. The factors associated with depression were following; females (OR, 3.85, p= 0.001), being married (OR, 2.35, P=0.049), and no physical exercise (OR, 3.02, p=0.008). As to somatic symptoms, being female (OR, 2.63, p= 0.013), living alone (OR, 2.66, p=0.016), having chronic diseases (OR, 4.31, p= 0.000), and no physical exercise (OR, 2.33, p=0.025) were found as the risk factors. Early psychosocial and psychotherapeutic interventions to these groups that have risk factors in terms of psychiatric symptoms might be beneficial in preventing the development of psychiatric symptoms in healthcare workers during outbreak.
SN  - 1302-7840
SN  - 2667-8225
DA  - SEP
PY  - 2021
VL  - 3
IS  - 3
SP  - 165
EP  - 174
DO  - 10.35365/ctjpp.21.3.17
AN  - WOS:000779991300002
ER  -

TY  - JOUR
AU  - Mühlmann, C
AU  - Madsen, T
AU  - Hjorthoj, C
AU  - Forman, JL
AU  - Kerkhof, AJFM
AU  - Nordentoft, M
AU  - Erlangsen, A
TI  - Effectiveness of an Internet-Based Self-help Therapy Program for Suicidal Ideation With Follow-up at 6 Months: Results of a Randomized Controlled Trial
T2  - JOURNAL OF CLINICAL PSYCHIATRY
AB  - Objective: The majority of individuals with suicidal ideation do not receive help, and every year close to 800,000 people die by suicide. This study aimed to investigate the effectiveness of a guided internet-based self-help program compared to a waiting list control group in reducing suicidal ideation.
   Methods: In a randomized controlled trial, 402 individuals with suicidal ideation were assigned to a guided internet-based self-help program or a waiting list control group from September 13, 2016, to September 2, 2018. The primary outcome was suicidal ideation measured with the Beck Scale for Suicide Ideation at postintervention (6 weeks after baseline).
   Results: Participants assigned to the internet-based self-help program experienced at postintervention a significant reduction on the primary outcome of suicidal ideation (mean difference: 2.91; 95% CI, 1.28 to 4.54; P =.0005, Cohen's d = 0.25) compared to the waiting list control group and on the secondary outcomes of hopelessness (mean difference: 1.98; 95% CI, 0.97 to 3.99) and worrying (mean difference: 5.19; 95% CI, 2.36 to 8.10). Six months later (follow-up), the difference between the groups remained significant for suicidal ideation, hopelessness, and worrying. A total of 28 (16.8%) of the participants in the intervention group reported negative effects from the internet-based self-help program.
   Conclusions: Internet-based self-help therapy was associated with a reduction in suicidal ideation at postintervention and 6-month follow-up. Some participants found it challenging to work with the therapeutic exercises, and we recommend that internet-based self-help therapy be implemented in mental health clinics or crisis lines, where support or online counseling is available.
SN  - 0160-6689
SN  - 1555-2101
DA  - SEP-OCT
PY  - 2021
VL  - 82
IS  - 5
C7  - 20m13803
DO  - 10.4088/JCP.20m13803
AN  - WOS:000749645400017
ER  -

TY  - JOUR
AU  - Ahmed, MD
AU  - Ho, WKY
AU  - Begum, S
AU  - Sánchez, GFL
TI  - Perfectionism, Self-Esteem, and the Will to Win Among Adolescent Athletes: The Effects of the Level of Achievements and Gender
T2  - FRONTIERS IN PSYCHOLOGY
AB  - This study examined the relationships between perfectionism, self-esteem, and the will to win and the effects of gender and the level of achievement on these variables. A total of 318 adolescents in the age group of 12-19 years (M = 16.10 +/- 1.01) completed the self-esteem questionnaire, the will-to-win questionnaire, and the perfectionism inventory. Interstate level (ISL) athletes obtained higher scores than interdistrict level (IDL) athletes on the following variables: self-esteem, the will to win, and four of the eight dimensions of perfectionism (i.e., concern over mistakes, the need for approval, organization, and planfulness). Further, male athletes obtained higher self-esteem and perfectionism (i.e., the need for approval and rumination) scores than female athletes. Self-esteem, the will to win, and the dimensions of perfectionism were positively and significantly interrelated. However, one dimension, namely, perceived parental pressure, was unrelated to any factor except striving for excellence. Further, the will to win, concern over mistakes, high standard for others, and planfulness were unrelated to striving for excellence. The results of the discriminant analysis revealed that there was no significant difference between ISL and IDL athletes (variance explained = 9.480%). Finally, using path analysis showed that Model 3 (perfectionism self-esteem will-to-win) has provided good model fit such as Bentler's comparative fit index (CFI) (0.987), Tucker-Lewis index (TLI) (0.876), normed fit index (NFI) (0.973), and the root mean square error of approximation (RMSEA) (0.097).
SN  - 1664-1078
DA  - AUG 10
PY  - 2021
VL  - 12
C7  - 580446
DO  - 10.3389/fpsyg.2021.580446
AN  - WOS:000687985600001
ER  -

TY  - JOUR
AU  - Williams, M
AU  - Varelas, EN
AU  - Olmsted, ZT
AU  - Sheldon, BL
AU  - Khazen, O
AU  - DiMarzio, M
AU  - Pilitsis, JG
TI  - Can dogs and cats really help our spinal cord stimulation patients?
T2  - CLINICAL NEUROLOGY AND NEUROSURGERY
AB  - Objectives: Pet ownership has been shown to decrease morbidity and mortality in several aspects of health but has not been studied in chronic pain patients. We evaluate whether subjects who underwent spinal cord stimulation (SCS) and own a pet have improved outcomes compared to non-pet owners.
   Methods: After obtaining IRB approval, we re-contacted 38 subjects who underwent SCS surgery with preoperative and 1-year postoperative data on Numerical Rating Scale (NRS), McGill Pain Questionnaire (MPQ), Oswestry Disability Index (ODI), Beck Depression Inventory (BDI), and Pain Catastrophizing scale (PCS). We examined influence of pets and pet ownership-specific behaviors on improvement in SCS outcomes.
   Results: Patients included 24 males/14 females with a mean age of 59.9 +/- 11.5 years. At mean follow-up of 12.2 months (range 10-14), there were improvements in NRS, ODI, BDI, PCS and MPQ. Twenty subjects owned pets and 18 did not; all believed pet ownership could improve health. Pet owners improved more on NRS-right now (p = 0.05) and BDI (p = 0.05), and were more satisfied with SCS (p = 0.04). No significant improvement was seen in ODI, MPQ, or PCS. However, PCS did improve in pet owners who exercised their pet (PCS-total, p < 0.01; PCS-helplessness, p < 0.01; PCS-rumination, p = 0.05; PCS-magnification, p = 0.02).
   Conclusions: We provide preliminary evidence that pet ownership is associated with improved pain, depression and SCS satisfaction. Exercising with a pet also appears to be beneficial in limiting pain catastrophizing. Pets show promise as a novel means to improve patient SCS outcomes.
SN  - 0303-8467
SN  - 1872-6968
DA  - SEP
PY  - 2021
VL  - 208
C7  - 106831
DO  - 10.1016/j.clineuro.2021.106831
C6  - JUL 2021
AN  - WOS:000696927500016
ER  -

TY  - JOUR
AU  - Anderson, J
AU  - Levy, DS
AU  - Lumry, W
AU  - Koochaki, P
AU  - Lanar, S
AU  - Li, HH
TI  - Letting the patients speak: an in-depth, qualitative research-based investigation of factors relevant to health-related quality of life in real-world patients with hereditary angioedema using subcutaneous C1 inhibitor replacement therapy
T2  - ALLERGY ASTHMA AND CLINICAL IMMUNOLOGY
AB  - Background While many studies of effective hereditary angioedema (HAE) therapy have demonstrated improved health-related quality of life (HRQoL) using validated instruments, specific reasons behind the improved scores have never been investigated using qualitative methods. A non-interventional, qualitative research study was designed to investigate the reasons for improvements in HRQoL while using effective prophylaxis, in this case subcutaneous C1INH (C1INH[SC]) replacement therapy. Methods Adult patients with HAE-C1INH type 1 or 2 who had been using C1INH(SC) for >= 3 consecutive months were recruited through four HAE specialty practices in the US to participate in a 60-min phone interview performed by a trained qualitative research specialist (ICON plc) using a semi-structured interview guide with open-ended questions developed with the Angioedema Quality of Life (AE-QoL) items in mind. Interview transcripts were analyzed using thematic analysis methods to identify concepts (specific symptoms/impacts) and themes (higher-level categories grouping related concepts). A cross-mapping exercise was performed between interview-identified concepts and items included in the AE-QoL. Results Fourteen patients were interviewed and included in the analysis (age range, 28-82 years [mean 47.5 years]; 64% female; 93% white). In 10 interviews, patients mentioned having no or nearly no HAE attacks, no longer feeling limited by HAE, less HAE-related anxiety/worry and depression, an improved ability to travel, fewer emergency room/hospital visits, and ease of administration of C1INH(SC), including not requiring assistance from others. Other commonly expressed concepts included: increased feelings of confidence, independence, optimism, and normalcy; less absence from work/school; better productivity; improved sleep and energy; healthier family relationships; and improved cognition. While all AE-QoL items emerged from patient interviews, a number of identified concepts were not addressed by the AE-QoL, including sensitivity to various potential attack-triggers (e.g., stress/anxiety, sports), attack frequency, not having to cancel social plans, improvements in ability to perform day-to-day tasks, and a lower burden from medical visits. Conclusions From these interviews, a large number of common themes and concepts emerged: a greater sense of freedom and normalcy, increased productivity, and improved interpersonal relationships while using convenient and effective prophylaxis. These findings provide insights into real-world experiences and the many facets of HRQoL that are important to patients with HAE-C1INH.
SN  - 1710-1492
DA  - JUN 27
PY  - 2021
VL  - 17
IS  - 1
C7  - 60
DO  - 10.1186/s13223-021-00550-5
AN  - WOS:000667107100001
ER  -

TY  - JOUR
AU  - Sarangi, A
AU  - McMahon, T
AU  - Gude, J
TI  - Benzodiazepine Misuse: An Epidemic Within a Pandemic
T2  - CUREUS JOURNAL OF MEDICAL SCIENCE
AB  - Coronavirus disease 2019 (COVID-19) had deleterious effects on patients with mental health problems and several studies have shown a spike in the rates of depression, insomnia, and post-traumatic stress disorder. Anxiety and insomnia rates have also increased among both the general public and health care professionals. Benzodiazepines are some of the most commonly used drugs in the treatment of anxiety and insomnia. However, benzodiazepines are also misused, abused alone, or abused in combination with other drugs. Lockdowns and social distancing have also had negative consequences on patients with mental health problems. We assessed the extent of benzodiazepine use during the pandemic and interpreted its effects in the future. We conducted a literature search using the Preferred Reporting Items for Systematic Reviews and Meta-Analyses (PRISMA) protocol and eight articles reviewed specifically reported worrying fluctuations in benzodiazepine use during the pandemic. We observed varied trends in the usage of benzodiazepines in various parts of the world. Some studies showed an increase in the consumption of benzodiazepine while others demonstrated a decrease in the prescription refills of benzodiazepine, which may be a result of gaps in mental health care. At this time, we can conclude that the current trend with benzodiazepine use is fluctuating and mental health professionals must continue to exercise caution before prescribing benzodiazepines. Future research is also warranted to be aware of the changing patterns and to avoid misuse and/or abuse at an epidemic level.
SN  - 2168-8184
DA  - JUN 21
PY  - 2021
VL  - 13
IS  - 6
C7  - e15816
DO  - 10.7759/cureus.15816
AN  - WOS:000664666900029
ER  -

TY  - JOUR
AU  - Mækelæ, MJ
AU  - Reggev, N
AU  - Defelipe, RP
AU  - Dutra, N
AU  - Tamayo, RM
AU  - Klevjer, K
AU  - Pfuhl, G
TI  - Identifying Resilience Factors of Distress and Paranoia During the COVID-19 Outbreak in Five Countries
T2  - FRONTIERS IN PSYCHOLOGY
AB  - The ongoing COVID-19 pandemic outbreak has affected all countries with more than 100 million confirmed cases and over 2.1 million casualties by the end of January 2021 worldwide. A prolonged pandemic can harm global levels of optimism, regularity, and sense of meaning and belonging, yielding adverse effects on individuals' mental health as represented by worry, paranoia, and distress. Here we studied resilience, a successful adaptation despite risk and adversity, in five countries: Brazil, Colombia, Germany, Israel, and Norway. In April 2020, over 2,500 participants were recruited for an observational study measuring protective and obstructive factors for distress and paranoia. More than 800 of these participants also completed a follow-up study in July. We found that thriving, keeping a regular schedule, engaging in physical exercise and less procrastination served as factors protecting against distress and paranoia. Risk factors were financial worries and a negative mindset, e.g., feeling a lack of control. Longitudinally, we found no increase in distress or paranoia despite an increase in expectation of how long the outbreak and the restrictions will last, suggesting respondents engaged in healthy coping and adapting their lives to the new circumstances. Altogether, our data suggest that humans adapt even to prolonged stressful events. Our data further highlight several protective factors that policymakers should leverage when considering stress-reducing policies.
SN  - 1664-1078
DA  - JUN 10
PY  - 2021
VL  - 12
C7  - 661149
DO  - 10.3389/fpsyg.2021.661149
AN  - WOS:000664966500001
ER  -

TY  - JOUR
AU  - Brickey, R
TI  - Art in the 'big print': An examination and exercises for cinematic prose writing style
T2  - JOURNAL OF SCREENWRITING
AB  - Guides to writing screenplays worry most about plot sequence, character development and the dialogue. Yet, the 'big print' is a necessary part of any screenplay and as an educator I work with my screenwriting students to learn how to craft the big print so it is both powerfid and minimal. This article is an examination of the art and style of screenplay prose; in particular, I use the screenplays of Arac Attack (released as Eight Legged Freaks), Aliens and Platoon as distinctive examples of diegetic writing in order to illustrate variations of style and how these affect the progress of the script and further, how the encumbering big print forecasts the overall tonal choices of the film. Each style discussed (minimalist, poetic/expansive and florid/expressionistic) is accompanied by suggestions for classroom or independent-study exercises meant to help develop movie writing style. Too long has the screenplay been seen simply as a blueprint for the final film; it is now time to begin appreciating the art of the written word in screenplay studies.
SN  - 1759-7137
SN  - 1759-7145
DA  - JUN 1
PY  - 2021
VL  - 12
IS  - 2
SP  - 227
EP  - 242
DO  - 10.1386/josc_00061_1
AN  - WOS:000675845900007
ER  -

TY  - JOUR
AU  - Zhang, JW
AU  - Lyu, SJ
AU  - Yin, HC
AU  - Ma, J
AU  - Chen, ZH
AU  - Cui, MZ
AU  - Wei, QY
AU  - Yuan, W
AU  - Li, YM
TI  - Investigation of the quality of life of patients with coronary heart disease during COVID-19 and analysis of influencing factors
T2  - PSYCHOLOGY HEALTH & MEDICINE
AB  - At present, coronavirus disease 2019 (COVID-19) has become a global public health emergency, bringing a great threat to human health. This study aims to evaluate and analyze the factors that influence the quality of life (QOL) of patients with coronary heart disease (CHD) during COVID-19 to provide a realistic basis for improving their QOL. A total of 70 patients with CHD were selected through convenience sampling from three heart rehabilitation centers. The cross-sectional survey of the study cases were carried out using an online survey platform. All of the participants completed a general situation questionnaire, and QOL was assessed through the 36-item Short Form Health Survey. Results showed that the overall QOL of patients with CHD during COVID-19 was poor, having an average score of 65.99 +/- 10.97. Moreover, multivariate linear regression analysis showed that worry about COVID-19 (P < 0.05) and different exercise intervention types (P < 0.05) were the main factors affecting the QOL of patients. On the one hand, positive measures should be taken to provide psychological counseling to ease their sense of concern. On the other hand, engaging in exercise is more important for these patients to improve physical function, particularly Tai Chi exercises.
SN  - 1354-8506
SN  - 1465-3966
DA  - FEB 7
PY  - 2022
VL  - 27
IS  - 2
SP  - 409
EP  - 420
DO  - 10.1080/13548506.2021.1930074
C6  - MAY 2021
AN  - WOS:000653554900001
ER  -

TY  - JOUR
AU  - LeBlanc, NJ
AU  - Bartuska, A
AU  - Blanchard, L
AU  - Baker, A
AU  - Bui, E
TI  - Cognitive-Behavioral Treatment for Generalized Anxiety Disorder: Theoretical Foundations and Empirically Supported Strategies
T2  - PSYCHIATRIC ANNALS
AB  - Cognitive-behavioral therapy (CBT) is the most extensively studied psychotherapy for generalized anxiety disorder (GAD) and has demonstrated large effect sizes compared to waitlist and placebo control. CBT for GAD treatment protocols is based on several cognitive-behavioral models of the disorder that emphasize the role of worry as an avoidance strategy to escape from distressing internal experiences, such as negative emotions, uncomfortable physical sensations, and intrusive images. Cognitive-behavioral models also posit that positive and negative beliefs about worry are instrumental in maintaining the worry process. Common cognitive-behavioral treatment strategies to target these causal mechanisms include psychoeducation, self-monitoring of worry episodes, relaxation techniques, mindfulness exercises, cognitive reappraisal, behavioral experiments to test beliefs about worry, imaginal exposure to core fears, and commitment to valued actions. In this article, we provide an overview of cognitive-behavioral models of GAD and describe the evidence-based treatment strategies that emerged from these models.
SN  - 0048-5713
SN  - 1938-2456
DA  - MAY
PY  - 2021
VL  - 51
IS  - 5
SP  - 210
EP  - 215
DO  - 10.3928/00485713-20210412-02
AN  - WOS:000648224200003
ER  -

TY  - JOUR
AU  - Chen, XM
AU  - Gao, X
AU  - Qin, JM
AU  - Wang, CA
AU  - Xiao, MY
AU  - Tian, Y
AU  - Luo, YJ
AU  - Qiu, J
AU  - Feng, TY
AU  - He, QH
AU  - Lei, X
AU  - Chen, H
TI  - Resting-state functional network connectivity underlying eating disorder symptoms in healthy young adults
T2  - NEUROIMAGE-CLINICAL
AB  - Previous neuroimaging research of eating disorders such as anorexia nervosa and bulimia nervosa has mainly focused on clinical patients, indicating the crucial role of intrinsic connectivity networks involved in aberrant behavioral control (i.e., executive control network), reward reactivity (i.e., basal ganglia network), and excessive self-focused and body-focused ruminations (i.e., default mode network) in the onset and maintenance of eating disturbances. However, examinations of large-scale resting-state networks that support the role of cognitive control, reward sensitivity, and self-directed thinking in disordered eating have rarely involved non-clinical samples from the general population. This study, involving a total of 693 healthy young adults (68.69% females; mean age, 18.37 years), investigated these issues by using pre-defined functional regions of interest from the executive control network, basal ganglia network, default mode network, and a seed-based region of interestto-region of interest approach. After statistically controlling for differences in age, sex, body mass index, and head motion, we observed significant associations of higher levels of eating disorder symptoms, especially bulimia-type eating (i.e., binge eating and a combination of binge eating and compensatory behaviors, such as purging via self-induced vomiting or laxative use, and compulsive exercise), with weaker intra-network and inter-network functional synchrony. These results remained significant after excluding underweight, overweight, and obese participants. These findings suggest that these neural circuits may play a key role in the symptoms of disordered eating in healthy adults. They further reveal that the less efficient information exchange within and between intrinsic networks associated with self-referential thinking, inhibitory control, and reward sensitivity are strongly related to eating disorder symptoms.
SN  - 2213-1582
PY  - 2021
VL  - 30
C7  - 102671
DO  - 10.1016/j.nicl.2021.102671
C6  - APR 2021
AN  - WOS:000670324000008
ER  -

TY  - JOUR
AU  - Applebaum, JW
AU  - Ellison, C
AU  - Struckmeyer, L
AU  - Zsembik, BA
AU  - McDonald, SE
TI  - The Impact of Pets on Everyday Life for Older Adults During the COVID-19 Pandemic
T2  - FRONTIERS IN PUBLIC HEALTH
AB  - Purpose: The social and behavioral health of older adults is of particular concern during the COVID-19 pandemic. It is estimated that at least 50% of older adults in the U.S. have pets; while pets may be a source of support, they could also pose unique challenges during an already trying time. We aimed to investigate how pets impacted the everyday lives of older adults in the early stages of the COVID-19 pandemic.
   Methods: A large survey of U.S. pet owners (n = 2,068) was administered to assess the impact of relationships with pets during COVID-19 on human health and well-being. We conducted bivariate analyses to compare levels of social support, loneliness, pet attachment, and family income for a subset of older adults (ages 65 and older) with a younger comparison group (ages 18-64). Using thematic and content analysis, we analyzed two open-ended prompts from age 65+ respondents (n = 122): (1) the pros and cons of living with pets during the pandemic, and (2) advice for those living with pets in future pandemics.
   Results: Older adults, on average, reported lower levels of social support and less loneliness than respondents below age 65. There were no significant differences in strength of attachment to pets nor income between the younger and older respondents. For the open-ended prompt regarding pros and cons, we coded three emerging themes and related sub-themes: (1) pros (company; more time together; life purpose or meaning; love; support; stress relief; routine; distraction; exercise), (2) cons (general worry; potential for illness; limited participation; veterinary care access; obtaining supplies; difficulty meeting pet needs; financial concerns), and (3) no difference. Advice shared was coded into 13 themes/sub-themes: pets' health and welfare; make plans; veterinary information; treat pets like family; don't abandon pets; human health and well-being; stay calm; enjoy pets; keep routine; be careful of transmission; seek community resources; keep supplies stocked; and finances.
   Conclusions: Pets may fulfill some social and emotional needs for older adults during this particularly isolating event; equally important to consider are the challenges that may be precipitated by and/or exacerbated by this public health emergency.
SN  - 2296-2565
DA  - APR 9
PY  - 2021
VL  - 9
C7  - 652610
DO  - 10.3389/fpubh.2021.652610
AN  - WOS:000642304700001
ER  -

TY  - JOUR
AU  - Fairley, JL
AU  - Seneviwickrama, M
AU  - Yeh, S
AU  - Anthony, S
AU  - Chou, L
AU  - Cicuttini, FM
AU  - Sullivan, K
AU  - Briggs, AM
AU  - Wluka, AE
TI  - Person-centred care in osteoarthritis and inflammatory arthritis: a scoping review of people's needs outside of healthcare
T2  - BMC MUSCULOSKELETAL DISORDERS
AB  - BackgroundArthritis, regardless of cause, has significant physical, social and psychological impacts on patients. We aimed to identify the non-healthcare needs perceived by patients with inflammatory arthritis (IA) and osteoarthritis (OA), and to determine if these differ.MethodsWe electronically searched MEDLINE, PsycINFO, EMBASE and CINAHL (1990-2020) systematically to identify non-healthcare-related needs of people with IA or OA. All citations were screened and quality appraised by two reviewers. Data was extracted by a single reviewer.ResultsThe search identified 7853 citations, with 31 studies included (12 for OA, 20 for IA). Six areas of need emerged and these were similar in both group These were: 1) Assistance with activities of daily living especially related to a lack of independence; 2) Social connectedness: need for social participation; 3) Financial security: worry about financial security and increased costs of health-seeking behaviours; 4) Occupational needs: desire to continue work for financial and social reasons, facilitated by flexibility of workplace conditions/environment; 5) Exercise and leisure: including limitation due to pain; 6) Transportation: limitations in ability to drive and take public transport due to mobility concerns. Many areas of need were linked; e.g. loss of employment and requiring support from family was associated with a sense of "failure" and loss of identity, as social isolation.ConclusionsThis review highlights the pervasive impact of arthritis on peoples' lives, regardless of aetiology, albeit with a limited evidence base. Improved identification and targeting of non-healthcare needs of people with arthritis is likely to improve person-centred care.
SN  - 1471-2474
DA  - APR 9
PY  - 2021
VL  - 22
IS  - 1
C7  - 341
DO  - 10.1186/s12891-021-04190-z
AN  - WOS:000639115000003
ER  -

TY  - JOUR
AU  - Muscat, DM
AU  - Morris, GM
AU  - Bell, K
AU  - Cvejic, E
AU  - Smith, J
AU  - Jansen, J
AU  - Thomas, R
AU  - Bonner, C
AU  - Doust, J
AU  - McCaffery, K
TI  - Benefits and Harms of Hypertension and High-Normal Labels: A Randomized Experiment
T2  - CIRCULATION-CARDIOVASCULAR QUALITY AND OUTCOMES
AB  - Background: Recent US guidelines lowered the threshold for diagnosing hypertension while other international guidelines use alternative/no labels for the same group (blood pressure [BP], <140/90 mm Hg). We investigated potential benefits and harms of hypertension and high-normal BP labels, compared with control, among people at lower risk of cardiovascular disease.
   Methods: We conducted a randomized experiment using a national sample of Australians (n=1318) 40 to 50 years of age recruited from an online panel. Participants were randomized to 1 of 3 hypothetical scenarios where a general practitioner told them they had a BP reading of 135/85 mm Hg, using either hypertension/high-normal BP/control (general BP description) labels. Participants were then randomized to receive an additional absolute risk description or nothing. Primary outcomes were willingness to change diet and worry. Secondary outcomes included exercise/medication intentions, risk perceptions, and other psychosocial outcomes.
   Results: There was no difference in willingness to change diet across label groups (P=0.22). The hypertension label (mean difference [MD], 0.74 [95% CI, 0.41-1.06]; P<0.001) and high-normal BP label (MD, 0.45 [95% CI, 0.12-0.78]; P=0.008) had increased worry about cardiovascular disease risk compared with control. There was no evidence that either label increased willingness to exercise (P=0.80). However, the hypertension (MD, 0.20 [95% CI, 0.04-0.36]; P=0.014), but not high-normal label (MD, 0.06 [95% CI, -0.10 to 0.21]; P=0.49), increased willingness to accept BP-lowering medication compared with control. Psychosocial differences including lower control, higher risk perceptions, and more negative affect were found for the hypertension and high-normal labels compared with control. Providing absolute risk information decreased willingness to change diet (MD, 0.25 [95% CI, 0.10-0.41]; P=0.001) and increase exercise (MD, 0.28 [95% CI, 0.11-0.45]; P=0.001) in the hypertension group.
   Conclusions: Neither hypertension nor high-normal labels motivated participants to change their diet or exercise more than control, but both labels had adverse psychosocial outcomes. Labeling people with systolic BP of 130 to 140 mm Hg, who are otherwise at low risk of cardiovascular disease, may cause harms that outweigh benefit.
   REGISTRATION: URL: http://www.anzctr.org.au/; Unique identifier: ACTRN12618001700224.
SN  - 1941-7705
SN  - 1941-7713
DA  - APR
PY  - 2021
VL  - 14
IS  - 4
C7  - e007160
DO  - 10.1161/CIRCOUTCOMES.120.007160
AN  - WOS:000641550400008
ER  -

TY  - JOUR
AU  - Takebe, M
AU  - Sato, H
TI  - A mindfulness-based intervention for Japanese non-clinical adolescent anger: A pilot study
T2  - CURRENT PSYCHOLOGY
AB  - This study examined the effectiveness of mindfulness-based intervention (MBI) in improving non-clinical adolescents' anger. MBI for anger and anger rumination among non-clinical adolescents has not yet been developed. Previous studies had two major limitations: First, the interventions were not based on Mindfulness-Based Cognitive Therapy (MBCT), and second, there were no measures of mindfulness, impeding the development of effective anger prevention and treatment. This study adopted an intervention derived from MCBT to examine its effects in alleviating anger and anger rumination among non-clinical adolescents. A total of eight Japanese undergraduates participated in the intervention, which comprised five weekly sessions. The intervention modified some components of the original MBCT to focus on anger and anger rumination. Results indicate that the five-session intervention in the present study had a significant impact on anger rumination, trait anger, and anger-control, despite insufficient increases in mindfulness skills. A self-monitoring component, but not mindfulness exercises, may work in the intervention. The necessity of mindfulness components in interventions for adolescent anger is discussed. Future studies need to include appropriate measures of mindfulness and examine the effects of an intervention with a larger non-clinical adolescent sample.
SN  - 1046-1310
SN  - 1936-4733
DA  - FEB
PY  - 2023
VL  - 42
IS  - 4
SP  - 3091
EP  - 3097
DO  - 10.1007/s12144-021-01645-3
C6  - MAR 2021
AN  - WOS:000634640700002
ER  -

TY  - JOUR
AU  - Eyraud, B
TI  - Capacity Trajectory in the Context of Dementia: A Case of Exercising Rights in Troubled Civil Life
T2  - CULTURE MEDICINE AND PSYCHIATRY
AB  - For years, Common law and Civil Code have determined the legal age as majority which defines adulthood, giving a presumption of legal capacity to adults. At this age, all adults are presumed to be capable of making their own decisions, protecting their interests and exercising the rights they enjoy in the acts of their civil life. This legal presumption of capacity structures the life-course of adults and allows them to act and make decisions either in daily life or for exceptional civil acts, for instance, marriage. Domestic laws, including French laws, do provide for certain exceptions, especially for persons suffering from disease or disabilities. The use of substitutive decision-making, or "coercive legal" measures, is increasing. At the same time, these legal substitutive decision-making measures have encountered challenges. The cornerstone Article of International Convention on the Rights of Persons with Disabilities (CRPD) reaffirms the exigence of equal recognition of all persons before the law with equal capacity. The interpretation of this article 12 is subject to considerable controversy. The controversy around CRPD and the paradox between the normative evolution of fundamental rights and the increasing uses of legal substitutive decision-making measures in social practices raise questions about the place of this legal presumption of capacity. In this article, we wish to tackle this controversy by starting with situations where the daily capacity to exercise one's rights becomes an issue for the professional or family circle. What happens when persons seem unable to understand the consequences of their actions or when they behave incomprehensibly according to their close ones? When should others around the person worry about the person's ability to take care of oneself? What happens when a person's ways of functioning change? Is it an indication that his or her state of health is experiencing changes? That the person's needs have evolved? What does this imply for family and friends, especially in terms of actions or substitute decisions? Using the core notion of "capacity trajectory," this article intends to empirically shed light on how rights and legal capacity are exercised in situations of vulnerability. We wish to demonstrate that the presumption of capacity requires certain "conditions of capacity" in practice.
SN  - 0165-005X
SN  - 1573-076X
DA  - JUN
PY  - 2022
VL  - 46
IS  - 2
SP  - 170
EP  - 193
DO  - 10.1007/s11013-021-09710-z
C6  - MAR 2021
AN  - WOS:000631333900001
ER  -

TY  - JOUR
AU  - Ebrahimi, OV
AU  - Hoffart, A
AU  - Johnson, SU
TI  - Physical Distancing and Mental Health During the COVID-19 Pandemic: Factors Associated With Psychological Symptoms and Adherence to Pandemic Mitigation Strategies
T2  - CLINICAL PSYCHOLOGICAL SCIENCE
AB  - In this epidemiological investigation, we assessed the prevalence of depression and anxiety symptoms during the COVID-19 pandemic. A total of 10,061 adults participated in the study. Symptoms of depression and anxiety were 2 to 3 times higher compared with prepandemic samples. Participants who predominantly socially distanced themselves revealed substantially higher symptoms than their counterparts. Females, ethnic and sexual-orientation minorities, younger adults, unemployed individuals, and participants with a psychiatric diagnosis reported higher prevalence of psychological symptoms. Worry about prolonged duration of physical-distancing protocols and frustration of autonomy was associated with elevation in symptoms of depression and anxiety. Increased competence to deal with the pandemic crisis was associated with fewer adverse symptoms. Physical exercise, experiencing nature, and distraction with activities were associated with reduced depressive symptoms but not anxiety. The extent of information access about the pandemic was associated with reduced anxiety symptoms. Furthermore, adherence to mitigation protocols was investigated. Younger adults and males reported lowest adherence. Altruistic attitudes, in addition to mandatory as opposed to voluntary adherence, were associated with higher adherence rates. Worrying about the health of significant others was associated with higher adherence rates, whereas worry about duration of pandemic protocols was associated with lower adherence rates.
SN  - 2167-7026
SN  - 2167-7034
DA  - MAY
PY  - 2021
VL  - 9
IS  - 3
SP  - 489
EP  - 506
C7  - 2167702621994545
DO  - 10.1177/2167702621994545
C6  - MAR 2021
AN  - WOS:000628960700001
ER  -

TY  - JOUR
AU  - Eder, SJ
AU  - Steyrl, D
AU  - Stefanczyk, MM
AU  - Pieniak, M
AU  - Molina, JM
AU  - Pesout, O
AU  - Binter, J
AU  - Smela, P
AU  - Scharnowski, F
AU  - Nicholson, AA
TI  - Predicting fear and perceived health during the COVID-19 pandemic using machine learning: A cross-national longitudinal study
T2  - PLOS ONE
AB  - During medical pandemics, protective behaviors need to be motivated by effective communication, where finding predictors of fear and perceived health is of critical importance. The varying trajectories of the COVID-19 pandemic in different countries afford the opportunity to assess the unique influence of 'macro-level' environmental factors and 'micro-level' psychological variables on both fear and perceived health. Here, we investigate predictors of fear and perceived health using machine learning as lockdown restrictions in response to the COVID-19 pandemic were introduced in Austria, Spain, Poland and Czech Republic. Over a seven-week period, 533 participants completed weekly self-report surveys which measured the target variables subjective fear of the virus and perceived health, in addition to potential predictive variables related to psychological factors, social factors, perceived vulnerability to disease (PVD), and economic circumstances. Viral spread, mortality and governmental responses were further included in the analysis as potential environmental predictors. Results revealed that our models could accurately predict fear of the virus (accounting for approximately 23% of the variance) using predictive factors such as worrying about shortages in food supplies and perceived vulnerability to disease (PVD), where interestingly, environmental factors such as spread of the virus and governmental restrictions did not contribute to this prediction. Furthermore, our results revealed that perceived health could be predicted using PVD, physical exercise, attachment anxiety and age as input features, albeit with smaller effect sizes. Taken together, our results emphasize the importance of 'micro-level' psychological factors, as opposed to 'macro-level' environmental factors, when predicting fear and perceived health, and offer a starting point for more extensive research on the influences of pathogen threat and governmental restrictions on the psychology of fear and health.
SN  - 1932-6203
DA  - MAR 11
PY  - 2021
VL  - 16
IS  - 3
C7  - e0247997
DO  - 10.1371/journal.pone.0247997
AN  - WOS:000629590400017
ER  -

TY  - JOUR
AU  - Veras, TG
AU  - Gulart, AA
AU  - Venâncio, RS
AU  - Klein, SR
AU  - Munari, AB
AU  - Heinz, PD
AU  - Mayer, AF
TI  - Functional Tests As Predictors Of Balance, Fear, And Risk Of Falling In Healthy Subjects
T2  - PHYSIOTHERAPY THEORY AND PRACTICE
AB  - Objective: Verify which test, Glitttre-ADL test (TGlittre) or six-minute walk test (6MWT), better predicts balance, fear, and risk of falling in middle-aged and older adults. Method: Twenty-eight individuals (15 women) completed the study protocol, which included: anthropometric assessment, spirometry, Falls Efficacy Scale-International-Brazil (FES-I-Brazil), Activities-specific Balance Confidence Scale (ABC), Timed Up and Go Test (TUG), Berg Balance Scale (BBS), TGlittre, and 6MWT. The Shapiro Wilk test investigated the distribution of the data. To verify if there was a correlation between the performance in TGlittre and 6MWT and the balance, fear, and risk of falling variables, the Pearson or Spearman correlation coefficient were used. Simple linear regression and stepwise multiple linear regression were conducted to identify which functional capacity test better predicts balance, fear, and risk of falling. Results: Both TGlittre and 6MWT correlated (r = 0.44, p = .02 and r = -0.59, p = .003, respectively) and were able to predict the TUG (R2 = 0.17 and R2 = 0.26, p < .005, respectively). However, when analyzed in a multiple regression model, the 6MWT was better predictor of TUG (26%). Only TGlittre correlated (r = 0.39 and r = -0.38, p = .04) and was able to predict the FES-I-Brazil and BBS scores (17%), suggesting that TGlittre better reflects the worry about falls and balance in multiple ADL contexts. Conclusions: The 6MWT and the TGlittre are able to predict balance assessed by the TUG. However, the 6MWT has proved to be more effective in predicting TUG results.
SN  - 0959-3985
SN  - 1532-5040
DA  - DEC 2
PY  - 2022
VL  - 38
IS  - 12
SP  - 2213
EP  - 2221
DO  - 10.1080/09593985.2021.1894621
C6  - MAR 2021
AN  - WOS:000626323500001
ER  -

TY  - JOUR
AU  - Jia, JK
AU  - Li, BG
TI  - Physical health of teenagers and the biological characteristics affecting sports-related physical fitness
T2  - NETWORK MODELING AND ANALYSIS IN HEALTH INFORMATICS AND BIOINFORMATICS
AB  - The physical health of young people is closely related to the rise and fall of social development, but in recent years, the physical health of young people has shown a downward trend, which is worrying. To enhance the physical health of adolescents, this article takes the physical health experiment as the premise, through the use of LOT sensors to detect physical changes during exercise, and uses case investigations and literature survey methods to read and analyze a large number of relevant documents. According to research needs, through the use of examples And the research and summary of the content of the literature. Find out the biological characteristics that affect physical fitness related to exercise. Experimental results prove that the current physical health of young people is not optimistic. Compared with the data in recent years, the overall trend is decreasing. The LOT sensor can monitor the relevant data well during the exercise of adolescents, and the error value will not exceed 5%; we have conducted related research on the gender, weight, vital capacity, speed, etc. of adolescents. The results of the study found that male physique among adolescents The rate of health decline is obviously faster than that of women's physical health, with a difference of about 9.7%. Weight, vital capacity, height, etc. all have an impact on adolescents' exercise ability, which in turn affects their physical health. This shows that if you want to improve the physical health of adolescents, you can use the LOT sensor to master the characteristics of adolescents' sports in detail and improve the physical health of adolescents.
SN  - 2192-6662
SN  - 2192-6670
DA  - MAR 3
PY  - 2021
VL  - 10
IS  - 1
C7  - 16
DO  - 10.1007/s13721-021-00291-w
AN  - WOS:000625109700001
ER  -

TY  - JOUR
AU  - Iqbal, S
AU  - Alanazi, RF
AU  - Alahmed, AH
AU  - Alnakhli, AF
AU  - Alghanim, MH
AU  - Alghamdi, MAA
AU  - Ahmad, S
TI  - Prevalence of sleep disturbance and anxiety due to the COVID-19 pandemic in Saudi Arabia
T2  - SLEEP SCIENCE
AB  - Introduction: In the COVID-19 pandemic, physical and psychological health are of immense concern for the governing bodies and health policymakers in the period of lockdown and self isolation. An in-depth analysis is required to recognize the changes in mental health among the public of different geographical areas. Objective: The study aimed to investigate the sleep quality and anxiety among the population in Saudi Arabia during the lockdown period from March to June 2020. Material and Methods: We conducted a cross-sectional study and surveyed the population in Saudi Arabia during the lockdown. We analyzed the anxiety and sleep quality in a population with variable socio-demographic profiles. We assessed anxiety using the self-rating anxiety scale (SAS) questionnaire and tested the sleep quality by using the Pittsburgh sleep quality index (PSQI) questionnaire. We analysed the questionnaire responses to determine the relationships between anxiety, stress, sleep disturbances by using SPSS, and considered the p-value<0.05 statistically significant. Results: We collected 397 questionnaires from the participants. The respondents were mostly of youth age (19-24 years), 66.5% of respondents were male, while there were 33.5% females. Most of the participants did not contact any COVID-19 patients (75.1%, n=298). The finding revealed that most people did not consider associated anxiety as a worrying disorder as the vast majority were normal with only 12.6% had mild-to-moderate anxiety and almost 1% had moderate-to-severe anxiety. While correlating the sleep patterns disturbance in individuals who had contact with COVID-19 patients, there was a significant sleep disturbance. The disturbance of sleep was in having problems falling sleep (p-value=0.024), having bad/horrible dreams (p-value=0.017), feeling cold at sleeping (p-value=0.038), and difficulty staying active during eating or driving (p-value=0.012). There was a significant correlation with anxiety related to the COVID-19 contact and problems affecting the routine work (p-value=0.001). Conclusion: There is a significant correlation with anxiety related to the contact with COVID-19 positive patients and problems affecting the routine work among operational professionals. The sleep quality is poor due to the stay-at-home order, having a disorganized working schedule, and deprived lifestyle. The awareness regarding the publics' mental health related to the pandemic needs to be implemented and psychological guidelines ought to be available for the public. Health measures through the promotion of lifestyle modifications, mindful body practices, meditation, and home exercise can reduce stress and improve the quality of sleep.
SN  - 1984-0659
SN  - 1984-0063
DA  - MAR
PY  - 2021
VL  - 14
SP  - 56
EP  - 62
DO  - 10.5935/1984-0063.20200079
AN  - WOS:001113566900004
ER  -

TY  - JOUR
AU  - Ponticelli, C
AU  - Favi, E
AU  - Ferraresso, M
TI  - New-Onset Diabetes after Kidney Transplantation
T2  - MEDICINA-LITHUANIA
AB  - New-onset diabetes mellitus after transplantation (NODAT) is a frequent complication in kidney allograft recipients. It may be caused by modifiable and non-modifiable factors. The non-modifiable factors are the same that may lead to the development of type 2 diabetes in the general population, whilst the modifiable factors include peri-operative stress, hepatitis C or cytomegalovirus infection, vitamin D deficiency, hypomagnesemia, and immunosuppressive medications such as glucocorticoids, calcineurin inhibitors (tacrolimus more than cyclosporine), and mTOR inhibitors. The most worrying complication of NODAT are major adverse cardiovascular events which represent a leading cause of morbidity and mortality in transplanted patients. However, NODAT may also result in progressive diabetic kidney disease and is frequently associated with microvascular complications, eventually determining blindness or amputation. Preventive measures for NODAT include a careful assessment of glucose tolerance before transplantation, loss of over-weight, lifestyle modification, reduced caloric intake, and physical exercise. Concomitant measures include aggressive control of systemic blood pressure and lipids levels to reduce the risk of cardiovascular events. Hypomagnesemia and low levels of vitamin D should be corrected. Immunosuppressive strategies limiting the use of diabetogenic drugs are encouraged. Many hypoglycemic drugs are available and may be used in combination with metformin in difficult cases. In patients requiring insulin treatment, the dose and type of insulin should be decided on an individual basis as insulin requirements depend on the patient's diet, amount of exercise, and renal function.
SN  - 1010-660X
SN  - 1648-9144
DA  - MAR
PY  - 2021
VL  - 57
IS  - 3
C7  - 250
DO  - 10.3390/medicina57030250
AN  - WOS:000633843100001
ER  -

TY  - JOUR
AU  - Tokuhiro, A
AU  - Zeliang, C
AU  - Mi, Y
TI  - Small Modular Reactor Safety-in-Design and Perspectives
T2  - ATW-INTERNATIONAL JOURNAL FOR NUCLEAR POWER
AB  - Across the public, nuclear power and global energy sectors, there are various degrees of interest in next and near-generation micro- to small, modular reactors (MMR, SMR)'. The ongoing interests, here defined in terms of commercial and national technology developments, policy documents (roadmaps, action plans, etc.), various levels and means of "investments", are intended to support and facilitate development of select advanced reactor concepts and demonstration units. The current portfolio of SMRs and MMRs is relative to the current, global fleet; mostly larger scale nuclear plants (Generation III and III + designs) currently under construction and/or operating. These legacy designs largely meet the electricity demand in nations with robust socio-economic development rates. Both the operating plants and those in various stages of development are included in a "pan -global, nuclear portfolio", touted (in the "24/7/365" social media) to address and mitigate the negative impacts of climate change. While there are reasons to "worry" about the lack of foresight, preventative preparedness and response to address the cliff-edge impacts of climate change, the goal here is not to argue climate change nor policies/developments in national commitments to a lower or net-zero carbon economies of scale. If anything, climate change can be construed as human society's inability to exercise a paradigm shift in effect, a linear extrapolation from 150+ years of industrialization based on fossil fuels and release of effluents without consequences. Along the way, we forgot to ask what can happen and how can it happen. The consequences are here and imminent ("urgent"), as expressed by climate change leaders, Greta Thunberg, and others. Nature is suffering in our age of our Anthropocene.
SN  - 1431-5254
DA  - MAR
PY  - 2021
VL  - 66
IS  - 3
SP  - 9
EP  - 16
AN  - WOS:000659156700002
ER  -

TY  - JOUR
AU  - Nedergaard, J
AU  - Christensen, MS
AU  - Wallentin, M
TI  - Valence, form, and content of self-talk predict sport type and level of performance
T2  - CONSCIOUSNESS AND COGNITION
AB  - In this paper, we aimed to test whether we could predict sport type (badminton or running) and marathon proficiency from the valence, form, and content of the athletes' self-reported inner speech. Additionally, we wanted to assess the difference between self-talk during high intensity and low intensity exercise. The present study corroborated existing research - we were able to predict both sport type in Study 1 and intensity level as well as marathon proficiency in Study 2 from questionnaire data using machine learning models. In Study 1, we found that badminton players engage more in worry and anxiety-control while runners are more prone to task disengagement. Interestingly, it seemed in Study 2 that the more participants engaged in condensed, positive, and repetitive self-talk when not pushing themselves, the slower their fastest marathons and half marathons were. We discuss potential explanations for these findings and make suggestions for future research.
SN  - 1053-8100
SN  - 1090-2376
DA  - MAR
PY  - 2021
VL  - 89
C7  - 103102
DO  - 10.1016/j.concog.2021.103102
C6  - FEB 2021
AN  - WOS:000632322100003
ER  -

TY  - JOUR
AU  - Lee, Y
AU  - Jeon, YW
AU  - Im, EO
AU  - Baek, JM
TI  - Causal Attributions and Quality of Life of Korean Breast Cancer Survivors
T2  - ASIAN NURSING RESEARCH
AB  - Purpose: The purpose of this study was threefold: to explore the causal attributions of breast cancer, examine underlying factors of the attributes, and determine their relationship to quality of life among Korean breast cancer survivors.
   Methods: The study used a descriptive correlational design, which included quantitative survey questionnaires and an open-ended question to complement the study. Three hundred and three breast cancer survivors were recruited from two university hospitals in South Korea, between January and April 2018. The causal attributions were explored using the Illness Perception Questionnaire Revised and an openended question. The survivors' quality of life was assessed using the Functional Assessment of Cancer Therapy for Breast Cancer. The quantitative analysis was performed using the SPSS 25.0 software package; the ATLAS.ti 8 software was used for thematic analysis.
   Results: Quantitative and qualitative data of 321 and 238 breast cancer survivors, respectively, were analyzed. "Stress and worry" and "diet or eating habits" were believed to be the two most likely causes of breast cancer. Eleven new causal attributes emerged from the analysis. Being diagnosed with breast cancer at an older age (p < .05), having received chemotherapy (p < .05), and holding nonbehavioral causal attributes (p < .001), were significantly related to lower quality of life.
   Conclusion: There were differences between the survivors' beliefs on their causes of disease, and causal factors available from the literature. As the survivors' causal attributes were significantly related to their quality of life, healthcare providers should individually assess and incorporate these attributes into their care. (C) 2021 Korean Society of Nursing Science. Published by Elsevier BV.
SN  - 1976-1317
SN  - 2093-7482
DA  - FEB
PY  - 2021
VL  - 15
IS  - 1
SP  - 53
EP  - 59
DO  - 10.1016/j.anr.2020.11.002
C6  - FEB 2021
AN  - WOS:000621074600008
ER  -

TY  - JOUR
AU  - Vanzhula, IA
AU  - Kinkel-Ram, SS
AU  - Levinson, CA
TI  - Perfectionism and Difficulty Controlling Thoughts Bridge Eating Disorder and Obsessive-Compulsive Disorder Symptoms: A Network Analysis
T2  - JOURNAL OF AFFECTIVE DISORDERS
AB  - Background: Eating disorders (ED) and obsessive-compulsive disorder (OCD) are highly comorbid, but little is known about how this comorbidity is maintained. Prior research suggests that obsessive thoughts and perfectionism may be shared maintenance factors for EDs and OCD.
   Methods: The current study used network analysis to (1) identify bridge pathways in an ED-OCD comorbidity network and (2) test if perfectionism symptoms bridge between ED-OCD symptoms in a combined network model including ED, OCD, and Perfectionism symptoms. Participants (N = 1,619) were a mixed sample of undergraduate students and individuals diagnosed with EDs.
   Results: Difficulty controlling thoughts was the symptom with the highest bridge centrality in both models, connecting with ED-related worry and doubts. In the ED-OCD-Perfectionism comorbidity network, doubts about simple everyday things and repeating things over and over bridged between ED and OCD symptoms. Additionally, specific and distinct pathways were identified between OCD and two types of ED pathology: restricting (checking compulsions and rigidity around food) and binge eating (hoarding and binge eating symptoms).
   Limitations: Due to the cross-sectional nature of the data, no directional inferences can be made. Due to a higher OCD symptom prevalence rate than reported in previous studies, our undergraduate sample may not be representative of other college populations.
   Conclusions: The presence of intrusive cognitions and maladaptive perfectionism may contribute to the maintenance of co-occurring ED and OCD symptoms. These findings begin to delineate specific pathways among OCD and ED symptoms, which can be used in the development of interventions to disrupt connections among these disorders.
SN  - 0165-0327
SN  - 1573-2517
DA  - MAR 15
PY  - 2021
VL  - 283
SP  - 302
EP  - 309
DO  - 10.1016/j.jad.2021.01.083
C6  - FEB 2021
AN  - WOS:000631892500036
ER  -

TY  - JOUR
AU  - Ceclan, AA
AU  - Nechita, DM
TI  - The effects of self-compassion components on shame-proneness in individuals with depression: An exploratory study
T2  - CLINICAL PSYCHOLOGY & PSYCHOTHERAPY
AB  - To date, there is no evidence regarding how self-compassion's components, self-kindness, common humanity and mindfulness could work as distinct interventions. Thus, the main objective of the present study was exploring the effects that the three separate components of self-compassion would have on shame-proneness levels in individuals with clinical depression. All the participants (n = 122) with a diagnostic of Major Depressive Disorder were randomized in four experimental groups: the self-kindness exercises group, the mindfulness exercises group, the common humanity one and the control group. Results indicated that levels of depression and shame-proneness, as measured by BDI-II, TOSCA-3 and ESS decreased from baseline to post-intervention, but no significant differences were observed between groups. Therefore, we cannot conclude that one self-compassion component is more efficient than the others, but the present study does offer, though, a strong starting point for more complex, future studies.
SN  - 1063-3995
SN  - 1099-0879
DA  - SEP
PY  - 2021
VL  - 28
IS  - 5
SP  - 1103
EP  - 1110
DO  - 10.1002/cpp.2560
C6  - FEB 2021
AN  - WOS:000615100600001
ER  -

TY  - JOUR
AU  - Schulte, MT
AU  - Armistead, L
AU  - Murphy, DA
AU  - Marelich, W
TI  - Multisite Longitudinal Efficacy Trial of a Disclosure Intervention (TRACK) for HIV plus Mothers
T2  - JOURNAL OF CONSULTING AND CLINICAL PSYCHOLOGY
AB  - Objective: The Teaching, Raising, And Communicating with Kids (TRACK) study was a full-scale longitudinal efficacy trial of a previously successful pilot intervention, which aims to assist mothers living with HIV (MLH) with serostatus disclosure to their children. The study looked to test the key components of the theoretical model with a more diverse sample than that of the pilot. Method: MLH (mean age = 39.27, SD 7.89) and their children (6-14 years) were recruited in Southern California and Atlanta and randomized to an intervention or wait-list control group (N = 176 dyads). TRACK used behavioral exercises within three individual sessions, with assessments at baseline, 3-, 9-, and 15-month follow-ups regarding HIV disclosure, targeted intermediate variables (communication, parental coping, family routines, and disclosure self-efficacy), and outcome variables for MLH' s health and mental health, children's mental health, and family relationships/functioning. Results: TRACK MLH were four times more likely to disclose their HIV serostatus than controls, with the rate increasing to six times more likely applying generalized estimating equation (GEE) logistic regression. Intervention MLH showed improvements in communication, social support, family routines, and most significantly, disclosure self-efficacy. Intervention MLH demonstrated decreased anxiety and better mental health scores; their children reported significantly more decline in worry than controls. This full-scale trial, over and above the pilot, showed the intervention improved outcomes across multiple sites, and found all targeted intermediate variables improved in the intervention group relative to the control group. Conclusions: TRACK helped mothers to disclose their status to their children and improved mental health outcomes, especially anxiety.
SN  - 0022-006X
SN  - 1939-2117
DA  - FEB
PY  - 2021
VL  - 89
IS  - 2
SP  - 81
EP  - 95
DO  - 10.1037/ccp0000622
AN  - WOS:000627658300002
ER  -

TY  - JOUR
AU  - Magnan, RE
AU  - Gibson, LP
AU  - Bryan, AD
TI  - Cognitive and Affective Risk Beliefs and their Association with Protective Health Behavior in Response to the Novel Health Threat of COVID-19
T2  - JOURNAL OF BEHAVIORAL MEDICINE
AB  - The COVID-19 global pandemic is an unprecedented health threat for which behavior is critical to prevent spread and personal factors could contribute to decisions for protective action. The purpose of this study was to describe associations of COVID-19 related behaviors capturing a snapshot in time during the height of the first wave of the pandemic. We tested perceptions of likelihood and severity of infection, worry, and their associations with behavior. We further explored relationships by demographic characteristics, and tested main and interactive relationships between these characteristics and beliefs and protective behaviors. Using an online cross-sectional survey, U.S. adults (N = 795) reported their perceptions of likelihood and severity of, and worry about, contracting COVID-19 for self and others, and engagement in protective behaviors. In bivariate tests, all cognitive and affective beliefs were positively associated with hygiene behaviors, but only worry and personal and others' severity were associated with greater likelihood of social distancing. Controlling for other beliefs and demographic factors, perceived personal severity remained associated with social distancing, and worry with hygiene behaviors. How people think and feel about risk could have implications for communicating information about this novel health threat and motivating action to mitigate its spread.
SN  - 0160-7715
SN  - 1573-3521
DA  - JUN
PY  - 2021
VL  - 44
IS  - 3
SP  - 285
EP  - 295
DO  - 10.1007/s10865-021-00202-4
C6  - JAN 2021
AN  - WOS:000613061200001
ER  -

TY  - JOUR
AU  - van der Heide, A
AU  - Speckens, AEM
AU  - Meinders, MJ
AU  - Rosenthal, LS
AU  - Bloem, BR
AU  - Helmich, RC
TI  - Stress and mindfulness in Parkinson's disease - a survey in 5000 patients
T2  - NPJ PARKINSONS DISEASE
AB  - Many Parkinson's disease (PD) patients notice that motor symptoms worsen during stress, and experience stress-related neuropsychiatric symptoms such as anxiety and depression. Here we investigated which personal and disease characteristics are associated with perceived stress in PD, which PD symptoms are sensitive to stress, and we assessed self-reported benefits of stress-reducing strategies such as mindfulness. We sent an online survey to the Fox Insight cohort (n = 28,385 PD patients, n = 11,413 healthy controls). The survey included specific questions about the influence of stress on PD symptoms, use of stress-reducing strategies, and several validated scales measuring perceived stress, anxiety, dispositional mindfulness, rumination, and self-compassion. We received completed surveys from 5000 PD patients and 1292 controls. Patients perceived more stress than controls. Among patients, stress was correlated with increased rumination (R = 0.65), lower quality of life (R = -0.56), lower self-compassion (R = -0.65), and lower dispositional mindfulness (R = -0.48). Furthermore, patients indicated that stress significantly worsened both motor symptoms - especially tremor - and non-motor symptoms. Physical exercise was most frequently used to reduce stress (83.1%). Mindfulness was practiced by 38.7% of PD respondents, who noticed improvement in both motor and non-motor symptoms. Among non-users, 43.4% were interested in gaining mindfulness skills. We conclude that PD patients experience greater levels of stress than controls, and that stress worsens both motor and non-motor symptoms. Mindfulness may improve PD symptom severity, with the strongest effects on anxiety and depressed mood. These findings justify further controlled studies to establish the merits of mindfulness and other stress-alleviating interventions.
SN  - 2373-8057
DA  - JAN 18
PY  - 2021
VL  - 7
IS  - 1
C7  - 7
DO  - 10.1038/s41531-020-00152-9
AN  - WOS:000611841100001
ER  -

TY  - JOUR
AU  - Michel-Kröhler, A
AU  - Kaurin, A
AU  - Heil, LF
AU  - Berti, S
TI  - Self-Distancing as a Strategy to Regulate Affect and Aggressive Behavior in Athletes: An Experimental Approach to Explore Emotion Regulation in the Laboratory
T2  - FRONTIERS IN PSYCHOLOGY
AB  - Self-regulation, especially the regulation of emotion, is an important component of athletic performance. In our study, we tested the effect of a self-distancing strategy on athletes' performance in an aggression-inducing experimental task in the laboratory. To this end, we modified an established paradigm of interpersonal provocation [Taylor Aggression Paradigm (TAP)], which has the potential to complement field studies in order to increase our understanding of effective emotion regulation of athletes in critical situations in competitions. In our experimental setting, we first tested the applicability of the self-distancing perspective and the athletes' ability to dynamically adapt besides the self-distanced perspective a self-immersed perspective to provocation in the TAP. Secondly, we investigated how this altered perspective modulated regulatory abilities of negative affectivity, anger, and aggression. The experiment consisted of two conditions in which the participant adopted either a self-immersed or a self-distanced perspective. Forty athletes (female: 23; male: 17) from different team (n = 27) and individual sports (n = 13) with a mean age of 23.83 years (SD = 3.41) competed individually in a reaction-time task against a (fictitious) opponent. Results show that athletes are equally able to adopt both perspectives. In addition, within-person analyses indicate that self-distancing decreased aggressive behavior and negative affect compared to the self-immersed perspective. Our results suggest that self-distancing modulates different levels of athletes' experience (i.e., affect and anger) and behavior. Furthermore, this demonstrates the feasibility of testing self-regulation of emotion in athletes in a laboratory setting and allows for further application in research in sports and exercise psychology.
SN  - 1664-1078
DA  - JAN 8
PY  - 2021
VL  - 11
C7  - 572030
DO  - 10.3389/fpsyg.2020.572030
AN  - WOS:000610906900001
ER  -

TY  - JOUR
AU  - Baumtrog, MD
TI  - Youth Voting, Rational Competency, and Epistemic Injustice
T2  - INFORMAL LOGIC
AB  - In 1970 the voting age in Canada changed from 21 to 18. Since then, there have been calls to lower it further, most commonly to age 16. Against the motion, however, it has been argued that youth may lack the ability to exercise a mature and informed vote. This paper argues against that worry and shows how restricting youth from voting on the basis of a misbelief about their abilities amounts to an epistemic injustice.
SN  - 0824-2577
PY  - 2021
VL  - 41
IS  - 1
SP  - 41
EP  - 55
AN  - WOS:000626072800004
ER  -

TY  - CPAPER
AU  - Brown, D
AU  - Connan, J
ED  - Wells, G
ED  - Nxozi, M
ED  - Tait, B
TI  - A Robust Portable Environment for First-Year Computer Science Students
T2  - ICT EDUCATION, SACLA 2020
CP  - 49th Annual Conference of the Southern-African-Computer-Lecturers-Association (SACLA)
AB  - Computer science education in both South African universities and worldwide often aim at making students confident at problem solving by introducing various programming exercises. Standardising a computer environment where students can apply their computational thinking knowledge on a more even playing field - without worrying about software issues - can be beneficial for problem solving in classroom of diverse students. Research shows that having consistent access to this exposes students to core concepts of Computer Science. However, with the diverse student base in South Africa, not everyone has access to a personal computer or expensive software. This paper describes a new approach at first-year level that uses the power of a modified Linux distro on a flash drive to enable access to the same, fully-fledged, free and open-source environment, including the convenience of portability. This is used as a means to even the playing field in a diverse country like South Africa and address the lack of consistent access to a problem solving environment. Feedback from students and staff at the Institution are effectively heeded and attempted to be measured.
SN  - 1865-0929
SN  - 1865-0937
SN  - 978-3-030-92857-5
SN  - 978-3-030-92858-2
PY  - 2021
VL  - 1518
SP  - 88
EP  - 103
DO  - 10.1007/978-3-030-92858-2_6
AN  - WOS:001053960300006
ER  -

TY  - JOUR
AU  - Cogburn, J
TI  - BE(ING) HERE NOW NOTES TOWARDS AN INDEXICALIST EPISTEMOLOGY
T2  - COSMOS AND HISTORY-THE JOURNAL OF NATURAL AND SOCIAL PHILOSOPHY
AB  - I model the version of Wilfrid Sellars' Myth of the Given argument that John McDowell presents in Mind and World along the lines of one of Graham Priest's inclosure paradoxes, with McDowell's "spinning of the wheels" worry being a worry about denial of Transcendence and his "exculpation not justification" worry being a worry about denial of Closure. This exercise reveals much, importantly: (1) McDowell's conceptualism does not in fact, resolve the paradox, and (2) on the other hand, with insights from Graham Harman, Hilan Bensusan, and the Rinzai tradition of Zen Buddhism, a non-conceptualist, indexicalist, epistemology can.
SN  - 1832-9101
PY  - 2021
VL  - 17
IS  - 2
SP  - 45
EP  - 65
AN  - WOS:000731738300005
ER  -

TY  - JOUR
AU  - Lima, GFD
AU  - Torres, MBR
TI  - An education for the end of the world? Contemporary socioenvironmental challenges and the role of environmental education in school contexts
T2  - EDUCAR EM REVISTA
AB  - This article is a theoretical essay on the state of the art of contemporary civilization's polycrisis at global and national levels, and on the challenges that these crises represent for environmental education that takes place in school contexts. Its objective, therefore, is to reflect on the magnitude of the socioenvironmental, climate and health crises and on the contribution that environmental education in schools can offer to reverse or mitigate the existing threats. The scientific and daily evidence reveals worrying signs that affect the state of the biosphere, human well-being and health, the food security of populations, the maintenance of peace and democracy and, ultimately, the very survival of the human species on planet earth. In these terms, allusion to narratives of collapse, catastrophe, rupture, decay and the end of the world is becoming more and more frequent in discourse and the social imaginary. Methodologically, the text dialogues with socioenvironmental literature, with contributions from critical environmental education, political ecology, conflicts and socioenvironmental justice. The reflection concludes that in the face of the challenges posed, environmental education in schools cannot surrender to social and pedagogical reproductionism. The time is for development and transformation of subjects capable to exercise freedom and defend life.
SN  - 0104-4060
SN  - 1984-0411
PY  - 2021
VL  - 37
C7  - e77819
DO  - 10.1590/0104-4060.77819
AN  - WOS:000729525900013
ER  -

TY  - JOUR
AU  - Fuenzalida, JPD
TI  - What if we worry about professional practice in all subjects of the Law School, including the theoretical ones? Study and implementation of a methodological proposal that improves student performance with an emphasis on the legal profession
T2  - REVISTA DE PEDAGOGIA UNIVERSITARIA Y DIDACTICA DEL DERECHO
AB  - In recent years there has been a concern for the practical performance of future lawyers. Universities have made curricular modifications integrating courses where practical matters predominate but maintaining theoretical subjects. For this reason, the problem would only be partially alleviated, unless they incorporate methodologies and techniques guided by the exercise of the profession. Thus, it is proposed that it is possible to improve student performance with a methodological proposal that emphasizes the legal profession, both in traditionally theoretical and practical subjects. This, given that the necessary competencies would be developed to apply legal sciences, which must be evidenced with products of professional practice in its various fields of action. To carry out the verification exercise, the sample considered subjects from substantive and adjective law courses, day, and evening hours, and from different campuses. The result has shown that the approach is correct. It is possible to apply the methodology, highlighting that it improves a series of performances, both in students and teachers. There are no significant differences between the nature of the subject, the campus, or the day, but there are differences in the type of pedagogical methodology used.
SN  - 0719-5885
PY  - 2021
VL  - 8
IS  - 1
SP  - 137
EP  - 155
DO  - 10.5354/0719-5885.2021.57508
AN  - WOS:000669437800008
ER  -

TY  - JOUR
AU  - Gasteiger, N
AU  - Vedhara, K
AU  - Massey, A
AU  - Jia, R
AU  - Ayling, K
AU  - Chalder, T
AU  - Coupland, C
AU  - Broadbent, E
TI  - Depression, anxiety and stress during the COVID-19 pandemic: results from a New Zealand cohort study on mental well-being
T2  - BMJ OPEN
AB  - Objectives
   The COVID-19 pandemic has caused unprecedented disruption to daily life. This study investigated depression, anxiety and stress in New Zealand (NZ) during the first 10 weeks of the COVID-19 pandemic, and associated psychological and behavioural factors. It also compares the results with a similar cross-sectional study in the UK.
   Design
   Cross-sectional study.
   Setting
   NZ community cohort.
   Participants
   N=681 adults (>= 18 years) in NZ. The cohort was predominantly female (89%) with a mean age of 42 years (range 18-87). Most (74%) identified as NZ European and almost half (46%) were keyworkers. Most were non-smokers (95%) and 20% identified themselves as having clinical risk factors which would put them at increased or greatest risk of COVID-19.
   Main outcome measures
   Depression, anxiety, stress, positive mood and engagement in health behaviours (smoking, exercise, alcohol consumption).
   Results
   Depression and anxiety significantly exceeded population norms (p<0.0001). Being younger (p<0.0001) and most at risk of COVID-19 (p<0.05) were associated with greater depression, anxiety and stress. Greater positive mood, lower loneliness and greater exercise were protective factors for all outcomes (p<0.0001). Smoking (p=0.037) and alcohol consumption (p<0.05) were associated with increased anxiety. Pet ownership was associated with lower depression (p=0.006) and anxiety (p=0.008). When adjusting for age and gender differences, anxiety (p=0.002) and stress (p=0.007) were significantly lower in NZ than in the UK. The NZ sample reported lower perceived risk (p<0.0001) and worry about COVID-19 (p<0.0001) than the UK sample.
   Conclusions
   The NZ population had higher depression and anxiety compared with population norms. Younger people and those most at risk of COVID-19 reported poorer mental health. Interventions should promote frequent exercise, and reduce loneliness and unhealthy behaviours.
SN  - 2044-6055
PY  - 2021
VL  - 11
IS  - 5
C7  - e045325
DO  - 10.1136/bmjopen-2020-045325
AN  - WOS:000647561000016
ER  -

TY  - JOUR
AU  - Glenister, KM
AU  - Ervin, K
AU  - Podubinski, T
TI  - Detrimental Health Behaviour Changes among Females Living in Rural Areas during the COVID-19 Pandemic
T2  - INTERNATIONAL JOURNAL OF ENVIRONMENTAL RESEARCH AND PUBLIC HEALTH
AB  - Women are predicted to be disproportionately impacted by the COVID-19 pandemic due to increased carer responsibilities, loss of income, worry about the virus and a predominantly female healthcare workforce. Whilst there is emerging evidence that negative mental health impacts associated with the COVID-19 pandemic may be more pronounced for women than men, less attention has focussed on changes to health behaviours and health seeking experienced by women. Similarly, the impact of the pandemic in rural areas has not been investigated in detail. Our research questions were 'have females residing in rural areas experienced changes in alcohol consumption, unhealthy food consumption, smoking, exercise or health seeking during the COVID-19 pandemic?' and 'are there differences in health behaviour changes between rural females living with or without children?'. Net increases (scale of 0-1) in consumption of unhealthy food (95% CI 0.05, 0.22) and alcohol (95% CI 0.12, 0.29) were observed. Net decreases (scale of -1 to 0) in visits to the doctor (95% CI -0.23, -0.35) and other health professionals (95% CI -0.40, -0.54) were observed. Compared with females living without children, females who lived with children were significantly associated with increased alcohol consumption (OR 2.4 (95% CI 1.4, 4.1), decreased visits to the doctor (OR 1.9 (95% CI 1.1, 3.2) and decreased visits to other health professionals (OR 1.9 (95% CI 1.1, 3.3). Results suggest that public health approaches may be required to support females residing in rural areas to optimise their health behaviours during the pandemic, particularly for those living with children. Policies must be gender responsive to counteract worsening health and social inequities both during and after the pandemic.
SN  - 1660-4601
DA  - JAN
PY  - 2021
VL  - 18
IS  - 2
C7  - 722
DO  - 10.3390/ijerph18020722
AN  - WOS:000611277100001
ER  -

TY  - JOUR
AU  - Huq, AZ
TI  - WHY JUDICIAL INDEPENDENCE FAILS
T2  - NORTHWESTERN UNIVERSITY LAW REVIEW
AB  - Judicial independence seems under siege. President Trump condemns federal courts for their political bias; his erstwhile presidential opponents mull various court-packing plans; and courts, in turn, are lambasted for abandoning a long-held constitutional convention against institutional manipulation. At the same time, across varied lines of jurisprudence, the Roberts Court evinces a deep worry about judicial independence. This preoccupation with threats to judicial independence infuses recent opinions on administrative deference, bankruptcy, patent adjudication, and jurisdiction-stripping. Yet the Court has not offered a single, overarching definition of what it means by the term "judicial independence." Nor has it explained how its disjointed doctrinal interventions add up to a coherent theory of institutional autonomy. And it remains unclear how debates on judicial independence among jurists relate to debates about the same term in the larger public sphere.
   This Article's first contribution is to analyze how the Roberts Court understands the term judicial independence and how its doctrinal rules fall far short of realizing even the aspirations the Court has for that term. This case study in doctrinal specification illuminates the gap between the Justices' own ethical aspiration toward judicial independence and its institutional realization-a gap that generates confusion, uncertainty, and opportunities for circumvention.
   This Article then abstracts away from the particulars of the Roberts Court's jurisprudence to explore the origins of this aspiration-implementation gap. To motivate this more general analysis, it first demonstrates that there is a large range of constitutional-design options for a founder seeking to create independent courts. The Framers of Article III embraced certain of these options and rejected others. Specifically, they preferred ex post to ex ante checks on political interference in the judiciary. Subsequent experience, though, has demonstrated that their choice of judicial independence's institutional forms rested on flawed presuppositions. In particular, the Framers failed to anticipate the rise of partisanship as a motivating principle for national political action, and also the unexpectedly strong incentives that push legislatures toward vague or ambiguous statutory texts, leaving ample discretion for judges' policy preferences. Today, it is possible to identify a range of instruments through which elected actors can achieve such unraveling. The three most important can be labeled cracking, packing, and stacking by analogy to techniques of partisan gerrymandering. This taxonomical exercise illuminates how, in practice, the jurisprudence and politics of judicial independence fall so far short of professed ethical aspirations. This exercise further points toward the possibility of a more institutionally grounded account of what plausibly can be expected in terms of federal court autonomy from the partisan currents of American political life.
SN  - 0029-3571
PY  - 2021
VL  - 115
IS  - 4
SP  - 1055
EP  - 1124
AN  - WOS:000608848600001
ER  -

TY  - JOUR
AU  - Kizilaslan, A
AU  - Avsar-Tuncay, A
AU  - Umar, CN
TI  - Inclusive Pedagogy: Psychopathological Analysis of A Student with Special Needs
T2  - ANKARA UNIVERSITESI EGITIM BILIMLERI FAKULTESI OZEL EGITIM DERGISI-ANKARA UNIVERSITY FACULTY OF EDUCATIONAL SCIENCES JOURNAL OF SPECIAL EDUCATION
AB  - Inclusive pedagogy focuses on responding to differences in the context of instruction along with the individual needs and differences of the students. This approach targets the development of a rich learning community characterized by learning opportunities for most students, which indicates a shift in teaching and learning towards an equal learning environment. This study aims to examine the effect of psychopathological moods such as anxiety and depression on the educational lives of children with special needs, to increase the awareness of researchers about the knowledge and skills that should be included in teachers' practices, and to reveal the implications of this study for teacher education and professional development.
SN  - 1304-7639
SN  - 2149-8261
PY  - 2021
VL  - 22
IS  - 2
SP  - 517
EP  - 542
DO  - 10.21565/ozelegitimdergisi.606589
AN  - WOS:000657749800011
ER  -

TY  - JOUR
AU  - Sanader, AA
AU  - Petrovic, JR
AU  - Bacanac, L
AU  - Ivkovic, I
AU  - Petrovic, I
AU  - Knezevic, OM
TI  - Competitive trait anxiety and general self-esteem of athletes according to the sport type and gender
T2  - PRIMENJENA PSIHOLOGIJA
AB  - Traditionally, anxiety has been interpreted as a negative emotional state characterized by nervousness, worry, fret, uncertainty and vague fear which could have an adverse effect on sports achievement. On the other hand, sport type and its specific nature and demands, may also be connected with the level of state and trait anxiety. This study aimed to investigate potential differences in the competitive trait anxiety level and general self-esteem according to gender in sports of different contact level. The sample consisted of 1024 (590 males and 434 females) young athletes. Independent variables were sport contact level (non-contact, contact and collision sports) and gender. Dependent variables were measured by the adjusted versions of Sport Competition Anxiety Test and Rosenberg Self-Esteem Scale. Basic descriptive statistics was calculated for all the groups, and the differences between them were established using.(2) test and MANOVA. The results suggest significant differences in trait competitive anxiety per sport type, gender and their interaction, and no differences in the general self-esteem level. The current study reveals that not only the intensity but also the intergroup relationship of a sport contact level (non-contact, contact and collision sports) is gender determined. These findings are important in psycho-diagnostic procedure and choosing appropriate coping strategies for athletes.
SN  - 1821-0147
SN  - 2334-7287
PY  - 2021
VL  - 14
IS  - 3
SP  - 277
EP  - 307
DO  - 10.19090/pp.2021.3.277-307
AN  - WOS:000726542100002
ER  -

TY  - CPAPER
AU  - Struzek, D
AU  - Cerna, K
AU  - Paluch, R
AU  - Bittenbinder, S
AU  - Müller, C
AU  - Reuter, A
AU  - Stamato, L
AU  - Subasi, Ö
AU  - Hamidi, F
AU  - Vines, J
A1  - ACM
TI  - Designing for New Forms of Vulnerability Exploring transformation and empowerment in times of COVID-19
T2  - EXTENDED ABSTRACTS OF THE 2021 CHI CONFERENCE ON HUMAN FACTORS IN COMPUTING SYSTEMS (CHI'21)
CP  - CHI Conference on Human Factors in Computing Systems
AB  - Our workshop will concentrate on vulnerability of specific social groups due to various reasons, including COVID-19, and the potential for technology design to result in empowerment. We want to address issues of what new forms of vulnerabilities emerge and how we can design digital environments in a way that acknowledges vulnerability but also has the potential to empower people in ways that are meaningful for them. When planning the workshop, we will also reflect on social situations that can result in vulnerabilities for participants. Therefore, we will ensure that interested participants will experience low barriers to participation include a variety of people with different backgrounds and ensure that interaction happens based on equality principles and in an atmosphere of solidarity. Participants can exchange ideas and thoughts without worrying about being exposed to biased assumptions. The workshop will allow for non-hierarchical and cooperative discussion and collaboration through interactive online exercises, resulting in a collaboratively developed zine. Finally, the social sustainability of the workshop will be ensured through a website, mailing lists, joint publications and continuous contact.
SN  - 978-1-4503-8095-9
PY  - 2021
DO  - 10.1145/3411763.3441339
AN  - WOS:000759178500030
ER  -

TY  - JOUR
AU  - Tarn, DM
AU  - Barrientos, M
AU  - Pletcher, MJ
AU  - Cox, K
AU  - Turner, J
AU  - Fernandez, A
AU  - Schwartz, JB
TI  - Perceptions of Patients with Primary Nonadherence to Statin Medications
T2  - JOURNAL OF THE AMERICAN BOARD OF FAMILY MEDICINE
AB  - Background: Despite emphasis on efforts to prevent cardiovascular disease (CVD), 13% to 34% of people never fill a prescribed statin (primal-) nonadherence). This study determined perceptions of adults with primary nonadherence to statins.
   Methods: Ten focus groups were conducted with 61 adults reporting primary nonadherence to statins (93% without known CVD). Participants were recruited from an academic medical center and nationwide Internet advertisements.
   Results: Major themes related to primary nonadherence were 1) desire to pursue alternatives before starting a statin (eg, diet and/or exercise, dietary supplements), 2) worry about risks and adverse effects of statins, 3) perceptions of good personal health (suggesting that a statin was not needed), and 4) doubt about the benefits of statins in the absence of disease. Additional themes included mistrust of the pharmaceutical industry, mistrust of prescribing providers, inadequate provider communication about statins, and negative prior experiences with medication. Although rare, a few patients said that high cholesterol does not require treatment if it is genetic. One third noted during fixus group discussions that they did not communicate their decision not to take a statin to providers.
   Conclusions: Adults with primary nonadherence to statins describe seeking alternatives, avoiding perceived risks of statins, poor acceptance/understanding of CVD risk estimates, and doubts about the benefits of statins. Many do not disclose their decisions to providers, thus highlighting the need for provider awareness of the potential for primary nonadherence at the point of prescribing, and the need for future work to develop strategies to identify patients with potential primary nonadherence.
SN  - 1557-2625
SN  - 1558-7118
DA  - JAN-FEB
PY  - 2021
VL  - 34
IS  - 1
SP  - 123
EP  - 131
DO  - 10.3122/jabfm.2021.01.200262
AN  - WOS:000608926400017
ER  -

TY  - JOUR
AU  - Carnaby, GD
AU  - Chhabria, K
TI  - Preliminary development and validation of a measure of fear of swallowing and swallowing-related movement injury in head and neck cancer: Swallowing Kinesiophobia Scale
T2  - HEAD AND NECK-JOURNAL FOR THE SCIENCES AND SPECIALTIES OF THE HEAD AND NECK
AB  - Background Fear is an under-recognized issue in intervention adherence in head and neck cancer (HNC). We developed and validated a patient reported outcome for swallowing fear in HNC patients.
   Methods Items were adapted from the Tampa Scale for Kinesiophobia to swallowing function. A beta version was completed by 51 HNC patients undergoing chemo +/- radiotherapy at baseline and post-treatment. Psychometric and factor structure analyses were applied.
   Results Swallowing Kinesiophobia Scale (SWKS) demonstrated strong face and content validity, internal consistency, and test-retest reliability. Factor analysis revealed three-factors: somatic factor, swallow avoidance, and fear of harm. Factors correlated positively with depression score, worry scale, and anxiety and pain scales. Score differences between patient subgroups (dysphagic vs nondysphagic) confirmed discriminative validity.
   Conclusion The SWKS is a psychometrically valid tool to identify patients with fear of swallowing and swallowing-related movement. It can help identify patients early in treatment who may need additional support.
SN  - 1043-3074
SN  - 1097-0347
DA  - MAR
PY  - 2021
VL  - 43
IS  - 3
SP  - 967
EP  - 976
DO  - 10.1002/hed.26573
C6  - DEC 2020
AN  - WOS:000595091800001
ER  -

TY  - JOUR
AU  - Murauskiene, D
AU  - Jurka, R
AU  - Zajanckauskiene, J
TI  - THE INSTIGATION OF HATRED: QUESTIONS OF LEGAL EVALUATION AND PROCEDURAL ISSUES
T2  - ENTREPRENEURSHIP AND SUSTAINABILITY ISSUES
AB  - Considering the infringements upon the principle of equality caused by hate crimes, as well as the negative impact of such crimes not only on their victims but also on other persons within the same group of vulnerable people, the authors of this paper analyse hate speech as a criminally punishable act. The analysis of this issue is of essential importance as hate speech manifests on the internet, often via comments made online, a worrying issue as hate speech is therefore often tolerated. This article raises the question of the delimitation of hate speech from hate crime; the authors present an analytical overview of national and international case law, providing an insight into the process of distinguishing hate speech from a person's right to exercise their freedom of self-expression. A separate section covers the challenges that law enforcement authorities face when investigating incidents of hate speech online, where criminal activities often trespass the borders of a single state and their investigation requires tools of international cooperation to receive or transfer electronic evidence.
SN  - 2345-0282
DA  - DEC
PY  - 2020
VL  - 8
IS  - 2
SP  - 896
EP  - 913
DO  - 10.9770/jesi.2020.8.2(54)
AN  - WOS:000593042200054
ER  -

TY  - JOUR
AU  - Reb, AM
AU  - Borneman, T
AU  - Economou, D
AU  - Cangin, MA
AU  - Cope, DG
AU  - Ma, HY
AU  - Ruel, N
AU  - Sharpe, L
AU  - Patel, SK
AU  - Cristea, M
AU  - Koczywas, M
AU  - Ferrell, B
TI  - A nurse-led intervention for fear of cancer progression in advanced cancer: A pilot feasibility study
T2  - EUROPEAN JOURNAL OF ONCOLOGY NURSING
AB  - Purpose: To assess the feasibility, acceptability, and preliminary effects of a nurse-led intervention for managing fear of cancer progression in advanced cancer patients.
   Methods: A single group mixed methods study was conducted in patients with stage III or IV gynecologic or lung cancer (n = 31) with dysfunctional levels of fear of progression or distress. The intervention consisted of seven videoconferencing sessions with skills practice. Feasibility measures included enrollment rate, attendance, attrition, and home practice adherence. Acceptability was based on exit interview responses. Content analysis was used to analyze the qualitative data. Participants completed quantitative questionnaires assessing fear of progression and secondary outcomes at baseline, eight, and 12 weeks. Linear mixed model analysis was used to assess changes in outcome measures.
   Results: The average enrollment rate was seven participants/month over 4.5 months. Participants attended a mean of 5.3 of seven sessions. Attrition rate was 30%. The analysis showed improvements over time in fear of progression and exploratory outcomes. Participants reported feeling calmer and more focused. The skills practice helped to manage anxiety and fears. Themes included: Struggling with fears, Refocusing the fears, and Realizing/reaffirming what is important in life. The most beneficial components included the values clarification exercise, detached mindfulness and worry postponement practices.
   Conclusion: The intervention was acceptable; most feasibility criteria were met. Preliminary data suggest that the intervention reduced fear of progression and improved secondary outcomes. The intervention required a significant time commitment by participants, which may have contributed to increased attrition. To decrease burden, we will shorten the intervention.
SN  - 1462-3889
SN  - 1532-2122
DA  - DEC
PY  - 2020
VL  - 49
DO  - 10.1016/j.ejon.2020.101855
AN  - WOS:000595283700013
ER  -

TY  - JOUR
AU  - Yoon, H
TI  - Impatience and Time Inconsistency in Discounting Models
T2  - MANAGEMENT SCIENCE
AB  - Extant theories of intertemporal choice entangle two aspects of time preference: impatience and time inconsistency. Impatient people focus on present consumption without worrying too much about the future; they may spend freely and avoid exercise. An outsider might question their choices, but impatient people do not experience conflict over those choices. By contrast, people who are time-inconsistent intend to save and exercise, but they fail to do so when temptation is proximate. Such individuals are conflicted; their preferences today differ from their preferences tomorrow. I characterize the interaction between impatience and time inconsistency in three leading models of temporal discounting that go beyond the exponential model, which does not predict time inconsistency at any level of impatience. The quasi-hyperbolic model predicts that time inconsistency increases with patience, whereas the hyperbolic model makes the opposite prediction. The constant-sensitivity model predicts that time inconsistency peaks at a moderate level of impatience. The results of an experiment using real monetary consequences with delays of up to one year align most closely with the prediction of the constant-sensitivity model.
SN  - 0025-1909
SN  - 1526-5501
DA  - DEC
PY  - 2020
VL  - 66
IS  - 12
DO  - 10.1287/mnsc.2019.3496
AN  - WOS:000597955700018
ER  -

TY  - JOUR
AU  - Silveira, VND
AU  - Araújo, WS
AU  - de Castro, AS
AU  - Veloso, HJF
TI  - CHANGE IN BLOOD PRESSURE LEVELS AND ASSOCIATED FACTORS IN EXERCISE PRACTITIONERS IN SAO LUIS-MA
T2  - RBNE-REVISTA BRASILEIRA DE NUTRICAO ESPORTIVA
[truncated: 494,702 more chars]
