# Supplementary material for: Does physical activity-based intervention decrease repetitive negative thinking? A systematic review
Source: PLoS One. 2025 Apr 1;20(4):e0319806. doi: 10.1371/journal.pone.0319806 (PMC11960971; doi:10.1371/journal.pone.0319806)
Supplement: S1 File — https://doi.org/10.6084/m9.figshare.25711734. (ZIP) [file pone.0319806.s001.zip › supporting information/database/PsycNET_601-700.ris]

Provider: American Psychological Association
Database: PsycINFO
Content: application/x-research-info-systems

TY  - JOUR
PMID  - 21574732
ID  - 2011-09991-007
T1  - Preferred methods and messengers for delivering physical activity information to people with spinal cord injury: A focus group study.
JF  - Rehabilitation Psychology
A1  - Letts, Lori
A1  - Ginis, Kathleen A. Martin
A1  - Faulkner, Guy
A1  - Colquhoun, Heather
A1  - Levac, Danielle
A1  - Gorczynski, Paul
VL  - 56
IS  - 2
SP  - 128
EP  - 137
Y1  - 2011
CY  - US
AD  - Letts, Lori: School of Rehabilitation Science, Institute for Applied Health Sciences, McMaster University, Rm 403F, 1400 Main St. W., Hamilton, ON, Canada, L8S 1C7, lettsl@mcmaster.ca
PB  - American Psychological Association
SN  - 1939-1544(Electronic),0090-5550(Print)
N2  - Objective: To explore the perceptions of people with spinal cord injury (SCI) regarding preferred messengers and methods for obtaining physical activity (PA) information. Design: Using a phenomenological approach and interviewing techniques, five focus groups discussed PA information delivery methods and messengers. Participants: Sixteen community-dwelling adults with SCI (62.5% tetraplegia, 37.5% paraplegia; at least one-year postinjury) whose PA levels ranged from sedentary to regularly active. Results: Content analyses revealed that the preferred media for obtaining PA information were passive sources (e.g., Internet, DVDs, newsletters). The preferred messengers were peers and health service providers. There were diverse perspectives about the value and types of PA messages to share with people in the acute, rehabilitation, and postdischarge stages. Conclusions: The methods and messengers identified in this study illustrate the need for interdisciplinary engagement among various program and health care providers to work together to effectively deliver PA information to all individuals with SCI. People will be receptive to different messages, from different channels, at different times. (PsycInfo Database Record (c) 2022 APA, all rights reserved)
KW  - *Disabilities
KW  - *Exercise
KW  - *Knowledge Transfer
KW  - *Spinal Cord Injuries
KW  - Sports
M3  - doi:10.1037/a0023624
DO  - 10.1037/a0023624
ER  -
TY  - JOUR
PMID  - 20565161
ID  - 2010-12599-018
T1  - Moderate intensity exercise as an adjunct to standard smoking cessation treatment for women: A pilot study.
JF  - Psychology of Addictive Behaviors
A1  - Williams, David M.
A1  - Whiteley, Jessica A.
A1  - Dunsiger, Shira
A1  - Jennings, Ernestine G.
A1  - Albrecht, Anna E.
A1  - Ussher, Michael H.
A1  - Ciccolo, Joseph T.
A1  - Parisi, Alfred F.
A1  - Marcus, Bess H.
VL  - 24
IS  - 2
SP  - 349
EP  - 354
Y1  - 2010
CY  - US
AD  - Williams, David M.: Brown University, Institute for Community Health Promotion, Box G-S121-8, Providence, RI, US, 02912, david_m_williams@brown.edu
PB  - American Psychological Association
SN  - 1939-1501(Electronic),0893-164X(Print)
N2  - Previous randomized controlled trials have not supported moderate intensity exercise as an efficacious adjunct to smoking cessation treatments for women; however, compliance with exercise programs in these studies has been poor. The purpose of this pilot study was to estimate the effects of moderate intensity exercise on smoking cessation outcomes under optimal conditions for exercise program compliance. Sixty previously sedentary, healthy, female smokers were randomized to an 8-week program consisting of brief baseline smoking cessation counseling and the nicotine patch plus either 150 min/week of moderate intensity exercise or contact control. Participants attended a median of 86.4% and 95.5% of prescribed exercise/control sessions, respectively. There was a moderate, though statistically nonsignificant, effect of exercise at post-treatment for objectively verified 7-day point prevalence abstinence (48.3% vs. 23.3%; OR = 3.07, 95% CI: 0.89–11.07) and prolonged abstinence (34.5% vs. 20.0%; OR = 2.11, 95% CI: 0.56–8.32). Effects were attenuated when controlling for potential confounders, and after a 1-month, no-treatment period. The findings provide a preliminary indication that, given adequate compliance, moderate intensity exercise may enhance short-term smoking cessation outcomes for women; however, a larger trial is warranted. (PsycINFO Database Record (c) 2016 APA, all rights reserved)
KW  - *Exercise
KW  - *Human Females
KW  - *Physical Activity
KW  - *Smoking Cessation
KW  - Treatment Compliance
M3  - doi:10.1037/a0018332
DO  - 10.1037/a0018332
ER  -
TY  - JOUR
PMID  - 21707200
ID  - 2011-13128-001
T1  - Stages of change and physical activity among individuals with severe mental illness.
JF  - Rehabilitation Psychology
A1  - Bezyak, Jill L.
A1  - Berven, Norman L.
A1  - Chan, Fong
VL  - 56
IS  - 3
SP  - 182
EP  - 190
Y1  - 2011
CY  - US
AD  - Bezyak, Jill L.: Human Rehabilitative Services Program, University of Northern Colorado, Campus Box 132, Greeley, CO, US, 80639, jill.bezyak@unco.edu
PB  - American Psychological Association
SN  - 1939-1544(Electronic),0090-5550(Print)
N2  - Objective: To apply the constructs of the transtheoretical model (TTM) of change to understand physical activity among individuals with severe mental illness. Method: Predictions of stages of change of physical activity and self-reported physical activity were investigated among 92 adults with severe mental illness, using cognitive and behavioral processes of change, self-efficacy, and perceived pros and cons of exercise as predictors. Results: Separate logistic regression analyses for adjacent pairs of stages indicated that 33% of the variance was accounted for when predicting preparation versus action/maintenance stages, with behavioral processes making a significant unique contribution to prediction. A multiple-regression analysis was conducted to examine prediction of self-reported physical activity on the basis of all of the TTM measures, and the full model accounted for nearly 27% of the variance. Conclusion: Results suggest that TTM constructs hold promise in understanding physical activity of people with severe mental illness with significant implications for clinical practice and future research. (PsycInfo Database Record (c) 2023 APA, all rights reserved)
KW  - *Mental Disorders
KW  - *Physical Activity
KW  - *Stages of Change
KW  - *Serious Mental Illness
KW  - Behavior Change
KW  - Severity (Disorders)
KW  - Transtheoretical Model
M3  - doi:10.1037/a0024207
DO  - 10.1037/a0024207
ER  -
TY  - JOUR
PMID  - 21480713
ID  - 2011-07487-001
T1  - The reciprocal relationship between physical activity and depression in older European adults: A prospective cross-lagged panel design using SHARE data.
JF  - Health Psychology
A1  - Lindwall, Magnus
A1  - Larsman, Pernilla
A1  - Hagger, Martin S.
VL  - 30
IS  - 4
SP  - 453
EP  - 462
Y1  - 2011
CY  - US
AD  - Lindwall, Magnus: Department of Psychology, University of Gothenburg, P.O. Box 500, Gothenburg, Sweden, SE-405 30, magnus.lindwall@psy.gu.se
PB  - American Psychological Association
SN  - 1930-7810(Electronic),0278-6133(Print)
N2  - Objective: The aim of this prospective study was to investigate the reciprocal nature of the physical activity-depressive symptoms relationship in 17,593 older adults from 11 European countries older adults (M age = 64.07, SD = 9.58) across two-year follow-up. Also, gender and age were examined as potential moderators of this relation. Method: A two-wave cross-lagged panel design and latent change score models with structural equation modeling was used to analyze data. Depressive symptoms were measured at baseline (T1) and follow-up (T2) using the EURO-D scale, capturing the two factors of affective suffering and motivation. Physical activity was measured at T1 and T2 as frequency of moderate physical activity and vigorous physical activity. Results: Cross-sectional latent variable analyses revealed that higher levels of physical activity at T1 and T2 were associated with lower levels of affective suffering and motivation at T1 and T2. Physical activity at T1 was significantly associated with affective suffering and motivation at T2. The relations of depressive symptoms at T1 with physical activity at T2 were not significant. However, a cross-lagged model showed best model fit, supporting a reciprocal prospective relationship between physical activity and depressive symptoms in older adults. Latent change in depressive symptoms factors was related to latent change in physical activity indicating complex and dynamic associations across time. Conclusions: Regular physical activity may be a valuable tool in the prevention of future depressive symptoms in older adults, and depressive symptoms may also prevent older adults from engaging in regular physical activity. (PsycINFO Database Record (c) 2016 APA, all rights reserved)
KW  - *Human Sex Differences
KW  - *Major Depression
KW  - *Physical Activity
KW  - *Symptoms
KW  - Prospective Studies
M3  - doi:10.1037/a0023268
DO  - 10.1037/a0023268
ER  -
TY  - JOUR
PMID  - 21843000
ID  - 2011-17886-001
T1  - The relationship between implicit and explicit believability of exercise-related messages and intentions.
JF  - Health Psychology
A1  - Berry, Tanya R.
A1  - Jones, Kelvin E.
A1  - McLeod, Nicole C.
A1  - Spence, John C.
VL  - 30
IS  - 6
SP  - 746
EP  - 752
Y1  - 2011
CY  - US
AD  - Berry, Tanya R.: Faculty of Physical Education and Recreation, University of Alberta, General Services Building 6-37, Edmonton, AB, Canada, T6G 2H9, Tanya.berry@ualberta.ca
PB  - American Psychological Association
SN  - 1930-7810(Electronic),0278-6133(Print)
N2  - Objective: This research explored whether implicit or explicit believability of exercise advertising predicted attitudes and intentions. It was hypothesized that implicit believability would be a stronger predictor of attitudes than explicit believability and that implicit believability would predict intentions. Method: Undergraduate student participants (N = 306) viewed health promotion or appearance-based exercise-related advertisements. They completed an implicit believability task followed by questionnaires of issue involvement, attention paid to the advertisements, explicit believability, exercise attitudes, and intentions to exercise. Participants listed 5 thoughts they had when viewing the advertisements. Health and appearance models were tested using structural equation modeling. Thoughts were coded and valence (negative statements subtracted from positive), believability, and motivation indices were created. Correlations between indices and model variables were calculated. Results: Both models were good fits of the data. In the health condition, explicit believability did not predict attitudes or intentions but implicit believability predicted attitudes and explicit believability. In the appearance condition, implicit believability was negatively related to intentions, but was not related to explicit believability or attitudes. There were small positive correlations between attitudes and the thought-listing valence index in both conditions. Conclusions: The results indicate that exercise-related health promotion messages are believable and that the initial reaction to them coincides with reflective attitudes. However, if appearance messages are believed (even if not explicitly), the effects may be detrimental. It is important to include implicit measures in messaging research as they allow for a more complete understanding of how health messages may influence related cognitions. (PsycINFO Database Record (c) 2019 APA, all rights reserved)
KW  - *Advertising
KW  - *Attitudes
KW  - *Exercise
KW  - *Health Promotion
KW  - *Intention
KW  - Health Attitudes
KW  - Health Behavior
KW  - Messages
KW  - Persuasive Communication
KW  - Implicit Measures
M3  - doi:10.1037/a0025082
DO  - 10.1037/a0025082
ER  -
TY  - JOUR
PMID  - 21517158
ID  - 2011-08401-001
T1  - Diurnal variation in rumination.
JF  - Emotion
A1  - Takano, Keisuke
A1  - Tanno, Yoshihiko
VL  - 11
IS  - 5
SP  - 1046
EP  - 1058
Y1  - 2011
CY  - US
AD  - Takano, Keisuke: Tanno Laboratory, Department of Cognitive and Behavioral Science, Graduate School of Arts and Sciences, The University of Tokyo, 3–8-1 Komaba, Meguro-ku, Tokyo, Japan, 153 8902, takano@beck.c.u-tokyo.ac.jp
PB  - American Psychological Association
SN  - 1931-1516(Electronic),1528-3542(Print)
N2  - The present study investigated the daily fluctuation of ruminative thinking and its individual differences by using the experience sampling method. Participants recorded their thought contents and negative affect eight times a day for a week at semirandom intervals. High-trait ruminators showed high levels of self-focus, unpleasantness, and uncontrollability in their thoughts over the sampling course. These variables were interacted to predict the levels of concurrent negative affect: Self-focus was strongly associated with increased levels of negative affect when the thought was highly unpleasant and uncontrollable. A composite measure of rumination, including self-focus, unpleasantness, and uncontrollability, exhibited diurnal variation, which was assimilated by a quadratic function of time of day. However, there were differences in the estimated parameters of diurnal trajectories between high and low levels of depression, which indicated that individuals with higher levels of depression are more likely to engage in rumination in the evening, not in the morning, than those with lower levels of depression. These findings suggest that rumination in the evening would play an important role in the exacerbation and maintenance of depression. (PsycINFO Database Record (c) 2016 APA, all rights reserved)
KW  - *Depression (Emotion)
KW  - *Human Biological Rhythms
KW  - *Individual Differences
KW  - *Rumination (Cognitive Process)
KW  - Major Depression
M3  - doi:10.1037/a0022757
DO  - 10.1037/a0022757
ER  -
TY  - JOUR
PMID  - 19899844
ID  - 2009-20626-006
T1  - A longitudinal study of rumination and distraction in formerly depressed inpatients and community controls.
JF  - Journal of Abnormal Psychology
A1  - Huffziger, Silke
A1  - Reinhard, Iris
A1  - Kuehner, Christine
VL  - 118
IS  - 4
SP  - 746
EP  - 756
Y1  - 2009
CY  - US
AD  - Kuehner, Christine: Research Group Longitudinal and Intervention Research, Central Institute of Mental Health, P.O. Box 122120, Mannheim, Germany, D-68072, christine.kuehner@zi-mannheim.de
PB  - American Psychological Association
SN  - 1939-1846(Electronic),0021-843X(Print)
N2  - The response styles theory (S. Nolen-Hoeksema, B. E. Wisco, & S. Lyubomirsky, 2008) supposes that ruminative coping is a cognitive risk factor for the course of depression, whereas distractive coping has protective effects. The authors present a longitudinal study on reciprocal relations between coping styles and depressive symptoms. They investigated 82 formerly depressed inpatients 4 weeks, 6 months, and 3.5 years after hospital discharge together with 76 age- and gender-matched community controls. Depressive symptoms predicted future symptom-focused rumination over the initial short-term interval in both samples. In former inpatients, this predictive effect was also significant over the subsequent long-term interval. Symptom-focused rumination and distraction were significant predictors of future depressive symptoms across both intervals, with sample-specific effects. In the community sample, symptom-focused rumination predicted more depressive symptoms, whereas in former inpatients, distractive coping predicted fewer depressive symptoms over time. The authors conclude that interventions aimed at reducing rumination should preferably be applied in preventive and early intervention settings, although in individuals with a history of more severe and long-standing depression rumination might gradually lose its capacity to predict the further illness course. In these persons, interventions should particularly strengthen distractive coping. (PsycInfo Database Record (c) 2022 APA, all rights reserved)
KW  - *Coping Behavior
KW  - *Distraction
KW  - *Major Depression
KW  - *Risk Factors
KW  - *Rumination (Cognitive Process)
KW  - Symptoms
KW  - Coping Style
M3  - doi:10.1037/a0016946
DO  - 10.1037/a0016946
ER  -
TY  - JOUR
PMID  - 19899845
ID  - 2009-20626-007
T1  - Rumination and impaired resource allocation in depression.
JF  - Journal of Abnormal Psychology
A1  - Levens, Sara M.
A1  - Muhtadie, Luma
A1  - Gotlib, Ian H.
VL  - 118
IS  - 4
SP  - 757
EP  - 766
Y1  - 2009
CY  - US
AD  - Levens, Sara M.: Department of Psychology, Stanford University, Bldg. 420, Jordan Hall, Stanford, CA, US, 94305, slevens@stanford.edu
PB  - American Psychological Association
SN  - 1939-1846(Electronic),0021-843X(Print)
N2  - Depression is characterized by a range of cognitive deficits that theorists posit are due to the resource capturing properties of rumination. The present study was designed to examine the relation between rumination and resource allocation in depression. Twenty-five depressed and 25 nondepressed participants completed a modified dual-task version of the recency-probes task, which assesses the controlled allocation of cognitive resources by comparing performance across low- and high-interference conditions. In low-interference conditions, participants performed either the recency-probes task or a tracking task, which required participants to track specific stimuli across trials (i.e., no dual-task interference). In the high-interference condition, participants performed both the recency-probes task and the tracking task, which required the controlled allocation of resources to resolve dual-task interference. Depressed participants performed significantly worse than did their nondepressed counterparts in only the high-interference condition; performance of the 2 groups was comparable in the low-interference conditions. Furthermore, the degree to which depressed participants were impaired in the high-interference condition was correlated .74 with rumination. These findings suggest that an association between rumination and impairments in resource allocation underlies the cognitive difficulties experienced by depressed individuals. (PsycInfo Database Record (c) 2022 APA, all rights reserved)
KW  - *Cognitive Ability
KW  - *Major Depression
KW  - *Rumination (Cognitive Process)
KW  - *Short Term Memory
KW  - Cognition
M3  - doi:10.1037/a0017206
DO  - 10.1037/a0017206
ER  -
TY  - JOUR
ID  - 2011-10980-001
T1  - Does similarity make a difference? Predicting cohesion and attendance behaviors within exercise group settings.
JF  - Group Dynamics: Theory, Research, and Practice
A1  - Dunlop, William L.
A1  - Beauchamp, Mark R.
VL  - 15
IS  - 3
SP  - 258
EP  - 266
Y1  - 2011
CY  - US
AD  - Dunlop, William L.: Department of Psychology, University of British Columbia, Vancouver, BC, Canada, V6T 1Z1, wdunlop@psych.ubc.ca
PB  - Educational Publishing Foundation
SN  - 1930-7802(Electronic),1089-2699(Print)
N2  - In this study, we assessed the ability of perceptual surface-level (i.e., observable qualities such as age and physical condition) and deep-level (i.e., nonobservable qualities such as attitudes and values) similarity to predict cohesion and attendance within exercise groups. Following the 2nd class of their respective programs, participants (N = 273) from 46 registered group-based exercise programs completed perceptual measures of surface-level similarity, deep-level similarity, social cohesion, and task cohesion. Following the 8th class of these programs, attendance data were collected. Perceptions of deep-level similarity were found to predict task cohesion. In contrast, perceptions of surface-level similarity were found to predict social cohesion and program attendance. Taken together, these results suggest that perceptions of surface-level and deep-level similarity may have noteworthy implications for involvement within group-based exercise programs. (PsycINFO Database Record (c) 2016 APA, all rights reserved)
KW  - *Attitude Similarity
KW  - *Exercise
KW  - *Group Cohesion
KW  - Group Participation
M3  - doi:10.1037/a0023642
DO  - 10.1037/a0023642
ER  -
TY  - JOUR
PMID  - 19025265
ID  - 2008-16224-005
T1  - Anticipated affective consequences of physical activity adoption and maintenance.
JF  - Health Psychology
A1  - Dunton, Genevieve Fridlund
A1  - Vaughan, Elaine
VL  - 27
IS  - 6
SP  - 703
EP  - 710
Y1  - 2008
CY  - US
AD  - Dunton, Genevieve Fridlund: Cancer Prevention Fellow, Health Promotion Research Branch, Behavioral Research Program, Division of Cancer Control and Population Sciences, National Cancer Institute, National Institutes of Health, 6130 Executive Boulevard, EPN Rm 4051C MSC 7365, Bethesda, MD, US, 20892-7365, duntong@mail.nih.gov
PB  - American Psychological Association
SN  - 1930-7810(Electronic),0278-6133(Print)
N2  - Objective: The expected emotional consequences of future actions are thought to play an important role in health behavior change. This research examined whether anticipated affective consequences of success and failure vary across stages of physical activity change and differentially predict physical activity adoption as compared to maintenance. Design: Using a prospective design over a 3-month period, a community sample of 329 healthy, middle-aged adults were assessed at 2 time points. Main Outcome Measures: Anticipated positive and negative emotions, stage of behavior change (precontemplation [PC], contemplation [C], preparation [P], action [A], maintenance [M]), and level of physical activity. Results: At baseline, anticipated positive emotions were greater in C versus PC, whereas anticipated negative emotions were greater in M versus A and in M versus P. Higher anticipated positive but not negative emotions predicted physical activity adoption and maintenance after 3 months. Conclusion: Although the expected affective consequences of future success and failure differentiated among individuals in the early and later stages of physical activity change, respectively; only the anticipated affective consequences of success predicted future behavior. (PsycINFO Database Record (c) 2016 APA, all rights reserved)
KW  - *Emotional Responses
KW  - *Health Behavior
KW  - *Physical Activity
KW  - *Stages of Change
KW  - Consequence
M3  - doi:10.1037/0278-6133.27.6.703
DO  - 10.1037/0278-6133.27.6.703
ER  -
TY  - JOUR
PMID  - 22288406
ID  - 2012-02235-001
T1  - The moderating role of exercise on stress-related effects on the hippocampus and memory in later adulthood.
JF  - Neuropsychology
A1  - Head, Denise
A1  - Singh, Tara
A1  - Bugg, Julie M.
VL  - 26
IS  - 2
SP  - 133
EP  - 143
Y1  - 2012
CY  - US
AD  - Head, Denise: Department of Psychology, Washington University, Campus Box 1125, One Brookings Drive, St. Louis, MO, US, 63130, dhead@wustle.edu
PB  - American Psychological Association
SN  - 1931-1559(Electronic),0894-4105(Print)
N2  - Objective: Chronic stress has well-documented negative effects on hippocampal structure and function, and has been suggested to contribute to age-related declines. In contrast, there is evidence that exercise has beneficial effects in older adults. The current investigation examined effects of lifetime stress on hippocampal volume and memory, the moderating role of stress on age effects, and the moderating role of exercise on stress-related effects. Method: Measures of lifetime stress, exercise engagement, magnetic-resonance-imaging-based volumes, and cognitive performance were obtained in a sample of healthy middle-aged and older adults. Results: There was a significant negative influence of stress on hippocampal volume. In addition, exercise engagement moderated effects of lifetime stress on both hippocampal volume and memory. Specifically, lower exercise engagement individuals evidenced greater stress-related declines compared with high exercise engagement individuals. Conclusions: These novel findings suggest that benefits of exercise in later adulthood may extend to minimizing detrimental effects of stress on the hippocampus and memory. (PsycInfo Database Record (c) 2022 APA, all rights reserved)
KW  - *Aerobic Exercise
KW  - *Aging
KW  - *Episodic Memory
KW  - *Hippocampus
KW  - *Stress Reactions
KW  - Chronic Stress
M3  - doi:10.1037/a0027108
DO  - 10.1037/a0027108
ER  -
TY  - JOUR
ID  - 2010-06824-005
T1  - Examining the relations between rumination and adjustment: Do ethnic differences exist between Asian and European Americans?
JF  - Asian American Journal of Psychology
A1  - Chang, Edward C.
A1  - Tsai, William
A1  - Sanna, Lawrence J.
VL  - 1
IS  - 1
SP  - 46
EP  - 56
Y1  - 2010
CY  - US
AD  - Chang, Edward C.: Department of Psychology, University of Michigan, 530 Church Street, Ann Arbor, MI, US, 48109, changec@umich.edu
PB  - Educational Publishing Foundation
SN  - 1948-1993(Electronic),1948-1985(Print)
N2  - Past studies have pointed to the dysfunctional nature of rumination in adults. However, past research has not examined ethnic variations. Accordingly, this study examined ethnic differences in rumination in 184 Asian American and 238 European American college students. Consistent with expectations, Asian Americans were found to ruminate more than European Americans. However, rumination was found to have a weaker association with measures of adjustment (viz., affectivity, depressive symptoms, anxious symptoms, and life satisfaction) in Asian Americans compared with European Americans. As a result of conducting regression analyses to determine whether rumination was a unique predictor of functioning beyond affectivity, we found rumination to be a more distinct and useful predictor of functioning for Asian Americans than for European Americans. Overall, compared with findings for European Americans, our findings indicate that important ethnic differences need to be considered in studying rumination in Asian Americans. (PsycInfo Database Record (c) 2024 APA, all rights reserved)
KW  - *Adjustment
KW  - *Asians
KW  - *Racial and Ethnic Differences
KW  - *Rumination (Cognitive Process)
KW  - *White People
KW  - Ethnic Identity
M3  - doi:10.1037/a0018821
DO  - 10.1037/a0018821
ER  -
TY  - JOUR
PMID  - 20515230
ID  - 2010-09991-011
T1  - Rumination and emotion-related biases in refreshing information.
JF  - Emotion
A1  - Bernblum, Rona
A1  - Mor, Nilly
VL  - 10
IS  - 3
SP  - 423
EP  - 432
Y1  - 2010
CY  - US
AD  - Mor, Nilly: School of Education, Hebrew University, Mount Scopus, Jerusalem, Israel, 91905, nmor@huji.ac.il
PB  - American Psychological Association
SN  - 1931-1516(Electronic),1528-3542(Print)
N2  - The present research examined rumination-related biases in refreshing, a component process of memory updating that involves briefly thinking back to a just-activated thought or percept. In 2 studies, participants were presented with neutral words and with task-relevant (Study 1) and task-irrelevant (Study 2) emotional words. We predicted that brooding, a maladaptive subtype of rumination would be associated with biased refreshing. Compared with nonbrooders, brooders showed slowed refreshing (of emotional and neutral words) when relevant emotional words were presented. Moreover, whereas among nonbrooders only task-relevant emotional words impaired refreshing of neutral words, among brooders both relevant and irrelevant emotional words led to this impairment. These biases were not accounted for by depression, and they were specific to refreshing words rather than to perceptual processing of the words. These findings are discussed in relation to the magnitude and nature of emotional interference in rumination. (PsycINFO Database Record (c) 2016 APA, all rights reserved)
KW  - *Emotional Content
KW  - *Major Depression
KW  - *Memory
KW  - *Rumination (Cognitive Process)
KW  - Cognitive Bias
KW  - Executive Function
M3  - doi:10.1037/a0018427
DO  - 10.1037/a0018427
ER  -
TY  - JOUR
PMID  - 21534677
ID  - 2011-08729-001
T1  - Results of the “Active by Choice Today” (ACT) randomized trial for increasing physical activity in low-income and minority adolescents.
JF  - Health Psychology
A1  - Wilson, Dawn K.
A1  - Van Horn, M. Lee
A1  - Kitzman-Ulrich, Heather
A1  - Saunders, Ruth
A1  - Pate, Russell
A1  - Lawman, Hannah G.
A1  - Hutto, Brent
A1  - Griffin, Sarah
A1  - Zarrett, Nicole
A1  - Addy, Cheryl L.
A1  - Mansard, Leslie
A1  - Mixon, Gary
A1  - Brown, Porschia V.
VL  - 30
IS  - 4
SP  - 463
EP  - 471
Y1  - 2011
CY  - US
AD  - Wilson, Dawn K.: Department of Psychology, Barnwell College, University of South Carolina, Columbia, SC, US, 29208, wilsondk@mailbox.sc.edu
PB  - American Psychological Association
SN  - 1930-7810(Electronic),0278-6133(Print)
N2  - Objective: This study reports the results of the “Active by Choice Today” (ACT) trial for increasing moderate-to-vigorous physical activity (MVPA) in low-income and minority adolescents. Design: The ACT program was a randomized controlled school-based trial testing the efficacy of a motivational plus behavioral skills intervention on increasing MVPA in underserved adolescents. Twenty-four middle schools were matched on school size, percentage minorities, percentage free or reduce lunch, and urban or rural setting before randomization. A total of 1,563 6th grade students (mean age, 11.3 years, 73% African American, 71% free or reduced lunch, 55% female) participated in either a 17-week (over one academic year) intervention or comparison after-school program. Main Outcome Measure: The primary outcome measure was MVPA based on 7-day accelerometry estimates at 2-weeks postintervention and an intermediate outcome was MVPA at midintervention. Results: At midintervention students in the intervention condition engaged in 4.87 greater minutes of MVPA per day (95% CI: 1.18 to 8.57) than control students. Students in intervention schools engaged in 9.11 min (95% CI: 5.73 to 12.48) more of MVPA per day than those in control schools during the program time periods; indicating a 27 min per week increase in MVPA. No significant effect of the ACT intervention was found outside of school times or for MVPA at 2-weeks postintervention. Conclusions: Motivational and behavioral skills programs are effective at increasing MVPA in low-income and minority adolescents during program hours, but further research is needed to address home barriers to youth MVPA. (PsycINFO Database Record (c) 2016 APA, all rights reserved)
KW  - *Educational Programs
KW  - *Exercise
KW  - *Health Promotion
KW  - *Physical Activity
KW  - *School Based Intervention
KW  - Lower Income Level
KW  - Middle School Students
KW  - Minority Groups
M3  - doi:10.1037/a0023390
DO  - 10.1037/a0023390
ER  -
TY  - JOUR
ID  - 2010-25392-003
T1  - Evaluating a team building intervention in a youth exercise setting.
JF  - Group Dynamics: Theory, Research, and Practice
A1  - Bruner, Mark W.
A1  - Spink, Kevin S.
VL  - 14
IS  - 4
SP  - 304
EP  - 317
Y1  - 2010
CY  - US
AD  - Bruner, Mark W.: School of Kinesiology & Health Studies, Queen’s University, 69 Union Street, Kingston, ON, Canada, K7L 3N6
PB  - Educational Publishing Foundation
SN  - 1930-7802(Electronic),1089-2699(Print)
N2  - The purpose of this study was to examine the relationship between the mechanisms in an established team building (TB) activity intervention and cohesion, its proposed outcome as well as conduct a process evaluation of the intervention in a youth exercise setting. Participants (N = 100, 13–17 years) were members of school-based exercise clubs randomly assigned to either a TB or control condition. In the TB condition, trained leaders implemented an established TB protocol (Carron & Spink, 1993). Results revealed a positive association between the specified mechanisms in the TB intervention and the proposed outcome of task cohesion. The evaluation of the intervention also revealed that the TB components were implemented as prescribed, and the intervention appeared to be appropriate for a youth setting. (PsycINFO Database Record (c) 2016 APA, all rights reserved)
KW  - *Evaluation
KW  - *Exercise
KW  - *Group Cohesion
KW  - *Intervention
KW  - Team Teaching Method
M3  - doi:10.1037/a0018296
DO  - 10.1037/a0018296
ER  -
TY  - JOUR
PMID  - 21133542
ID  - 2010-24978-001
T1  - Interaction between physical environment, social environment, and child characteristics in determining physical activity at child care.
JF  - Health Psychology
A1  - Gubbels, Jessica S.
A1  - Kremers, Stef P. J.
A1  - van Kann, Dave H. H.
A1  - Stafleu, Annette
A1  - Candel, Math J. J. M.
A1  - Dagnelie, Pieter C.
A1  - Thijs, Carel
A1  - de Vries, Nanne K.
VL  - 30
IS  - 1
SP  - 84
EP  - 90
Y1  - 2011
CY  - US
AD  - Gubbels, Jessica S.: NUTRIM School for Nutrition, Toxicology and Metabolism, Maastricht University Medical Centre, Department of Health Promotion, P.O. Box 616, Maastricht, Netherlands, 6200 MD, jessica.gubbels@maastrichtuniversity.nl
PB  - American Psychological Association
SN  - 1930-7810(Electronic),0278-6133(Print)
N2  - Objective: To investigate the association between the child-care environment and physical activity of 2- and 3-year-olds. Based on an ecological view of environmental influences on health behavior, we hypothesized that the social and physical environment, as well as child characteristics (age and gender), would show independent and interactive effects on children's physical activity intensity. Design: Observations of physical activity intensity were performed among children (N = 175) at 9 Dutch child-care centers. Aspects of the child-care environment were assessed using the validated Environment and Policy Assessment and Observation (EPAO) Instrument. Multilevel linear regression analyses examined the association of environment and child characteristics with children's activity intensity. Moderation was tested by including interaction terms in the analyses, with subsequent post hoc analyses for significant interaction terms. Main Outcome Measure: Observed child physical activity intensity, measured with the Observational System for Recording Physical Activity in Children—Preschool Version. Results: A large proportion of the observed activities were classified as sedentary, while far fewer observations were classified as moderate or vigorous. Activity opportunities in the physical environment (assessed using EPAO) and prompts by staff and peers were significantly and positively related to physical activity intensity, while group size was negatively related to activity intensity. The influence of the physical environment was moderated by social environment (peer group size), while the social environment in turn interacted with child characteristics (age and gender) in determining activity intensity. Conclusion: Our findings are in line with the ecological perspective regarding environmental influences on behavior, and stress the importance of incorporating the child-care environment in efforts to prevent childhood overweight and obesity. (PsycINFO Database Record (c) 2016 APA, all rights reserved)
KW  - *Classroom Environment
KW  - *Health Behavior
KW  - *Physical Activity
KW  - *Preschool Students
KW  - *Social Environments
KW  - Child Care
KW  - Social Influences
KW  - Student Characteristics
KW  - Child Characteristics
M3  - doi:10.1037/a0021586
DO  - 10.1037/a0021586
ER  -
TY  - JOUR
PMID  - 21895375
ID  - 2011-20061-001
T1  - Dynamic psychological and behavioral changes in the adoption and maintenance of exercise.
JF  - Health Psychology
A1  - Renner, Britta
A1  - Hankonen, Nelli
A1  - Ghisletta, Paolo
A1  - Absetz, Pilvikki
VL  - 31
IS  - 3
SP  - 306
EP  - 315
Y1  - 2012
CY  - US
AD  - Renner, Britta: Department of Psychology, University of Konstanz, P.O. 47, Konstanz, Germany, 78457, britta.renner@uni-konstanz.de
PB  - American Psychological Association
SN  - 1930-7810(Electronic),0278-6133(Print)
N2  - Objective: Although health cognitions are regarded as key determinants for health behavior change, they are rarely studied from a dynamic perspective, evaluating the impact of changes in cognitions on changes in behavior. In the present study, we examine how changes in phase-specific and generic health cognitions influence first, the adoption of exercise and later, the maintenance of the newly acquired behavior. Methods: Participants were middle-aged, Finnish adults participating in a lifestyle intervention to prevent Type 2 diabetes (N = 389). Health cognitions and exercise were measured at baseline (preintervention) and twice after a lifestyle intervention took place (at 3 months and after 1 year). Results: The results show that both phase-specific and generic health cognitions changed during the intervention. However, these changes were most pronounced within those participants who started at a lower level to begin with. Most important, evidence for the dynamic interplay between changes in health cognitions and health behavior was observed: Phase-specific health cognitions facilitated the adoption as well as the maintenance of behavior changes. Conclusions: Thus, health cognitions are amenable to change, and these changes are adaptive in terms of initiating and maintaining health behavior change. This has implications both for practical intervention research, as well as for theory development. (PsycINFO Database Record (c) 2016 APA, all rights reserved)
KW  - *Behavior Change
KW  - *Exercise
KW  - *Health Behavior
KW  - Self-Efficacy
M3  - doi:10.1037/a0025302
DO  - 10.1037/a0025302
ER  -
TY  - JOUR
PMID  - 21842960
ID  - 2011-17871-001
T1  - The extent and nature of imagery during worry and positive thinking in generalized anxiety disorder.
JF  - Journal of Abnormal Psychology
A1  - Hirsch, Colette R.
A1  - Hayes, Sarra
A1  - Mathews, Andrew
A1  - Perman, Gemma
A1  - Borkovec, Tom
VL  - 121
IS  - 1
SP  - 238
EP  - 243
Y1  - 2012
CY  - US
AD  - Hirsch, Colette R.: Department of Psychology, Institute of Psychiatry, King’s College London, De Crespigny Park, London, United Kingdom, SE5 8AF, colette.hirsch@kcl.ac.uk
PB  - American Psychological Association
SN  - 1939-1846(Electronic),0021-843X(Print)
N2  - Clients in treatment for Generalized Anxiety Disorder (GAD) were compared to a control group to assess the extent and nature of imagery during worry or while thinking about a personally relevant positive future event. Two methods were used to assess mentation and were completed in counter balanced order within the worry and positive conditions. One method assessed the occurrence of imagery by requiring participants to categorize their mentation as verbal thoughts or images every 10 s. The other method involved participants estimating the duration of any imagery that occurred in the previous 10 s. Imagery during worry occurred less often than while thinking about a positive event for both groups, but GAD clients had a more pronounced deficit of imagery during worry than the control group. Images that occurred were briefer during worry than while thinking about a positive future event and were briefer in the GAD than the control group for both worry and positive conditions. The results thus confirmed that imagery is less common during worry in clients with GAD but also demonstrated that the imagery that does occur in GAD is briefer. (PsycInfo Database Record (c) 2022 APA, all rights reserved)
KW  - *Anxiety
KW  - *Generalized Anxiety Disorder
KW  - *Imagery
KW  - Thinking
M3  - doi:10.1037/a0024947
DO  - 10.1037/a0024947
ER  -
TY  - JOUR
PMID  - 21319881
ID  - 2011-02594-001
T1  - Rapid cellular genesis and apoptosis: Effects of exercise in the adult rat.
JF  - Behavioral Neuroscience
A1  - Kerr, Abigail L.
A1  - Swain, Rodney A.
VL  - 125
IS  - 1
SP  - 1
EP  - 9
Y1  - 2011
CY  - US
AD  - Swain, Rodney A.: Department of Psychology, University of Wisconsin— Milwaukee, PO Box 413, Milwaukee, WI, US, 53201, rswain@uwm.edu
PB  - American Psychological Association
SN  - 1939-0084(Electronic),0735-7044(Print)
N2  - Long-term aerobic exercise improves cognition in both human and nonhuman animals and induces plastic changes in the central nervous system (CNS), including neurogenesis and angiogenesis. However, the early and immediate effects of exercise on the CNS have not been adequately explored. There is some evidence to suggest that exercise is initially challenging to the nervous system and that the plastic changes commonly associated with chronic exercise may result as adaptations to this challenge. The current experiment assessed levels of apoptosis, angiogenesis, and neurogenesis during the first week of an exercise regimen in the adult rat. The results indicate that exercise rapidly induces these processes in the hippocampus and cerebellum. The temporal pattern of these events suggests that voluntary exercise in the adult rat rapidly and transiently induces apoptosis, followed by angiogenesis. Neurogenesis is an immediate and independent consequence of exercise in the hippocampus that may require the additional metabolic support supplied by angiogenesis. This is the first report of CNS neuronal apoptosis as a consequence of exercise in the adult rat and suggests that this process is a potential mediator of rapid exercise-induced plasticity. (PsycINFO Database Record (c) 2016 APA, all rights reserved)
KW  - *Aerobic Exercise
KW  - *Rats
KW  - *Behavioral Neuroscience
KW  - Central Nervous System
KW  - Cognitions
KW  - Neural Plasticity
M3  - doi:10.1037/a0022332
DO  - 10.1037/a0022332
ER  -
TY  - JOUR
PMID  - 21299295
ID  - 2011-02060-007
T1  - Socioeconomic disparities in pain: The role of economic hardship and daily financial worry.
JF  - Health Psychology
A1  - Rios, Rebeca
A1  - Zautra, Alex J.
VL  - 30
IS  - 1
SP  - 58
EP  - 66
Y1  - 2011
CY  - US
AD  - Rios, Rebeca: Johns Hopkins Bayview Medical Center, 4940 Eastern Avenue, Baltimore, MD, US, 21224
PB  - American Psychological Association
SN  - 1930-7810(Electronic),0278-6133(Print)
N2  - Objective: Socioeconomic disparities in pain may be attributable to both greater frequency in stressful financial events as well as greater vulnerability to economic hardship for those at the lower end of the socioeconomic spectrum. This study investigated the effects of economic hardship and daily financial worry on daily pain among women with a chronic musculoskeletal condition. Design: The sample consisted of 250 women with osteoarthritis (N = 105), fibromyalgia (N = 46), or both (N = 99). During an initial assessment, participants' chronic pain diagnosis, level of economic hardship, and demographic information were ascertained. For a period of 30 days, daily diary assessments recorded daily financial worries and daily pain severity. Hypotheses were tested using multilevel modeling for repeated measures in SAS PROC MIXED. Main Outcome Measure: Daily pain severity. Results: Conditions of economic hardship and daily ratings of financial worry both had significant detrimental effects on daily pain. Participants with greater levels of economic hardship reported greater pain severity in response to daily financial worries than their counterparts with little or no economic hardship. Further, participants in the sample who were not employed and who reported higher levels of economic hardship exhibited the most pain reactivity in response to daily financial worries. Conclusion: Economic hardship was associated not only with greater exposure to daily financial worries but also with greater vulnerability to pain on days when daily financial worries were experienced. (PsycInfo Database Record (c) 2024 APA, all rights reserved)
KW  - *Arthritis
KW  - *Chronic Pain
KW  - *Fibromyalgia
KW  - *Financial Strain
KW  - *Socioeconomic Status
KW  - Socioeconomic Disparities
M3  - doi:10.1037/a0022025
DO  - 10.1037/a0022025
ER  -
TY  - JOUR
PMID  - 21299296
ID  - 2011-02060-008
T1  - The invisible benefits of exercise.
JF  - Health Psychology
A1  - Ruby, Matthew B.
A1  - Dunn, Elizabeth W.
A1  - Perrino, Andrea
A1  - Gillis, Randall
A1  - Viel, Sasha
VL  - 30
IS  - 1
SP  - 67
EP  - 74
Y1  - 2011
CY  - US
AD  - Ruby, Matthew B.: Department of Psychology, University of British Columbia, 2136 West Mall, Vancouver, BC, Canada, V6T 1Z4, matt@psych.ubc.ca
PB  - American Psychological Association
SN  - 1930-7810(Electronic),0278-6133(Print)
N2  - Objective: To examine whether—and why—people underestimate how much they enjoy exercise. Design: Across four studies, 279 adults predicted how much they would enjoy exercising, or reported their actual feelings after exercising. Main Outcome Measures: Main outcome measures were predicted and actual enjoyment ratings of exercise routines, as well as intention to exercise. Results: Participants significantly underestimated how much they would enjoy exercising; this affective forecasting bias emerged consistently for group and individual exercise, and moderate and challenging workouts spanning a wide range of forms, from yoga and Pilates to aerobic exercise and weight training (Studies 1 and 2). We argue that this bias stems largely from forecasting myopia, whereby people place disproportionate weight on the beginning of a workout, which is typically unpleasant. We demonstrate that forecasting myopia can be harnessed (Study 3) or overcome (Study 4), thereby increasing expected enjoyment of exercise. Finally, Study 4 provides evidence for a mediational model, in which improving people's expected enjoyment of exercise leads to increased intention to exercise. Conclusion: People underestimate how much they enjoy exercise because of a myopic focus on the unpleasant beginning of exercise, but this tendency can be harnessed or overcome, potentially increasing intention to exercise. (PsycInfo Database Record (c) 2020 APA, all rights reserved)
KW  - *Adult Attitudes
KW  - *Exercise
KW  - Pleasure
M3  - doi:10.1037/a0021859
DO  - 10.1037/a0021859
ER  -
TY  - JOUR
PMID  - 21299297
ID  - 2011-02060-009
T1  - Exercise improves executive function and achievement and alters brain activation in overweight children: A randomized, controlled trial.
JF  - Health Psychology
A1  - Davis, Catherine L.
A1  - Tomporowski, Phillip D.
A1  - McDowell, Jennifer E.
A1  - Austin, Benjamin P.
A1  - Miller, Patricia H.
A1  - Yanasak, Nathan E.
A1  - Allison, Jerry D.
A1  - Naglieri, Jack A.
VL  - 30
IS  - 1
SP  - 91
EP  - 98
Y1  - 2011
CY  - US
AD  - Davis, Catherine L.: Georgia Prevention Institute, Medical College of Georgia, HS1711, Augusta, GA, US, 30912, cadavis@mcg.edu
PB  - American Psychological Association
SN  - 1930-7810(Electronic),0278-6133(Print)
N2  - Objective: This experiment tested the hypothesis that exercise would improve executive function. Design: Sedentary, overweight 7- to 11-year-old children (N = 171, 56% girls, 61% Black, M ± SD age = 9.3 ± 1.0 years, body mass index [BMI] = 26 ± 4.6 kg/m², BMI z-score = 2.1 ± 0.4) were randomized to 13 ± 1.6 weeks of an exercise program (20 or 40 min/day), or a control condition. Main Outcome Measures: Blinded, standardized psychological evaluations (Cognitive Assessment System and Woodcock-Johnson Tests of Achievement III) assessed cognition and academic achievement. Functional MRI measured brain activity during executive function tasks. Results: Intent to treat analysis revealed dose-response benefits of exercise on executive function and mathematics achievement. Preliminary evidence of increased bilateral prefrontal cortex activity and reduced bilateral posterior parietal cortex activity attributable to exercise was also observed. Conclusion: Consistent with results obtained in older adults, a specific improvement on executive function and brain activation changes attributable to exercise were observed. The cognitive and achievement results add evidence of dose-response and extend experimental evidence into childhood. This study provides information on an educational outcome. Besides its importance for maintaining weight and reducing health risks during a childhood obesity epidemic, physical activity may prove to be a simple, important method of enhancing aspects of children's mental functioning that are central to cognitive development. This information may persuade educators to implement vigorous physical activity. (PsycINFO Database Record (c) 2016 APA, all rights reserved)
KW  - *Cognitive Ability
KW  - *Exercise
KW  - *Obesity
KW  - Achievement
KW  - Aerobic Exercise
KW  - Brain
KW  - Prefrontal Cortex
M3  - doi:10.1037/a0021766
DO  - 10.1037/a0021766
ER  -
TY  - JOUR
PMID  - 21688915
ID  - 2011-12280-001
T1  - Moderators and mediators of exercise-induced objective sleep improvements in midlife and older adults with sleep complaints.
JF  - Health Psychology
A1  - Buman, Matthew P.
A1  - Hekler, Eric B.
A1  - Bliwise, Donald L.
A1  - King, Abby C.
VL  - 30
IS  - 5
SP  - 579
EP  - 587
Y1  - 2011
CY  - US
AD  - Buman, Matthew P.: Stanford Prevention Research Center, Stanford University School of Medicine, Medical School Office Building, 251 Campus Drive, Stanford, CA, US, 94305-5411, mbuman@stanford.edu
PB  - American Psychological Association
SN  - 1930-7810(Electronic),0278-6133(Print)
N2  - Objective: Exercise can improve sleep quality, but for whom and by what means remains unclear. We examined moderators and mediators of objective sleep improvements in a 12-month randomized controlled trial among underactive midlife and older adults reporting mild/moderate sleep complaints. Methods: Participants (N = 66, 67% women, 55–79 years) were randomized to moderate-intensity exercise or health education control. Putative moderators were gender, age, physical function, self-reported global sleep quality, and physical activity levels. Putative mediators were changes in BMI, depressive symptoms, and physical function at 6 months. Objective sleep outcomes measured by in-home polysomnography were percent time in Stage I sleep, percent time in Stage II sleep, and number of awakenings during the first third of sleep at 12 months. Results: Baseline physical function and sleep quality moderated changes in Stage I sleep; individuals with higher initial physical function (p = .01) and poorer sleep quality (p = .03) had greater improvements. Baseline physical activity level moderated changes in Stage II sleep (p = .04) and number of awakenings (p = .01); more sedentary individuals had greater improvements. Decreased depressive symptoms (CI:-1.57 to −0.02) mediated change in Stage I sleep. Decreased depressive symptoms (CI:-0.75 to −0.01), decreased BMI (CI:-1.08 to −0.06), and increased physical function (CI: 0.01 to 0.72) mediated change in number of awakenings. Conclusions: Initially less active individuals with higher initial physical function and poorer sleep quality improved the most. Affective, functional, and metabolic mediators specific to sleep architecture parameters were suggested. These results indicate strategies to more efficiently treat poor sleep through exercise in older adults. (PsycInfo Database Record (c) 2020 APA, all rights reserved)
KW  - *Exercise
KW  - *Mediation
KW  - *Physical Activity
KW  - *Sleep
KW  - Middle Adulthood
M3  - doi:10.1037/a0024293
DO  - 10.1037/a0024293
ER  -
TY  - JOUR
PMID  - 21038947
ID  - 2010-22093-004
T1  - Effects of worry on physiological and subjective reactivity to emotional stimuli in generalized anxiety disorder and nonanxious control participants.
JF  - Emotion
A1  - Llera, Sandra J.
A1  - Newman, Michelle G.
VL  - 10
IS  - 5
SP  - 640
EP  - 650
Y1  - 2010
CY  - US
AD  - Llera, Sandra J.: Department of Psychology, The Pennsylvania State University, 226A Moore Building, University Park, PA, US, 16802-2103, sjl216@psu.edu
PB  - American Psychological Association
SN  - 1931-1516(Electronic),1528-3542(Print)
N2  - The present study examined the effect of worry versus relaxation and neutral thought activity on both physiological and subjective responding to positive and negative emotional stimuli. Thirty-eight participants with generalized anxiety disorder (GAD) and 35 nonanxious control participants were randomly assigned to engage in worry, relaxation, or neutral inductions prior to sequential exposure to each of four emotion-inducing film clips. The clips were designed to elicit fear, sadness, happiness, and calm emotions. Self reported negative and positive affect was assessed following each induction and exposure, and vagal activity was measured throughout. Results indicate that worry (vs. relaxation) led to reduced vagal tone for the GAD group, as well as higher negative affect levels for both groups. Additionally, prior worry resulted in less physiological and subjective responding to the fearful film clip, and reduced negative affect in response to the sad clip. This suggests that worry may facilitate avoidance of processing negative emotions by way of preventing a negative emotional contrast. Implications for the role of worry in emotion avoidance are discussed. (PsycInfo Database Record (c) 2022 APA, all rights reserved)
KW  - *Anxiety
KW  - *Emotional Responses
KW  - *Generalized Anxiety Disorder
KW  - *Relaxation
KW  - Physiology
KW  - Subjectivity
M3  - doi:10.1037/a0019351
DO  - 10.1037/a0019351
ER  -
TY  - JOUR
PMID  - 22023436
ID  - 2011-24250-001
T1  - Reactivity in baseline accelerometer data from a physical activity behavioral intervention.
JF  - Health Psychology
A1  - Motl, Robert W.
A1  - McAuley, Edward
A1  - Dlugonski, Deirdre
VL  - 31
IS  - 2
SP  - 172
EP  - 175
Y1  - 2012
CY  - US
AD  - Motl, Robert W.: Department of Kinesiology and Community Health, University of Illinois, 350 Freer Hall, Urbana, IL, US, 61801, robmotl@illinois.edu
PB  - American Psychological Association
SN  - 1930-7810(Electronic),0278-6133(Print)
N2  - Objective: This brief report describes the possibility of reactivity in the baseline assessment of physical activity using accelerometry from two separate randomized controlled trials of a behavior intervention for increasing physical activity in persons with multiple sclerosis (MS). Method: The samples included 18 persons with multiple sclerosis (MS) from Study 1 and 20 from Study 2 who were randomized into treatment arms of the intervention. The participants initially wore an accelerometer over a 7-day period for collection of baseline data, and one week later wore a pedometer over a 7-day period for collection of data for self-monitoring and goal setting in week 1 of the 12-week intervention. The accelerometer and pedometer data were both expressed in average steps per day over a 7-day period. Results: There was a moderate (d = .56), statistically significant (p = .03) difference of 1,822 steps per day between baseline and week 1 of the intervention in Study 1. There was a large (d = 1.36), statistically significant (p = .0001) difference of 2,338 steps per day in Study 2. Conclusion: We are unaware of other research describing a significant change in physical activity between baseline and the first week of a behavioral intervention and believe that this change reflects reactivity in the baseline assessment using accelerometry. (PsycINFO Database Record (c) 2016 APA, all rights reserved)
KW  - *Intervention
KW  - *Multiple Sclerosis
KW  - *Physical Activity
KW  - Exercise
M3  - doi:10.1037/a0025965
DO  - 10.1037/a0025965
ER  -
TY  - JOUR
PMID  - 21574710
ID  - 2011-09904-001
T1  - Does tailoring on additional theoretical constructs enhance the efficacy of a print-based physical activity promotion intervention?
JF  - Health Psychology
A1  - Williams, David M.
A1  - Papandonatos, George D.
A1  - Jennings, Ernestine G.
A1  - Napolitano, Melissa A.
A1  - Lewis, Beth A.
A1  - Whiteley, Jessica A.
A1  - Bock, Beth C.
A1  - Albrecht, Anna E.
A1  - Dunsiger, Shira
A1  - Parisi, Alfred F.
A1  - King, Abby C.
A1  - Marcus, Bess H.
VL  - 30
IS  - 4
SP  - 432
EP  - 441
Y1  - 2011
CY  - US
AD  - Williams, David M.: Department of Community Health, Brown University, Box G-S121-8, Providence, RI, US, 02912, david_m_williams@brown.edu
PB  - American Psychological Association
SN  - 1930-7810(Electronic),0278-6133(Print)
N2  - Objective: To enhance a previously efficacious individually tailored physical activity (PA) promotion intervention by adding theoretical constructs to the tailored feedback. Design: We randomly assigned 248 healthy, underactive (moderate to vigorous physical activity [MVPA] min/week enhanced print). Main Outcome Measure: The 7-day physical activity recall administered at baseline, Month 6, and Month 12, with outcomes operationalized as percentage achieving 150 min/week of MVPA. Results: When controlling for covariates, there was a nonsignificant trend in favor of the enhanced print condition reflecting 46% and 50% greater odds of achieving 150 min/week of MVPA at Month 6 and Month 12, respectively. Conclusion: Enhanced tailoring based on additional theoretical constructs may result in marginal improvements in physical activity outcomes. (PsycINFO Database Record (c) 2016 APA, all rights reserved)
KW  - *Health Promotion
KW  - *Intervention
KW  - *Physical Activity
KW  - *Social Cognition
KW  - *Treatment Outcomes
KW  - Health Behavior
KW  - Models
KW  - Theories
KW  - Written Communication
KW  - Transtheoretical Model
M3  - doi:10.1037/a0023084
DO  - 10.1037/a0023084
ER  -
TY  - JOUR
PMID  - 19594267
ID  - 2009-10284-008
T1  - Parent–child attitude congruence on type and intensity of physical activity: Testing multiple mediators of sedentary behavior in older children.
JF  - Health Psychology
A1  - Anderson, Cheryl B.
A1  - Hughes, Sheryl O.
A1  - Fuemmeler, Bernard F.
VL  - 28
IS  - 4
SP  - 428
EP  - 438
Y1  - 2009
CY  - US
AD  - Anderson, Cheryl B.: Baylor College of Medicine, Department of Pediatrics, Children’s Nutrition Research Center, 1100 Bates, Houston, TX, US, 77030, cheryla@bcm.tmc.edu
PB  - American Psychological Association
SN  - 1930-7810(Electronic),0278-6133(Print)
N2  - Objective: This study examined parent–child attitudes on value of specific types and intensities of physical activity, which may explain gender differences in child activity, and evaluated physical activity as a mechanism to reduce time spent in sedentary behaviors. Design: A community sample of 681 parents and 433 children (mean age 9.9 years) reported attitudes on importance of vigorous and moderate intensity team and individually performed sports/activities, as well as household chores. Separate structural models (LISREL 8.7) for girls and boys tested whether parental attitudes were related to child TV and computer via child attitudes, sport team participation, and physical activity, controlling for demographic factors. Main Outcome Measures: Child 7-day physical activity, sport teams, weekly TV, computer. Results: Parent–child attitude congruence was more prevalent among boys, and attitudes varied by ethnicity, parent education, and number of children. Positive parent–child attitudes for vigorous team sports were related to increased team participation and physical activity, as well as reduced TV and computer in boys and girls. Value of moderate intensity household chores, such as cleaning house and doing laundry, was related to decreased team participation and increased TV in boys. Only organized team sports, not general physical activity, was related to reduced TV and computer. Conclusion: Results support parents’ role in socializing children’s achievement task values, affecting child activity by transferring specific attitudes. Value of vigorous intensity sports provided the most benefits to activity and reduction of sedentary behavior, while valuing household chores had unexpected negative effects. (PsycINFO Database Record (c) 2019 APA, all rights reserved)
KW  - *Human Sex Differences
KW  - *Motivation
KW  - *Parent Child Relations
KW  - *Parental Attitudes
KW  - *Physical Activity
KW  - Child Attitudes
KW  - Sedentary Behavior
M3  - doi:10.1037/a0014522
DO  - 10.1037/a0014522
ER  -
TY  - JOUR
PMID  - 21639638
ID  - 2011-10886-001
T1  - The long-term efficacy of two computer-tailored physical activity interventions for older adults: Main effects and mediators.
JF  - Health Psychology
A1  - van Stralen, Maartje M.
A1  - de Vries, Hein
A1  - Mudde, Aart N.
A1  - Bolman, Catherine
A1  - Lechner, Lilian
VL  - 30
IS  - 4
SP  - 442
EP  - 452
Y1  - 2011
CY  - US
AD  - van Stralen, Maartje M.: Department of Psychology, Open University of the Netherlands, P.O. Box 2960, Heerlen, Netherlands, 6401 DL, mm.vanstralen@vumc.nl
PB  - American Psychological Association
SN  - 1930-7810(Electronic),0278-6133(Print)
N2  - Objective: Low-cost (e.g., computer-tailored) interventions with sustained effects are needed to increase and maintain physical activity in older adults. This study examined the long-term efficacy of 2 computer-tailored physical activity interventions for older adults and its psychosocial and environmental mediators. Methods: A clustered randomized controlled trial (N = 1,971) was conducted that included 3 research arms: (a) basic computer-tailored print intervention, targeting psychosocial mediators; (b) environmentally computer-tailored print intervention, targeting psychosocial and environmental mediators; and (c) no-intervention control group. Interventions were developed using the intervention mapping approach and consisted of 3 computer-tailored letters delivered over 4 months. Questionnaires assessed the study outcomes (i.e., total weekly days and total weekly minutes of physical activity) at baseline and 12 months. Potential mediators (i.e., awareness, attitude, self-efficacy, intention, social influence, intrinsic motivation, self-regulation, and perceived environment) were assessed at baseline and at 3 or 6 months. Results: Multilevel regression analyses revealed that both interventions significantly changed total weekly days of physical activity compared with the control group, but only the environmentally computer-tailored print intervention significantly changed weekly minutes of physical activity. Multiple mediation models showed that the effects of both interventions on weekly days of physical activity were mediated by changes in awareness and intention. Conclusions: Computer-tailored interventions were effective in inducing long-term behavioral changes in physical activity behavior of older adults. Awareness and intention were found to be important mediators of changing daily physical activity and should be included in future computer-tailored intervention studies. (PsycINFO Database Record (c) 2016 APA, all rights reserved)
KW  - *Computers
KW  - *Health Promotion
KW  - *Intervention
KW  - *Mediation
KW  - *Physical Activity
KW  - Exercise
M3  - doi:10.1037/a0023579
DO  - 10.1037/a0023579
ER  -
TY  - JOUR
ID  - 2010-05355-003
T1  - Physical activity and Alzheimer’s disease: A meta-analysis of cohort studies.
JF  - GeroPsych: The Journal of Gerontopsychology and Geriatric Psychiatry
A1  - Weih, Markus
A1  - Degirmenci, Ümüt
A1  - Kreil, Sebastian
A1  - Kornhuber, Johannes
VL  - 23
IS  - 1
SP  - 17
EP  - 20
Y1  - 2010
CY  - Germany
AD  - Weih, Markus: Department of Psychiatry and Psychotherapy, University of Erlangen-Nurnberg, Schwabachanlage 6, Erlangen, Germany, D-91054, markus.weih@uk-erlangen.de
PB  - Hogrefe Publishing
SN  - 1662-971X(Electronic),1662-9647(Print)
N2  - The association between physical activity and Alzheimer’s disease is of major interest. We performed a Medline search for cohort studies. Studies on cognitive decline, case-controls, or studies without clear descriptions and duplicate publications were excluded. Overall, we included 6 cohorts of high quality (most studies were performed in elderly patients) in the overall analysis, which investigated 10,380 participants in total with 271 cases of Alzheimer’s disease. The calculated pooled odds ratio of the dichotomized endpoint physical activity Yes or High vs. No or Low and Alzheimer’s disease was 0.59 (0.50–0.69). Our results suggest that physical activity is inversely associated with Alzheimer’s disease. Future studies should address the impact of midlife physical activity on development of Alzheimer’s disease in later life. (PsycINFO Database Record (c) 2016 APA, all rights reserved)
KW  - *Alzheimer's Disease
KW  - *Geriatric Patients
KW  - *Physical Activity
KW  - Pharmacology
KW  - Prevention
M3  - doi:10.1024/1662-9647/a000005
DO  - 10.1024/1662-9647/a000005
ER  -
TY  - JOUR
PMID  - 20175637
ID  - 2010-03250-009
T1  - Promoting self-determined motivation for exercise in cardiac rehabilitation: The role of autonomy support.
JF  - Rehabilitation Psychology
A1  - Russell, Kelly L.
A1  - Bray, Steven R.
VL  - 55
IS  - 1
SP  - 74
EP  - 80
Y1  - 2010
CY  - US
AD  - Bray, Steven R.: Department of Kinesiology, McMaster University, 1280 Main Street West, Hamilton, ON, Canada, L8S 4K1, sbray@mcmaster.ca
PB  - American Psychological Association
SN  - 1939-1544(Electronic),0090-5550(Print)
N2  - Objective: Using self-determination theory (SDT), we examined relationships between cardiac rehabilitation (CR) participants’ perceived autonomy support, motivation for exercise, and exercise behavior. Research Method/Design: Male CR outpatients (N = 53; Mage = 62.83 ± 10.78 years). The design was correlational (cross-sectional and prospective), examining relationships between perceived autonomy support and motivation for exercise at Week 4 of CR participation as well as motivation and CR attendance and other indicators of exercise behavior (frequency, duration, total exercise time) at a 1-week follow-up, 10 weeks later. Results: Perceived autonomy support was correlated with self-determined motivation, r(53) = .32, p r(53) = .34, p R² = .27; β = .52, p < .001). Conclusion: Results support SDT and the potential for autonomy support from interventionists to affect self-determined motivation and exercise behavior of participants involved in CR. (PsycINFO Database Record (c) 2016 APA, all rights reserved)
KW  - *Exercise
KW  - *Heart Disorders
KW  - *Independence (Personality)
KW  - *Motivation
KW  - *Self-Determination
KW  - Rehabilitation
KW  - Autonomy
M3  - doi:10.1037/a0018416
DO  - 10.1037/a0018416
ER  -
TY  - JOUR
PMID  - 21767037
ID  - 2011-14572-001
T1  - The Health Action Process Approach as a motivational model for physical activity self-management for people with multiple sclerosis: A path analysis.
JF  - Rehabilitation Psychology
A1  - Chiu, Chung-Yi
A1  - Lynch, Ruth T.
A1  - Chan, Fong
A1  - Berven, Norman L.
VL  - 56
IS  - 3
SP  - 171
EP  - 181
Y1  - 2011
CY  - US
AD  - Chiu, Chung-Yi: Department of Rehabilitation Counseling, University of Texas Southwestern Medical Center, 6011 Harry Hines Boulevard, Room V3.818, Dallas, TX, US, 75390-9088, Chung-Yi.Chiu@UTSouthwestern.edu
PB  - American Psychological Association
SN  - 1939-1544(Electronic),0090-5550(Print)
N2  - Objective: To evaluate the Health Action Process Approach (HAPA) as a motivational model for physical activity self-management for people with multiple sclerosis (MS). Design: Quantitative descriptive research design using path analysis. Participants: One hundred ninety-five individuals with MS were recruited from the National Multiple Sclerosis Society and a neurology clinic at a university teaching hospital in the Midwest. Outcome Measures: Outcome was measured by the Physical Activity Stages of Change Instrument, along with measures for nine predictors (severity, action self-efficacy, outcome expectancy, risk perception, perceived barriers, intention, maintenance self-efficacy, action and coping planning, and recovery self-efficacy). Results: The respecified HAPA physical activity model fit the data relatively well (goodness-of-fit index = .92, normed fit index = .91, and comparative fit index = .93) explaining 38% of the variance in physical activity. Recovery self-efficacy, action and coping planning, and perceived barriers directly contributed to the prediction of physical activity. Outcome expectancy significantly influenced intention and the relationship between intention and physical activity is mediated by action and coping planning. Action self-efficacy, maintenance self-efficacy, and recovery self-efficacy directly or indirectly affected physical activity. Severity of MS and action self-efficacy had an inverse relationship with perceived barriers and perceived barriers influenced physical activity. Conclusions: Empirical support was found for the proposed HAPA model of physical activity for people with MS. The HAPA model appears to provide useful information for clinical rehabilitation and health promotion interventions. (PsycINFO Database Record (c) 2016 APA, all rights reserved)
KW  - *Health Promotion
KW  - *Multiple Sclerosis
KW  - *Physical Activity
KW  - *Rehabilitation
KW  - *Self-Management
KW  - Models
KW  - Motivation
M3  - doi:10.1037/a0024583
DO  - 10.1037/a0024583
ER  -
TY  - JOUR
PMID  - 20836604
ID  - 2010-18776-006
T1  - Adults' physical activity patterns across life domains: Cluster analysis with replication.
JF  - Health Psychology
A1  - Rovniak, Liza S.
A1  - Sallis, James F.
A1  - Saelens, Brian E.
A1  - Frank, Lawrence D.
A1  - Marshall, Simon J.
A1  - Norman, Gregory J.
A1  - Conway, Terry L.
A1  - Cain, Kelli L.
A1  - Hovell, Melbourne F.
VL  - 29
IS  - 5
SP  - 496
EP  - 505
Y1  - 2010
CY  - US
AD  - Rovniak, Liza S.: Pennsylvania State University College of Medicine, Division of General Internal Medicine, H034, 500 University Drive, PO Box 850, Hershey, PA, US, 17033, lrovniak@hmc.psu.edu
PB  - American Psychological Association
SN  - 1930-7810(Electronic),0278-6133(Print)
N2  - Objective: Identifying adults' physical activity patterns across multiple life domains could inform the design of interventions and policies. Design: Cluster analysis was conducted with adults in two U.S. regions (Baltimore/Washington, DC, n = 702; Seattle, WA [King County], n = 987) to identify different physical activity patterns based on adults' reported physical activity across four life domains: leisure, occupation, transport, and home. Objectively measured physical activity, and psychosocial and built (physical) environment characteristics of activity patterns were examined. Main Outcome Measures: Accelerometer-measured activity, reported domain-specific activity, psychosocial characteristics, built environment, body mass index. Results: Three clusters replicated (κ = .90–.93) across both regions: Low Activity, Active Leisure, and Active Job. The Low Activity and Active Leisure adults were demographically similar, but Active Leisure adults had the highest psychosocial and built environment support for activity, highest accelerometer-measured activity, and lowest body mass index. Compared to the other clusters, the Active Job cluster had lower socioeconomic status and intermediate accelerometer-measured activity. Conclusion: Adults can be clustered into groups based on their patterns of accumulating physical activity across life domains. Differences in psychosocial and built environment support between the identified clusters suggest that tailored interventions for different subgroups may be beneficial. (PsycINFO Database Record (c) 2018 APA, all rights reserved)
KW  - *Built Environment
KW  - *Exercise
KW  - *Psychosocial Factors
KW  - Cluster Analysis
KW  - Intervention
M3  - doi:10.1037/a0020428
DO  - 10.1037/a0020428
ER  -
TY  - JOUR
PMID  - 20836605
ID  - 2010-18776-007
T1  - Relationship of body mass index and psychosocial factors on physical activity in underserved adolescent boys and girls.
JF  - Health Psychology
A1  - Kitzman-Ulrich, Heather
A1  - Wilson, Dawn K.
A1  - Van Horn, M. Lee
A1  - Lawman, Hannah G.
VL  - 29
IS  - 5
SP  - 506
EP  - 513
Y1  - 2010
CY  - US
AD  - Kitzman-Ulrich, Heather: Department of Family Medicine, University of North Texas Health Science Center, 855 Montgomery Street, TX, US, 76107, Ft. Worth, heather.kitzman-ulrich@unthsc.edu
PB  - American Psychological Association
SN  - 1930-7810(Electronic),0278-6133(Print)
N2  - Objective: Previous research indicates that body mass index (BMI) and sex are important factors in understanding physical activity (PA) levels. The present study examined the influence of BMI on psychosocial variables (self-efficacy, social support) and PA in underserved (ethnic minority, low income) boys in comparison with girls. Methods: Participants (N = 669; 56% girls; 74% African American) were recruited from the “Active by Choice Today” trial. Main Outcome Measures:BMI ʐ score was calculated from objectively collected height and weight data, and PA was assessed with 7-day accelerometry estimates. Self-report questionnaires were used to measure self-efficacy and social support (family, peers) for PA. Results: A 3-way interaction between BMI z score, sex, and family support on PA was shown such that family support was positively associated with PA in normal-weight but not overweight or obese boys, and was not associated with PA in girls. Self-efficacy had the largest effect size related to PA in comparison with the other psychosocial variables studied. Conclusions: Self-efficacy was found to be an important variable related to PA in underserved youth. Future studies should evaluate possible barriers to PA in girls, and overweight youth, to provide more effective family support strategies for underserved adolescents' PA. (PsycInfo Database Record (c) 2024 APA, all rights reserved)
KW  - *Body Mass Index
KW  - *Exercise
KW  - *Human Sex Differences
KW  - *Physical Activity
KW  - *Psychosocial Factors
KW  - Self-Efficacy
KW  - Social Support
KW  - Black People
M3  - doi:10.1037/a0020853
DO  - 10.1037/a0020853
ER  -
TY  - JOUR
PMID  - 21604836
ID  - 2011-10497-001
T1  - Rumination partially mediates the associations between perceived ethnic discrimination, emotional distress, and aggression.
JF  - Cultural Diversity & Ethnic Minority Psychology
A1  - Borders, Ashley
A1  - Liang, Christopher T. H.
VL  - 17
IS  - 2
SP  - 125
EP  - 133
Y1  - 2011
CY  - US
AD  - Borders, Ashley: The College of New Jersey, Department of Psychology, P.O. Box 7718, Ewing, NJ, US, 08628-0718, borders@tcnj.edu
PB  - Educational Publishing Foundation
SN  - 1939-0106(Electronic),1099-9809(Print)
N2  - Research suggests that perceived ethnic discrimination is associated with poor psychological and physiological health. Rumination, or perseverative thoughts about negative experiences, may constitute a maladaptive coping strategy that mediates the associations between perceived discrimination, emotional distress, and aggression. Our sample consisted of 170 ethnic minority and 134 White American participants. For ethnic minority participants, we found a pattern of correlations consistent with rumination partially mediating a causal link between perceived discrimination and depressive symptoms, hostility, anger, and aggression. In White participants, by contrast, the significant associations between perceived discrimination and these indices of emotional and behavioral distress were not statistically mediated by rumination. We discuss possible theoretical and clinical implications of these results. (PsycInfo Database Record (c) 2024 APA, all rights reserved)
KW  - *Attitudes
KW  - *Distress
KW  - *Race and Ethnic Discrimination
KW  - *Rumination (Cognitive Process)
KW  - Aggressive Behavior
KW  - Emotional States
KW  - Major Depression
M3  - doi:10.1037/a0023357
DO  - 10.1037/a0023357
ER  -
TY  - JOUR
PMID  - 21517169
ID  - 2011-08395-001
T1  - What else do you feel when you feel sad? Emotional overproduction, neuroticism and rumination.
JF  - Emotion
A1  - Hervas, Gonzalo
A1  - Vazquez, Carmelo
VL  - 11
IS  - 4
SP  - 881
EP  - 895
Y1  - 2011
CY  - US
AD  - Hervas, Gonzalo: School of Psychology, Universidad Complutense de Madrid, Campus de Somosaguas s/n, Madrid, Spain, 28223, ghervas@psi.ucm.es
PB  - American Psychological Association
SN  - 1931-1516(Electronic),1528-3542(Print)
N2  - Numerous experimental and naturalistic studies have shown the relevant role of ruminative styles in the onset, duration and severity of depressive episodes. Recent research has increasingly focused on the precursors of these ruminative responses. Neuroticism has been found to be closely related to ruminative styles, but the nature of this relationship is unknown. Across three studies, we explored the role of emotional overproduction, conceptualized as the tendency to simultaneously experience an elevated number of negative emotions and feelings during sad episodes. Study 1 showed that emotional overproduction is independently and strongly associated with ruminative styles. Furthermore, emotional overproduction was found to mediate the relationship between neuroticism and ruminative styles. Study 2 replicated these findings in a large community sample even after controlling for mood, personality, and other emotion-related variables. In Study 3, we conducted a laboratory study to increase the internal and external validity of our findings. Implications for personality, for coping and stress literature, and for clinical research and treatment are suggested. (PsycInfo Database Record (c) 2020 APA, all rights reserved)
KW  - *Emotional Responses
KW  - *Emotions
KW  - *Neuroticism
KW  - *Rumination (Cognitive Process)
KW  - *Sadness
KW  - Coping Behavior
KW  - Major Depression
KW  - Stress
KW  - Stress Reactions
KW  - Emotional Processing
M3  - doi:10.1037/a0021770
DO  - 10.1037/a0021770
ER  -
TY  - JOUR
PMID  - 21171797
ID  - 2010-25727-007
T1  - Exercise as stigma management for individuals with onset-controllable and onset-uncontrollable spinal cord injury.
JF  - Rehabilitation Psychology
A1  - Tyrrell, Ashley C.
A1  - Hetz, Samuel P.
A1  - Barg, Carolyn J.
A1  - Latimer, Amy E.
VL  - 55
IS  - 4
SP  - 383
EP  - 390
Y1  - 2010
CY  - US
AD  - Latimer, Amy E.: School of Kinesiology and Health Studies, Physical Education Centre, Queen’s University, Kingston, ON, Canada, K7L 3N6, tyrellashley@gmail.com
PB  - American Psychological Association
SN  - 1939-1544(Electronic),0090-5550(Print)
N2  - Studies have suggested that individuals with physical disabilities are often stigmatized and are perceived to possess less favorable physical and psychological characteristics than individuals without disability. Purpose: To investigate whether able-bodied adults' perceptions of people with different causes of spinal cord injury (SCI) are influenced by physical activity status information. Method and Participants: Each participant (N = 198) read all five vignettes describing individuals with SCI who had varying levels of physical activity participation and cause of injury information (e.g., onset-uncontrollable [hit by impaired driver] and onset-controllable [caused by impaired driving]). After reading each vignette, participants completed a 12-item Warmth and Competence Questionnaire to evaluate each target. One-way repeated measures multivariate analyses of variance were conducted to examine the within-subjects differences. Results: Physically active individuals with onset-uncontrollable SCI were rated most favorably on warmth and competence. Physically active individuals with onset-controllable SCI also were rated more favorably on warmth and competence than physically inactive targets with onset-controllable SCI. Conclusion: A physically active lifestyle may be beneficial in managing the stigma experienced by individuals with both onset-controllable and onset-uncontrollable SCI. (PsycINFO Database Record (c) 2016 APA, all rights reserved)
KW  - *Disabilities
KW  - *Impression Management
KW  - *Physical Activity
KW  - *Spinal Cord Injuries
KW  - Stigma
M3  - doi:10.1037/a0021539
DO  - 10.1037/a0021539
ER  -
TY  - JOUR
PMID  - 21171799
ID  - 2010-25727-009
T1  - Validity of a stage algorithm for physical activity in participants recruited from orthopedic and cardiac rehabilitation clinics.
JF  - Rehabilitation Psychology
A1  - Lippke, Sonia
A1  - Fleig, Lena
A1  - Pomp, Sarah
A1  - Schwarzer, Ralf
VL  - 55
IS  - 4
SP  - 398
EP  - 408
Y1  - 2010
CY  - US
AD  - Lippke, Sonia: Universiteit Maastricht, Department of Health Promotion, PO-box 616, Maastricht, Netherlands, 6200 MD
PB  - American Psychological Association
SN  - 1939-1544(Electronic),0090-5550(Print)
N2  - Objective: For stage-matched interventions, individuals must be classified with respect to their previous behaviors and in conjunction with their future intentions. A novel procedure for the assessment of stages in physical activity was developed. For this, individuals' activity and their regarding intentions were compared with recommended levels of activity. The aim was to examine the psychometric properties. Design: In a cross-sectional study, stages were assessed in 366 study participants (84 in cardiac and 282 in orthopedic rehabilitation) in terms of their previous physical activity and their intention to perform recommended activity levels in the future. Main Outcome Measures: Stages of change were compared to self-reported behavior, intention, planning, self-efficacy, risk perception, pros, cons, and social support. Misclassification, sensitivity, specificity, receiver operating characteristic (ROC) curves, non-linear trends, and planned contrasts were computed. Results: In comparison to previous studies, sensitivity (44%–99%) was high and specificity was similar or low (3%–88%), depending on the type of validation outcome selected. When using less demanding criteria (i.e., less intensive activity), measurement quality decreased, although not always significantly. Applying contrast analyses, more than half of the predicted stage differences were confirmed. No main differences between orthopedic and cardiac, ambulant and stationary rehabilitation appeared and no interactions were found. Conclusion: The stage algorithm proved to have acceptable measurement qualities in study participants recruited in both cardiac and orthopedic rehabilitation. Especially in detecting Intenders and Actors the stage algorithm performed well. Mechanisms of adopting and maintaining recommended activity levels seem to operate equally in both groups. (PsycINFO Database Record (c) 2016 APA, all rights reserved)
KW  - *Activity Level
KW  - *Health Behavior
KW  - *Intention
KW  - *Motivation
KW  - *Rehabilitation
KW  - Exercise
KW  - Taxonomies
M3  - doi:10.1037/a0021563
DO  - 10.1037/a0021563
ER  -
TY  - JOUR
PMID  - 19929117
ID  - 2009-22297-002
T1  - Long-term relations between intentions, planning, and exercise: A 3-year longitudinal study after orthopedic rehabilitation.
JF  - Rehabilitation Psychology
A1  - Reuter, Tabea
A1  - Ziegelmann, Jochen P.
A1  - Lippke, Sonia
A1  - Schwarzer, Ralf
VL  - 54
IS  - 4
SP  - 363
EP  - 371
Y1  - 2009
CY  - US
AD  - Reuter, Tabea: Department of Psychology, University of Konstanz, P.O. Box 47, Konstanz, Germany, 78457, tabea.reuter@uni-konstanz.de
PB  - American Psychological Association
SN  - 1939-1544(Electronic),0090-5550(Print)
N2  - Objective: Planning has been hypothesized to operate as a mediator linking intentions to health behaviors. To explore the temporal variation of these constructs and their interrelationships, a long-term study of intentions, planning, and physical activity was conducted. Method: A sample of 328 individuals in orthopedic rehabilitation provided data at five measurement occasions over 3 years after their discharge from rehabilitation. A process-oriented approach combining mediation analysis and latent growth curve (LGC) modeling was applied. Results: The orthopedic rehabilitation led to an initial increase in planning and behavior, followed by a decrease after 6 months and stabilization for the next 2.5 years. Intention revealed a slight but constant decrease for 6 months and remained stable up to 3 years after rehabilitation. The mediation model confirmed planning as mediator between intention and physical activity in former rehabilitation participants. Conclusions: Prior evidence on the mediating role of planning in the intention-behavior relation is corroborated and extended by the present findings at the level of long-term processes. Planning can and should be integrated in rehabilitation treatment programs to facilitate sustainable recovery. (PsycINFO Database Record (c) 2016 APA, all rights reserved)
KW  - *Exercise
KW  - *Health Behavior
KW  - *Intention
KW  - *Physical Activity
KW  - Rehabilitation
M3  - doi:10.1037/a0017830
DO  - 10.1037/a0017830
ER  -
TY  - JOUR
ID  - 2010-21047-010
T1  - Étude exploratoire des attitudes envers l'activité physique chez les sujets souffrant d'un trouble panique. [Exploratory study of the attitudes towards physical-activity of subjects suffering from panic disorder.]
JF  - Canadian Journal of Behavioural Science / Revue canadienne des sciences du comportement
A1  - Vaillancourt, L.
A1  - Bélanger, C.
VL  - 42
IS  - 4
SP  - 293
EP  - 301
Y1  - 2010
CY  - US
AD  - Bélanger, C.: Departement de psychologie, Universite du Quebec a Montreal, C. P. 8888, Succ. Centre-ville, Montreal, PQ, Canada, H3C 3P8, belanger.claude@uqam.ca
PB  - Educational Publishing Foundation
SN  - 1879-2669(Electronic),0008-400X(Print)
N2  - The aim of this study was to assess the attitude of panic disorder patients with and without agoraphobia (PD/A) concerning physical activities. Self-report instruments were used to compare 141 PD/A subjects (68 being in remission of their symptoms) to 172 control subjects. Results indicated that PD/A subjects are more prone to apprehend physical sensations related to the practise of physical activities, more specifically tachycardia, vertigo and hot flushes. They also tend to fear that those symptoms could generate negative consequences. In comparison with control subjects, PD/A subjects find the practise of aerobic physical activities harder and less pleasurable. PD/A subjects considered in remission could present a cognitive style likely to maintain a vulnerability to recurrence of symptoms. Clinical implications are discussed and future directions are delineated. (PsycInfo Database Record (c) 2022 APA, all rights reserved)
KW  - *Agoraphobia
KW  - *Panic Disorder
KW  - *Physical Activity
KW  - Panic
KW  - Self-Report
M3  - doi:10.1037/a0021220
DO  - 10.1037/a0021220
ER  -
TY  - JOUR
PMID  - 20954778
ID  - 2010-21619-001
T1  - Maintenance of physical activity and dietary change following a telephone-delivered intervention.
JF  - Health Psychology
A1  - Eakin, Elizabeth
A1  - Reeves, Marina
A1  - Winkler, Elisabeth
A1  - Lawler, Sheleigh
A1  - Owen, Neville
VL  - 29
IS  - 6
SP  - 566
EP  - 573
Y1  - 2010
CY  - US
AD  - Eakin, Elizabeth: University of Queensland, CPRC, School of Population Health, Level 3 Public Health Building, Herston Road, Herston, QLD, Australia, 4006, e.eakin@uq.edu.au
PB  - American Psychological Association
SN  - 1930-7810(Electronic),0278-6133(Print)
N2  - Objective: To examine the maintenance of behavioral changes 6 months following a telephone-delivered physical activity and diet intervention. Design: Patients (n = 434) with Type 2 diabetes or hypertension were recruited from 10 primary care practices in a disadvantaged community; practices were randomized to a telephone-counseling intervention (TC; 5 practices, n = 228) or usual care (UC; 5 practices, n = 206). Main Outcome Measures: Validated, self-report measures of physical activity and diet were taken at baseline, 12 months (end-of-intervention), and 18 months (6 months postintervention completion). Results: For physical activity, the significant (p p p = .05]. Intervention effects across all health behavior outcomes were stronger for the subgroup (n = 145) adhering to the study protocol. Conclusion: Telephone-delivered interventions can promote maintenance of health behavior change. Studies with longer-term follow-up are needed, particularly to determine how intervention duration and intensity might further enhance maintenance. (PsycINFO Database Record (c) 2016 APA, all rights reserved)
KW  - *Behavior Change
KW  - *Counseling
KW  - *Diabetes
KW  - *Hypertension
KW  - *Telephone Systems
KW  - Diets
KW  - Exercise
KW  - Health Behavior
KW  - Intervention
KW  - Physical Activity
KW  - Treatment Effectiveness Evaluation
KW  - Type 2 Diabetes
M3  - doi:10.1037/a0021359
DO  - 10.1037/a0021359
ER  -
TY  - JOUR
PMID  - 19485566
ID  - 2009-07961-014
T1  - Voluntary physical exercise alters attentional orienting and social behavior in a rat model of attention-deficit/hyperactivity disorder.
JF  - Behavioral Neuroscience
A1  - Hopkins, Michael E.
A1  - Sharma, Mita
A1  - Evans, Gretchen C.
A1  - Bucci, David J.
VL  - 123
IS  - 3
SP  - 599
EP  - 606
Y1  - 2009
CY  - US
AD  - Bucci, David J.: Department of Psychological and Brain Sciences, Dartmouth College, 6207 Moore Hall, Hanover, NH, US, 03755, david.j.bucci@dartmouth.edu
PB  - American Psychological Association
SN  - 1939-0084(Electronic),0735-7044(Print)
N2  - The effects of voluntary physical exercise on attentional function and social behavior were examined in male and female spontaneously hypertensive rats (SHR), a commonly used animal model of attention-deficit/hyperactivity disorder (ADHD). Rats in the exercise groups had free access to a running wheel for 2 weeks and then all rats received nonreinforced presentations of a visual stimulus (light) during the 1st training session, followed by daily sessions in which the light was paired with food. Nonexercising male and female SHR rats exhibited more unconditioned orienting behavior than Wistar–Kyoto rats. SHRs also exhibited impaired conditioning when the light was paired with food. Exercise reduced orienting in female SHRs but not in male SHRs. In the social interaction task, nonexercising male and female SHRs interacted more with an unfamiliar rat than Wistar–Kyoto rats. Exercise reduced the number of social interactions in female SHRs but not male SHRs. There were no differences in general locomotor activity observed between the nonexercising and exercising SHRs. These data indicate that exercise may preferentially benefit female SHRs, and has implications for using exercise as an intervention for ADHD and for understanding sex differences in the effects of exercise on behavior. (PsycINFO Database Record (c) 2016 APA, all rights reserved)
KW  - *Animal Learning
KW  - *Associative Processes
KW  - *Hypertension
KW  - *Physical Activity
KW  - *Rats
KW  - Animal Models
KW  - Attention Deficit Disorder with Hyperactivity
M3  - doi:10.1037/a0015632
DO  - 10.1037/a0015632
ER  -
TY  - JOUR
ID  - 2010-10961-006
T1  - Groupness and adherence in structured exercise settings.
JF  - Group Dynamics: Theory, Research, and Practice
A1  - Spink, Kevin S.
A1  - Wilson, Kathleen S.
A1  - Priebe, Carly S.
VL  - 14
IS  - 2
SP  - 163
EP  - 173
Y1  - 2010
CY  - US
AD  - Spink, Kevin S.: College of Kinesiology, University of Saskatchewan, 87 Campus Drive, Saskatoon, SK, Canada, S7N 5B2, kevin.spink@usask.ca
PB  - Educational Publishing Foundation
SN  - 1930-7802(Electronic),1089-2699(Print)
N2  - This study examined the relationship between groupness and self-reported exercise adherence. Exercise participants (N = 86) recalled a structured setting where they had been active with others during the last six months. To capture groupness, five group variables (i.e., common fate, mutual benefit, social structure, group processes, and self-categorization) were assessed. Indicators of self-reported adherence were participant's recall of frequency (times/month) and percent attendance in a specified structured exercise setting. Results from structural equation modeling revealed an acceptable fit: χ² = 18.89, p > .05, Root Mean Square Error of Approximation (RMSEA) = 0.075, Comparative Fit Index (CFI) = 0.95 for the hypothesized model. Groupness was positively related to self-reported adherence explaining 20% of the variance in adherence. These findings provide preliminary support for the idea that perceiving a collection of exercise participants as being more like a group may be associated with adherence in a structured exercise setting. (PsycINFO Database Record (c) 2016 APA, all rights reserved)
KW  - *Group Participation
KW  - Physical Activity
M3  - doi:10.1037/a0017596
DO  - 10.1037/a0017596
ER  -
TY  - JOUR
PMID  - 20822257
ID  - 2010-18177-001
T1  - Use it or lose it? Wii brain exercise practice and reading for domain knowledge.
JF  - Psychology and Aging
A1  - Ackerman, Phillip L.
A1  - Kanfer, Ruth
A1  - Calderwood, Charles
VL  - 25
IS  - 4
SP  - 753
EP  - 766
Y1  - 2010
CY  - US
AD  - Ackerman, Phillip L.: School of Psychology, Georgia Institute of Technology, 654 Cherry Street, MC 0170, Atlanta, US, 30332-0170, phillip.ackerman@psych.gatech.edu
PB  - American Psychological Association
SN  - 1939-1498(Electronic),0882-7974(Print)
N2  - We investigated the training effects and transfer effects associated with 2 approaches to cognitive activities (so-called brain training) that might mitigate age-related cognitive decline. A sample of 78 adults between the ages of 50 and 71 completed 20 one-hr training sessions with the Nintendo Wii Big Brain Academy software over the course of 1 month and, in a second month, completed 20 one-hr reading sessions with articles on 4 different current topics (order of assignment was counterbalanced for the participants). An extensive battery of cognitive and perceptual speed ability measures was administered before and after each month of cognitive training activities, along with a battery of domain-knowledge tests. Results indicated substantial improvements on the Wii tasks, somewhat less improvement on the domain knowledge tests, and practice-related improvements on 6 of the 10 ability tests. However, there was no significant transfer of training from either the Wii practice or the reading tasks to measures of cognitive and perceptual speed abilities. Implications for these findings are discussed in terms of adult intellectual development and maintenance. (PsycInfo Database Record (c) 2022 APA, all rights reserved)
KW  - *Aging
KW  - *Cognition
KW  - *Cognitive Ability
KW  - *Training
KW  - *Transfer (Learning)
KW  - Computer Games
KW  - Computer Software
KW  - Knowledge Level
KW  - Reading Comprehension
KW  - Brain Training
M3  - doi:10.1037/a0019277
DO  - 10.1037/a0019277
ER  -
TY  - JOUR
PMID  - 19222313
ID  - 2009-01738-018
T1  - Looking on the bright side: Accessing benign meanings reduces worry.
JF  - Journal of Abnormal Psychology
A1  - Hirsch, Colette R.
A1  - Hayes, Sarra
A1  - Mathews, Andrew
VL  - 118
IS  - 1
SP  - 44
EP  - 54
Y1  - 2009
CY  - US
AD  - Hirsch, Colette R.: Institute of Psychiatry, PO77, De Crespigny Park, London, United Kingdom, SE5 8AF, colette.hirsch@iop.kcl.ac.uk
PB  - American Psychological Association
SN  - 1939-1846(Electronic),0021-843X(Print)
N2  - This research investigated whether increasing access to benign outcomes of ambiguous events decreases excessive worry. Participants reporting high levels of worry were assigned either to practice in accessing benign meanings of threat-related homographs and emotionally ambiguous scenarios or to a control condition in which threatening or benign meanings were accessed with equal frequency. Results were assessed by use of a breathing focus task that involved categorizing the valence of thought intrusions before and after an instructed worry period and a test of working memory capacity available to participants while worrying. In comparison with the control group, the benign group reported fewer negative thought intrusions (as rated by both participants and an assessor) and less anxiety during the breathing focus task and showed greater residual working memory capacity while worrying. These findings suggest that enhancing access to benign outcomes is an effective method of reducing both the persistence of worry and its detrimental consequences. (PsycInfo Database Record (c) 2022 APA, all rights reserved)
KW  - *Anxiety
KW  - *Cognitive Processes
KW  - *Short Term Memory
KW  - Response Bias
M3  - doi:10.1037/a0013473
DO  - 10.1037/a0013473
ER  -
TY  - JOUR
ID  - 2010-19589-003
T1  - Assessing multidimensional exercise amotivation among adults and older individuals: The Amotivation Toward Exercise Scale–2.
JF  - European Journal of Psychological Assessment
A1  - Vlachopoulos, Symeon P.
A1  - Letsiou, Markela
A1  - Palaiologou, Anastasia
A1  - Leptokaridou, Elisavet T.
A1  - Gigoudi, Maria A.
VL  - 26
IS  - 4
SP  - 248
EP  - 255
Y1  - 2010
CY  - Germany
AD  - Vlachopoulos, Symeon P.: Laboratory of Social Research on Physical Activity, Department of Physical Education and Sport Science, Serres Aristotle University of Thessaloniki, Aghios Ioannis, Serres, Greece, 62110, vlachop@phed-sr.auth.gr
PB  - Hogrefe Publishing
SN  - 2151-2426(Electronic),1015-5759(Print)
N2  - The present study reported on the inclusion of a task-characteristics assessment to the Amotivation Toward Exercise Scale (ATES; Vlachopoulos & Gigoudi, 2008) and the evaluation of the revised self-report instrument (ATES-2) among physically active Greek-speaking adults and older individuals. The ATES-2 was completed by two samples of 201 and 150 physically active older individuals aged from 50 to 81 years and 781 adult exercise participants aged from 18 to 68 years. For both populations the results revealed a sound factor structure, strong internal consistency, and evidence supporting five correlated factors against five uncorrelated factors, a single factor, and a hierarchical structure. Factor discriminant validity analyses revealed five distinct factors for the older individuals whereas the outcome and value amotivation factors were perceived as indistinguishable for the adult exercise participants. Further, regression analyses provided initial support for the predictive validity of the scale scores. Overall, initial psychometric evidence emerged in support of the ATES-2 scores pointing to a promising instrument for the study of amotivation beliefs in regard to exercise behavior for both physically active adults and older individuals. (PsycINFO Database Record (c) 2019 APA, all rights reserved)
KW  - *Exercise
KW  - *Factor Analysis
KW  - *Motivation
KW  - *Psychometrics
KW  - *Self-Determination
KW  - Confirmatory Factor Analysis
KW  - Physical Activity
KW  - Psychological Theories
M3  - doi:10.1027/1015-5759/a000033
DO  - 10.1027/1015-5759/a000033
ER  -
TY  - JOUR
ID  - 2010-19589-006
T1  - Initial validity evidence for the Behavioral Regulation in Exercise Questionnaire-2 among Greek exercise participants.
JF  - European Journal of Psychological Assessment
A1  - Moustaka, Frederiki C.
A1  - Vlachopoulos, Symeon P.
A1  - Vazou, Spyridoula
A1  - Kaperoni, Maria
A1  - Markland, David A.
VL  - 26
IS  - 4
SP  - 269
EP  - 276
Y1  - 2010
CY  - Germany
AD  - Vlachopoulos, Symeon P.: Laboratory of Social Research on Physical Activity, Department of Physical Education and Sport Science, Serres Aristotle University of Thessaloniki, Aghios Ioannis, Serres, Greece, 62110, vlachop@phed-sr.auth.gr
PB  - Hogrefe Publishing
SN  - 2151-2426(Electronic),1015-5759(Print)
N2  - The present study investigated the factor structure, scale dimensionality, discriminant validity, internal consistency, simplex structure, and nomological validity of the Greek translation of the Behavioral Regulation in Exercise Questionnaire-2 (BREQ-2; Markland & Tobin, 2004). A total of 733 Greek exercise participants completed the translated scale to indicate their reasons for participation in structured exercise programs. Confirmatory factor analyses supported the a priori 5-factor structure with strong internal consistency for the instrument subscales. Further support was obtained for the simplex pattern as well as the nomological correlations of the translated BREQ-2 responses with self-determination theory variables. Overall, the results provided initial support for the psychometric value of the Greek translation of the BREQ-2, rendering it appropriate for continued self-determination exercise research among Greek-speaking exercise participants. (PsycINFO Database Record (c) 2018 APA, all rights reserved)
KW  - *Exercise
KW  - *Health Behavior
KW  - *Motivation
KW  - *Questionnaires
KW  - *Self-Determination
KW  - Physical Activity
KW  - Psychological Theories
KW  - Psychometrics
KW  - Test Validity
M3  - doi:10.1027/1015-5759/a000036
DO  - 10.1027/1015-5759/a000036
ER  -
TY  - JOUR
PMID  - 19653783
ID  - 2009-11528-019
T1  - The BDNF Val66Met polymorphism is associated with rumination in healthy adults.
JF  - Emotion
A1  - Beevers, Christopher G.
A1  - Wells, Tony T.
A1  - McGeary, John E.
VL  - 9
IS  - 4
SP  - 579
EP  - 584
Y1  - 2009
CY  - US
AD  - Beevers, Christopher G.: Department of Psychology, University of Texas at Austin, 1 University Station, A8000, Austin, TX, US, 78712, beevers@psy.utexas.edu
PB  - American Psychological Association
SN  - 1931-1516(Electronic),1528-3542(Print)
N2  - This study examined associations between the tendency to ruminate and 2 polymorphisms: the Val66Met polymorphism in the brain-derived neurotrophic factor (BDNF) gene and 5-HTTLPR polymorphism in the serotonin transporter gene (SLC6A4). Participants were a homogeneous group of healthy, unmedicated, never depressed individuals with few current symptoms of depression (N = 71). Results indicated that met heterozygotes of the BDNF allele were significantly more likely to ruminate than individuals homozygous for the val BDNF allele. There was no association between rumination and the 5-HTTLPR polymorphism. Furthermore, the interaction between the 5-HTTLPR and BDNF polymorphisms did not predict rumination. Results suggest that variation in the BDNF gene may contribute to the tendency to ruminate. Because this association exists in healthy adults, it may represent a susceptibility factor for affective disorders. (PsycINFO Database Record (c) 2016 APA, all rights reserved)
KW  - *Genes
KW  - *Genetic Linkage
KW  - *Physiological Correlates
KW  - *Polymorphism
KW  - *Rumination (Cognitive Process)
KW  - Major Depression
KW  - Serotonin
KW  - Brain Derived Neurotrophic Factor
M3  - doi:10.1037/a0016189
DO  - 10.1037/a0016189
ER  -
TY  - JOUR
PMID  - 22746369
ID  - 2012-17080-004
T1  - Exploring the relationship between work-related rumination, sleep quality, and work-related fatigue.
JF  - Journal of Occupational Health Psychology
A1  - Querstret, Dawn
A1  - Cropley, Mark
VL  - 17
IS  - 3
SP  - 341
EP  - 353
Y1  - 2012
CY  - US
AD  - Querstret, Dawn: School of Psychology, University of Surrey, Guildford, Surrey, United Kingdom, GU2 7XH, d.querstret@surrey.ac.uk
PB  - Educational Publishing Foundation
SN  - 1939-1307(Electronic),1076-8998(Print)
N2  - This study examined the association among three conceptualizations of work-related rumination (affective rumination, problem-solving pondering, and detachment) with sleep quality and work-related fatigue. It was hypothesized that affective rumination and poor sleep quality would be associated with increased fatigue and that problem-solving pondering and detachment would be associated with decreased fatigue. The mediating effect of sleep quality on the relationship between work-related rumination and fatigue was also tested. An online questionnaire was completed by a heterogeneous sample of 719 adult workers in diverse occupations. The following variables were entered as predictors in a regression model: affective rumination, problem-solving pondering, detachment, and sleep quality. The dependent variables were chronic work-related fatigue (CF) and acute work-related fatigue (AF). Affective rumination was the strongest predictor of increased CF and AF. Problem-solving pondering was a significant predictor of decreased CF and AF. Poor sleep quality was predictive of increased CF and AF. Detachment was significantly negatively predictive for AF. Sleep quality partially mediated the relationship between affective rumination and fatigue and between problem-solving pondering and fatigue. Work-related affective rumination appears more detrimental to an individual's ability to recover from work than problem-solving pondering. In the context of identifying mechanisms by which demands at work are translated into ill-health, this appears to be a key finding and suggests that it is the type of work-related rumination, not rumination per se, that is important. (PsycINFO Database Record (c) 2016 APA, all rights reserved)
KW  - *Fatigue
KW  - *Occupational Stress
KW  - *Rumination (Cognitive Process)
KW  - Sleep
M3  - doi:10.1037/a0028552
DO  - 10.1037/a0028552
ER  -
TY  - JOUR
PMID  - 21401254
ID  - 2011-04969-010
T1  - Leisure-time physical activity and marital status in relation to depression between men and women: A prospective study.
JF  - Health Psychology
A1  - Wang, Feng
A1  - DesMeules, Marie
A1  - Luo, Wei
A1  - Dai, Sulan
A1  - Lagace, Claudia
A1  - Morrison, Howard
VL  - 30
IS  - 2
SP  - 204
EP  - 211
Y1  - 2011
CY  - US
AD  - Wang, Feng: 785 Carling Avenue, Ottawa, ON, Canada, K1A 0K9, feng.wang@phac-aspc.gc.ca
PB  - American Psychological Association
SN  - 1930-7810(Electronic),0278-6133(Print)
N2  - Background: Previous studies have identified the preventive effect of leisure-time physical activity (LTPA) on depression. Women and men have different emotional vulnerabilities. The impact of LTPA on depression varies by gender. Little is known about the impact of LTPA on depression for people with different marital status. Objectives: The objective of this study was to assess the long-term effects of LTPA, changes in LTPA, and marital status on the risk of developing depression for general Canadians. Methods: Data from the biennial National Population Health Survey (NPHS) cycles conducted between 1994/95 and 2004/05 were analyzed in 2008. After excluding individuals with preexisting depression at baseline, respondents were classified as physically active or inactive and then followed up in subsequent cycles of the NPHS to look at risk of developing depression. Individuals who changed their activity level were also examined. Subgroup analyses by different marital status were performed to identify high-risk populations. Results: In 1994/1995, 17,276 participants were included in the NPHS longitudinal panel. Respondents who were inactive were more likely to be older, female, obese, widowed/separated/divorced, not working, low income, and lacking social support. After controlling for potential confounding factors, it was found that LTPA reduced the risk of developing depression for women. The modest risk reduction observed for men was not statistically significant. Women who were active at baseline and two years of follow-up were significantly less likely to report depression at four years of follow-up compared to women who were inactive at baseline and at two years of follow-up. A 51% greater probability of developing depression was observed after two years for women who changed their LTPA from active to inactive compared to women who remained active. No significant results were found for men. Divorced/separated/widowed women who stopped LTPA had 4.2 times the risk of developing depression after two years compared to those who remained active. The risk of developing depression after stopping activity did not vary according to marital status among men. Conclusions: LTPA has preventive effects on depression for women. Reduction in LTPA level is associated with subsequent depression for women. Divorced/separated/widowed women are at particularly high risk of developing depression if LTPA is stopped. (PsycINFO Database Record (c) 2016 APA, all rights reserved)
KW  - *Human Sex Differences
KW  - *Leisure Time
KW  - *Major Depression
KW  - *Marital Status
KW  - *Physical Activity
KW  - Activity Level
KW  - Exercise
M3  - doi:10.1037/a0022434
DO  - 10.1037/a0022434
ER  -
TY  - JOUR
PMID  - 20350037
ID  - 2010-05835-013
T1  - Prospective reciprocal relations between physical activity and depression in female adolescents.
JF  - Journal of Consulting and Clinical Psychology
A1  - Jerstad, Sarah J.
A1  - Boutelle, Kerri N.
A1  - Ness, Kirsten K.
A1  - Stice, Eric
VL  - 78
IS  - 2
SP  - 268
EP  - 272
Y1  - 2010
CY  - US
AD  - Jerstad, Sarah J.: Children’s Hospitals and Clinics of Minnesota, Suite 200, 360 Sherman Street, St. Paul, MN, US, 55102, sarah.jerstad@childrensmn.org
PB  - American Psychological Association
SN  - 1939-2117(Electronic),0022-006X(Print)
N2  - Objective: Although an inverse correlation between physical activity and depression among adolescents has been found in research, this relation has seldom been examined prospectively. Thus, we tested whether physical activity reduces risk for future escalations in depression and whether depression decreases likelihood of future change in physical activity. Method: Data from a longitudinal study involving annual assessments of 496 adolescent girls (mean age = 13 years, SD = 0.73) followed over a 6-year period were analyzed to address these questions. Results: Using analyses that controlled for several covariates, we found that physical activity significantly reduced risk for future increases in depressive symptoms and risk for onset of major–minor depression. Further, depressive symptoms and major–minor depression significantly reduced future physical activity. However, predictive effects were modest for both. Conclusions: Results support a bidirectional relation between exercise and depression and imply that interventions that increase physical activity may reduce risk for depression among this high-risk population. (PsycINFO Database Record (c) 2016 APA, all rights reserved)
KW  - *Exercise
KW  - *Major Depression
KW  - Adolescent Development
KW  - Human Females
KW  - Physique
KW  - Reciprocity
M3  - doi:10.1037/a0018793
DO  - 10.1037/a0018793
ER  -
TY  - JOUR
PMID  - 20230085
ID  - 2010-04888-005
T1  - BDNF genotype moderates the relation between physical activity and depressive symptoms.
JF  - Health Psychology
A1  - Mata, Jutta
A1  - Thompson, Renee J.
A1  - Gotlib, Ian H.
VL  - 29
IS  - 2
SP  - 130
EP  - 133
Y1  - 2010
CY  - US
AD  - Mata, Jutta: Department of Psychology, Building 420, Jordan Hall, Standford, CA, US, 94305, jumata@stanford.edu
PB  - American Psychological Association
SN  - 1930-7810(Electronic),0278-6133(Print)
N2  - Objective: To test whether the BDNF gene interacts with exercise to predict depressive symptoms. Physical activity is associated with a range of positive health outcomes, including fewer depressive symptoms. One plausible mechanism underlying these findings involves Brain-Derived Neurotrophic Factor (BDNF), a protein hypothesized to limit or repair the damage caused by stress. Physical activity increases expression of BDNF, which may enhance brain health. BDNF expression is controlled by the BDNF gene. Compared with individuals without a BDNF met allele, met-allele carriers have a lower expression of BDNF, which has been associated with Major Depressive Disorder. Design: Eighty-two healthy adolescent girls were genotyped for the BDNF val66met polymorphism, and their depressive symptoms and physical activity were assessed using questionnaires. Main Outcome Measures: BDNF genotype, Children’s Depression Inventory, and the Physical Activity Questionnaire for Older Children and Adolescents. Results: The BDNF polymorphism was found to moderate the relation between exercise and depressive symptoms: being physically active was protective for girls with a BDNF met allele (fewer depressive symptoms) but not for girls with the val/val polymorphism. Conclusion: By integrating psychological and biological factors, the present study enhances our understanding of how physical activity contributes to resilience to psychopathology. (PsycINFO Database Record (c) 2016 APA, all rights reserved)
KW  - *Exercise
KW  - *Genotypes
KW  - *Physical Activity
KW  - *Neurotrophic Factor
KW  - Major Depression
M3  - doi:10.1037/a0017261
DO  - 10.1037/a0017261
ER  -
TY  - JOUR
ID  - 2015-08700-005
T1  - Effect of morning exercise in sunlight on the sleep-wake cycle in adolescents.
JF  - Psychology & Neuroscience
A1  - Maia, Ana Paula Leão
A1  - Sousa, Ivanise Cortez de
A1  - Azevedo, Carolina Virginia Macêdo de
VL  - 4
IS  - 3
SP  - 323
EP  - 331
Y1  - 2011
CY  - Brazil
AD  - Azevedo, Carolina Virginia Macêdo de: Laboratório de Cronobiologia, Departamento de Fisiologia, Centro de Biociências, Universidade Federal do Rio Grande do Norte, Caixa Postal 1511, Natal, Brazil, CEP 59078-970, RN, carolina@cb.ufrn.br
PB  - Pontifícia Universidade Católica do Rio de Janeiro
SN  - 1983-3288(Electronic),1984-3054(Print)
N2  - A delay in bedtime occurs in adolescence compared with childhood. However, the early waking that morning school hours impose leads to partial sleep deprivation. Although exposure to light is the most important regulator of circadian rhythm in mammals, physical exercise influences circadian synchronization. To assess the effect of morning physical exercise in sunlight on the sleep-wake cycle (SWC) in adolescents, 160 first- and second-year high-school students were exposed to classes in their usual classroom (Group C) or in a swimming pool exposed to sunlight (Group E) while physically exercising (EE; i.e., swimming) or resting (EL). At baseline, we applied Health and Sleep and Horne & Ostberg chronotype assessment questionnaires. One week later and during the intervention, we applied the Sleep Diary and Karolinska Sleepiness Scale. During the intervention we observed no changes in bedtime, time in bed and in indices of irregularity of bedtime and wake-up time. The changes observed in wake-up time (i.e., a delay in the EE group on Saturday), sleep quality (i.e., an improvement), and sleepiness (i.e., an increase) were also observed in the control group, discarding an intervention effect. We suggest that morning physical exercise in sunlight had no effect on SWC parameters, sleep quality, or daytime sleepiness, possibly because of the large irregularity in the SWC between weekdays and weekends in adolescent students as well as the low frequency and duration of exercise during the intervention. Therefore, studies that evaluate a higher frequency or duration of exercise are needed to assess its effect on the SWC in adolescents. (PsycINFO Database Record (c) 2017 APA, all rights reserved)
KW  - *Exercise
KW  - *Schools
KW  - *Sleep Deprivation
KW  - *Sleep Wake Cycle
KW  - Students
M3  - doi:10.3922/j.psns.2011.3.005
DO  - 10.3922/j.psns.2011.3.005
ER  -
TY  - JOUR
PMID  - 21038936
ID  - 2010-22324-001
T1  - Interpreting the effects of exercise on fear conditioning: The influence of time of day.
JF  - Behavioral Neuroscience
A1  - Hopkins, Michael E.
A1  - Bucci, David J.
VL  - 124
IS  - 6
SP  - 868
EP  - 872
Y1  - 2010
CY  - US
AD  - Bucci, David J.: Department of Psychological and Brain Sciences, Dartmouth College, 6207 Moore Hall, Hanover, NH, US, 03755
PB  - American Psychological Association
SN  - 1939-0084(Electronic),0735-7044(Print)
N2  - Previous studies indicate that physical exercise improves contextual fear memory, as evidenced by increased freezing behavior when rats are returned to a training environment that was initially paired with footshock. However, freezing behavior could also be affected by fatigue, especially because rats were tested shortly after the end of the dark cycle, which is when most wheel running was likely to occur. In addition, exercise has been shown to have anxiolytic effects, further confounding interpretation of the effects of exercise on cognition when using aversive conditioning tasks. These factors were examined in the present study by comparing freezing behavior in exercising and nonexercising rats that were tested at different times in the light cycle. In addition, all rats were tested on an elevated plus maze to assess anxiety-like behavior and in an open-field apparatus to measure locomotor activity in order to directly examine interactions between freezing, anxiety-like behavior, and locomotion. Consistent with prior studies, exercising rats exhibited more context freezing than did sedentary rats when tested early in the light cycle. However, the opposite pattern of results was obtained when testing occurred late in the light cycle, an effect driven by a difference in the amount of freezing exhibited by the sedentary control groups. Indeed, the levels of context freezing exhibited by exercising rats were comparable regardless of when the rats were tested during the light cycle. These data have implications for interpreting the effects of exercise on aversive conditioning. (PsycINFO Database Record (c) 2016 APA, all rights reserved)
KW  - *Conditioned Fear
KW  - *Exercise
KW  - *Fear
KW  - *Rats
KW  - Running
KW  - Time Perception
M3  - doi:10.1037/a0021200
DO  - 10.1037/a0021200
ER  -
TY  - JOUR
PMID  - 21988094
ID  - 2011-22910-001
T1  - A time-lagged momentary assessment study on daily life physical activity and affect.
JF  - Health Psychology
A1  - Wichers, Marieke
A1  - Peeters, Frenk
A1  - Rutten, Bart P. F.
A1  - Jacobs, Nele
A1  - Derom, Catherine
A1  - Thiery, Evert
A1  - Delespaul, Philippe
A1  - van Os, Jim
VL  - 31
IS  - 2
SP  - 135
EP  - 144
Y1  - 2012
CY  - US
AD  - Wichers, Marieke: Department of Psychiatry and Neuropsychology, South Limburg Mental Health Research and Teaching Network, EURON, Maastricht University Medical Centre, Maastricht, Netherlands, m.wichers@maastrichtuniversity.nl
PB  - American Psychological Association
SN  - 1930-7810(Electronic),0278-6133(Print)
N2  - Objective: Novel study designs using within-subject methodology and frequent and prospective measurements are required to unravel direction of causality and dynamic processes of behavior over time. The current study examined the effects of physical activity on affective state. A primary and within-study replication sample was derived from twin pairs. Methods: Female twins (n = 504) participated in an experience sampling method study at baseline. Positive and negative affective changes were examined before and following daily life increases in physical activity. Neuroticism was measured at baseline and depressive symptoms were assessed at baseline and at each of four follow-up assessments. Diagnoses, derived by Structured Clinical Interview for Diagnostic and Statistical Manual for Mental Health–IV axis I disorders, (A. P. A., 1994) were obtained at baseline. Results: A significant increase in positive affect (PA) following the moment of increase in physical activity was replicated across both samples up to 180 min after physical activity. There was no effect of physical activity on negative affect (NA). Across the two samples, a history of fulfilling diagnostic criteria for depression at least once moderated the effect of physical activity on PA, in that the effect was lost more rapidly. Conclusions: The study supports a causal effect of physical activity on PA. However, people with past experience of clinical depression may benefit less from the PA-inducing effect of physical activity. These findings have implications for the use of physical exercise in clinical practice. (PsycINFO Database Record (c) 2016 APA, all rights reserved)
KW  - *Daily Activities
KW  - *Major Depression
KW  - *Physical Activity
KW  - *Twins
KW  - Emotional Regulation
KW  - Experimental Methods
M3  - doi:10.1037/a0025688
DO  - 10.1037/a0025688
ER  -
TY  - JOUR
ID  - 2009-21503-004
T1  - The relationship between frontal brain asymmetry and exercise addiction.
JF  - Journal of Psychophysiology
A1  - Gapin, Jennifer
A1  - Etnier, Jennifer L.
A1  - Tucker, Denise
VL  - 23
IS  - 3
SP  - 135
EP  - 142
Y1  - 2009
CY  - Germany
AD  - Gapin, Jennifer: Department of Sport and Exercise Sciences, Barry University, 11300 NE 2nd Avenue-HSC 111, Miami Shores, FL, US, 33161-6695, jgapin@mail.barry.edu
PB  - Hogrefe Publishing
SN  - 2151-2124(Electronic),0269-8803(Print)
N2  - Previous research on the causes of exercise addiction has focused primarily on the relationships among personality traits, social influences, and disordered eating (Bamber, Cockerill, & Carroll, 2000; Beals, 2004). Few studies, however, have examined the psychophysiological nature of exercise addiction. In a related area of research in which brain activity has been related to affect and mood, results show that frontal asymmetry, as measured by electroencephalogram (EEG), is associated with negative emotions. More specifically, greater activity at right frontal electrode sites is found among individuals suffering from negative affect and depression. Because a defining feature of exercise addiction is the use of exercise to control negative mood states, it is expected that those with exercise addiction exhibit different frontal activity. This study explores the hypothesized relationship between exercise addiction and the level of baseline frontal activity asymmetry, as measured by EEG. Regularly active women (n = 28, M age = 32.43, SD = 10.89) were recruited to participate in the study. Exercise addiction status was determined by the Exercise Addiction Inventory (EAI) (Terry, Szabo, & Griffiths, 2004). After completing the EAI, each participant took part in an EEG session consisting of eight 1-min resting trials, four with eyes open, and four with eyes closed, presented in counterbalanced order. Electrodes were applied to the left and right frontal sites (F3 and F4). A regression analysis, predicting exercise addiction from frontal asymmetry, was significant, F(1, 27) = 6.4, p < .05, and indicated that greater relative left frontal activity with higher exercise addiction scores. There may be a link between frontal asymmetry, as an indicator of negative emotions, and exercise addiction in women. (PsycINFO Database Record (c) 2016 APA, all rights reserved)
KW  - *Addiction
KW  - *Electrical Activity
KW  - *Exercise
KW  - Psychophysiology
M3  - doi:10.1027/0269-8803.23.3.135
DO  - 10.1027/0269-8803.23.3.135
ER  -
TY  - JOUR
PMID  - 21895362
ID  - 2011-19822-001
T1  - The “cost of caring” in youths' friendships: Considering associations among social perspective taking, co-rumination, and empathetic distress.
JF  - Developmental Psychology
A1  - Smith, Rhiannon L.
A1  - Rose, Amanda J.
VL  - 47
IS  - 6
SP  - 1792
EP  - 1803
Y1  - 2011
CY  - US
AD  - Smith, Rhiannon L.: Department of Psychology, University of Connecticut, 406 Babbidge Road Unit 1020, Storrs, CT, US, 06269, Rhiannon.Smith@uconn.edu
PB  - American Psychological Association
SN  - 1939-0599(Electronic),0012-1649(Print)
N2  - The current research considered the costs of caring in youths' friendships. The development of a new construct, empathetic distress, allowed for a direct test of the commonly held belief that females suffer greater vicarious distress in response to close others' stressors and problems than do males. Empathetic distress refers to one's strongly sharing a relationship partner's distress over problems to the point of taking on the partner's distress and experiencing it as one's own. This new construct was examined in an ethnically diverse sample of early adolescents who responded to a series of questionnaires in their classrooms. Results indicated that girls did experience greater empathetic distress in friendships than did boys. In addition, the current research revealed that social perspective taking in friendships (i.e., the social–cognitive ability to infer and understand the friend's perspective) had adjustment trade-offs in that it predicted greater positive friendship quality but also greater empathetic distress in the friendship. Interestingly, the associations of social perspective taking with both positive friendship quality and empathetic distress were partially mediated by co-rumination or excessive discussion of problems. Applied implications of the findings that girls' greater social perspective taking and associated co-rumination contributed both to their greater positive friendship quality but also to greater costs of caring in the form of empathetic distress are discussed. (PsycINFO Database Record (c) 2019 APA, all rights reserved)
KW  - *Adolescent Development
KW  - *Distress
KW  - *Empathy
KW  - *Friendship
KW  - *Social Perception
KW  - Human Sex Differences
KW  - Rumination (Cognitive Process)
KW  - Early Adolescence
M3  - doi:10.1037/a0025309
DO  - 10.1037/a0025309
ER  -
TY  - JOUR
PMID  - 21707164
ID  - 2011-12868-001
T1  - Attentional bias to emotional stimuli is altered during moderate- but not high-intensity exercise.
JF  - Emotion
A1  - Tian, Qu
A1  - Smith, J. Carson
VL  - 11
IS  - 6
SP  - 1415
EP  - 1424
Y1  - 2011
CY  - US
AD  - Smith, J. Carson: Department of Health Sciences, University of Wisconsin– Milwaukee, PO Box 413, Milwaukee, WI, US, 53201, jcarson@uwm.edu
PB  - American Psychological Association
SN  - 1931-1516(Electronic),1528-3542(Print)
N2  - Little is known regarding how attention to emotional stimuli is affected during simultaneously performed exercise. Attentional biases to emotional face stimuli were assessed in 34 college students (17 women) using the dot-probe task during counterbalanced conditions of moderate- (heart rate at 45% peak oxygen consumption) and high-intensity exercise (heart rate at 80% peak oxygen consumption) compared with seated rest. The dot-probe task consisted of 1 emotional face (pleasant or unpleasant) paired with a neutral face for 1,000 ms; 256 trials (128 trials for each valence) were presented during each condition. Each condition lasted approximately 10 min. Participants were instructed to perform each trial of the dot-probe task as quickly and accurately as possible during the exercise and rest conditions. During moderate-intensity exercise, participants exhibited significantly greater attentional bias scores to pleasant compared with unpleasant faces (p.05). In addition, the attentional bias to unpleasant faces was significantly reduced during moderate-intensity exercise compared with that during rest (p < .05). These results provide behavioral evidence that during exercise at a moderate intensity, there is a shift in attention allocation toward pleasant emotional stimuli and away from unpleasant emotional stimuli. Future work is needed to determine whether acute exercise may be an effective treatment approach to reduce negative bias or enhance positive bias in individuals diagnosed with mood or anxiety disorders, or whether attentional bias during exercise predicts adherence to exercise. (PsycINFO Database Record (c) 2020 APA, all rights reserved)
KW  - *Exercise
KW  - *Face Perception
KW  - *Facial Expressions
KW  - *Attentional Bias
KW  - Attention
M3  - doi:10.1037/a0023568
DO  - 10.1037/a0023568
ER  -
TY  - JOUR
PMID  - 19916636
ID  - 2009-20990-005
T1  - Pathways between physical activity and quality of life in adults with multiple sclerosis.
JF  - Health Psychology
A1  - Motl, Robert W.
A1  - McAuley, Edward
VL  - 28
IS  - 6
SP  - 682
EP  - 689
Y1  - 2009
CY  - US
AD  - Motl, Robert W.: Department of Kinesiology and Community Health, University of Illinois, 350 Freer Hall, Urbana, IL, US, 61801, robmotl@uiuc.edu
PB  - American Psychological Association
SN  - 1930-7810(Electronic),0278-6133(Print)
N2  - Objective: This prospective study examined symptoms of depression, fatigue, pain, self-efficacy, and social support as possible intermediaries in the pathway between changes in physical activity and quality of life (QOL) across a 6-month period in persons with multiple sclerosis (MS). Design and Main Outcome Measures: Adults with a definite diagnosis of MS wore an accelerometer for 7 days and then completed a battery of questionnaires at baseline (n = 292) and 6-months follow-up (n = 276). The data were analyzed using panel analysis and covariance modeling in Mplus 3.0. Results: The initial analysis indicated that change in physical activity was associated with a statistically significant and small residual change in QOL (β = .07). The subsequent analysis indicated that change in physical activity was associated with residual changes in fatigue (γ = −.17), pain (γ = −.13), social support (γ = .07), and self-efficacy (γ = .11), and, in turn, changes in fatigue (β = −.13), pain (β = −.09), social support (β = .18), and self-efficacy (β = .10) were associated with a residual change in QOL. Conclusion: The observed pattern of relationships supports the possibility that physical activity is indirectly associated with improved QOL through pathways that include fatigue, pain, social support, and self-efficacy in individuals with MS. (PsycInfo Database Record (c) 2022 APA, all rights reserved)
KW  - *Multiple Sclerosis
KW  - *Physical Activity
KW  - *Quality of Life
KW  - *Social Support
KW  - Exercise
KW  - Fatigue
KW  - Major Depression
KW  - Pain
KW  - Self-Efficacy
KW  - Symptoms
M3  - doi:10.1037/a0015985
DO  - 10.1037/a0015985
ER  -
TY  - JOUR
PMID  - 19916639
ID  - 2009-20990-008
T1  - Motivational “spill-over” during weight control: Increased self-determination and exercise intrinsic motivation predict eating self-regulation.
JF  - Health Psychology
A1  - Mata, Jutta
A1  - Silva, Marlene N.
A1  - Vieira, Paulo N.
A1  - Carraça, Eliana V.
A1  - Andrade, Ana M.
A1  - Coutinho, Sílvia R.
A1  - Sardinha, Luis B.
A1  - Teixeira, Pedro J.
VL  - 28
IS  - 6
SP  - 709
EP  - 716
Y1  - 2009
CY  - US
AD  - Mata, Jutta: Department of Exercise and Health, Faculty of Human Kinetics, Technical University of Lisbon, Estrada da Costa, Cruz Quebrada, Portugal, 1495-688, jmata@fmh.utl.pt
PB  - American Psychological Association
SN  - 1930-7810(Electronic),0278-6133(Print)
N2  - Objective: Successful weight management relies on at least two health behaviors, eating and exercise. However, little is known about their interaction on a motivational and behavioral level. Based on the Hierarchical Model of Motivation the authors examined whether exercise-specific motivation can transfer to eating regulation during a lifestyle weight control program. The authors further investigated whether general, treatment-related, and exercise motivation underlie the relation between increased exercise and improved eating regulation. Design: Overweight/obese women participated in a 1-year randomized controlled trial (N = 239). The intervention focused on promoting physical activity and internal motivation for exercise and weight loss, following Self-Determination Theory. The control group received general health education. Main Outcome Measures: General and exercise specific self-determination, eating self-regulation variables, and physical activity behavior. Results: General self-determination and more autonomous exercise motivation predicted eating self-regulation over 12 months. Additionally, general and exercise self-determination fully mediated the relation between physical activity and eating self-regulation. Conclusion: Increased general self-determination and exercise motivation seem to facilitate improvements in eating self-regulation during weight control in women. These motivational mechanisms also underlie the relationship between improvements in exercise behavior and eating regulation. (PsycINFO Database Record (c) 2016 APA, all rights reserved)
KW  - *Behavior Change
KW  - *Intrinsic Motivation
KW  - *Physical Activity
KW  - *Self-Regulation
KW  - *Weight Control
KW  - Eating Behavior
KW  - Exercise
KW  - Independence (Personality)
KW  - Obesity
KW  - Self-Determination
KW  - Autonomy
M3  - doi:10.1037/a0016764
DO  - 10.1037/a0016764
ER  -
TY  - JOUR
PMID  - 19916641
ID  - 2009-20990-010
T1  - Maternal-fetal disease information as a source of exercise motivation during pregnancy.
JF  - Health Psychology
A1  - Gaston, Anca
A1  - Prapavessis, Harry
VL  - 28
IS  - 6
SP  - 726
EP  - 733
Y1  - 2009
CY  - US
AD  - Gaston, Anca: University of Western Ontario, Faculty of Health Sciences, Department of Kinesiology, Natural Sciences Center, London, ON, Canada, N6A 5B7, ancagaston@gmail.com
PB  - American Psychological Association
SN  - 1930-7810(Electronic),0278-6133(Print)
N2  - Objective: A Protection Motivation Theory (PMT) framework was used to examine whether information about the role of exercise in preventing maternal-fetal disease served as a meaningful source of exercise motivation. Design: Pregnant women (n = 208) were randomly assigned into one of three conditions: PMT, attention control, and noncontact control. Women in the PMT group read a brochure about the benefits of exercise during pregnancy incorporating the major components of PMT; perceived vulnerability (PV), perceived severity (PS), response efficacy (RE), and self-efficacy (SE). Participants in the attention-control condition read a brochure about diet. Following treatment, all participants completed measures of their beliefs toward maternal-fetal disease and exercise, goal intention (GI), and implementation intention (IMI). One week later, a measure of self-reported exercise behavior was collected. Main Outcome Measures: Main outcome measures were PMT variables (PV, PS, RE, and SE), GI, IMI, and follow-up physical activity. Results: Participants assigned to the PMT-present group reported significantly higher PS, RE, SE, GI, and increased exercise behavior. PS, RE, and SE predicted GI, GI predicted IMI, and IMI predicted exercise behavior. Conclusion: Information grounded in PMT is effective in influencing pregnant women’s beliefs and intentions as well as changing their initial behavior. (PsycINFO Database Record (c) 2016 APA, all rights reserved)
KW  - *Exercise
KW  - *Mothers
KW  - *Motivation
KW  - *Obstetrical Complications
KW  - *Pregnancy
KW  - Fetus
KW  - Information
KW  - Protective Factors
M3  - doi:10.1037/a0016702
DO  - 10.1037/a0016702
ER  -
TY  - JOUR
ID  - 2010-10682-004
T1  - Gathering behavioral samples through a computerized and standardized assessment center exercise: Yes, it is possible.
JF  - Journal of Personnel Psychology
A1  - Lievens, Filip
A1  - Van Keer, Etienne
A1  - Volckaert, Ellen
VL  - 9
IS  - 2
SP  - 94
EP  - 98
Y1  - 2010
CY  - Germany
AD  - Lievens, Filip: Department of Personnel Management, Work and Organizational Psychology, Ghent University, Henri Dunantlaan 2, Ghent, Belgium, 9000, filip.lievens@ugent.be
PB  - Hogrefe Publishing
SN  - 2190-5150(Electronic),1866-5888(Print)
N2  - Although computerization and standardization might make assessment center (AC) exercises easier to administer and score, drawbacks are that most of such exercises have a static and multiple-choice format. This study reports on the development and initial validation of a computerized and standardized AC exercise that simulates key managerial tasks. This AC exercise capitalizes not only on the benefits of computerization and standardization (efficiency and cost savings) but at the same time aims to avoid their usual drawbacks (lower response fidelity and interactivity). The composite exercise score was significantly related to several criteria of interest and had incremental validity beyond cognitive ability. The exercise was also significantly related to candidates’ people management competencies. (PsycInfo Database Record (c) 2022 APA, all rights reserved)
KW  - *Assessment Centers
KW  - *Technology
KW  - Computerized Assessment
M3  - doi:10.1027/1866-5888/a000010
DO  - 10.1027/1866-5888/a000010
ER  -
TY  - JOUR
PMID  - 21988095
ID  - 2011-22912-001
T1  - Higher physical fatigue predicts adherence to a 12-week exercise intervention in women with elevated blood pressure.
JF  - Health Psychology
A1  - Sadja, Julie
A1  - Tomfohr, Lianne
A1  - Jiménez, Jessica A.
A1  - Edwards, Kate M.
A1  - Rock, Cheryl L.
A1  - Calfas, Karen
A1  - Mills, Paul J.
VL  - 31
IS  - 2
SP  - 156
EP  - 163
Y1  - 2012
CY  - US
AD  - Sadja, Julie: San Diego State University & University of California, 9500 Gilman Drive, Mail Code 0804, San Diego, CA, US, 92093-0804, jsadja@ucsd.edu
PB  - American Psychological Association
SN  - 1930-7810(Electronic),0278-6133(Print)
N2  - Objective: To investigate predictors of exercise adherence to a 12-week exercise intervention for sedentary women and men with elevated blood pressure (BP). Methods: Fifty-one otherwise healthy and unmedicated adults (27 women and 24 men) with elevated BP (≥120/80 mmHg but <179/109 mmHg) participated in a 12-week exercise intervention involving cardiovascular and strength training. Participants kept weekly exercise logs detailing minutes spent exercising each week. The following were assessed before and after the intervention: cardiorespiratory fitness (in mL/kg/min), body mass index (BMI), level of habitual physical activity, physical fatigue, self-efficacy for exercise habits, and social support. Results: Regression analysis revealed that mean exercise minutes/week were predicted by higher age (p < .05), higher cardiorespiratory fitness (p < .05), and a gender by physical fatigue interaction (p < .01; R2 = 0.34, F = 3.248, p < .01). Women who reported higher physical fatigue prior to the intervention spent more time exercising during the 12-week intervention than those with lower levels of physical fatigue. This relationship persisted after controlling for age, BMI, cardiorespiratory fitness, level of habitual physical activity prior to the intervention, self-efficacy for exercise habits, and social support (p < .01). The gender by physical fatigue interaction explained 13.9% of the variance in mean minutes exercised/week above and beyond the effects of covariates. Conclusion: Both gender and fatigue should be considered when developing exercise interventions, such that more initial physical fatigue in women is associated with a tendency to devote greater amounts of time to exercising. (PsycINFO Database Record (c) 2016 APA, all rights reserved)
KW  - *Blood Pressure
KW  - *Exercise
KW  - *Fatigue
KW  - *Intervention
KW  - *Treatment Compliance
KW  - Human Females
KW  - Human Sex Differences
M3  - doi:10.1037/a0025785
DO  - 10.1037/a0025785
ER  -
TY  - JOUR
PMID  - 21553972
ID  - 2011-09497-006
T1  - Physical activity program delivery by professionals versus volunteers: The TEAM randomized trial.
JF  - Health Psychology
A1  - Castro, Cynthia M.
A1  - Pruitt, Leslie A.
A1  - Buman, Matthew P.
A1  - King, Abby C.
VL  - 30
IS  - 3
SP  - 285
EP  - 294
Y1  - 2011
CY  - US
AD  - Castro, Cynthia M.: 1070 Arastradero Road Suite 100, Palo Alto, CA, US, 94304-1334, cync@stanford.edu
PB  - American Psychological Association
SN  - 1930-7810(Electronic),0278-6133(Print)
N2  - Objective: Older adults have low rates of physical activity participation, but respond positively to telephone-mediated support programs. Programs are often limited by reliance on professional staff. This study tested telephone-based physical activity advice delivered by professional staff versus trained volunteer peer mentors. Design: A 12-month, randomized, controlled clinical trial was executed from 2003–2008. Twelve volunteer peer mentors and 181 initially inactive adults ages 50 years and older were recruited from the San Francisco Bay Area. Participants were randomized to: (1) telephone-based physical activity advice delivered by professional staff, (2) telephone-based physical activity advice delivered by trained volunteer peers, or (3) an attention-control arm of staff-delivered telephone support for nutrition. Main Outcome Measures: Moderate-intensity or more vigorous physical activity (MVPA) was assessed at baseline, 6, and 12 months with the Community Healthy Activities Model Program for Seniors (CHAMPS) Questionnaire, with accelerometry validation (Actigraph) in a randomly selected subsample. Treatment fidelity was examined through analysis of quantity and quality of intervention delivery. Results: At 6 and 12 months, both physical activity arms significantly increased MVPA relative to the control arm. Both physical activity arms were comparable in quantity of intervention delivery, but peers demonstrated more versatility and comprehensiveness in quality of intervention content. Conclusions: This study demonstrates that trained peer volunteers can effectively promote physical activity increases through telephone-based advice. The results support a program delivery model with good dissemination potential for a variety of community settings. (PsycINFO Database Record (c) 2016 APA, all rights reserved)
KW  - *Health Promotion
KW  - *Participation
KW  - *Peers
KW  - *Physical Activity
KW  - *Volunteers
KW  - Health Care Delivery
KW  - Mentor
KW  - Peer Counseling
KW  - Telemedicine
M3  - doi:10.1037/a0021980
DO  - 10.1037/a0021980
ER  -
TY  - JOUR
PMID  - 19346205
ID  - 2009-05862-005
T1  - Base rates of physical activity in Australians with schizophrenia.
JF  - Psychiatric Rehabilitation Journal
A1  - McLeod, Hamish J.
A1  - Jaques, Simone
A1  - Deane, Frank P.
VL  - 32
IS  - 4
SP  - 269
EP  - 275
Y1  - 2009
CY  - US
AD  - McLeod, Hamish J.: University of Wollongong, School of Psychology, Northfields Avenue, Wollongong, NSW, Australia, 2500, hamish@uow.edu.au
PB  - International Association of Psychosocial Rehabilitation Services and Department of Rehabilitation Counseling, Sargent College of Health and Rehabilitation Services, Boston University
SN  - 1559-3126(Electronic),1095-158X(Print)
N2  - Objective: To determine the patterns of physical activity in Australians with schizophrenia and compare them to the general Australian population. Methods: People with a DSM-IV diagnosis of schizophrenia (n = 125) provided self-report BMI data and descriptions of the type, intensity, and duration of their physical activity during the previous week. This data was compared to population norms from the Active Australia Survey. The Health of the Nation Outcome Scales (HoNOS) and Kessler-10 (K-10) were used to screen for the presence and severity of psychopathology and functional disturbance. Results: Excess body weight was more prevalent in study participants than the general population with 70% being over-weight or obese. Half of the sample participated in sufficient physical activity in the previous week, a proportion similar to the general Australian population. The study participants reported more sessions of walking and moderate activity than the general population, but less time in vigorous activity. There were no differences between participants who had engaged in sufficient physical activity and those who did not, on BMI and psychological distress. Conclusions: Despite similar levels of physical activity to the general population, more of the people with schizophrenia were overweight. This suggests that their current activity levels may be insufficient to counteract other causes of excess weight such as diet and medication side effects. If replicated, these data suggest that weight control through exercise for people with schizophrenia will require either a substantial increase in vigorous activity or an overall activity level that exceeds the general population norm. (PsycINFO Database Record (c) 2016 APA, all rights reserved)
KW  - *Physical Activity
KW  - *Schizophrenia
KW  - Diagnostic and Statistical Manual
M3  - doi:10.2975/32.4.2009.269.275
DO  - 10.2975/32.4.2009.269.275
ER  -
TY  - JOUR
PMID  - 21500877
ID  - 2011-07964-001
T1  - Co-rumination predicts the onset of depressive disorders during adolescence.
JF  - Journal of Abnormal Psychology
A1  - Stone, Lindsey B.
A1  - Hankin, Benjamin L.
A1  - Gibb, Brandon E.
A1  - Abela, John R. Z.
VL  - 120
IS  - 3
SP  - 752
EP  - 757
Y1  - 2011
CY  - US
AD  - Stone, Lindsey B.: Department of Psychology, Binghamton University (SUNY), Binghamton, NY, US, 13902-6000, lindsey.stone@binghamton.edu
PB  - American Psychological Association
SN  - 1939-1846(Electronic),0021-843X(Print)
N2  - The tendency to co-ruminate, or frequently discuss and rehash problems with peers, may serve as one mechanism in the dramatic rise in depression observed during adolescence, particularly among adolescent girls. In the current study, our goal was (a) to test the hypothesis that adolescents' levels of co-rumination would predict the onset of clinically significant depressive episodes over a 2-year follow-up and (b) to determine whether levels of co-rumination would mediate gender differences in risk for depression onset. Both hypotheses were supported. Results of survival analysis revealed that adolescents with higher levels of co-rumination at the initial assessments exhibited a significantly shorter time to depression onset. Levels of co-rumination also mediated the gender difference in time to depression onset. These results were maintained even when adolescents' baseline levels of depressive symptoms and rumination were covaried statistically. Finally, co-rumination also predicted the course of illness in terms of episode severity and duration. Results suggest that co-rumination contributes a unique risk for the development of depression in adolescents. (PsycInfo Database Record (c) 2023 APA, all rights reserved)
KW  - *Interpersonal Communication
KW  - *Major Depression
KW  - *Onset (Disorders)
KW  - *Peer Relations
KW  - *Rumination (Cognitive Process)
KW  - Adolescent Psychopathology
KW  - Human Sex Differences
M3  - doi:10.1037/a0023384
DO  - 10.1037/a0023384
ER  -
TY  - JOUR
PMID  - 22149042
ID  - 2011-28559-003
T1  - “Holler, run, be loud:” Strategies for promoting child physical activity in a low-income, African American neighborhood.
JF  - Journal of Family Psychology
A1  - Jarrett, Robin L.
A1  - Bahar, Ozge Sensoy
A1  - Taylor, Mona A.
VL  - 25
IS  - 6
SP  - 825
EP  - 836
Y1  - 2011
CY  - US
AD  - Jarrett, Robin L.: University of Illinois at Urbana-Champaign, Department of Human and Community Development, 905 South Goodwin Avenue, MC-180, Urbana, IL, US, 61801, rjarrett@illinois.edu
PB  - American Psychological Association
SN  - 1939-1293(Electronic),0893-3200(Print)
N2  - This article identifies and describes child management practices among a sample of African American caregivers in a low-income, inner-city neighborhood. Caregivers responded to low levels of neighborhood collective socialization, collective efficacy, social control, and institutional resources by using strategies that protected children and promoted physical activity. Using diverse qualitative methods (interviews, observations) and demographic data on neighborhood disadvantage and family and household characteristics, the research revealed seven caregiver management strategies that promoted child physical activity, despite multiple neighborhood barriers. These included ecological appraisal, boundary enforcement, chaperonage, kin-based play groups, collective supervision, local resource brokering, and extralocal resource brokering. These findings provide important substantive and theoretical insights on the relationship between caregiver practices, neighborhood social context, and child physical activity. (PsycInfo Database Record (c) 2024 APA, all rights reserved)
KW  - *Health Promotion
KW  - *Lower Income Level
KW  - *Physical Activity
KW  - *Urban Environments
KW  - *Black People
KW  - Caregivers
KW  - Neighborhoods
KW  - Strategies
KW  - Qualitative Methods
KW  - Parenting
M3  - doi:10.1037/a0026195
DO  - 10.1037/a0026195
ER  -
TY  - JOUR
PMID  - 21553939
ID  - 2011-09181-001
T1  - Walk on the bright side: Physical activity and affect in major depressive disorder.
JF  - Journal of Abnormal Psychology
A1  - Mata, Jutta
A1  - Thompson, Renee J.
A1  - Jaeggi, Susanne M.
A1  - Buschkuehl, Martin
A1  - Jonides, John
A1  - Gotlib, Ian H.
VL  - 121
IS  - 2
SP  - 297
EP  - 308
Y1  - 2012
CY  - US
AD  - Mata, Jutta: Department of Psychology, University of Basel, Missionsstrasse 62a, Basel, Switzerland, 4055, jutta.mata@unibas.ch
PB  - American Psychological Association
SN  - 1939-1846(Electronic),0021-843X(Print)
N2  - Although prescribed exercise has been found to improve affect and reduce levels of depression, we do not know how self-initiated everyday physical activity influences levels of positive affect (PA) and negative affect (NA) in depressed persons. Fifty-three individuals diagnosed with Major Depressive Disorder (MDD) and 53 never-depressed controls participated in a seven-day experience sampling study. Participants were prompted randomly eight times per day and answered questions about their physical activity and affective state. Over the week, the two groups of participants did not differ in average level of physical activity. As expected, participants with MDD reported lower average PA and higher average NA than did never-depressed controls. Both participants with MDD and controls reported higher levels of PA at prompts after physical activity than at prompts after inactive periods; moreover, for both groups of participants, PA increased from a prompt after an inactive period to a subsequent prompt at which activity was reported. Depressed participants in particular showed a dose-response effect of physical activity on affect: longer duration and/or higher intensity of physical activity increased their PA significantly more than did short duration and/or lower intensity physical activity. Physical activity did not influence NA in either group. In contrast to previous treatment studies that examined the effects of prescribed structured exercise, this investigation showed that self-initiated physical activity influences PA. These findings also underscore the importance of distinguishing between PA and NA to gain a more comprehensive understanding of the effects of physical activity on affect in MDD. (PsycInfo Database Record (c) 2022 APA, all rights reserved)
KW  - *Emotional Regulation
KW  - *Exercise
KW  - *Major Depression
KW  - *Physical Activity
KW  - Walking
M3  - doi:10.1037/a0023533
DO  - 10.1037/a0023533
ER  -
TY  - JOUR
ID  - 2011-21971-001
T1  - An examination of happiness as a buffer of the rumination–adjustment link: Ethnic differences between European and Asian American students.
JF  - Asian American Journal of Psychology
A1  - Tsai, William
A1  - Chang, Edward C.
A1  - Sanna, Lawrence J.
A1  - Herringshaw, Abbey J.
VL  - 2
IS  - 3
SP  - 168
EP  - 180
Y1  - 2011
CY  - US
AD  - Chang, Edward C.: Department of Psychology, University of Michigan, 530 Church Street, Ann Arbor, MI, US, 48109, changec@umich.edu
PB  - Educational Publishing Foundation
SN  - 1948-1993(Electronic),1948-1985(Print)
N2  - Individuals who ruminate (i.e., a tendency to respond to negative life events with negative self-reflection) have consistently been found to be associated with maladaptive functioning (i.e., anxious and depressive symptoms). Happy individuals, on the other hand, have been found to have minimized anxious and depressive symptoms. Not surprisingly, rumination is negatively correlated with happiness. However, ethnic variations in the associations between these variables have not been studied previously. Thus, an integrative model involving rumination and happiness as predictors of psychological maladjustment (viz., depressive and anxious symptoms) was proposed and tested in 184 Asian Americans and 238 European Americans. For European Americans and not Asian Americans, results of hierarchical regression analysis indicated a significant Rumination × Happiness interaction in predicting each of the maladjustment measures after accounting for the influences of both rumination and happiness. These findings are taken to offer support for a more interactive regression model of psychological maladjustment involving rumination and happiness. (PsycINFO Database Record (c) 2016 APA, all rights reserved)
KW  - *Adjustment
KW  - *Happiness
KW  - *Racial and Ethnic Differences
KW  - *Rumination (Cognitive Process)
KW  - Cross Cultural Differences
M3  - doi:10.1037/a0025319
DO  - 10.1037/a0025319
ER  -
TY  - JOUR
PMID  - 19469604
ID  - 2009-07289-004
T1  - Self-determined motivation predicts independent, home-based exercise following cardiac rehabilitation.
JF  - Rehabilitation Psychology
A1  - Russell, Kelly L.
A1  - Bray, Steven R.
VL  - 54
IS  - 2
SP  - 150
EP  - 156
Y1  - 2009
CY  - US
AD  - Bray, Steven R.: Department of Kinesiology, McMaster University, 1280 Main St. W., Hamilton, ON, Canada, L8S 4K1, sbray@mcmaster.ca
PB  - American Psychological Association
SN  - 1939-1544(Electronic),0090-5550(Print)
N2  - Objective: To investigate self-determined motivation as a predictor of exercise behavior 3 and 6 weeks following completion of cardiac rehabilitation (CR) as well as the relationship between psychological need satisfaction and self-determined motivation to exercise. Participants and Design: CR outpatients (n = 68; Mage = 64.90 ± 8.86 years). The design was correlational (cross-sectional and prospective), with psychological need satisfaction predicting self-determined motivation at the completion of CR and self-determined motivation predicting exercise behavior at 3- and 6-week follow-ups. Results: Psychological need satisfaction for competence predicted self-determined motivation to exercise (β = .32, ppr² = .08). Self-determined motivation at the end of CR was correlated with exercise behavior at 3-week follow-up (r(68) = .22, p R²adjusted = .11; β = .35, p Conclusion: CR participants who report higher levels of psychological need satisfaction regarding exercise report greater self-determined motivation. Greater self-determined motivation to exercise, in turn, relates to higher levels of subsequent independent exercise behavior. Nurturing psychological needs and self-determined motivation during CR may assist participants in maintaining exercise following CR. (PsycINFO Database Record (c) 2016 APA, all rights reserved)
KW  - *Exercise
KW  - *Heart Disorders
KW  - *Motivation
KW  - *Rehabilitation
KW  - *Treatment Compliance
KW  - Independence (Personality)
KW  - Physical Activity
KW  - Prediction
KW  - Autonomy
M3  - doi:10.1037/a0015595
DO  - 10.1037/a0015595
ER  -
TY  - JOUR
PMID  - 19469611
ID  - 2009-07289-011
T1  - Longitudinal analysis of physical activity and symptoms as predictors of change in functional limitations and disability in multiple sclerosis.
JF  - Rehabilitation Psychology
A1  - Motl, Robert W.
A1  - McAuley, Edward
VL  - 54
IS  - 2
SP  - 204
EP  - 210
Y1  - 2009
CY  - US
AD  - Motl, Robert W.: University of Illinois at Urbana-Champaign, Department of Kinesiology and Community Health, 350 Freer Hall, 906 South Goodwin Avenue, Urbana, IL, US, 61801, robmotl@illinois.edu
PB  - American Psychological Association
SN  - 1939-1544(Electronic),0090-5550(Print)
N2  - Objective: This longitudinal, observational study examined changes in physical activity and symptoms as correlates of changes in functional limitations and disability across a 6-month period among individuals with multiple sclerosis (MS). Method: Individuals with MS wore an accelerometer for a 7-day period and completed a battery of measures including the Godin Leisure-Time Exercise Questionnaire (Godin & Shephard, 1985), Symptom Inventory (Schwartz, Vollmer, & Lee, 1999), MS-Related Symptom Checklist (Gulick, 1989), and abbreviated Late-Life Function and Disability Inventory (McAuley, Konopack, Motl, Rosengren, & Morris, 2005) at baseline (n = 292) and 6-month follow-up (n = 276). The data were analyzed using panel analysis with latent variables in AMOS 16.0. Results: The standardized coefficients indicated that (a) change in physical activity was associated with residual change in function (β = .22), (b) change in symptoms was associated with residual changes in both function (β = –.29) and disability (γ = –.15), and (c) change in function was associated with residual change in disability (β = .20). Conclusion: Our findings indicate that change in physical activity is associated with change in disability through a pathway that is consistent with Nagi’s (1976) Disablement Model and its extension in individuals with MS. (PsycInfo Database Record (c) 2022 APA, all rights reserved)
KW  - *Ability Level
KW  - *Exercise
KW  - *Multiple Sclerosis
KW  - *Physical Activity
KW  - *Symptoms
KW  - Disabilities
M3  - doi:10.1037/a0015770
DO  - 10.1037/a0015770
ER  -
TY  - JOUR
ID  - 2011-02799-001
T1  - The effect of associative and dissociative attentional focus strategies on muscle activity and heart rate during a weight training exercise.
JF  - Journal of Psychophysiology
A1  - Neumann, David L.
A1  - Heng, Sandor
VL  - 25
IS  - 1
SP  - 1
EP  - 8
Y1  - 2011
CY  - Germany
AD  - Neumann, David L.: School of Psychology, Griffith University (Gold Coast Campus), Queensland, Australia, 4222, d.neumann@griffith.edu.au
PB  - Hogrefe Publishing
SN  - 2151-2124(Electronic),0269-8803(Print)
N2  - Performance outcomes, such as the distance rowed or run, can be influenced by the type of attentional focus an individual adopts. The present study tested how attentional focus during a weight training exercise influenced a direct measure of performance production (muscle activity) and heart rate. Participants (27 men, 3 women; age range 18–37 years) executed bicep curls while adopting an associative, dissociative, or no specific attentional focus. Muscle activity, as measured by electromyographic recordings, and heart rate were lower in the associative condition than in the dissociative and control conditions (all p values < .01). The participant’s level of experience in weight training and the amount of weight lifted had no influence on this pattern of results. The results highlight that attentional focus is an important variable that can influence muscle activity, and ultimately training outcomes, during exercise. (PsycINFO Database Record (c) 2016 APA, all rights reserved)
KW  - *Attention
KW  - *Exercise
KW  - *Heart Rate
KW  - *Motor Performance
KW  - Muscles
KW  - Selective Attention
M3  - doi:10.1027/0269-8803/a000011
DO  - 10.1027/0269-8803/a000011
ER  -
TY  - JOUR
ID  - 2012-06961-004
T1  - Validation of the Dutch version of the Perseverative Thinking Questionnaire (PTQ-NL).
JF  - European Journal of Psychological Assessment
A1  - Ehring, Thomas
A1  - Raes, Filip
A1  - Weidacker, Kathrin
A1  - Emmelkamp, Paul M. G.
VL  - 28
IS  - 2
SP  - 102
EP  - 108
Y1  - 2012
CY  - Germany
AD  - Ehring, Thomas: Department of Clinical Psychology, University of Amsterdam, Weesperplein 4, Amsterdam, Netherlands, NL-1018 XA, t.w.a.ehring@uva.nl
PB  - Hogrefe Publishing
SN  - 2151-2426(Electronic),1015-5759(Print)
N2  - Repetitive negative thinking (RNT) has been shown to be involved in the maintenance of a variety of emotional problems. In addition, earlier research found that different forms of RNT such as worry and rumination show very similar characteristics. It was therefore suggested that RNT is best conceptualized as a transdiagnostic process. The Perseverative Thinking Questionnaire (PTQ) was developed as a content-independent measure of RNT to allow research into this process from a transdiagnostic perspective. In a recent study, good psychometric properties were established for the original German and English versions of the measure. The current study describes the crossvalidation of the PTQ in two Dutch-speaking samples, one from the Netherlands and one from Belgium (total N = 1,845). The factor structure of the original PTQ with one higher-order factor and three lower-order factors was replicated for the Dutch-language version of the measure (PTQ-NL) using confirmatory factor analyses. In addition, the PTQ-NL showed good internal consistency and satisfactory stability. The validity of the measure was supported by substantial correlations with existing measures of RNT as well as with symptom levels of depression and anxiety. (PsycINFO Database Record (c) 2016 APA, all rights reserved)
KW  - *Questionnaires
KW  - *Test Construction
KW  - *Test Reliability
KW  - *Test Validity
KW  - *Thinking
KW  - Anxiety
KW  - Diagnosis
KW  - Psychometrics
KW  - Rumination (Cognitive Process)
M3  - doi:10.1027/1015-5759/a000097
DO  - 10.1027/1015-5759/a000097
ER  -
TY  - JOUR
ID  - 2012-06961-007
T1  - A Picture Story Exercise set in a German and a Cameroonian sample: Ipsative stability, retest reliability, and sample-level stability.
JF  - European Journal of Psychological Assessment
A1  - Busch, Holger
A1  - Hofer, Jan
VL  - 28
IS  - 2
SP  - 125
EP  - 131
Y1  - 2012
CY  - Germany
AD  - Busch, Holger: University of Trier, Universitätsring 15, Trier, Germany, 54296, busch@uni-trier.de
PB  - Hogrefe Publishing
SN  - 2151-2426(Electronic),1015-5759(Print)
N2  - Building on a recent study by Schultheiss, Liening, and Schad (2008), we examined the internal consistency, retest reliability, sample-level profile stability, and ipsative stability of a Picture Story Exercise (PSE) measure for implicit achievement, affiliation, and power motive. While Schultheiss et al. (2008) examined these indices by administering eight picture cues to students with 2 weeks between assessment occasions, in the present study adult samples from Germany (n = 129) and Cameroon (n = 122) provided data on five picture cues at two assessment times 18 months apart. Despite these differences, reliability indices are comparable to those presented by Schultheiss and colleagues: Internal consistency is low, but retest reliability and ipsative stability are in the expected range. The reliability of the PSE is also discussed and compared to the reliability of self-report and other non-self-report measures. (PsycINFO Database Record (c) 2016 APA, all rights reserved)
KW  - *Cues
KW  - *Culture (Anthropological)
KW  - *Motivation
KW  - *Test Reliability
KW  - Achievement
KW  - Exercise
KW  - Photographs
M3  - doi:10.1027/1015-5759/a000100
DO  - 10.1027/1015-5759/a000100
ER  -
TY  - JOUR
PMID  - 21463035
ID  - 2011-06843-001
T1  - Which fearful toddlers should we worry about? Context, fear regulation, and anxiety risk.
JF  - Developmental Psychology
A1  - Buss, Kristin A.
VL  - 47
IS  - 3
SP  - 804
EP  - 819
Y1  - 2011
CY  - US
AD  - Buss, Kristin A.: Department of Psychology, Pennsylvania State University, 439 Moore Bldg, University Park, PA, US, 16803, kbuss@psu.edu
PB  - American Psychological Association
SN  - 1939-0599(Electronic),0012-1649(Print)
N2  - In the current study, the author tested a model of risk for anxiety in fearful toddlers characterized by the toddlers' regulation of the intensity of withdrawal behavior across a variety of contexts. Participants included low-risk 24-month-old toddlers (N = 111) followed longitudinally each year through the fall of their kindergarten year. The key hypothesis was that being fearful in situations that are relatively low in threat (i.e., are predictable and controllable and in which children have many coping resources) is an early precursor to risk for anxiety development as measured by parental and teacher reports of children's anxious behaviors in kindergarten. Results supported the prediction such that it is not how much fear is expressed but when and how the fear is expressed that is important for characterizing adaptive behavior. Implications are discussed for a model of risk that includes the regulation of fear, the role of eliciting context, social wariness, and the importance of examining developmental transitions, such as the start of formal schooling. These findings have implications for the methods used to identify fearful children who may be at risk for developing anxiety-related problems. (PsycINFO Database Record (c) 2018 APA, all rights reserved)
KW  - *Anxiety
KW  - *Childhood Development
KW  - *Fear
KW  - At Risk Populations
M3  - doi:10.1037/a0023227
DO  - 10.1037/a0023227
ER  -
TY  - JOUR
ID  - 2012-27741-009
T1  - Development and validation of the French Achievement Goals Questionnaire for Sport and Exercise (FAGQSE).
JF  - European Journal of Psychological Assessment
A1  - Riou, François
A1  - Boiché, Julie
A1  - Doron, Julie
A1  - Romain, Ahmed-Jérôme
A1  - Corrion, Karine
A1  - Ninot, Grégory
A1  - d'Arripe-Longueville, Fabienne
A1  - Gernigon, Christophe
VL  - 28
IS  - 4
SP  - 313
EP  - 320
Y1  - 2012
CY  - Germany
AD  - Riou, François: Laboratory Epsylon, University of Montpellier, 4 boulevard Henri IV, Montpellier, France, 34000, francois.riou@univ-montp1.fr
PB  - Hogrefe Publishing
SN  - 2151-2426(Electronic),1015-5759(Print)
N2  - Recently, Elliot and Murayama (2008) pointed out a number of theoretical and methodological shortcomings among the instruments assumed to measure achievement goals. This research aimed to develop and validate a French Achievement Goals Questionnaire for Sport and Exercise (FAGQSE). In a first study, factor analyses conducted on a 20-item preliminary version supported the existence of four factors corresponding to the four types of goals of Elliot and McGregor’s (2001) framework (mastery-approach, performance-approach, mastery-avoidance, and performance-avoidance). A second study examined a more parsimonious 12-item version of the FAGQSE, which was found to be valid among samples of athletes, exercisers, and physical education students. The temporal stability of the questionnaire was evidenced by a satisfactory test-retest over a 1-month period, and its theoretical validity was supported by correlations between achievement goals and entity/incremental theories of sports ability, perceived sports competence, and sports anxiety. The FAGQSE is a valid and reliable French instrument for achievement goal motivation. This instrument can be used for theoretical and applied purposes in various sports and exercise settings. (PsycInfo Database Record (c) 2022 APA, all rights reserved)
KW  - *Achievement Motivation
KW  - *Athletic Performance
KW  - *Exercise
KW  - *Questionnaires
KW  - *Test Construction
KW  - Avoidance
KW  - Goal Orientation
KW  - Goals
KW  - Sports
KW  - Test Reliability
KW  - Test Validity
KW  - Approach Behavior
M3  - doi:10.1027/1015-5759/a000112
DO  - 10.1027/1015-5759/a000112
ER  -
TY  - JOUR
PMID  - 21401230
ID  - 2011-04698-010
T1  - Chronic worry and the temporal dynamics of emotional processing.
JF  - Emotion
A1  - Oathes, Desmond J.
A1  - Siegle, Greg J.
A1  - Ray, William J.
VL  - 11
IS  - 1
SP  - 101
EP  - 114
Y1  - 2011
CY  - US
AD  - Oathes, Desmond J.: VA Palo Alto Health Care System, MIRECC (151Y), 3801 Miranda Ave, Palo Alto, CA, US, 94303, oathes@stanford.edu
PB  - American Psychological Association
SN  - 1931-1516(Electronic),1528-3542(Print)
N2  - Worriers avoid upsetting thoughts yet also demonstrate vigilance for aversive emotional information. Potentially, these processes coexist but are separated in time. Individuals scoring high on a measure of chronic uncontrollable worry were compared to low scorers during valence categorization of emotional stimuli with interleaved Stroop color word trials to monitor extended effects of emotional processing. High worriers were especially fast and accurate in judging the valence of emotional words compared to low worriers. Worriers also had smaller pupil diameters following personally relevant negative emotional stimuli compared to low worriers. Correlations with self-report scales indicated associations between the worrier pupil response profile and symptoms of chronic worry and depression. The combined behavioral and physiological data support theories of emotional vigilance followed by avoidance in worriers. (PsycInfo Database Record (c) 2020 APA, all rights reserved)
KW  - *Anxiety
KW  - *Emotional Responses
KW  - *Vigilance
KW  - *Emotional Processing
KW  - Avoidance
KW  - Affective Valence
M3  - doi:10.1037/a0021781
DO  - 10.1037/a0021781
ER  -
TY  - JOUR
ID  - 2011-07685-001
T1  - Effects of team building on exercise adherence and group task satisfaction in a youth activity setting.
JF  - Group Dynamics: Theory, Research, and Practice
A1  - Bruner, Mark W.
A1  - Spink, Kevin S.
VL  - 15
IS  - 2
SP  - 161
EP  - 172
Y1  - 2011
CY  - US
AD  - Bruner, Mark W.: School of Physical and Health Education, Nipissing University, 100 College Drive, Box 5002, North Bay, ON, Canada, P1B 8L7, markb@nipissingu.ca
PB  - Educational Publishing Foundation
SN  - 1930-7802(Electronic),1089-2699(Print)
N2  - Results from previous research have revealed a positive relationship between team building (TB) and several measures of adherence in adult exercise settings (Carron & Spink, 1993; Spink & Carron, 1993). However, research has yet to examine the efficacy of using a TB intervention to impact the exercise adherence of youth. The main purpose of this study was to examine the effect of a TB intervention on specific adherence behaviors of youth in an exercise club setting. A second purpose was to investigate the effects of TB on participant's satisfaction with the group's functioning (group task satisfaction). Participants were 122 youth (13–17 years) participating in 10 rural, school-based exercise clubs. Clubs were randomized into five TB (n=65) and five control groups (n=57). Results revealed that following the introduction of the intervention, the two groups differed significantly on the adherence measure of session attendance but not on dropout behavior. Further, significant differences were found between the groups in group task satisfaction. The study findings extend previous TB research to a youth population and support TB as an effective group-based intervention to improve session attendance and group task satisfaction in an exercise setting in this population. (PsycINFO Database Record (c) 2016 APA, all rights reserved)
KW  - *Compliance
KW  - *Exercise
KW  - *Group Dynamics
KW  - *School Based Intervention
KW  - *Teams
KW  - Satisfaction
M3  - doi:10.1037/a0021257
DO  - 10.1037/a0021257
ER  -
TY  - JOUR
PMID  - 21707193
ID  - 2011-13222-001
T1  - Naloxone and rimonabant reduce the reinforcing properties of exercise in rats.
JF  - Experimental and Clinical Psychopharmacology
A1  - Rasmussen, Erin B.
A1  - Hillman, Conrad
VL  - 19
IS  - 6
SP  - 389
EP  - 400
Y1  - 2011
CY  - US
AD  - Rasmussen, Erin B.: Department of Psychology, Idaho State University, Mail Stop 8112, Pocatello, ID, US, 83209-8112, rasmerin@isu.edu
PB  - American Psychological Association
SN  - 1936-2293(Electronic),1064-1297(Print)
N2  - Naloxone and rimonabant block neurotransmitter action of some drugs of abuse (such as ethanol, opiates, and nicotine), and thereby reduce drug seeking and self-administration by suppressing the drugs' reinforcing properties. The present study represents an attempt to elucidate whether these drugs may also reduce rewarding properties of other events, in this case, activity-based reinforcement. In Experiment 1, 10 obese and 10 lean Zucker rats pressed a locked door under a progressive ratio schedule of reinforcement that, when unlocked, provided access to a running wheel for 2-min intervals. After baseline breakpoints were established, doses of naloxone (0.3–10 mg/kg) were administered prior to experimental sessions. Obese rats exhibited lower baseline breakpoints for wheel activity, lower response rates, and fewer revolutions compared to lean rats. Naloxone decreased revolutions and response rates for lean and obese rats, but did not reduce breakpoints. In Experiment 2, five Long-Evans rats pressed a door to unlock a wheel for 20 s of wheel activity. Doses of rimonabant (1–10 mg/kg) were administered before some experimental sessions. The highest dose of rimonabant suppressed breakpoints and response rates, but did not affect revolutions. These data suggest that both drugs reduce the reinforcing properties of wheel running, but do so in different manners: naloxone may suppress wheel-based activity (consummatory behavior), but not seeking (appetitive behavior), and rimonabant does the converse. The data also support the role of endocannabinoids in the reinforcing properties of exercise, an implication that is important in terms of CB1 antagonists as a type of pharmacotherapy. (PsycINFO Database Record (c) 2016 APA, all rights reserved)
KW  - *Drug Therapy
KW  - *Exercise
KW  - *Naloxone
KW  - *Obesity
KW  - *Rimonabant
KW  - Rats
M3  - doi:10.1037/a0024142
DO  - 10.1037/a0024142
ER  -
TY  - JOUR
PMID  - 21668108
ID  - 2011-11794-009
T1  - Visual threat detection during moderate- and high-intensity exercise.
JF  - Emotion
A1  - Shields, Morgan R.
A1  - Larson, Christine L.
A1  - Swartz, Ann M.
A1  - Smith, J. Carson
VL  - 11
IS  - 3
SP  - 572
EP  - 581
Y1  - 2011
CY  - US
AD  - Smith, J. Carson: Department of Health Sciences, University of Wisconsin- Milwaukee, P.O. Box 413, Milwaukee, WI, US, 53201, jcarson@uwm.edu
PB  - American Psychological Association
SN  - 1931-1516(Electronic),1528-3542(Print)
N2  - The aim of the study was to assess performance on a visual threat-detection task during concurrently performed vigorous exercise on a cycle ergometer. Thirty (15 female) participants completed a baseline condition of seated rest and then moderate- and high-intensity exercise. Moderate- and high-intensity exercise conditions were completed on the 2nd day in a counterbalanced order. During each exercise condition, participants responded to 3 × 3 picture matrices (256 trials in each condition) that contained discrepant fear-relevant and discrepant fear-irrelevant pictures (Öhman, Flykt, & Esteves, 2001). Response accuracy was significantly greater, and reaction time was significantly faster, during moderate- and high-intensity exercise compared with the rest condition (ps < .001). The discrepant fear-relevant matrix type was detected significantly more accurately than a discrepant fear-irrelevant matrix (p < .001). The discrepant fear-relevant matrix was detected significantly faster than all other matrix types (p < .001). These results suggest that exercise at a moderate and high intensity may enhance the efficiency of visual detection of both threatening and nonthreatening targets. (PsycInfo Database Record (c) 2020 APA, all rights reserved)
KW  - *Emotions
KW  - *Exercise
KW  - *Threat
KW  - *Visual Search
KW  - Attention
KW  - Dual Task Performance
M3  - doi:10.1037/a0021251
DO  - 10.1037/a0021251
ER  -
TY  - JOUR
ID  - 2011-30033-002
T1  - Addicted to exercise: Psychometric properties of the Exercise Dependence Scale-Revised in a sample of Greek exercise participants.
JF  - European Journal of Psychological Assessment
A1  - Parastatidou, Irini S.
A1  - Doganis, Georgios
A1  - Theodorakis, Yannis
A1  - Vlachopoulos, Symeon P.
VL  - 28
IS  - 1
SP  - 3
EP  - 10
Y1  - 2012
CY  - Germany
AD  - Parastatidou, Irini S.: Analipsi, Thessaloniki, Greece, 54248, eparasta@phed.auth.gr
PB  - Hogrefe Publishing
SN  - 2151-2426(Electronic),1015-5759(Print)
N2  - The study examines the factor structure, internal consistency, concurrent and discriminant validity, and test-retest reliability of the Exercise Dependence Scale-Revised scores (EDS-R: Symons-Downs, Hausenblas, & Niggs, 2004) in a sample of Greek exercise participants. The Greek translation of the EDS-R was completed by 581 exercise participants along with measures of exercise addiction. Confirmatory factor analysis provided support for the hypothesized EDS-R correlated 7-factor model along with evidence for strong item loadings and factor discriminant validity. Further evidence emerged in favor of the internal consistency, concurrent validity, and test-retest reliability of the translated EDS-R scores. The results provide initial support for various aspects of the validity and reliability of the translated-into-Greek EDS-R scores. (PsycInfo Database Record (c) 2021 APA, all rights reserved)
KW  - *Addiction
KW  - *Exercise
KW  - *Psychometrics
KW  - *Test-Retest Reliability
KW  - *Exercise Dependence
KW  - Factor Analysis
KW  - Test Reliability
KW  - Test Validity
M3  - doi:10.1027/1015-5759/a000084
DO  - 10.1027/1015-5759/a000084
ER  -
TY  - JOUR
PMID  - 19290710
ID  - 2009-03297-006
T1  - Validity of stage assessment in the adoption and maintenance of physical activity and fruit and vegetable consumption.
JF  - Health Psychology
A1  - Lippke, Sonia
A1  - Ziegelmann, Jochen P.
A1  - Schwarzer, Ralf
A1  - Velicer, Wayne F.
VL  - 28
IS  - 2
SP  - 183
EP  - 193
Y1  - 2009
CY  - US
AD  - Lippke, Sonia: Health Psychology, Freie Universitat Berlin, Habelschwerdter Allee 45 (PF 10), Berlin, Germany, 14195, s.lippke@fu-berlin.de
PB  - American Psychological Association
SN  - 1930-7810(Electronic),0278-6133(Print)
N2  - Objective: Stage assessments are examined to develop and test refined measurements that can be used for classifying individuals. Design: Stages were assessed in 1,850 persons in terms of their physical activity and dietary behaviors. Main Outcome Measures: Stages for both behaviors were compared to behavior and other test variables. Misclassification, sensitivity, specificity, receiver-operation-curves, and discontinuity patterns were computed. Discontinuity patterns were tested with trends across stages and planned contrasts between adjacent stages. Results: In comparison to previous studies, sensitivity (70% to 80%) and specificity (80% to 87%) were high. When using lower level criteria (such as less intensive activity), sensitivity was lower, whereas specificity was higher. When behavioral maintenance was assessed, results suggested that the temporal cut-off point between action and maintenance was equally optimal at different cut-off points. Applying contrast analyses, nonlinear trends across the stages and a match of 87% of predictions of stage differences resulted. Conclusion: Stage assumptions are supported in general, and refined stage assessment in particular. Levels of psychological variables (e.g., easiness, habit) may discriminate stages as well as or even better than temporal stage definitions. (PsycINFO Database Record (c) 2016 APA, all rights reserved)
KW  - *Health Behavior
KW  - *Measurement
KW  - *Stages of Change
KW  - *Taxonomies
KW  - Eating Behavior
KW  - Physical Activity
M3  - doi:10.1037/a0012983
DO  - 10.1037/a0012983
ER  -
TY  - JOUR
PMID  - 19290718
ID  - 2009-03297-014
T1  - Do perceptions of vulnerability and worry mediate the effects of a smoking cessation intervention for women attending for a routine cervical smear test? An experimental study.
JF  - Health Psychology
A1  - Hall, Sue
A1  - French, David P.
A1  - Marteau, Theresa M.
VL  - 28
IS  - 2
SP  - 258
EP  - 263
Y1  - 2009
CY  - US
AD  - Hall, Sue: Department of Palliative Care, Policy & Rehabilitation, King’s College London, Strand, London, United Kingdom, WC2R 2LS, sue.hall@kcl.ac.uk
PB  - American Psychological Association
SN  - 1930-7810(Electronic),0278-6133(Print)
N2  - Objective: Numerous correlational studies have examined whether perceptions of vulnerability or worry are better predictors of health-related behavior. The aim of this experimental study was to explore some of the potential causal relationships involved: Are the effects of a brief smoking cessation intervention (for women attending for cervical smear tests) on intention to stop smoking mediated by perceived vulnerability or worry about cervical cancer? Design: A mediation analysis of an experimental study. Main outcome measures: Perceived vulnerability to and worry about cervical cancer, and intention to stop smoking in the next month. Results: Questionnaires were completed by 172 (71%) women at 2-week follow-up. Compared with women in the control group, those in the intervention group had higher perceptions of vulnerability, worry, and intention to stop smoking. Personal vulnerability (p Conclusion: Worry may be a less important construct in relation to disease prevention behaviors such as smoking cessation. More experimental studies comparing different behaviors are needed to determine the causal relationship between worry and outcomes. (PsycINFO Database Record (c) 2016 APA, all rights reserved)
KW  - *Anxiety
KW  - *Neoplasms
KW  - *Prevention
KW  - *Smoking Cessation
KW  - *Susceptibility (Disorders)
KW  - Cervix
M3  - doi:10.1037/a0013425
DO  - 10.1037/a0013425
ER  -
TY  - JOUR
PMID  - 19685949
ID  - 2009-12104-008
T1  - Reduced specificity of autobiographical memory in Cluster C personality disorders and the role of depression, worry, and experiential avoidance.
JF  - Journal of Abnormal Psychology
A1  - Spinhoven, Philip
A1  - Bamelis, Lotte
A1  - Molendijk, Marc
A1  - Haringsma, Rimke
A1  - Arntz, Arnoud
VL  - 118
IS  - 3
SP  - 520
EP  - 530
Y1  - 2009
CY  - US
AD  - Spinhoven, Philip: Leiden University, Departments of Psychology and Psychiatry, Wassenaarseweg 52, Leiden, Netherlands, 2333 AK, spinhoven@fsw.leidenuniv.nl
PB  - American Psychological Association
SN  - 1939-1846(Electronic),0021-843X(Print)
N2  - The study objective was to investigate whether, compared with nonclinical controls, participants with an avoidant, dependent, or obsessive–compulsive Cluster C personality disorder (PD) manifested reduced levels of memory specificity and whether the association of Cluster C PDs with memory specificity is mediated by repetitive negative thoughts and experiential avoidance. The Autobiographical Memory Test (R. J. McNally, N. B. Lasko, M. L. Macklin, & R. K. Pitman, 1995) was administered along with self-report measures (translated into Dutch) for repetitive, uncontrollable, and negative thinking in the form of worry (Penn State Worry Questionnaire; T. J. Meyer, M. L. Miller, R. L. Metzger, & T. D. Borkovec, 1990) and experiential avoidance (Acceptance and Action Questionnaire; S. C. Hayes et al., 2004) to 294 clinical participants diagnosed with Axis I disorders (assessed with the Structured Clinical Interview for DSM–IV Axis I Disorders [SCID-I]; M. B. First, R. L. Spitzer, M. Gibbon, & J. B. W. Williams, 1994) and Axis II disorders (assessed with the SCID-II; M. B. First, R. L. Spitzer, M. Gibbon, & J. B. W. Williams, 1997)—202 with avoidant, 49 with dependent, and 120 with obsessive–compulsive PD—and to 108 matched nonclinical controls. Participants with a Cluster C PD showed lower levels of memory specificity than did nonclinical controls. Depression and worry mediated the effect of Cluster C PDs on memory specificity. Besides depression severity, repetitive, uncontrollable, and negative thinking may constitute a general mechanism mediating the association of various Axis I and II disorders with memory specificity. (PsycInfo Database Record (c) 2022 APA, all rights reserved)
KW  - *Autobiographical Memory
KW  - *Cognitions
KW  - *Personality Disorders
KW  - *Intrusive Thoughts
KW  - *Experiential Avoidance
KW  - Anxiety
KW  - Avoidant Personality Disorder
KW  - Dependent Personality Disorder
KW  - Depression (Emotion)
KW  - Obsessive Compulsive Personality Disorder
M3  - doi:10.1037/a0016393
DO  - 10.1037/a0016393
ER  -
TY  - JOUR
PMID  - 20604606
ID  - 2010-13178-008
T1  - The influence of child gender role and maternal feedback to child stress on the emergence of the gender difference in depressive rumination in adolescence.
JF  - Developmental Psychology
A1  - Cox, Stephanie J.
A1  - Mezulis, Amy H.
A1  - Hyde, Janet S.
VL  - 46
IS  - 4
SP  - 842
EP  - 852
Y1  - 2010
CY  - US
AD  - Cox, Stephanie J.: Department of Clinical Psychology, Seattle Pacific University, 3307 3rd Avenue West, Suite 107, Seattle, WA, US, 98006, mezulis@spu.edu
PB  - American Psychological Association
SN  - 1939-0599(Electronic),0012-1649(Print)
N2  - Extensive research has linked a greater female tendency to ruminate about depressed feelings or mood to the gender difference in depression. However, the developmental origins of the gender difference in depressive rumination are not well understood. We hypothesized that girls and women may be more likely to ruminate because rumination represents a gender-stereotyped coping style that is associated with a more feminine gender role identity, maternal encouragement of emotion expression, and passive coping responses to stress. This study examined whether child self-reported gender role identity and observed maternal responses to child stress mediated the emergent gender difference in depressive rumination in adolescence. Maternal gender role attitudes were further hypothesized to moderate the relationship between child sex and mediating variables. Rumination and gender role identity were assessed in 316 youths and their mothers in a longitudinal study from age 11 to age 15; in addition, 153 mother–child dyads participated in an observational task at age 11 from which maternal responses to a child stressor were coded. Results indicated that greater feminine gender role identity among children and encouragement of emotion expression by mothers at age 11 significantly mediated the association between child sex and the development of depressive rumination at age 15, even after controlling for rumination at age 11. Maternal gender role attitudes significantly moderated the relationship between child sex and maternal encouragement of emotion expression, such that mothers who endorsed more traditional gender role attitudes themselves were particularly likely to encourage emotion expression in their daughters. (PsycInfo Database Record (c) 2023 APA, all rights reserved)
KW  - *Emotionality (Personality)
KW  - *Mother Child Relations
KW  - *Rumination (Cognitive Process)
KW  - *Sex Roles
KW  - Adolescent Development
KW  - Coping Behavior
KW  - Human Sex Differences
KW  - Sex Role Attitudes
M3  - doi:10.1037/a0019813
DO  - 10.1037/a0019813
ER  -
TY  - JOUR
ID  - 2011-01614-007
T1  - Effects of exercising before versus after eating on dieting and exercise evaluations: A preliminary investigation.
JF  - Canadian Journal of Behavioural Science / Revue canadienne des sciences du comportement
A1  - Coelho, Jennifer
A1  - Roefs, Anne
A1  - Havermans, Remco
A1  - Salvy, Sarah-Jeanne
A1  - Jansen, Anita
VL  - 43
IS  - 1
SP  - 63
EP  - 67
Y1  - 2011
CY  - US
AD  - Coelho, Jennifer: Department of Psychology, University of Savoie, Jacob Bellecombette BP 1104, Chambery cedex, France, 73011, jennifer.coelho@univ-savoie.fr
PB  - Educational Publishing Foundation
SN  - 1879-2669(Electronic),0008-400X(Print)
N2  - Psychological processes may play a role in the evaluation of the effectiveness of exercise and subsequent food intake. In order to further investigate this phenomenon, the effects of the timing of exercise relative to an eating opportunity were evaluated. Female undergraduate participants who were of average weight and did not exercise regularly were randomly assigned to one of three conditions (exercise before eating [n = 10], exercise after eating [n = 11], or no exercise [n = 12]). Expectations of the effectiveness of the exercise, value of dieting, and intake were assessed. Participants who exercised after eating had higher expectations of the effectiveness of the exercise than those who exercised before eating, while those who exercised before eating reported valuing dieting more than controls. No effects on intake emerged; therefore, there appears to be a disconnect between dieting appraisals and actual eating behaviour. The results are discussed in relation to theories on conflicting goals. (PsycINFO Database Record (c) 2016 APA, all rights reserved)
KW  - *Diets
KW  - *Exercise
KW  - *Expectations
KW  - *Food Intake
KW  - Health Attitudes
M3  - doi:10.1037/a0021736
DO  - 10.1037/a0021736
ER  -
TY  - JOUR
PMID  - 21942698
ID  - 2011-21907-003
T1  - Negating in order to be negative: The relationship between depressive rumination, message content and negation processing.
JF  - Emotion
A1  - Haran, Dafna
A1  - Mor, Nilly
A1  - Mayo, Ruth
VL  - 11
IS  - 5
SP  - 1105
EP  - 1111
Y1  - 2011
CY  - US
AD  - Mor, Nilly: School of Education, Hebrew University of Jerusalem, Mount Scopus, Jerusalem, Israel, 91905, nmor@huji.ac.il
PB  - American Psychological Association
SN  - 1931-1516(Electronic),1528-3542(Print)
N2  - The current research explored the interaction between brooding, a maladaptive subtype of depressive rumination, and content valence, in a basic cognitive process of negation. Following presentation of positive and negative trait descriptions, phrased affirmatively or negatively (e.g., “Liz is/is not a smart person”), participants' associations were examined for congruency with the schema (e.g., “smart”) or with its negation (e.g., “stupid”). We predicted that brooders' processing of negations would enhance the accessibility of negative content. Consistent with our prediction, brooders generated schema-congruent associations for negatively valenced schemas, but negation-congruent associations for positively valenced schemas, thus, maintaining negative content in both cases. In contrast, nonbrooders generated associations congruent with the negation regardless of schema valence. This processing pattern is suggestive of a possible pathway for negative content perseveration in rumination, and it attests to the context and person sensitivity of the negation process. (PsycINFO Database Record (c) 2016 APA, all rights reserved)
KW  - *Depression (Emotion)
KW  - *Messages
KW  - *Negativism
KW  - *Rumination (Cognitive Process)
KW  - Emotional Adjustment
M3  - doi:10.1037/a0025301
DO  - 10.1037/a0025301
ER  -
TY  - JOUR
PMID  - 19045946
ID  - 2008-17011-008
T1  - Voluntary exercise influences behavioral development in rats exposed to alcohol during the neonatal brain growth spurt.
JF  - Behavioral Neuroscience
A1  - Thomas, Jennifer D.
A1  - Sather, Tamie Miura
A1  - Whinery, Lynn A.
VL  - 122
IS  - 6
SP  - 1264
EP  - 1273
Y1  - 2008
CY  - US
AD  - Thomas, Jennifer D.: 6363 Alvarado Court, Suite 200S, San Diego, CA, US, 92120, thomas3@mail.sdsu.edu
PB  - American Psychological Association
SN  - 1939-0084(Electronic),0735-7044(Print)
N2  - Children exposed to alcohol prenatally may suffer from severe brain damage, expressed as a variety of behavioral problems, including hyperactivity and learning deficits. There is a critical need to identify effective treatments for fetal alcohol effects. Physical exercise enhances cognitive ability and increases neurogenesis in the hippocampus, a brain area important for learning and memory. Thus, the present study examined whether physical exercise might reduce the severity of alcohol-induced behavioral alterations. Sprague-Dawley rats were intubated with 5.25 g/kg/day ethanol during the third trimester equivalent (postnatal days [PDs] 4-9). Intubated sham control and nontreated controls were included. From PD 21 to PD 51, half of the subjects were given access to running wheels. On PD 52, subjects were tested on the Morris water maze, and on PD 60, open field activity levels were measured. Morris maze performance was significantly impaired among ethanol-exposed subjects; exercise significantly improved performance of all groups. Similarly, ethanol-exposed subjects were overactive in the open field, an effect attenuated with exercise. In sum, these data suggest that exercise may increase neuronal plasticity not only in controls, but also in subjects exposed to alcohol during development. (PsycINFO Database Record (c) 2016 APA, all rights reserved)
KW  - *Animal Open Field Behavior
KW  - *Fetal Alcohol Syndrome
KW  - *Spatial Learning
KW  - *Teratogens
KW  - Animal Models
KW  - Rats
M3  - doi:10.1037/a0013271
DO  - 10.1037/a0013271
ER  -
TY  - JOUR
PMID  - 22686550
ID  - 2012-15239-003
T1  - Revisiting the mine/thine problem: A sensitizing exercise for clinic, classroom, and attributional research.
JF  - Rehabilitation Psychology
A1  - Dunn, Dana S.
A1  - Fisher, David J.
A1  - Beard, Brittany M.
VL  - 57
IS  - 2
SP  - 113
EP  - 123
Y1  - 2012
CY  - US
AD  - Dunn, Dana S.: Department of Psychology, Moravian College, 1200 Main Street, Bethlehem, PA, US, 18018-6650, dunn@moravian.edu
PB  - American Psychological Association
SN  - 1939-1544(Electronic),0090-5550(Print)
N2  - Objective: Two studies revisit a sensitivity exercise designed to heighten awareness of the social psychology of disability. The “mine/thine problem” (Wright, 1975) is an imagination exercise where one's own (self-defined) disability is paired with a different disability. Participants imagine whether they would prefer to retain their disability or to exchange it for the other. Method: Study 1 (N = 52) was a conceptual replication, while Study 2 (N = 50) paired participants' own disabilities with one independently rated as more or less severe. Study 2 participants also completed the Scale of Attitudes Toward Disabled Persons (SADP; Antonak & Livneh, 1988) 3 times: 1 week before participation, immediately after, and 2 weeks later. Results: Replicating Wright (1975), participants retained their own disabilities (78% in Study 1, 90% in Study 2); varying the paired disabilities' severity had no effect on preference in Study 2, where, compared with pretest scores, participants expressed more favorable attitudes on the 2 posttest assessments of the SADP. Conclusions: The exercise sensitizes participants to insider (people with disabilities) and outsider (nondisabled) perspectives, leading to more favorable attitudes toward disability. Rehabilitation psychologists will benefit by revisiting and using this perspective-broadening exercise in clinic, classroom, and research settings. (PsycInfo Database Record (c) 2020 APA, all rights reserved)
KW  - *Ingroup Outgroup
KW  - *Physical Disabilities (Attitudes Toward)
KW  - Social Psychology
KW  - Student Attitudes
M3  - doi:10.1037/a0027967
DO  - 10.1037/a0027967
ER  -
TY  - JOUR
PMID  - 21875206
ID  - 2011-19200-001
T1  - The different roles of perceived stress in the association between older adults' physical activity and physical health.
JF  - Health Psychology
A1  - Rueggeberg, Rebecca
A1  - Wrosch, Carsten
A1  - Miller, Gregory E.
VL  - 31
IS  - 2
SP  - 164
EP  - 171
Y1  - 2012
CY  - US
AD  - Rueggeberg, Rebecca: Concordia University, Department of Psychology, 7141 Sherbrooke Street West, Montreal, PQ, Canada, H4B 1R6, r.rueggeberg@gmail.com
PB  - American Psychological Association
SN  - 1930-7810(Electronic),0278-6133(Print)
N2  - Objective: This 4-year longitudinal study examined the different roles of perceived stress in the association between older adults' physical activities and physical health. We hypothesized that physical activities would exert beneficial effects on physical health by preventing chronically high levels of perceived stress. Methods: We assessed baseline levels of physical activities and repeated measures of perceived stress and physical symptoms in 3 waves of data from a sample of 157 older adults. Results: Among participants with high (but not low) baseline levels of perceived stress, physical activity predicted a 2-year reduction of perceived stress and a 4-year prevention of physical health symptoms. Moreover, the interaction effect on 4-year changes in physical symptoms was mediated by 2-year changes in perceived stress. Conclusions: Physical health benefits of physical activity are particularly pronounced among older adults who perceive high levels of stress, and this effect is mediated by a prevention of chronically high perceptions of stress. (PsycInfo Database Record (c) 2022 APA, all rights reserved)
KW  - *Aging
KW  - *Perception
KW  - *Physical Activity
KW  - *Physical Health
KW  - *Stress
KW  - Older Adulthood
KW  - Perceived Stress
M3  - doi:10.1037/a0025242
DO  - 10.1037/a0025242
ER  -
TY  - JOUR
PMID  - 22448733
ID  - 2010-23507-001
T1  - Relationships between depressive rumination, anger rumination, and borderline personality features.
JF  - Personality Disorders: Theory, Research, and Treatment
A1  - Baer, Ruth A.
A1  - Sauer, Shannon E.
VL  - 2
IS  - 2
SP  - 142
EP  - 150
Y1  - 2011
CY  - US
AD  - Baer, Ruth A.: Department of Psychology, University of Kentucky, 115 Kastle Hall, Lexington, KY, US, 40506-0044, rbaer@email.uky.edu
PB  - Educational Publishing Foundation
SN  - 1949-2723(Electronic),1949-2715(Print)
N2  - We examined relationships between depressive rumination, anger rumination, and features of borderline personality disorder in a sample of 93 students with a wide range of borderline symptoms. All completed self-report measures of borderline features; trait-level negative affect; depressive and anger rumination; and current symptoms of depression, anxiety, and stress. Depressive and anger rumination were strongly associated with borderline features after controlling for comorbid symptoms of depression, anxiety, and stress. Both types of rumination showed significant incremental validity over trait-level sadness, anger, and general negative affect in predicting borderline features. Relationships with borderline features were stronger for anger rumination than for depressive rumination. Relationships between trait-level negative affect and borderline features were substantially reduced when anger rumination was included in regression models, suggesting the need for longitudinal analyses of mediation. Findings suggest that severity of borderline symptoms is influenced by ruminative thinking in response to negative affect, especially anger. (PsycInfo Database Record (c) 2020 APA, all rights reserved)
KW  - *Anger
KW  - *Borderline Personality Disorder
KW  - *Major Depression
KW  - *Rumination (Cognitive Process)
KW  - Symptoms
M3  - doi:10.1037/a0019478
DO  - 10.1037/a0019478
ER  -
TY  - JOUR
ID  - 2009-21847-004
T1  - Confirmatory factor analysis of the long and short forms of the Worry Domains Questionnaire.
JF  - European Journal of Psychological Assessment
A1  - Nuevo, Roberto
A1  - Losada, Andrés
A1  - Márquez-González, María
A1  - Peñacoba, Cecilia
VL  - 25
IS  - 4
SP  - 239
EP  - 243
Y1  - 2009
CY  - Germany
AD  - Nuevo, Roberto: Hospital Universitario de la Princesa, Fundacion de Investigacion Biomedica, CIBERSAM, c/ Diego de Leon 62, Madrid, Spain, E-28006, roberto.nuevo@uam.es
PB  - Hogrefe & Huber Publishers
SN  - 2151-2426(Electronic),1015-5759(Print)
N2  - The Worry Domains Questionnaire was proposed as a measure of both pathological and nonpathological worry, and assesses the frequency of worrying about five different domains: relationships, lack of confidence, aimless future, work, and financial. The present study analyzed the factor structure of the long and short forms of the WDQ (WDQ and WDQ-SF, respectively) through confirmatory factor analysis in a sample of 262 students (M age = 21.8; SD = 2.6; 86.3% females). While the goodness-of-fit indices did not provide support for the WDQ, good fit indices were found for the WDQ-SF. Furthermore, no source of misspecification was identified, thus, supporting the factorial validity of the WDQ-SF scale. Significant positive correlations between the WDQ-SF and its subscales with worry (PSWQ), anxiety (STAI-T), and depression (BDI) were found. The internal consistency was good for the total scale and for the subscales. This work provides support for the use of the WDQ-SF, and potential uses for research and clinical purposes are discussed. (PsycInfo Database Record (c) 2022 APA, all rights reserved)
KW  - *Anxiety
KW  - *Factor Structure
KW  - *Generalized Anxiety Disorder
KW  - *Questionnaires
KW  - *Test Construction
KW  - Confirmatory Factor Analysis
KW  - Test Forms
KW  - Test Reliability
KW  - Test Validity
M3  - doi:10.1027/1015-5759.25.4.239
DO  - 10.1027/1015-5759.25.4.239
ER  -
TY  - JOUR
PMID  - 21553940
ID  - 2011-09484-001
T1  - Rumination as a vulnerability factor to depression during the transition from early to middle adolescence: A multiwave longitudinal study.
JF  - Journal of Abnormal Psychology
A1  - Abela, John R. Z.
A1  - Hankin, Benjamin L.
VL  - 120
IS  - 2
SP  - 259
EP  - 271
Y1  - 2011
CY  - US
AD  - Hankin, Benjamin L.: Department of Psychology, University of Denver, 2155 South Race Street, Denver, CO, US, 80208, ben.hankin@psy.du.edu
PB  - American Psychological Association
SN  - 1939-1846(Electronic),0021-843X(Print)
N2  - The current study examined vulnerability to depression during the transition from early to middle adolescence from the perspective of the response styles theory. During an initial assessment, 382 adolescents (ages 11–15 years) completed self-report measures assessing rumination and depressive symptoms as well as a semistructured clinical interview assessing current and past major depressive episodes. Every 3 months for the subsequent 2 years, adolescents completed self-report measures assessing depressive symptoms and negative events. Every 6 months, adolescents completed a semistructured clinical interview assessing the onset of new major depressive episodes. Higher levels of rumination were associated with a greater likelihood of exhibiting a past history of major depressive episodes, a greater likelihood of experiencing the onset of a future major depressive episode, and greater duration of future depressive episodes. Consistent with a vulnerability-stress perspective, rumination moderated the association between the occurrence of negative events and the development of future depressive symptoms and major depressive episodes. (PsycInfo Database Record (c) 2022 APA, all rights reserved)
KW  - *Adolescent Development
KW  - *Major Depression
KW  - *Rumination (Cognitive Process)
KW  - *Susceptibility (Disorders)
KW  - Early Adolescence
M3  - doi:10.1037/a0022796
DO  - 10.1037/a0022796
ER  -
TY  - JOUR
PMID  - 21038962
ID  - 2010-22531-001
T1  - Growth trajectories of exercise self-efficacy in older adults: Influence of measures and initial status.
JF  - Health Psychology
A1  - McAuley, Edward
A1  - Mailey, Emily L.
A1  - Mullen, Sean P.
A1  - Szabo, Amanda N.
A1  - Wójcicki, Thomas R.
A1  - White, Siobhan M.
A1  - Gothe, Neha
A1  - Olson, Erin A.
A1  - Kramer, Arthur F.
VL  - 30
IS  - 1
SP  - 75
EP  - 83
Y1  - 2011
CY  - US
AD  - McAuley, Edward: Department of Kinesiology and Community Health, University of Illinois, 906 S. Goodwin Avenue, Urbana, IL, US, 61801, emcauley@illinois.edu
PB  - American Psychological Association
SN  - 1930-7810(Electronic),0278-6133(Print)
N2  - Objective: This study examined differential trajectories of exercise-related self-efficacy beliefs across a 12-month randomized controlled exercise trial. Method: Previously inactive older adults (N = 144; M age = 66.5) were randomly assigned to one of two exercise conditions (walking, flexibility-toning-balance) and completed measures of barriers self-efficacy (BARSE), exercise self-efficacy (EXSE), and self-efficacy for walking (SEW) across a 12-month period. Changes in efficacy were examined according to efficacy type and interindividual differences. Latent growth curve modeling was employed to (a) examine average levels and change in each type of efficacy for the collapsed sample and by intervention condition and (b) explore subpopulations (i.e., latent classes) within the sample that differ in their baseline efficacy and trajectory. Results: Analyses revealed two negative trends in BARSE and EXSE at predicted transition points, in addition to a positive linear trend in SEW. Two subgroups with unique baseline efficacy and trajectory profiles were also identified. Conclusion: These results shed new light on the relationship between exercise and self-efficacy in older adults. They also highlight the need for strategies for increasing and maintaining efficacy within interventions, namely targeting participants who start with a disadvantage (lower efficacy) and integrating efficacy-boosting strategies for all participants prior to program end. (PsycInfo Database Record (c) 2022 APA, all rights reserved)
KW  - *Aging
KW  - *Exercise
KW  - Self-Efficacy
M3  - doi:10.1037/a0021567
DO  - 10.1037/a0021567
ER  -
TY  - JOUR
ID  - 2011-23128-001
T1  - Auto-efficacité perçue pour la pratique d'une activité physique: Adaptation et validation francophone du Exercise Confidence Survey. [Perceived self-efficacy for practicing physical activity: Adaptation and validation of the French Exercise Confidence Survey.]
JF  - Canadian Journal of Behavioural Science / Revue canadienne des sciences du comportement
A1  - Eeckhout, Coralie
A1  - Francaux, Marc
A1  - Philippot, Pierre
VL  - 44
IS  - 1
SP  - 77
EP  - 82
Y1  - 2012
CY  - US
AD  - Eeckhout, Coralie: Institut de recherche en sciences psychologiques, Universite catholique de Louvain, Place du Cardinal Mercier, 10, Louvain-la-Neuve, Belgium, B-1348, coralie.eeckhout@uclouvain.be
PB  - Educational Publishing Foundation
SN  - 1879-2669(Electronic),0008-400X(Print)
N2  - The Exercise Confidence Survey is a questionnaire measuring self-efficacy for engaging in regular physical activity. Sallis (1996) has identified two dimensions within the Exercise Confidence Survey: sticking to it and making time for exercise. The purpose of the present study was to investigate the psychometric properties of the French version of this questionnaire. Two hundred ninety-three volunteers filled in the French version of the Exercise Confidence Survey. A confirmatory factor analysis confirmed the two-factor model proposed by Sallis (1996). However, we also found a best-fit two-factor model in which one item of each original dimension proposed by Sallis actually was allocated to the other dimension. Finally, self-efficacy is significantly associated with the other components of transtheoretical model (TTM): stages of change, decisional balance, and processes of change. These results demonstrate that the French version of the Exercise Confidence Survey exhibits satisfactory internal consistency and can be validly applied to a French-speaking population. (PsycINFO Database Record (c) 2016 APA, all rights reserved)
KW  - *Exercise
KW  - *Psychometrics
KW  - *Self-Efficacy
KW  - *Test Validity
KW  - Behavior Change
KW  - Foreign Language Translation
KW  - Questionnaires
KW  - Self-Confidence
M3  - doi:10.1037/a0025317
DO  - 10.1037/a0025317
ER  -
TY  - JOUR
PMID  - 22229693
ID  - 2012-00194-001
T1  - Job burnout and depression: Unraveling their temporal relationship and considering the role of physical activity.
JF  - Journal of Applied Psychology
A1  - Toker, Sharon
A1  - Biron, Michal
VL  - 97
IS  - 3
SP  - 699
EP  - 710
Y1  - 2012
CY  - US
AD  - Toker, Sharon: Faculty of Management, Tel Aviv University, Tel Aviv, Israel, 69978, tokersha@post.tau.ac.il
PB  - American Psychological Association
SN  - 1939-1854(Electronic),0021-9010(Print)
N2  - Job burnout and depression have been generally found to be correlated with one another. However, evidence regarding the job burnout–depression association is limited in that most studies are cross-sectional in nature. Moreover, little is known about factors that may influence the job burnout–depression association, other than individual or organizational factors (e.g., gender, supervisor support). The current study seeks to address these gaps by (a) unraveling the temporal relationship between job burnout and depression and (b) examining whether the job burnout–depression association may be contingent upon the degree to which employees engage in physical activity. On the basis of a full-panel 3-wave longitudinal design with a large sample of employees (N = 1,632), latent difference score modeling indicated that an increase in depression from Time 1 to Time 2 predicts an increase in job burnout from Time 2 to Time 3, and vice versa. In addition, physical activity attenuated these effects in a dose–response manner, so that the increase in job burnout and depression was strongest among employees who did not engage in physical activity and weakest to the point of nonsignificance among those engaging in high physical activity. (PsycInfo Database Record (c) 2024 APA, all rights reserved)
KW  - *Major Depression
KW  - *Occupational Stress
KW  - *Physical Activity
KW  - *Job Burnout
KW  - Employee Characteristics
KW  - Exercise
M3  - doi:10.1037/a0026914
DO  - 10.1037/a0026914
ER  -
TY  - JOUR
PMID  - 19450042
ID  - 2009-06704-012
T1  - Loneliness predicts reduced physical activity: Cross-sectional & longitudinal analyses.
JF  - Health Psychology
A1  - Hawkley, Louise C.
A1  - Thisted, Ronald A.
A1  - Cacioppo, John T.
VL  - 28
IS  - 3
SP  - 354
EP  - 363
Y1  - 2009
CY  - US
AD  - Hawkley, Louise C.: University of Chicago, 940 E. 57th St., Chicago, IL, US, 60637, hawkley@uchicago.edu
PB  - American Psychological Association
SN  - 1930-7810(Electronic),0278-6133(Print)
N2  - Objective: To determine cross-sectional and prospective associations between loneliness and physical activity, and to evaluate the roles of social control and emotion regulation as mediators of these associations. Design: A population-based sample of 229 White, Black, and Hispanic men and women, age 50 to 68 years at study onset, were tested annually for each of 3 years. Main Outcome Measures: Physical activity probability, and changes in physical activity probability over a 3-year period. Results: Replicating and extending prior cross-sectional research, loneliness was associated with a significantly reduced odds of physical activity (OR = 0.65 per SD of loneliness) net of sociodemographic variables (age, gender, ethnicity, education, income), psychosocial variables (depressive symptoms, perceived stress, hostility, social support), and self-rated health. This association was mediated by hedonic emotion regulation, but not by social control as indexed by measures of social network size, marital status, contact with close ties, group membership, or religious group affiliation. Longitudinal analyses revealed that loneliness predicted diminished odds of physical activity in the next two years (OR = 0.61), and greater likelihood of transitioning from physical activity to inactivity (OR = 1.58). Conclusion: Loneliness among middle and older age adults is an independent risk factor for physical inactivity and increases the likelihood that physical activity will be discontinued over time. (PsycInfo Database Record (c) 2020 APA, all rights reserved)
KW  - *Loneliness
KW  - *Physical Activity
KW  - Social Control
M3  - doi:10.1037/a0014400
DO  - 10.1037/a0014400
ER  -
TY  - JOUR
PMID  - 21553935
ID  - 2011-09184-001
T1  - Hooked on a feeling: Rumination about positive and negative emotion in inter-episode bipolar disorder.
JF  - Journal of Abnormal Psychology
A1  - Gruber, June
A1  - Eidelman, Polina
A1  - Johnson, Sheri L.
A1  - Smith, Bailey
A1  - Harvey, Allison G.
VL  - 120
IS  - 4
SP  - 956
EP  - 961
Y1  - 2011
CY  - US
AD  - Gruber, June: Psychology Department, Yale University, P.O. Box 208205, New Haven, CT, US, 06520, june.gruber@yale.edu
PB  - American Psychological Association
SN  - 1939-1846(Electronic),0021-843X(Print)
N2  - Rumination has been consistently implicated in the onset and maintenance of depression. Less work has examined rumination in the context of bipolar disorder, especially rumination about positive emotion. The present study examined rumination about negative and positive emotion in interepisode bipolar disorder (BD; n = 39) and healthy controls (CTL; n = 34). Trait rumination about positive and negative emotion, as well as experiential and physiological responses to a rumination induction, was measured. Illness course was also assessed for the BD group. Results indicated that the BD group reported greater trait rumination about positive and negative emotion compared with the CTL group, though no group differences emerged during the rumination induction. For the BD group, trait rumination about positive and negative emotion, as well as increased cardiovascular arousal (i.e., heart rate), was associated with greater lifetime depression frequency; trait rumination about positive emotion was associated with greater lifetime mania frequency. These findings suggest that interepisode BD is associated with greater rumination about positive and negative emotion, which in turn is associated with illness course. (PsycInfo Database Record (c) 2022 APA, all rights reserved)
KW  - *Bipolar Disorder
KW  - *Emotional Regulation
KW  - *Emotional States
KW  - Rumination (Cognitive Process)
M3  - doi:10.1037/a0023667
DO  - 10.1037/a0023667
ER  -
TY  - JOUR
PMID  - 19916638
ID  - 2009-20990-007
T1  - Predicting behavioral intentions and physical exercise: A test of the health action process approach at the intrapersonal level.
JF  - Health Psychology
A1  - Scholz, Urte
A1  - Keller, Roger
A1  - Perren, Sonja
VL  - 28
IS  - 6
SP  - 702
EP  - 708
Y1  - 2009
CY  - US
AD  - Scholz, Urte: University of Zurich, Department of Psychology, Social and Health Psychology, Binzmuehlestr. 14/Box 14, Zurich, Switzerland, CH-8050, urte.scholz@psychologie.uzh.ch
PB  - American Psychological Association
SN  - 1930-7810(Electronic),0278-6133(Print)
N2  - Objective: Theories of health behavior are usually tested on the between-person level. Associations between variables on the between- and the within-person level, however, can differ substantially. Thus, in order to better understand intrapersonal processes in the domain of health behavior, studies applying within-person analyses are needed. This study tested the Health Action Process Approach (HAPA) on the within- and between-person level in the context of physical exercise. Design: Participants were 265 first-year students who completed nine online questionnaires every second week. Data were analyzed by focusing on intrapersonal associations applying multilevel modeling. Main Outcome Measures: Intentions for physical exercise and self-reported physical exercise served as main outcome measures. Results: Analyses mainly confirm associations specified by the HAPA at the intrapersonal level: outcome expectancies and self-efficacy, but not risk awareness, were positively associated with intentions for physical exercise. Physical exercise in turn was positively associated with intentions, self-efficacy, action control, but not with action planning. Conclusion: The HAPA could be confirmed on the within-person level. Future studies should focus on testing other theories of health behavior at the within-person level. (PsycINFO Database Record (c) 2016 APA, all rights reserved)
KW  - *Exercise
KW  - *Health Behavior
KW  - *Intention
KW  - Behavioral Intention
M3  - doi:10.1037/a0016088
DO  - 10.1037/a0016088
ER  -
TY  - JOUR
PMID  - 24490122
ID  - 2012-05952-001
T1  - Frequency and quality of social networking among young adults: Associations with depressive symptoms, rumination, and corumination.
JF  - Psychology of Popular Media Culture
A1  - Davila, Joanne
A1  - Hershenberg, Rachel
A1  - Feinstein, Brian A.
A1  - Gorman, Kaitlyn
A1  - Bhatia, Vickie
A1  - Starr, Lisa R.
VL  - 1
IS  - 2
SP  - 72
EP  - 86
Y1  - 2012
CY  - US
AD  - Davila, Joanne: Department of Psychology, Stony Brook University, Stony Brook, NY, US, 11794-2500, joanne.davila@stonybrook.edu
PB  - Educational Publishing Foundation
SN  - 2160-4142(Electronic),2160-4134(Print)
N2  - Two studies examined associations between social networking and depressive symptoms among youth. In Study 1, 384 participants (68% female; mean age = 20.22 years, SD = 2.90) were surveyed. In Study 2, 334 participants (62% female; M age = 19.44 years, SD = 2.05) were surveyed initially and 3 weeks later. Results indicated that depressive symptoms were associated with quality of social networking interactions, not quantity. There was some evidence that depressive rumination moderated associations, and both depressive rumination and corumination were associated with aspects of social networking usage and quality. Implications for understanding circumstances that increase social networking, as well as resulting negative interactions and negative affect are discussed. (PsycINFO Database Record (c) 2020 APA, all rights reserved)
KW  - *Major Depression
KW  - *Rumination (Cognitive Process)
KW  - *Online Social Networks
KW  - Symptoms
M3  - doi:10.1037/a0027512
DO  - 10.1037/a0027512
ER  -
TY  - JOUR
ID  - 2011-20225-001
T1  - Perfectionism, negative social feedback, and interpersonal rumination in depression and social anxiety.
JF  - Canadian Journal of Behavioural Science / Revue canadienne des sciences du comportement
A1  - Nepon, Taryn
A1  - Flett, Gordon L.
A1  - Hewitt, Paul L.
A1  - Molnar, Danielle S.
VL  - 43
IS  - 4
SP  - 297
EP  - 308
Y1  - 2011
CY  - US
AD  - Nepon, Taryn: Department of Psychology, York University, 4700 Keele Street, Toronto, ON, Canada, M3J 1P3, tnepon@yorku.ca
PB  - Educational Publishing Foundation
SN  - 1879-2669(Electronic),0008-400X(Print)
N2  - The current study investigated the associations among trait perfectionism, perfectionistic self-presentation, negative social feedback, interpersonal rumination, depressive symptoms, and social anxiety. New measures of negative social feedback and interpersonal rumination were used to evaluate their relevance to the social aspects of perfectionism and their roles in distress. A sample of 155 undergraduate students completed the Multidimensional Perfectionism Scale, the Perfectionistic Self-Presentation Scale, the Social Feedback Questionnaire, Rumination About an Interpersonal Offense, and measures of depressive symptoms and social anxiety. The results confirmed that socially prescribed perfectionism and perfectionistic self-presentation were associated significantly with negative social feedback and rumination following interpersonal events (i.e., being hurt, humiliated, mistreated). Also, depressive symptoms and social anxiety were associated significantly with negative social feedback, interpersonal rumination, trait perfectionism, and perfectionistic self-presentation. Additional analyses indicated that negative social feedback and interpersonal rumination mediated the links between components of the perfectionism construct and distress. Overall, our findings suggest that self-reported receipt of frequent negative feedback from others and engaging in rumination about an interpersonal event play important roles in the distress experienced by certain individuals with high levels of perfectionism. (PsycINFO Database Record (c) 2016 APA, all rights reserved)
KW  - *Feedback
KW  - *Major Depression
KW  - *Perfectionism
KW  - *Rumination (Cognitive Process)
KW  - *Social Anxiety
KW  - Distress
M3  - doi:10.1037/a0025032
DO  - 10.1037/a0025032
ER  -
