# Supplementary material for: Does physical activity-based intervention decrease repetitive negative thinking? A systematic review
Source: PLoS One. 2025 Apr 1;20(4):e0319806. doi: 10.1371/journal.pone.0319806 (PMC11960971; doi:10.1371/journal.pone.0319806)
Supplement: S1 File — https://doi.org/10.6084/m9.figshare.25711734. (ZIP) [file pone.0319806.s001.zip › supporting information/database/PsycNET_101-200.ris]

Provider: American Psychological Association
Database: PsycINFO
Content: application/x-research-info-systems

TY  - JOUR
ID  - 2021-56323-001
T1  - Prolonged cognitive activity increases perception of fatigue but does not influence perception of effort, affective valence, or performance during subsequent isometric endurance exercise.
JF  - Sport, Exercise, and Performance Psychology
A1  - Greenhouse-Tucknott, Aaron
A1  - Pickering, Sarah
A1  - Butterworth, Jake
A1  - Smeeton, Nicholas
A1  - Wrightson, James
A1  - Dekerle, Jeanne
VL  - 11
IS  - 2
SP  - 214
EP  - 227
Y1  - 2022
CY  - US
AD  - Dekerle, Jeanne: Fatigue and Exercise Laboratory, School of Sport and Health Sciences, University of Brighton, Eastbourne, ESX, United Kingdom, BN20 7SR, j.dekerle@brighton.ac.uk
PB  - Educational Publishing Foundation
SN  - 2157-3913(Electronic),2157-3905(Print)
N2  - Performance of a cognitively demanding task has previously been reported to impair subsequent physical endurance performance, an effect attributed to sensory processes influencing the perceived effort required to maintain performance. However, there is uncertainty regarding the robustness of these performance effects and their putative mechanisms. The present study examined two hypotheses: (a) that prior cognitive activity impairs subsequent physical endurance performance and (b) that the perception of fatigue arising from sustained cognitive performance is associated with the level of effort and affective valence reported during a subsequent physical endurance task. Eighteen participants completed a high (HIGH; a modified version of the Stroop task) and low (LOW; watching a documentary) cognitively demanding task before performing an exhaustive, submaximal (20% maximal voluntary contraction, MVC) isometric contraction of the right knee extensor muscles. The perception of fatigue was elevated and cognitive task accuracy reduced in the HIGH condition. However, physical endurance performance, perception of effort, and affective valence reported during the physical endurance task were not affected. In the HIGH condition, the perceptions of effort and affect were related to endurance time, while significant correlations were found between perceptions of fatigue and both perceived effort and affective valence when assessed across both conditions. The findings indicate that performing a demanding cognitive task does not impair subsequent physical endurance performance nor influence perceived effort and affective valence during a submaximal isometric contraction performed to task failure. The observed relationships offer some support to the idea that fatigue perception may influence affective valence and effort perception. (PsycInfo Database Record (c) 2022 APA, all rights reserved)
KW  - *Cognition
KW  - *Endurance
KW  - *Exercise
KW  - *Fatigue
KW  - *Tolerance
KW  - Muscles
KW  - Physical Endurance
M3  - doi:10.1037/spy0000269
DO  - 10.1037/spy0000269
ER  -
TY  - JOUR
PMID  - 32323997
ID  - 2020-27245-001
T1  - The impact of microaggressions on Black college students’ worry about their future employment: The moderating role of social support and academic achievement.
JF  - Cultural Diversity & Ethnic Minority Psychology
A1  - Salami, Temilola
A1  - Lawson, Evan
A1  - Metzger, Isha W.
VL  - 27
IS  - 2
SP  - 245
EP  - 255
Y1  - 2021
CY  - US
AD  - Salami, Temilola: Department of Psychology, Sam Houston State University, 1901 Avenue I, Suite 390, Huntsville, TX, US, 77340, txs047@shsu.edu
PB  - Educational Publishing Foundation
SN  - 1939-0106(Electronic),1099-9809(Print)
N2  - Objectives: Several studies have documented the negative impact of microaggressions on anxiety among Black individuals. However, few investigations have examined the impact of microaggressions on Black college students’ worries about their future employment and potential moderating factors. We examined whether there would be an association between microaggressions and worries about future employment. Furthermore, both social support and academic achievement (measured by grade point average) were purported to moderate this association. Method: Secondary data analysis was used, with the study sample consisting of Black college students (n = 225) from a predominately White institution. Participants had a mean age of 20.43 years (SD = 1.79), with females comprising 74.80% of the sample. Results: Results revealed that social support buffered the effect of microaggressions for low-achieving students, while a buffering effect of social support was not found for high-achieving students. Conclusions: Perceived social support offers some protection against the exposure of racial microaggressions, although high-achieving Black college students (the most vulnerable to potential isolation and academic pressure) may not benefit from overall social support. (PsycInfo Database Record (c) 2024 APA, all rights reserved)
KW  - *Anxiety
KW  - *College Students
KW  - *Social Support
KW  - *Microaggression
KW  - *Racial Microaggression
KW  - *Black People
KW  - Academic Achievement
KW  - College Academic Achievement
KW  - Employment Status
M3  - doi:10.1037/cdp0000340
DO  - 10.1037/cdp0000340
ER  -
TY  - JOUR
ID  - 2022-14603-001
T1  - Effects of a behavioral coaching treatment package on physical activity and adherence.
JF  - Behavior Analysis: Research and Practice
A1  - Mias, Jessica R.
A1  - Dittrich, Gretchen A.
A1  - Miltenberger, Raymond G.
VL  - 22
IS  - 1
SP  - 50
EP  - 65
Y1  - 2022
CY  - US
AD  - Dittrich, Gretchen A.: Department of Behavior Analysis, Simmons University, 300 The Fenway, Boston, MA, US, 02115, gretchen.dittrich@simmons.edu
PB  - Educational Publishing Foundation
SN  - 2372-9414(Electronic)
N2  - Optimal health outcomes are positively correlated with regular exercise, yet nearly one-quarter of adults in the United States reportedly do not participate in physical activity during their free time. The purpose of the current study was to evaluate the effects of a gradually faded and a constant behavioral coaching schedule for increasing physical activity during the study, and to evaluate maintenance of treatment effects postintervention. Participants were divided into 2 groups; 1 group received weekly behavioral coaching sessions and the other group received behavioral coaching sessions that were systematically faded in frequency. Results showed an increase in mean frequency and duration of physical activity for participants in both groups from baseline to intervention. During the follow-up period, the duration of physical activity decreased for 5 participants in the continuous coaching group but for only 2 participants the faded coaching group. The faded coaching and constant coaching interventions were both effective for maintaining physical activity. Implications of the results and future research are discussed. (PsycInfo Database Record (c) 2023 APA, all rights reserved)
KW  - *Behavior Therapy
KW  - *Maintenance Therapy
KW  - *Physical Activity
KW  - *Treatment Compliance
KW  - *Coaching
KW  - Exercise
KW  - Intervention
KW  - Health Outcomes
M3  - doi:10.1037/bar0000230
DO  - 10.1037/bar0000230
ER  -
TY  - JOUR
ID  - 2022-43242-001
T1  - Measuring behavior change technique delivery and receipt in physical activity behavioral interventions.
JF  - Rehabilitation Psychology
A1  - Hoekstra, Femke
A1  - Collins, Delaney
A1  - Dinwoodie, Miranda
A1  - Ma, Jasmin K.
A1  - Martin Ginis, Kathleen A.
VL  - 67
IS  - 2
SP  - 128
EP  - 138
Y1  - 2022
CY  - US
AD  - Hoekstra, Femke: School of Health and Exercise Sciences, University of British Columbia, Okanagan Campus, 1147 Research Road, Kelowna, BC, Canada, V1V 1V7, femke.hoekstra@ubc.ca
PB  - American Psychological Association
SN  - 1939-1544(Electronic),0090-5550(Print)
N2  - Purpose/Objective: Research on physical activity behavioral support has mainly focused on measuring the absence or presence of behavior change techniques (BCTs) delivered by a counselor. We present a method to measure BCT delivery and receipt in physical activity behavioral support interventions. Research Method/Design: The method was developed and tested using transcripts from behavior change counseling sessions delivered as part of a theory- and evidence-based physical activity intervention for adults with disabilities. Using existing methods, a new method was developed to code counselor and clients’ verbal statements (BCTs and other statements). Two coders independently coded 30 transcripts of audio-recorded counseling sessions. Interrater reliability was assessed using percentage agreement and Prevalence Adjusted Bias Adjusted Kappa (PABAK). Results: Forty-eight codes were developed for counselor statements (35 BCT delivery and 13 other statements) and 46 codes for client statements (34 BCT receipt and 12 other statements). The average interrater reliability was considered nearly perfect for the counselor statements (84% agreement; PABAK = .98) and client statements (86% agreement; PABAK = .98). The BCT delivered and received were most frequently related to Goals and Planning (counselor:36%, client:35%), Support Strategies (counselor:21%, client:17%) and Self Belief (counselor:13%, client:24%). Conclusions/Implications: This study presents a reliable coding method to measure BCT delivery and receipt in physical activity behavioral support interventions. The method can be used to enhance intervention fidelity assessment and study interactions between counselors and clients with and without disabilities. Measuring and evaluating BCT delivery and receipt can provide new insights into what types of behavioral support work best under which circumstances. (PsycInfo Database Record (c) 2022 APA, all rights reserved)
KW  - *Behavior Change
KW  - *Behavior Therapy
KW  - *Counselors
KW  - *Intervention
KW  - *Physical Activity
KW  - Adjustment
KW  - Clients
KW  - Counseling
KW  - Test Construction
M3  - doi:10.1037/rep0000440
DO  - 10.1037/rep0000440
ER  -
TY  - JOUR
PMID  - 32940520
ID  - 2020-69771-001
T1  - Association between physical activity and mental health among first responders with different service roles.
JF  - Psychological Trauma: Theory, Research, Practice, and Policy
A1  - Meckes, Samantha J.
A1  - McDonald, Mollie A.
A1  - Lancaster, Cynthia L.
VL  - 13
IS  - 1
SP  - 66
EP  - 74
Y1  - 2021
CY  - US
AD  - Meckes, Samantha J.: Department of Psychology, University of Nevada, Reno, 1664 North Virginia Street, Reno, NV, US, 89557, meckes@nevada.unr.edu
PB  - Educational Publishing Foundation
SN  - 1942-969X(Electronic),1942-9681(Print)
N2  - Objective: Studies suggest that physical activity (PA) improves psychological recovery in trauma-exposed populations like first responders. However, trauma exposure varies among first responders in relation to their unique service roles and duties. The purpose of this study was to examine the interaction effect of service role (traditional vs. emotional support first responders) and PA on mental health outcomes. Method: Traditional (n = 133) and emotional support (n = 31) first responders completed assessments of physical activity level, along with mental health outcome measures (posttraumatic stress disorder, secondary traumatic stress [STS], burnout, compassion satisfaction, and depression, anxiety, and stress [DAS]). Multiple regression models, controlling for social desirability and stress exposure, were used to examine service role as a moderator of the relationship between PA and mental health outcomes. Results: First responder role (traditional vs. emotional support) moderated the relationship between PA and STS (β = .20, p = .04) and DAS (β = .24, p = .01). Although not predictive for traditional first responders, higher PA was surprisingly associated with higher STS (trend level, β = .17, p = .06) and DAS (β = .19, p = .03) for emotional support first responders. Conclusions: Findings revealed differential responding to PA among first responder subgroups, which suggests that first responders in different service roles may have unique patterns of response to stress. (PsycInfo Database Record (c) 2022 APA, all rights reserved)
KW  - *Mental Health
KW  - *Physical Activity
KW  - *Posttraumatic Stress Disorder
KW  - *Roles
KW  - *First Responders
KW  - Anxiety
KW  - Major Depression
KW  - Mental Disorders
KW  - Satisfaction
KW  - Trauma
KW  - Compassion Fatigue
M3  - doi:10.1037/tra0000971
DO  - 10.1037/tra0000971
ER  -
TY  - JOUR
ID  - 2021-19828-002
T1  - Psychological mediators of exercise adherence among older adults in a group-based randomized trial.
JF  - Health Psychology
A1  - Beauchamp, Mark R.
A1  - Liu, Yan
A1  - Dunlop, William L.
A1  - Ruissen, Geralyn R.
A1  - Schmader, Toni
A1  - Harden, Samantha M.
A1  - Wolf, Svenja A.
A1  - Puterman, Eli
A1  - Sheel, A. William
A1  - Rhodes, Ryan E.
VL  - 40
IS  - 3
SP  - 166
EP  - 177
Y1  - 2021
CY  - US
AD  - Beauchamp, Mark R.: School of Kinesiology, University of British Columbia, War Memorial Gym, 122–6081 University Boulevard, Vancouver, BC, Canada, V6T 1Z1, mark.beauchamp@ubc.ca
PB  - American Psychological Association
SN  - 1930-7810(Electronic),0278-6133(Print)
N2  - Objective: To examine the psychological mediators of exercise adherence among older adults in a group-based physical activity randomized controlled trial. Method: Older adults (≥65 years) were randomized to one of three conditions as part of the “GrOup-based physical Activity for oLder adults” (GOAL) randomized controlled trial. These included similar age same gender (SASG) and similar age mixed gender (SAMG) exercise programs that were informed by the tenets of self-categorization theory, and a “standard” mixed age mixed gender (MAMG) exercise program. Participants represented a subgroup (n = 483, Mage = 71.41 years) from the larger trial (n = 627) who completed measures of the trial’s putative psychological mediators (i.e., group cohesion and affective attitudes) over the course of the 24-week exercise programs. Results: Piecewise latent growth modeling revealed different trajectories between participants in the two intervention conditions (SASG, SAMG) when compared with the comparison MAMG condition with regard to perceptions of group cohesion and affective attitudes. Results of subsequent cross-lagged panel modeling revealed that better program adherence in the two intervention conditions, when compared with the referent MAMG condition, was mediated by perceptions of group cohesion. Conclusions: The findings provide insight into how the two intervention programs differentially strengthened perceptions of group cohesion and affective attitudes over time. Consistent with self-categorization theory, the results also shed light on the role of group cohesion, in particular, as a psychological mechanism of action to promote older adults’ exercise adherence behaviors. (PsycInfo Database Record (c) 2021 APA, all rights reserved)
KW  - *Exercise
KW  - *Group Cohesion
KW  - *Intervention
KW  - *Physical Activity
KW  - *Older Adulthood
KW  - Adult Attitudes
KW  - Group Dynamics
KW  - Self-Concept
KW  - Test Construction
KW  - Theories
KW  - Group Intervention
M3  - doi:10.1037/hea0001060
DO  - 10.1037/hea0001060
ER  -
TY  - JOUR
ID  - 2021-19828-003
T1  - Promotion of physical activity during weight loss maintenance: A randomized controlled trial.
JF  - Health Psychology
A1  - Butryn, Meghan L.
A1  - Godfrey, Kathryn M.
A1  - Call, Christine C.
A1  - Forman, Evan M.
A1  - Zhang, Fengqing
A1  - Volpe, Stella L.
VL  - 40
IS  - 3
SP  - 178
EP  - 187
Y1  - 2021
CY  - US
AD  - Butryn, Meghan L.: Department of Psychology, Drexel University, 3141 Chestnut Street, Stratton 119, Philadelphia, PA, US, 19104, mlb34@drexel.edu
PB  - American Psychological Association
SN  - 1930-7810(Electronic),0278-6133(Print)
N2  - Objective: Behavioral weight loss (BWL) programs are not sufficiently effective at promoting high levels of moderate-to-vigorous physical activity (MVPA), despite the clear health benefits of exercise and the possibility that high levels of MVPA may improve long-term weight loss. This three-arm randomized controlled trial tested the hypotheses that 1) BWL interventions with an intensive focus on exercise would result in higher amounts of MVPA and greater long-term weight loss, compared to standard BWL, and 2) among interventions with an intensive focus on exercise, outcomes would be superior when skills for exercise promotion were taught from an acceptance-based theoretical framework (which fosters willingness to accept discomfort in the service of valued behaviors), versus a traditional behavioral approach. Method: Three hundred and twenty adults with overweight/obesity received group-based BWL for induction of weight loss (Months 1–6) and were randomized to receive one of three interventions for weight loss maintenance (Months 7–18): continued standard behavioral treatment (BT), behavioral treatment with an emphasis on exercise (BT + PA), or acceptance-based treatment with an emphasis on exercise (ABT + PA). Results: MVPA and percent weight loss did not significantly differ by condition at 12 or 18 months. Participants engaging in relatively higher levels of MVPA had greater long-term weight losses compared to participants engaging in lower levels of MVPA. Conclusions: Further clinical innovations are needed so that participants in BWL programs can more readily adopt and maintain the recommended amounts of MVPA. (PsycInfo Database Record (c) 2021 APA, all rights reserved)
KW  - *Exercise
KW  - *Maintenance Therapy
KW  - *Physical Activity
KW  - *Weight Loss
KW  - *Acceptance and Commitment Therapy
KW  - Behavior Therapy
KW  - Intervention
KW  - Obesity
M3  - doi:10.1037/hea0001043
DO  - 10.1037/hea0001043
ER  -
TY  - JOUR
PMID  - 36074616
ID  - 2022-99951-001
T1  - Thinking too much: Rumination as a catalyst of the real-time associations between affective states and suicidal ideation.
JF  - Journal of Consulting and Clinical Psychology
A1  - Rogers, Megan L.
A1  - Jeon, Min Eun
A1  - Duffy, Mary E.
A1  - Joiner, Thomas E.
VL  - 90
IS  - 9
SP  - 670
EP  - 681
Y1  - 2022
CY  - US
AD  - Rogers, Megan L.: Icahn School of Medicine, Mount Sinai Beth Israel, 1-9 Nathan D. Perlman Place, New York, NY, US, 10003, megan.l.rogers4@gmail.com
PB  - American Psychological Association
SN  - 1939-2117(Electronic),0022-006X(Print)
N2  - Objective: Affective states and rumination have each been linked to suicidal ideation; however, to our knowledge, no studies have examined their interactive effect in predicting suicidal ideation in the short term. The present study examined the concurrent and short-term prospective relationships between affective states, rumination, and suicidal ideation using ecological momentary assessment (EMA). Method: A sample of 237 community-based adults at high risk for suicide (Mage = 27.12 years, 61.6% cisgender women) responded to six EMA prompts each day for 2 weeks that assessed their momentary affective states (depression, anxiety, happiness, hopelessness, agitation, irritability), rumination, and suicidal ideation. Results: Rumination moderated the relationship between concurrent affective states and suicidal ideation, at both the within-person and between-person levels. Specifically, the relations between affective states and suicidal ideation were stronger at higher levels of rumination. These interaction effects were not found when examining short-term prospective associations. Conclusions: Affective states and rumination may each confer risk for suicidal ideation in the short term, and rumination may serve as a catalyst of the link between affective states and suicidal ideation when examined concurrently. Clinical implications, limitations, and future research directions are discussed. (PsycInfo Database Record (c) 2022 APA, all rights reserved)
KW  - *Emotional States
KW  - *Emotions
KW  - *Rumination (Cognitive Process)
KW  - *Suicidal Ideation
KW  - Suicide
M3  - doi:10.1037/ccp0000753
DO  - 10.1037/ccp0000753
ER  -
TY  - JOUR
PMID  - 31414836
ID  - 2019-45851-001
T1  - Thinking mindfully: How mindfulness relates to rumination and reflection in daily life.
JF  - Emotion
A1  - Blanke, Elisabeth S.
A1  - Schmidt, Mirjam J.
A1  - Riediger, Michaela
A1  - Brose, Annette
VL  - 20
IS  - 8
SP  - 1369
EP  - 1381
Y1  - 2020
CY  - US
AD  - Blanke, Elisabeth S.: Department of Psychology, Humboldt-Universitat zu Berlin, Unter den Linden 6, Berlin, Germany, 10099, elisabeth.blanke@hu-berlin.de
PB  - American Psychological Association
SN  - 1931-1516(Electronic),1528-3542(Print)
N2  - Mindfulness is a state of awareness comprising an attentional focus on the present moment and a nonjudgmental stance. It is associated with affective well-being and assumed to facilitate adaptive emotion regulation. To support this claim at the within-person level, we investigated associations between 2 mindfulness facets (present-moment attention and nonjudgmental acceptance), 2 emotion-regulation strategies varying in adaptiveness (rumination and reflection), and positive and negative affect in everyday life using data from 2 experience-sampling (ESM) studies. Study 1 consisted of N = 70 students who completed 54 prompts on average. Study 2 consisted of N = 179 middle-aged adults who completed 69 prompts on average. Results from both studies were highly consistent: The mindfulness facet nonjudgmental acceptance was more strongly related to less concurrent rumination, whereas the mindfulness facet present-moment attention was related to more concurrent reflection. As predicted, both mindfulness facets interacted with rumination in the prediction of changes in affect. When individuals were in a more mindful state, rumination was less strongly associated with increases in negative affect, and was less strongly associated with decreases in positive affect. However, mindfulness interacted with reflection in the prediction of changes in affect in an unexpected way: At higher levels of nonjudgmental acceptance, reflection was no longer associated with changes in affect. Together, these results suggest that emotion regulation strategies can be more or less adaptive depending on the level of mindfulness. They also accord with the proposal that mindfulness inhibits maladaptive emotion regulation and its impact on affective well-being. (PsycInfo Database Record (c) 2020 APA, all rights reserved)
KW  - *Emotional Regulation
KW  - *Emotions
KW  - *Rumination (Cognitive Process)
KW  - *Well Being
KW  - *Mindfulness
KW  - Prediction
KW  - Test Construction
KW  - Negative Emotions
KW  - Positive Emotions
M3  - doi:10.1037/emo0000659
DO  - 10.1037/emo0000659
ER  -
TY  - JOUR
ID  - 2021-78625-001
T1  - Uncovering the personal and environmental factors associated with youth mental health during the COVID-19 pandemic: The pursuit of sports and physical activity as a protective factor.
JF  - Traumatology
A1  - Laurier, Catherine
A1  - Pascuzzo, Katherine
A1  - Beaulieu, Genevieve
VL  - 27
IS  - 4
SP  - 354
EP  - 364
Y1  - 2021
CY  - US
AD  - Laurier, Catherine: Department of Psychoeducation, University of Sherbrooke, 150 Place Charles-Le Moyne, L1-12, Longueuil, PQ, Canada, J4K 0A8, Catherine.Laurier@USherbrooke.ca
PB  - Educational Publishing Foundation
SN  - 1085-9373(Electronic)
N2  - With recent research underscoring the impacts of the COVID-19 pandemic on adolescents’ well-being, greater insight into the protective factors that buffer against the negative consequences of the pandemic on youth mental health merits greater attention. The goal of this quantitative study was to examine associations between adolescents’ attachment to parents and peers, their participation in sports before and during the confinement, and the severity of their psychological distress. A total of 133 adolescents between the ages of 11 and 17 took part in an online survey including the Inventory of Parent and Peer Attachment, the Psychological Distress Index, and questions regarding their involvement in physical activity before and during confinement. Overall, findings highlight participants’ high levels of total psychological distress, with girls reporting more severe symptoms. However, results of correlational analyses showed that adolescents reporting greater attachment security to parents and peers showed fewer symptoms of total distress as well as fewer symptoms of depression, anxiety, and irritability. Participation in organized sports prior to confinement and time devoted to physical or sports activities in the last week were not significantly correlated with the Psychological Distress Index subscales. However, results of hierarchical regression analyses revealed that youth participation in sports prior to confinement moderated the association between time devoted by adolescents to physical or sports activities in the last week and symptoms of depression, above and beyond the influence of attachment security to parents and peers. The importance of quality relationships and physical activity for youth adaptation during confinement is discussed. (PsycInfo Database Record (c) 2023 APA, all rights reserved)
KW  - *Mental Health
KW  - *Pandemics
KW  - *Physical Activity
KW  - *Sports
KW  - *COVID-19
KW  - *Youth Mental Health
KW  - Adolescent Psychology
KW  - Attachment Behavior
KW  - Distress
KW  - Parents
KW  - Peers
KW  - Protective Factors
M3  - doi:10.1037/trm0000342
DO  - 10.1037/trm0000342
ER  -
TY  - JOUR
ID  - 2023-36740-002
T1  - Neural correlates of mindful disengagement from worry.
JF  - Journal of Psychopathology and Clinical Science
A1  - Westbrook, Cecilia A.
A1  - Dutcher, Janine
A1  - Kusmierski, Susan
A1  - Creswell, J. David
A1  - Akpan, Essang
A1  - Hallion, Lauren S.
VL  - 132
IS  - 1
SP  - 38
EP  - 50
Y1  - 2023
CY  - US
AD  - Westbrook, Cecilia A.: Western Psychiatric Hospital, 3811 O’Hara St, Pittsburgh, PA, US, 15213, westbrookca2@upmc.edu
PB  - American Psychological Association
SN  - 2769-755X(Electronic),2769-7541(Print)
N2  - Uncontrollable worry is a hallmark of generalized anxiety disorder and a transdiagnostic feature of psychopathology. Mindfulness-based strategies show promise for treating worry, but it is unknown which specific strategies are most beneficial, and how these skills might operate on a neurobiological level. We recruited 40 participants with clinically significant worry to undergo functional magnetic resonance imaging while engaging in real-time, idiographic worry and instructed disengagement using two mindfulness strategies (focused attention, acceptance) and one comparison strategy (suppression). Hypotheses were preregistered and partially supported. All disengagement strategies downregulated default mode and upregulated frontoparietal and salience networks, suggesting some shared mechanisms. Focused attention was most effective for promoting disengagement and elicited decreased activity in cognitive control and sensorimotor regions. Successful disengagement was associated with increased activity in rostrolateral prefrontal cortex and functional connectivity between posterior cingulate and primary somatosensory cortex. Findings support the role of cognitive control and somatosensory networks in disengagement from worry and suggest common and distinct mechanisms of disengagement, with focused attention a particularly promising strategy. (PsycInfo Database Record (c) 2023 APA, all rights reserved)
KW  - *Anxiety
KW  - *Anxiety Disorders
KW  - *Neural Networks
KW  - *Mindfulness
KW  - *Brain Connectivity
KW  - Cognitive Control
KW  - Functional Magnetic Resonance Imaging
KW  - Focused Attention
KW  - Default Mode Network
M3  - doi:10.1037/abn0000804
DO  - 10.1037/abn0000804
ER  -
TY  - JOUR
ID  - 2020-27396-001
T1  - Sensitivity and rough-and-tumble play in gay and heterosexual single-father families through surrogacy: The role of microaggressions and fathers’ rumination.
JF  - Psychology of Men & Masculinities
A1  - Carone, Nicola
A1  - Lingiardi, Vittorio
A1  - Baiocco, Roberto
A1  - Barone, Lavinia
VL  - 22
IS  - 3
SP  - 476
EP  - 487
Y1  - 2021
CY  - US
AD  - Carone, Nicola: Department of Brain and Behavioral Sciences, Lab on Attachment and Parenting, University of Pavia, Piazza Botta 11, Pavia, Italy, 27100, nicola.carone@unipv.it
PB  - Educational Publishing Foundation
SN  - 1939-151X(Electronic),1524-9220(Print)
N2  - Gay and heterosexual single fathers through surrogacy may be targets of microaggressions (i.e., subtle and implicit stigma-related stressors), as they present highly contested aspects of family formation: single parenthood, surrogacy conception, and, in the case of gay single fathers, nonheterosexual orientation. However, to date, no research has addressed whether experiences of microaggression impact the quality of the father–child relationship and the factors that mediate this process. The present study investigated the indirect effect of family-related microaggressions on observed sensitivity and rough-and-tumble play (RTP) via rumination in 35 gay and 30 heterosexual single-father families (n = 65), with children (3–10 years of age) born through surrogacy. Both groups of fathers showed high sensitivity and RTP quality during parent–child interactions. However, regardless of their sexual orientation, single fathers who perceived more frequent microaggressions also reported a higher tendency to “brood” in response to stress, and this was, in turn, linked to lower sensitivity—but not RTP quality—with their child. The findings provide a unique contribution to the fathering literature, as these underscore—for the first time—that although explicit and overt forms of stigmatization may differ in form and content, subtle and ambiguous forms of prejudice are equally detrimental to the parent–child relationship. Accordingly, the findings emphasize the need to raise awareness in practitioners and the broader society about the ways in which values and ideological assumptions about parenting, families, and conception may affect the lives of gay and heterosexual single fathers and their children. (PsycInfo Database Record (c) 2021 APA, all rights reserved)
KW  - *Family
KW  - *Heterosexuality
KW  - *Rumination (Cognitive Process)
KW  - *Single Fathers
KW  - *Microaggression
KW  - Parent Child Relations
KW  - Sexual Orientation
KW  - Stress
M3  - doi:10.1037/men0000267
DO  - 10.1037/men0000267
ER  -
TY  - JOUR
PMID  - 35834218
ID  - 2022-80674-001
T1  - Transgender and gender diverse individuals’ daily experiences of rumination.
JF  - American Journal of Orthopsychiatry
A1  - Puckett, Jae A.
A1  - Price, Sarah F.
A1  - Mocarski, Richard
A1  - Mustanski, Brian
A1  - Newcomb, Michael E.
VL  - 92
IS  - 5
SP  - 540
EP  - 551
Y1  - 2022
CY  - US
AD  - Puckett, Jae A.: Department of Psychology, Michigan State University, 316 Physics Road, Rm 262, East Lansing, MI, US, 48824, pucket26@msu.edu
PB  - Educational Publishing Foundation
SN  - 1939-0025(Electronic),0002-9432(Print)
N2  - Transgender and gender diverse (TGD) people face a myriad of daily stressors because of the hegemonic gender norms embedded within U.S. society. Due to these minority stressors, TGD people report elevated anxiety, depression, stress, and suicidality, among other health issues. One mechanism through which stigma may lead to these negative mental health outcomes is through increased rumination. In this intensive daily diary study with 181 TGD individuals (ages 16–40), we gathered qualitative data on their ruminative thoughts over the course of 56 days. There were a total of 2,431 responses across participants, with individuals providing a range of 1–53 responses (M = 15 responses). Using an experiential framework and an inductive approach to thematic analysis, we generated the following themes: (a) interpersonal relationships as a site of struggle, (b) fear and worry in response to contextual factors, (c) the weight of basic needs and safety, (d) gender as experienced through self and others, (e) intersections of health and rumination, and (f) the occasional reprieve. Using a deductive approach, we also placed these data within the context of Bronfenbrenner’s Person–Process–Context–Time model to provide a conceptual model for future research in this area. These ruminative experiences revealed significant adversities and challenges weighing on participants’ minds that spanned many areas of life. These findings also highlight the nuanced nature of rumination for TGD individuals and areas that may be overlooked in current assessments of this construct. (PsycInfo Database Record (c) 2022 APA, all rights reserved)
KW  - *Responses
KW  - *Rumination (Cognitive Process)
KW  - *Stress
KW  - *Transgender
KW  - *Gender Nonconforming
KW  - Anxiety
KW  - Social Norms
KW  - Stigma
M3  - doi:10.1037/ort0000636
DO  - 10.1037/ort0000636
ER  -
TY  - JOUR
ID  - 2021-59962-001
T1  - An evaluation of token and monetary reinforcement on physical activity exhibited by adults with intellectual disabilities in a group home setting.
JF  - Behavior Analysis: Research and Practice
A1  - Hanashiro-Parson, Hana
A1  - Miltenberger, Raymond G.
VL  - 21
IS  - 3
SP  - 184
EP  - 194
Y1  - 2021
CY  - US
AD  - Miltenberger, Raymond G.: Department of Child and Family Studies, University of South Florida, MHC2113A, Tampa, FL, US, 33612, miltenbe@usf.edu
PB  - Educational Publishing Foundation
SN  - 2372-9414(Electronic)
N2  - The purpose of this study was to compare the effectiveness of token reinforcement and monetary reinforcement for increasing physical activity among adults with intellectual disability, to assess preference for token or monetary reinforcement, and to evaluate the effects of choice of reinforcement procedure on physical activity. An ABAB design with an alternating treatments design was used to compare token and monetary reinforcement. In the second intervention phase, the participants chose between the 2 reinforcement conditions. Results showed that both reinforcement conditions increased physical activity. (PsycInfo Database Record (c) 2021 APA, all rights reserved)
KW  - *Group Homes
KW  - *Intervention
KW  - *Physical Activity
KW  - *Reinforcement
KW  - *Intellectual Development Disorder
KW  - Choice Shift
KW  - Money
KW  - Preferences
KW  - Secondary Reinforcement
M3  - doi:10.1037/bar0000215
DO  - 10.1037/bar0000215
ER  -
TY  - JOUR
ID  - 2023-16771-001
T1  - Examining the associations between nonbelieved memories and memory distrust, self-esteem, and rumination.
JF  - Psychology of Consciousness: Theory, Research, and Practice
A1  - Zhang, Yikang
A1  - Battista, Fabiana
A1  - Thissen, Dimitra
A1  - Otgaar, Henry
A1  - Wang, Jianqin
A1  - Jelicic, Marko
SP  - No Pagination Specified
EP  - No Pagination Specified
Y1  - 2022
CY  - US
AD  - Zhang, Yikang: Faculty of Psychology and Neuroscience, Maastricht University, Universiteitssingel 40, Maastricht, Netherlands, 6229 ER, kang.y.zhang@outlook.com
PB  - Educational Publishing Foundation
SN  - 2326-5531(Electronic),2326-5523(Print)
N2  - When beliefs in autobiographical memories are reduced while recollections remain relatively intact, a phenomenon termed nonbelieved memories (NBMs) unfolds. The current preregistered study (N = 104) used a 3-week longitudinal design to investigate the relationships between the frequency of recalled NBMs, memory distrust, rumination over autobiographical events, and self-esteem. Our analyses showed that memory distrust was a positive predictor for the initial recall of NBMs during the past 2 months at Time 1, but not for the follow-up recalls of NBMs during the past week at Times 2–4. Exploratory analyses showed that, at Time 1, self-esteem was negatively associated with the total number of NBMs. Furthermore, the tendency to report involuntary memories and rumination over memories was positively associated with the total number of NBMs. In addition, (in)voluntary autobiographical memory recall tendency was also a significant positive predictor for the total number of NBMs at Times 2–4. Our study is one of the first to show that NBMs might be uniquely tied to specific individual markers. (PsycInfo Database Record (c) 2022 APA, all rights reserved)
KW  - *Autobiographical Memory
KW  - *Recall (Learning)
KW  - *Rumination (Cognitive Process)
KW  - *Self-Esteem
KW  - Suspicion
M3  - doi:10.1037/cns0000344
DO  - 10.1037/cns0000344
ER  -
TY  - JOUR
PMID  - 33370154
ID  - 2020-88157-001
T1  - Psychosocial mediators of physical activity change in a web-based intervention for Latinas.
JF  - Health Psychology
A1  - Larsen, Britta
A1  - Dunsiger, Shira I.
A1  - Pekmezi, Dori
A1  - Linke, Sarah
A1  - Hartman, Sheri J.
A1  - Marcus, Bess H.
VL  - 40
IS  - 1
SP  - 21
EP  - 29
Y1  - 2021
CY  - US
AD  - Larsen, Britta: Department of Family Medicine and Public Health, University of California, San Diego, 9500 Gilman Drive, San Diego, CA, US, 92093-0725, blarsen@ucsd.edu
PB  - American Psychological Association
SN  - 1930-7810(Electronic),0278-6133(Print)
N2  - Objective: To determine whether psychosocial constructs targeted in an online physical activity intervention for Latinas mediated changes in moderate-to-vigorous physical activity (MVPA). Method: Data were taken from a randomized trial of a web-based MVPA intervention for Latina women age 18–65 (N = 205) based on social cognitive theory and the transtheoretical model. Baseline and 6-month measures included minutes/week of MVPA (ActiGraph GT3X + accelerometers and 7-Day Physical Activity Recall Interview) and theorized mediators (self-efficacy, behavioral processes, cognitive processes, social support, enjoyment). A multiple mediation model adjusting for baseline MVPA was fit using a products of coefficients method, simultaneously testing all hypothesized mediators. Results: MVPA increased more in the intervention group than controls by 50 min/week (self-report) and 31 min/week (accelerometers). For the self-reported MVPA model, there was an intervention effect (a-path coefficient) on self-efficacy (b = 0.43, p b = 0.64, p b = 0.54, p b = 9.91, p = .01). Changes in self-efficacy (b = 24.54, p = .03), social support from friends (b = 2.36, p = .04), and enjoyment (a = 0.74, p = .08) were associated with changes in MVPA (b-path coefficient). However, only changes in self-efficacy (b = 10.49, 95% CI [2.46, 24.54]) and enjoyment (b = 7.30, 95% CI [0.92, 21.78]) mediated the intervention effect on MVPA (ab-path coefficient). For the accelerometer-measured MVPA model, intervention effects were significant for self-efficacy (b = 0.48, p b = 0.62, p b = 0.61, p b = 4.43, p = .03), and mediated intervention effects on MVPA (b = 12.15, 95% CI [11.25, 16.34]). Conclusions: Future MVPA interventions with Latinas should target self-efficacy and enjoyment to maximize efficacy. (PsycInfo Database Record (c) 2020 APA, all rights reserved)
KW  - *Intervention
KW  - *Physical Activity
KW  - *Self-Efficacy
KW  - *Latinos/Latinas
KW  - Cognitive Processes
KW  - Exercise
KW  - Pleasure
KW  - Psychosocial Rehabilitation
KW  - Social Support
M3  - doi:10.1037/hea0001041
DO  - 10.1037/hea0001041
ER  -
TY  - JOUR
PMID  - 35834207
ID  - 2022-80676-001
T1  - Association of disease outcomes with physical activity in multiple sclerosis: A cross-sectional study.
JF  - Rehabilitation Psychology
A1  - Huynh, Trinh L. T.
A1  - Silveira, Stephanie L.
A1  - Jeng, Brenda
A1  - Motl, Robert W.
VL  - 67
IS  - 3
SP  - 421
EP  - 429
Y1  - 2022
CY  - US
AD  - Huynh, Trinh L. T.: Department of Physical Therapy, School of Health Professions, University of Alabama at Birmingham, CH19 Room 301, 933 19th Street South, Birmingham, AL, US, 35205, trinhhlt@uab.edu
PB  - American Psychological Association
SN  - 1939-1544(Electronic),0090-5550(Print)
N2  - Purpose/Objective Research: This study examined combinations of disease outcomes (i.e., walking, cognition, and symptoms) as correlates of physical activity subgroups (insufficiently active vs. sufficiently active) in persons with multiple sclerosis (MS). Research Method/Design: This study included 213 participants who completed walking and cognitive function tests and self-report measures of symptoms and physical activity. Multivariate analysis of variance and discriminant function analysis identified combinations of MS outcomes associated with physical activity. Results: The sample had a mean age of 49.6 years (SD = 13.2), a 3:1 female:male ratio, and a Patient Determined Disease Steps median (interquartile range) score of 1.0 (3.0). Multivariate analysis of variance demonstrated that MS outcome clusters were significantly associated with physical activity, namely walking (i.e., Six-Minute Walk, Timed Up and Go, and MS Walking Scale), Pillai’s trace V = .16, F(3, 180) = 11.43, η² = .16; cognition (i.e., Symbol Digits Modalities Test, California Verbal Learning Test—Second Edition, Brief Visuospatial Memory Test—Revised), Pillai’s trace V = .04, F(3, 204) = 2.79, η² = .04; and symptoms (i.e., fatigue, anxiety, depression, and pain), Pillai’s trace V = .16, F(4, 199) = 9.30, η² = .16. Discriminant function analysis indicated that a significant discriminant function of walking endurance and walking limitations, depression, fatigue, and processing speed was associated with physical activity subgroups. Conclusion/Implications: The findings identified walking endurance and limitations, processing speed, depression, and fatigue as primary correlates of physical activity differences in persons with MS. These results may inform researchers and health care providers to consider these factors in behavior change interventions and clinical practices for promoting adequate physical activity levels in MS. (PsycInfo Database Record (c) 2022 APA, all rights reserved)
KW  - *Cognitive Impairment
KW  - *Multiple Sclerosis
KW  - *Physical Activity
KW  - *Physical Mobility
KW  - *Walking
KW  - Fatigue
KW  - Major Depression
KW  - Measurement
M3  - doi:10.1037/rep0000454
DO  - 10.1037/rep0000454
ER  -
TY  - JOUR
ID  - 2021-21160-001
T1  - The relationship between physical activity, health, and well-being: Type of exercise and self-connection as moderators.
JF  - European Journal of Health Psychology
A1  - Klussman, Kristine
A1  - Langer, Julia
A1  - Nichols, Austin Lee
VL  - 28
IS  - 2
SP  - 59
EP  - 70
Y1  - 2021
CY  - Germany
AD  - Klussman, Kristine: Connection Lab, San Francisco, CA, US, 94108, research@connectionlab.com
PB  - Hogrefe Publishing
SN  - 2512-8450(Electronic),2512-8442(Print)
N2  - Background: Most people are comfortable asserting the beneficial effects of physical exercise on mental health and well-being. However, little research has examined how different types of physical activity affect these outcomes. Aims: The current study sought to provide a comprehensive understanding of the differential relationships between different types of physical activity and various aspects of health and well-being. In addition, we sought to understand the role of self-connection in these relationships. Method: One hundred forty-three participants completed a questionnaire designed to measure their current weekly activity as well as their current health and well-being. Specifically, we examined three intensities of activity (walking, moderate, and vigorous) and three types of activity (team-based, community-based, and not team nor community-based) on self-reported health, anxiety, depression, affect, flourishing, job satisfaction, life satisfaction, and meaning in life. In addition, we examined self-connection as a possible moderator of these relationships. Results: Results suggested that physical activity was inconsistently related to health and well-being, and activity intensity and type were important to understanding these relationships. In contrast, self-connection reliably related to health and well-being and moderated the relationship between activity type and the presence of meaning. Limitations: The cross-sectional, self-report nature of the study limits its contribution. In addition, we only examined a subset of all physical activities that people engage in. Conclusion: In all, results suggest that the relationships between physical activity, mental health, and well-being are tenuous, at best. Future research needs to examine these relationships further and continue to examine self-connection to determine how to best increase health and well-being through physical activity. (PsycInfo Database Record (c) 2024 APA, all rights reserved)
KW  - *Exercise
KW  - *Mental Health
KW  - *Physical Activity
KW  - *Self-Report
KW  - *Well Being
KW  - Anxiety
KW  - Arts
KW  - Communities
KW  - Health
KW  - Job Satisfaction
KW  - Life Satisfaction
KW  - Major Depression
KW  - Test Construction
M3  - doi:10.1027/2512-8442/a000070
DO  - 10.1027/2512-8442/a000070
ER  -
TY  - JOUR
ID  - 2021-61459-001
T1  - Effects of mental fatigue and monetary incentives on exercise intensity decision-making and performance.
JF  - Sport, Exercise, and Performance Psychology
A1  - Harris, Sheereen
A1  - Bray, Steven R.
VL  - 11
IS  - 2
SP  - 185
EP  - 197
Y1  - 2022
CY  - US
AD  - Harris, Sheereen: Department of Kinesiology, McMaster University, 1280 Main St. W., Hamilton, ON, Canada, L8S 4K1, harris18@mcmaster.ca
PB  - Educational Publishing Foundation
SN  - 2157-3913(Electronic),2157-3905(Print)
N2  - Mental fatigue affects choice between exercise and nonexercise tasks. Provision of financial or monetary incentives biases decision-making in favor of exercise behaviors. The present study examined the effects of mental fatigue and monetary incentives on exercise intensity decision-making and physical performance. Using a 2 [higher fatigue (HF) vs. lower fatigue (LF)] × 2 [incentive ($) vs. no incentive] between-groups design, recreationally active participants (N = 77, Mage = 20.14 ± 2.16 years) completed a 12-min manipulation designed to create higher and lower levels of mental fatigue and then chose between moderate-intensity and vigorous-intensity exercise protocols. Participants in the incentive groups were offered $2.00 CAD or $4.00 CAD for the moderate or vigorous-intensity options, respectively, and participants were required to perform their chosen exercise task. Mental fatigue in the HF groups was significantly higher than the LF groups. Analyses revealed an overall greater frequency of selecting vigorous-intensity versus moderate-intensity exercise with no difference in choice frequency between the HF and LF groups. Paired comparisons showed a significantly greater frequency of selecting the vigorous-intensity option in the LF$ group compared to the LF group, and a nonsignificant, medium-sized effect showing a slight bias toward the vigorous-intensity option for people in the HF$ group compared to the LF group. No differences were observed between groups in physical work performed during exercise. Findings suggest a disproportionate influence of incentives over mental fatigue on exercise intensity decision-making and no effect of mental fatigue on self-selected, self-paced exercise. (PsycInfo Database Record (c) 2022 APA, all rights reserved)
KW  - *Decision Making
KW  - *Exercise
KW  - *Fatigue
KW  - *Monetary Incentives
KW  - *Physical Activity
KW  - Choice Shift
KW  - Performance
KW  - Test Construction
M3  - doi:10.1037/spy0000272
DO  - 10.1037/spy0000272
ER  -
TY  - JOUR
PMID  - 32969693
ID  - 2020-70974-001
T1  - Sensor-measured sedentariness and physical activity are differentially related to fluid and crystallized abilities in aging.
JF  - Psychology and Aging
A1  - Burzynska, Agnieszka Z.
A1  - Voss, Michelle W.
A1  - Fanning, Jason
A1  - Salerno, Elizabeth A.
A1  - Gothe, Neha P.
A1  - McAuley, Edward
A1  - Kramer, Arthur F.
VL  - 35
IS  - 8
SP  - 1154
EP  - 1169
Y1  - 2020
CY  - US
AD  - Burzynska, Agnieszka Z.: Department of Human Development and Family Studies, Colorado State University, Campus Delivery 1570, Fort Collins, CO, US, 80523-1570, agaburza@colostate.edu
PB  - American Psychological Association
SN  - 1939-1498(Electronic),0882-7974(Print)
N2  - Aerobic exercise and physical activity (PA) are known to benefit cognition in adulthood. However, a typical older adult spends most of the day sedentary or in light PA, behaviors that are typically poorly captured by questionnaires. To better understand the associations between time spent in different intensities of lifestyle PA and cognition, we measured average time spent daily in sedentariness, light, and moderate to vigorous PA using hip-worn sensors (ActiGraph accelerometers). We studied baseline data from 228 cognitively normal adults (Age 60–80) who took part in a clinical trial (clinical study identifier: NCT01472744). Fluid (processing speed, memory, and reasoning) and crystallized abilities (vocabulary knowledge) were assessed with the Virginia Cognitive Aging Battery. Adjusting for age, sex, and several modifiable socioeconomic, physical and functional health factors, time spent daily in moderate to vigorous PA was positively related with fluid abilities (perceptual speed and reasoning). Furthermore, we found that those spending more time sedentary performed better on vocabulary knowledge and reasoning tasks. In contrast, time spent in light PA was not related to either fluid or crystallized abilities. Our results add to the previous literature by providing the first sensor-based evidence that crystallized and fluid abilities in older age may be associated with engagement in different intensities of daily activity. Moreover, our findings suggest that the behavior of moderate to vigorous PA is at least as important in relation to cognition as the desirable long-term physiological effects of higher intensity PA and exercise. (PsycInfo Database Record (c) 2024 APA, all rights reserved)
KW  - *Aging
KW  - *Physical Activity
KW  - *Reasoning
KW  - *Stimulus Intensity
KW  - *Vocabulary
KW  - Ability
KW  - Cardiovascular System
KW  - Cognition
KW  - Health Behavior
KW  - Physical Fitness
KW  - Questionnaires
KW  - Respiratory System
KW  - Velocity
KW  - Sedentary Behavior
KW  - Fluid Intelligence
M3  - doi:10.1037/pag0000580
DO  - 10.1037/pag0000580
ER  -
TY  - JOUR
PMID  - 34766792
ID  - 2022-02932-001
T1  - Intensity, frequency, and differentiation of discrete emotion categories in daily life and their associations with depression, worry, and rumination.
JF  - Emotion
A1  - Eckland, Nathaniel S.
A1  - Sperry, Sarah H.
A1  - Castro, Ariana A.
A1  - Berenbaum, Howard
VL  - 22
IS  - 2
SP  - 305
EP  - 317
Y1  - 2022
CY  - US
AD  - Eckland, Nathaniel S.: Department of Psychology, University of Illinois at Urbana-Champaign, 603 East Daniel Street, Champaign, IL, US, 61820, eckland2@illinois.edu
PB  - American Psychological Association
SN  - 1931-1516(Electronic),1528-3542(Print)
N2  - Previous research examining links between psychopathology and emotions in daily life have largely focused on disorder-specific patterns of mean-level positive and negative affect. In this study, we examined three transdiagnostic dimensions of psychopathology, namely depression, worry, and rumination, and their association with the intensity, frequency, and differentiation of discrete emotion categories endorsed in daily life. Three independent samples of young adults (total n = 614) completed baseline measures assessing depression, worry, and rumination followed by a 1-week daily diary procedure. Daily diaries assessed the following emotion categories: “tranquility,” “contentment,” “happiness,” “excitement,” “pride,” “sadness,” “boredom,” “guilt,” “fear,” and “anger.” Intensity, frequency, and differentiation were all calculated from daily emotion ratings. Psychopathology was associated with intensity and frequency of pleasant emotion, with intensity showing stronger associations. Intensity of contentment and happiness were most strongly associated with all three forms of psychopathology, whereas pride had the weakest associations. Psychopathology was associated with intensity and frequency of unpleasant emotions, with frequency tending to show stronger associations. Frequency of sadness and boredom were most strongly associated with depression, whereas the frequency and intensity of fear were similarly associated with depression and worry. Although psychopathology was associated with pleasant and unpleasant emotion differentiation, to our surprise, effect sizes were negligible to small. Clinical implications and recommendations for future research are discussed. (PsycInfo Database Record (c) 2022 APA, all rights reserved)
KW  - *Anxiety
KW  - *Emotionality (Personality)
KW  - *Major Depression
KW  - *Psychopathology
KW  - *Rumination (Cognitive Process)
KW  - Negative Emotions
KW  - Positive Emotions
M3  - doi:10.1037/emo0001038
DO  - 10.1037/emo0001038
ER  -
TY  - JOUR
PMID  - 32881569
ID  - 2020-64831-001
T1  - Core belief challenge, rumination, and posttraumatic growth in women following pregnancy loss.
JF  - Psychological Trauma: Theory, Research, Practice, and Policy
A1  - Freedle, Agata
A1  - Kashubeck-West, Susan
VL  - 13
IS  - 2
SP  - 157
EP  - 164
Y1  - 2021
CY  - US
AD  - Freedle, Agata: College of Education, University of Missouri—St. Louis, 1 University Boulevard, Marillac Hall, St. Louis, MO, US, 63121, amf352@mail.umsl.edu
PB  - Educational Publishing Foundation
SN  - 1942-969X(Electronic),1942-9681(Print)
N2  - Objective: Pregnancy loss is thought to impact women’s perceptions of the world around them. Despite the growing recognition that this loss can have a differential impact on an individual’s mental health, research focused on women’s positive psychological change and factors contributing to it following pregnancy loss is scarce. This study explored relationships among core belief challenge, rumination, and women’s experience of posttraumatic growth following miscarriage or stillbirth. Specifically, this study investigated whether deliberate rumination mediated the relationship between core belief challenge and posttraumatic growth. Method: Women who had experienced miscarriage or stillbirth (n = 476) were recruited via social media and completed an online survey that assessed core belief challenge, event-related rumination, and posttraumatic growth. Loss context factors and demographics were also collected. Hypotheses were tested via hierarchical multiple regression and the PROCESS macro. Results: Change in beliefs about the world and rumination predicted posttraumatic growth. Moreover, deliberate, but not intrusive, rumination mediated the relationship between core belief challenge and posttraumatic growth. Conclusion: Findings suggest that core belief challenge and rumination play a significant role in positive posttrauma outcomes related to pregnancy loss. This study contributes to the literature by validating the applicability of posttraumatic growth theory to women who have experienced pregnancy loss. (PsycInfo Database Record (c) 2022 APA, all rights reserved)
KW  - *Grief
KW  - *Rumination (Cognitive Process)
KW  - *Spontaneous Abortion
KW  - *Pregnancy Outcomes
KW  - *Posttraumatic Growth
KW  - Death and Dying
KW  - Human Females
KW  - Surveys
KW  - Social Media
M3  - doi:10.1037/tra0000952
DO  - 10.1037/tra0000952
ER  -
TY  - JOUR
ID  - 2022-01626-001
T1  - An early phase trial testing the proof of concept for a gamified smartphone app in manipulating automatic evaluations of exercise.
JF  - Sport, Exercise, and Performance Psychology
A1  - Rasera, Magne
A1  - Jayasinghe, Harshani
A1  - Parker, Felix
A1  - Short, Camile E.
A1  - Conroy, David E.
A1  - Jackson, Ben
A1  - Dimmock, James A.
A1  - Rhodes, Ryan E.
A1  - de Vries, Hein
A1  - Vandelanotte, Corneel
A1  - Rebar, Amanda L.
VL  - 11
IS  - 1
SP  - 61
EP  - 78
Y1  - 2022
CY  - US
AD  - Rebar, Amanda L.: Motivation of Health Behaviours Lab, School of Health, Medical, and Applied Sciences, Central Queensland University, Building 7, LG15, Bruce Highway, Rockhampton, QLD, Australia, 4702, a.rebar@cqu.edu.au
PB  - Educational Publishing Foundation
SN  - 2157-3913(Electronic),2157-3905(Print)
N2  - People who are more physically active tend to have more favorable automatic evaluations of exercise (i.e., nonconscious evaluations based on mental associations between “exercise” and “pleasant” or “unpleasant” that manifest into approach tendencies). Although some interventions have been shown to modify automatic evaluations in lab-based settings, the training regimes may not translate into scalable real-world interventions. The aim of these studies were to (a) test how often people tend to engage with the app in a “real-world” setting, and (b) test whether an app with gamification features and evaluative conditioning strategies change automatic evaluations of exercise versus sedentary behavior. Participants (N = 289, 238 female, M age = 33) were randomly allocated to have access to either Flex Exercise—a game-based app which contained 70% exercise-related content or Flex Control—the same game-based app with no exercise content. Participants completed an Implicit Association Test (IAT) as assessments of automatic evaluations immediately after exposure to Flex and 24 hr later. No significant between-group difference was observed immediately after exposure to Flex for automatic evaluations; however, 1 day following exposure, those in the Flex Exercise condition had significantly more favorable automatic evaluations of exercise than those in the Flex Control condition (d = 0.24). This effect was driven by a change in automatic evaluations, as assessed through the IAT, in the control condition more favorable toward sedentary behavior relative to physical activity and was magnified by user engagement. This mHealth intervention may have inadvertently enhanced sedentary automatic evaluations. (PsycInfo Database Record (c) 2024 APA, all rights reserved)
KW  - *Exercise
KW  - *Intervention
KW  - *Physical Activity
KW  - *Implicit Attitudes
KW  - *Smartphones
KW  - *Gamification
KW  - Training
KW  - Sedentary Behavior
KW  - Mobile Applications
KW  - Mobile Health
M3  - doi:10.1037/spy0000278
DO  - 10.1037/spy0000278
ER  -
TY  - JOUR
ID  - 2023-07861-001
T1  - Beyond “cold emotion and rumination”: A qualitative study on the nature and attributes of unforgiveness.
JF  - European Journal of Psychology Open
A1  - Singh, Ajit Kumar
A1  - Tiwari, Gyanesh Kumar
A1  - Rai, Pramod Kumar
VL  - 81
IS  - 2
SP  - 57
EP  - 70
Y1  - 2022
CY  - Germany
AD  - Tiwari, Gyanesh Kumar: Department of Psychology, School of Humanities & Social Sciences, Doctor Hari Singh Gour University, Sagar, India, 470003, gyaneshpsychology@gmail.com
PB  - Hogrefe Publishing
SN  - 2673-8627(Electronic)
N2  - Background: Although the recent past has witnessed a surge in the study of forgiveness, little is known about unforgiveness. This study aims to understand the nature and attributes of unforgiveness. Methods: We used a qualitative design. The sample consisted of 14 participants (22–32 years). We collected data using a semistructured interview protocol. The interview content was tape-recorded, transcribed verbatim, and analyzed using the thematic analysis method. Results: We identified five themes: a complex process, multiple causes, benefits, negative consequences, and strategies to reduce unforgiveness. Challenges to trust, unforgiveness-generated behaviors, and mixed emotionality of transgressions made it a complex process. Transgressors’ misconduct, challenges to regard and relationship, and negative feelings associated with transgressions were identified as the main causes. Unforgiveness benefits victims by increasing their adaptability, self-worth, productivity, well-being, and relationship outcomes. Some negative consequences of relationships, emotionality, self-worth, etc., have also been described. Positive changes in transgressors’ behaviors and poor conditions and the likelihood of revictimization were described as mechanisms to reduce unforgiveness. Discussion: Contrary to previous views, which assumed unforgiveness represents only cold emotion and rumination, our findings reveal that unforgiveness is a complex process. Aside from certain negative consequences, it also serves some adaptive functions. (PsycInfo Database Record (c) 2022 APA, all rights reserved)
KW  - *Emotions
KW  - *Forgiveness
KW  - *Rumination (Cognitive Process)
KW  - *Negative Emotions
KW  - *Thematic Analysis
KW  - Adaptability (Personality)
KW  - Ambivalence
KW  - Self-Worth
M3  - doi:10.1024/2673-8627/a000026
DO  - 10.1024/2673-8627/a000026
ER  -
TY  - JOUR
PMID  - 32338944
ID  - 2020-28779-001
T1  - Using intraindividual variability as an indicator of cognitive improvement in a physical exercise intervention of older women with mild cognitive impairment.
JF  - Neuropsychology
A1  - Brydges, Christopher R.
A1  - Liu-Ambrose, Teresa
A1  - Bielak, Allison A. M.
VL  - 34
IS  - 8
SP  - 825
EP  - 834
Y1  - 2020
CY  - US
AD  - Brydges, Christopher R.: Department of Human Development and Family Studies, Colorado State University, 1570 Campus Delivery, Ft Collins, CO, US, 80523-1570, chris.brydges@colostate.edu
PB  - American Psychological Association
SN  - 1931-1559(Electronic),0894-4105(Print)
N2  - Objectives: Intervention programs designed to improve cognitive ability in older adults with mild cognitive impairment (MCI) have often focused on physical exercise as a means to improve traditional measures of cognition, with mixed success. Individuals with MCI show high levels of intraindividual variability (IIV) in response speed, and IIV may be sensitive to intervention-related changes. The current study evaluated if participants who participated in a physical activity intervention (aerobic or resistance training) showed a reduction in IIV, compared to a balance and tone control group. Method: This study was a secondary analysis of the EXercise for Cognition and Everyday Living (EXCEL) Study. Women Aged 70–80 years with probable MCI (n = 86) participated in a 6-month randomized controlled trial designed to investigate the effects of different physical exercises on cognitive ability. Participants completed 1-back, task switching, and spatial working memory tasks at baseline, 13 weeks (midpoint) and upon completion of the program. Results: Analyses were conducted following both the intent-to-treat principle and complier average casual effect (CACE) modeling. Participants in the intervention group who complied with the program showed reduced IIV on task switching in the CACE models. The intent-to-treat analyses were all nonsignificant. Conclusions: Physical exercise resulted in improved IIV in older adults with probable MCI, showing that IIV is modifiable by lifestyle engagement. IIV may be a useful complementary index of cognitive plasticity particularly among those with cognitive impairment. (PsycInfo Database Record (c) 2024 APA, all rights reserved)
KW  - *Aging
KW  - *Cognitive Ability
KW  - *Cognitive Impairment
KW  - *Exercise
KW  - *Intervention
KW  - *Exercise Therapy
KW  - Human Females
KW  - Group Intervention
KW  - Task Switching
KW  - Intraindividual Variability
KW  - Mild Cognitive Impairment
M3  - doi:10.1037/neu0000638
DO  - 10.1037/neu0000638
ER  -
TY  - JOUR
PMID  - 35099206
ID  - 2022-27857-001
T1  - An exercise cum cognitive-behavioral intervention for older adults with chronic pain: A cluster-randomized controlled trial.
JF  - Journal of Consulting and Clinical Psychology
A1  - Cheng, Sheung-Tak
A1  - Chen, Phoon Ping
A1  - Chow, Yu Fat
A1  - Law, Alexander C. B.
A1  - Lee, Jenny S. W.
A1  - Leung, Edward M. F.
A1  - Sim, Tiong Chee
A1  - Tam, Cindy W. C.
A1  - Cheng, Joyce Oi Suet
VL  - 90
IS  - 3
SP  - 221
EP  - 233
Y1  - 2022
CY  - US
AD  - Cheng, Sheung-Tak: Department of Health and Physical Education, Education University of Hong Kong, 10 Lo Ping Road, Tai Po, Hong Kong, takcheng@eduhk.hk
PB  - American Psychological Association
SN  - 1939-2117(Electronic),0022-006X(Print)
N2  - Objective: To examine the medium-term effects of a group intervention combining exercise and cognitive-behavioral strategies (EC) on older adults with chronic pain. Method: One hundred and fifty-two Hong Kong Chinese older adults with chronic pain affecting bones, muscles, and joints were randomized by clinic/social center to receive 10 weekly sessions of EC or pain education (control). The primary (pain intensity) and secondary outcomes (pain disability, pain self-efficacy, pain catastrophizing, pain coping, depressive symptoms, health-related quality of life, and hip and knee strength) were collected at baseline (T1), postintervention (T2), and 3- (T3) and 6-month follow-ups (T4). The trajectories of intervention effects were modeled by EC × time and EC × time2 interaction terms in mixed-effects regression. Results: Significant EC × time and/or EC × time2 interactions were found for pain intensity, pain disability, self-efficacy, and catastrophizing, such that the treatment effect leveled off (pain disability) or diminished (pain intensity and catastrophizing) over time, or continued to increase in a linear fashion (self-efficacy). There was also a treatment main effect on hip/knee muscle strength. Group differences in favor of EC were observed up to 3-month follow-up for pain intensity (d = −0.51) and hip/knee muscle strength (d = 0.38), and up to 6-month follow-up for pain disability (d = −0.60) and self-efficacy (d = 0.52). No group difference was found for catastrophizing at any time point. No treatment effects were found for the other outcomes. Conclusion: Older people suffering from chronic pain can benefit from a program incorporating both cognitive-behavioral techniques and physical exercise. (PsycInfo Database Record (c) 2022 APA, all rights reserved)
KW  - *Chronic Pain
KW  - *Exercise
KW  - *Intervention
KW  - *Pain
KW  - *Older Adulthood
KW  - Muscles
KW  - Self-Efficacy
KW  - Catastrophizing
M3  - doi:10.1037/ccp0000698
DO  - 10.1037/ccp0000698
ER  -
TY  - JOUR
ID  - 2022-65483-001
T1  - Incorporating interventions for unhealthy exercise into eating disorders treatment: A survey of attitudes in those with lived experience of an eating disorder.
JF  - Sports Psychiatry: Journal of Sports and Exercise Psychiatry
A1  - Nahman, Carolyn
A1  - Holland, Josephine
VL  - 1
IS  - 3
SP  - 100
EP  - 106
Y1  - 2022
CY  - Germany
AD  - Nahman, Carolyn: Oxford Health NHS Foundation Trust, 42 Lucknow Drive, Nottingham, United Kingdom, NG3 5EU, caz.nahman@oxfordhealth.nhs.uk
PB  - Hogrefe Publishing
SN  - 2674-0052(Electronic)
N2  - Introduction: There is little consensus on the treatment of unhealthy exercise in eating disorders. Many treatment programmes do not offer any interventions at all. This study explored the attitudes of those with lived experience towards incorporating treatments for unhealthy exercise in eating disorders. Methods: An online survey was created using onlinesurveys.ac.uk and distributed through social media. Analyses included calculation of descriptive statistics and inductive thematic analysis of free text responses. Results: One hundred and forty-six respondents completed the survey, over 50% identified as having lived experience of an eating disorder. Thematic analysis of free text responses from those with lived experience identified themes around the benefits of incorporating exercise into the treatment of eating disorders including the benefits of exercise on mental and physical health and the opportunity to develop a healthier relationship with exercise. The themes around the risks of incorporating exercise included slowing or limiting recovery and physical risks of exercising at low weight. The themes around the risks of not addressing exercise included leaving part of the disorder untreated and how this could affect recovery. Conclusion: Those with lived experience of eating disorders feel unhealthy exercise is an important part of the disorder to treat. There is recognition of the risks of doing so, but also benefits in helping people to learn a new healthy relationship with exercise. (PsycInfo Database Record (c) 2024 APA, all rights reserved)
KW  - *Eating Disorders
KW  - *Exercise
KW  - *Experiences (Events)
KW  - *Health Attitudes
KW  - *Intervention
KW  - *Lived Experience
KW  - Recovery (Disorders)
KW  - Treatment
M3  - doi:10.1024/2674-0052/a000020
DO  - 10.1024/2674-0052/a000020
ER  -
TY  - JOUR
PMID  - 34410771
ID  - 2021-76744-005
T1  - Grandparent(s) coresidence and physical activity/screen time among Latino children in the United States.
JF  - Families, Systems, & Health
A1  - Xie, Hui
A1  - Ainsworth, Andrew
A1  - Caldwell, Linda
VL  - 39
IS  - 2
SP  - 282
EP  - 292
Y1  - 2021
CY  - US
AD  - Xie, Hui: Department of Recreation and Tourism Management, Center for Assessment, Research, and Evaluation, California State University, Northridge, 18111 Nordhoff Street, Northridge, CA, US, 91330, jimmy.xie@csun.edu
PB  - Educational Publishing Foundation
SN  - 1939-0602(Electronic),1091-7527(Print)
N2  - Introduction: Latino Americans tend to have a familismo cultural value, in which grandparents often live with grandchildren and are involved in grandchildren rearing. The purpose of this study was to examine how grandparent(s) coresidence is associated with Latino American children’s physical activity and screen time. Methods: This study used 2009–2010 Health Behavior in School-Aged Children (HBSC) Survey data that consisted of 2,608 Latino students from 5th to 10th grade. Associations between grandparent(s) coresidence and Latino children’s physical activity/screen time were examined using logistic regression and generalized ordered logistic regression while controlling for children’s sociodemographic variables, health-related variables, and family composition and relationship variables. Results: Grandparent(s) coresidence was associated with higher odds of being physically active for at least 60 min daily in the past 7 days but was not significantly associated with frequency/time of vigorous intensity physical activity. In addition, grandparent(s) coresidence was associated with higher odds of exceeding 2 hr of daily screen time during weekdays and weekend days. Discussion: Interventions aimed at promoting Latino children’s physical activity should pay particular attention to use of screen-based media among children living with grandparents. In addition, it may be promising to involve Latino grandparents in promotion of Latino children’s physical activity. (PsycInfo Database Record (c) 2021 APA, all rights reserved)
KW  - *Grandparents
KW  - *Physical Activity
KW  - *Latinos/Latinas
KW  - *Screen Time
KW  - Grandchildren
KW  - Health Behavior
KW  - Media Exposure
M3  - doi:10.1037/fsh0000601
DO  - 10.1037/fsh0000601
ER  -
TY  - JOUR
ID  - 2020-68196-001
T1  - Measurement invariance of three brief measures of rumination in young adults with and without a history of self-injury.
JF  - European Journal of Psychological Assessment
A1  - Tonta, Kate E.
A1  - Hasking, Penelope
A1  - Boyes, Mark
A1  - Howell, Joel
A1  - McEvoy, Peter
A1  - Kiekens, Glenn
VL  - 37
IS  - 4
SP  - 266
EP  - 273
Y1  - 2021
CY  - Germany
AD  - Hasking, Penelope: School of Psychology and Speech Pathology, Curtin University, Bentley, WAU, Australia, 6845, penelope.hasking@curtin.edu.au
PB  - Hogrefe Publishing
SN  - 2151-2426(Electronic),1015-5759(Print)
N2  - Rumination is central to understanding the onset and maintenance of non-suicidal self-injury. Yet, no study has evaluated whether reported differences in rumination between people with and without a history of self-injury represent genuine group differences. The present study reports an investigation into the measurement invariance of three common measures of rumination in university students with and without a history of self-injury (total N = 1,519). Results revealed configural invariance for the Ruminative Responses Scale (RRS), the Ruminative Thought Style Questionnaire (RTSQ), and the Repetitive Thinking Questionnaire (RTQ). Additionally, the RTSQ and RTQ supported metric invariance, while the RRS supported partial metric invariance. Further, the RTQ demonstrated partial scalar invariance while the RTSQ demonstrated full scalar invariance. The current findings suggest that observed differences using the RTSQ and RTQ reflect genuine differences in rumination between people with and without a history of self-injury, while researchers using the RRS are advised to account for differential item functioning. (PsycInfo Database Record (c) 2022 APA, all rights reserved)
KW  - *Questionnaires
KW  - *Responses
KW  - *Rumination (Cognitive Process)
KW  - *Nonsuicidal Self-Injury
KW  - *Measurement Invariance
KW  - Experimentation
KW  - Group Differences
KW  - Emerging Adulthood
KW  - Differential Item Functioning
KW  - Test-Retest Reliability
M3  - doi:10.1027/1015-5759/a000605
DO  - 10.1027/1015-5759/a000605
ER  -
TY  - JOUR
PMID  - 33617274
ID  - 2021-19917-001
T1  - Exercise addiction in athletes: Comparing two assessment instruments and willingness to stop exercise after medical advice.
JF  - Psychological Assessment
A1  - Granziol, Umberto
A1  - Zorzi, Alessandro
A1  - Cardaioli, Francesco
A1  - Cipriani, Alberto
A1  - D'Ascenzi, Flavio
A1  - Firth, Joseph
A1  - Stubbs, Brendon
A1  - Trott, Mike
A1  - Solmi, Marco
VL  - 33
IS  - 4
SP  - 326
EP  - 337
Y1  - 2021
CY  - US
AD  - Granziol, Umberto: Department of General Psychology, University of Padua, Via Venezia 8, Padua, Italy, 35126, umberto.granziol@unipd.it
PB  - American Psychological Association
SN  - 1939-134X(Electronic),1040-3590(Print)
N2  - Exercise is overwhelmingly beneficial for physical and mental health, but for some people exercise addiction (EA) can develop and negatively impact an individual. This study sought to (a) compare the latent structure of two instruments assessing EA and (b) examine differences in attitudes toward stopping exercise, if required to on medical grounds, among exercise-addicted and non-addicted athletes. In a cross-sectional study, 1,011 athletes competing at different levels completed an anonymous on-line survey. The survey contained Exercise Dependence Scale-Revised (EDS-R), Exercise Addiction Inventory (EAI), and questions on adherence to medical prescriptions to stop exercise. We tested the latent structure of EDS-R and EAI with multigroup confirmatory factor analyses (CFA), across gender and competition level. Finally, we measured the difference of athletes’ attitudes toward stopping exercise, if prescribed by a physician. Both instruments showed good fit indexes, even across gender. CFAs on EAI scores showed some violations of measurement invariance across competition level (ΔCFI = .03; ΔRMSEA = .02). On the contrary, CFAs on EDS-R scores did not show invariance violations across competition level (ΔCFI = <.01; ΔRMSEA = <.01). Finally, athletes who reached thresholds for exercise addiction, by means of EDS-R, were more prone to not follow medical prescriptions to cease exercise, independently of the competition level. These results suggest that athletes’ answers on the EDS-R seem to be less affected by competition level, compared to EAI. Moreover, EDS-R outcomes could be used to identify individuals who may be unlikely to cease exercise for medical reasons, independently of their competition level. (PsycInfo Database Record (c) 2022 APA, all rights reserved)
KW  - *Addiction
KW  - *Athletes
KW  - *Confirmatory Factor Analysis
KW  - *Exercise
KW  - *Measurement Invariance
KW  - Attitudes
KW  - Competition
KW  - Inventories
KW  - Exercise Dependence
M3  - doi:10.1037/pas0000987
DO  - 10.1037/pas0000987
ER  -
TY  - JOUR
ID  - 2022-79134-001
T1  - The effects of cataclysm-related stress on rumination patterns: The case of COVID-19.
JF  - Professional Psychology: Research and Practice
A1  - Shen, Yangqian
A1  - Park-Taylor, Jennie
VL  - 53
IS  - 6
SP  - 631
EP  - 639
Y1  - 2022
CY  - US
AD  - Shen, Yangqian: Division of Psychological and Educational Services, Graduate School of Education, Fordham University, 113 West 60th Street, New York, NY, US, 10023, yshen34@fordham.edu
PB  - American Psychological Association
SN  - 1939-1323(Electronic),0735-7028(Print)
N2  - Despite a demonstrated association between rumination and everyday stress, there is a paucity of research on how cataclysm-related stress impacts the two subtypes of rumination (brooding and reflection). Beginning in March of 2020, the Coronavirus Disease-2019 (COVID-19) swiftly spread across the world, causing great tension and threat to peoples’ lives. The present study examined whether and how rumination status (brooding and reflection) was affected by the COVID-19 pandemic, from the perspectives of environmental stressors and perceived intrinsic stress. This study applied a cross-sectional design based on current and retrospective memories regarding participants’ experiences of rumination, stress and anxiety. A total of 101 adults from the New York metropolitan area completed surveys that measure rumination, environmental stressors, perceived intrinsic stress, and anxiety symptoms based on their current experience during the cataclysmic event of COVID-19 and their recalled experience before the pandemic. Results indicated that changes in the environmental stressors significantly predicted changes in participants’ engagement in reflection, but not in brooding, while changes in the levels of perceived intrinsic stress significantly predicted changes in brooding, but not in reflection. It was also found that rumination moderated the effects of external stressors on anxiety symptoms. Clinical interventions that reduce brooding activities and modify reflection activities could help individuals cope with the stress of a cataclysmic event in different ways. (PsycInfo Database Record (c) 2024 APA, all rights reserved)
KW  - *Anxiety
KW  - *Environmental Stress
KW  - *Rumination (Cognitive Process)
KW  - *Stress
KW  - *COVID-19
KW  - Intervention
KW  - Pandemics
KW  - Coronavirus
M3  - doi:10.1037/pro0000478
DO  - 10.1037/pro0000478
ER  -
TY  - JOUR
PMID  - 34843311
ID  - 2022-03778-001
T1  - Modeling heterogeneity in the simultaneous emotional costs and social benefits of co-rumination.
JF  - Emotion
A1  - DiGiovanni, Ana M.
A1  - Vannucci, Anna
A1  - Ohannessian, Christine McCauley
A1  - Bolger, Niall
VL  - 21
IS  - 7
SP  - 1470
EP  - 1482
Y1  - 2021
CY  - US
AD  - DiGiovanni, Ana M.: Department of Psychology, Columbia University, 406 Schermerhorn Hall, 1190 Amsterdam Avenue, New York, NY, US, 10027, Amd2323@columbia.edu
PB  - American Psychological Association
SN  - 1931-1516(Electronic),1528-3542(Print)
N2  - Co-rumination is the act of perseverating on problems or negative emotions with another person. Past research has shown that co-rumination has tradeoffs, as it is related to more anxiety and depressive symptoms, yet also heightened feelings of closeness and better relationship quality. However, there has been little repeated measures work, leaving unknown the influence of within-person changes in co-rumination on individuals’ functioning. Using data from 1,504 adolescents collected as part of a seven-wave study over 4 years, we hypothesized that at times when adolescents coruminated above their own average level of co-rumination, they would report more anxiety and depressive symptoms, as well as increased closeness with friends at concurrent timepoints. Moreover, we investigated heterogeneity in these effects, exploring whether there was variability in whether adolescents experienced simultaneous costs and benefits of increased co-rumination. The results reveal that the average adolescent reported associated increases in anxiety symptoms, depressive symptoms, and closeness with friends at times when they reported coruminating at higher-than-typical levels. Yet, there was significant heterogeneity in these effects, as some adolescents solely experienced costs of co-rumination and others experienced just benefits. Moreover, adolescents who experienced stronger-than-average effects of co-rumination on anxiety and depressive symptoms reported less of an increase in closeness with friends. These findings offer important insight into how co-rumination is associated with social-emotional functioning and have implications for recommending best practices for seeking support and discussing problems with close others. (PsycInfo Database Record (c) 2022 APA, all rights reserved)
KW  - *Anxiety
KW  - *Major Depression
KW  - *Simulation
KW  - *Symptoms
KW  - *Negative Emotions
KW  - Adolescent Development
KW  - Emotional Development
KW  - Perseveration
KW  - Relationship Quality
KW  - Rumination (Cognitive Process)
KW  - Best Practices
M3  - doi:10.1037/emo0001028
DO  - 10.1037/emo0001028
ER  -
TY  - JOUR
ID  - 2023-62373-001
T1  - Comparison of physical activity and sports engagement between children with ADHD undergoing pharmacotherapy and healthy peers.
JF  - Sports Psychiatry: Journal of Sports and Exercise Psychiatry
A1  - Ludyga, Sebastian
A1  - Leuenberger, Rahel
A1  - Bruggisser, Fabienne
A1  - Pühse, Uwe
A1  - Gerber, Markus
A1  - Keutler, Clemens
A1  - Brotzmann, Mark
A1  - Weber, Peter
VL  - 2
IS  - 2
SP  - 65
EP  - 72
Y1  - 2023
CY  - Germany
AD  - Ludyga, Sebastian: Department of Sport, Exercise, and Health, Sport Science Section, University of Basel, Grosse Allee 6, Basel, Switzerland, 4052, sebastian.ludyga@unibas.ch
PB  - Hogrefe Publishing
SN  - 2674-0052(Electronic)
N2  - Background: Children with Attention Deficit Hyperactivity Disorder (ADHD) often face problems in the engagement and adherence of health-promoting behaviors, such as physical activity and sports. Stimulant treatment is effective for managing core symptoms, but it remains unclear if this type of treatment also normalizes the engagement in health-promoting behavior. In this case-control study, we aim to compare physical activity and sports participation between children with ADHD and healthy peers. Motor skills and aerobic fitness are investigated as potential mediators of differences between groups. Methods: Children with ADHD were matched to healthy peers based on sex, age, and socioeconomic status. Participants (N = 120; age: 10.8 ± 1.4) reported their physical activity and sports participation using a 7-day recall protocol. Their engagement in activities at moderate and vigorous intensity as well as participation in individual and team sports was derived from the protocol. Participants further completed the Movement Assessment Battery for Children-2 (MABC-2) and a submaximal test on a cycling ergometer (PWC170). Results: Children with ADHD showed lower vigorous physical activity and participation in individual sports than healthy peers. They also achieved lower scores on the MABC-2 and the PWC170. Based on path-analyses, low PWC170 partially mediated the ADHD-related fewer engagement in vigorous physical activity and individual sports. Conclusion: Children with ADHD undergoing stimulant treatment show less participation in vigorous physical activity and individual sports than healthy peers. Poor aerobic fitness partly contributes to the relation between ADHD and low physical activity. (PsycInfo Database Record (c) 2023 APA, all rights reserved)
KW  - *Athletic Participation
KW  - *Attention Deficit Disorder with Hyperactivity
KW  - *Peers
KW  - *Physical Activity
KW  - *Physical Fitness
KW  - *Sports
KW  - *Teams
KW  - Sport and Exercise Measures
M3  - doi:10.1024/2674-0052/a000043
DO  - 10.1024/2674-0052/a000043
ER  -
TY  - JOUR
ID  - 2020-99658-001
T1  - Chronic condition discordance and physical activity among midlife and older couples.
JF  - Health Psychology
A1  - Polenick, Courtney A.
A1  - Birditt, Kira S.
A1  - Turkelson, Angela
A1  - Kales, Helen C.
VL  - 40
IS  - 1
SP  - 11
EP  - 20
Y1  - 2021
CY  - US
AD  - Polenick, Courtney A.: Department of Psychiatry, University of Michigan, 4250 Plymouth Road, Ann Arbor, MI, US, 48109, cpolenic@med.umich.edu
PB  - American Psychological Association
SN  - 1930-7810(Electronic),0278-6133(Print)
N2  - Objective: Chronic conditions in middle and later life are associated with lower physical activity. Yet little is known about chronic condition discordance (i.e., the extent to which conditions have nonoverlapping self-management requirements) within older individuals and couples and its implications for physical activity. We determined how the degrees of chronic condition discordance at the individual level and the couple level (i.e., between spouses) were linked to moderate physical activity across an 8-year period. Method: The U.S. sample included 1,621 couples from five waves of the Health and Retirement Study (2006–2014). Dyadic growth curve models estimated how individual-level and couple-level chronic condition discordance were linked to initial levels of and rates of change in moderate activity. Models controlled for age, minority status, education, and own and partner reports of baseline negative marital quality, time-varying depressive symptoms, and time-varying number of chronic conditions. Results: A considerable proportion of wives (25.4%) and husbands (18.9%) reported moderate activity less than once a week. When individuals (wives: β = −0.10; husbands: β = −0.09) or their spouses (wives: β = −0.04; husbands: β = −0.05) had greater individual-level chronic condition discordance, lower initial moderate activity was reported. When husbands had greater individual-level discordance, both wives (β = −0.16) and husbands (β = −0.19) had a faster rate of decline in moderate activity over time. Couple-level chronic condition discordance was not significantly linked to moderate activity. Conclusions: These findings suggest the importance of promoting physical activity among individuals and couples managing complex chronic conditions. (PsycInfo Database Record (c) 2020 APA, all rights reserved)
KW  - *Chronic Illness
KW  - *Couples
KW  - *Marriage
KW  - *Physical Activity
KW  - Comorbidity
KW  - Husbands
KW  - Self-Management
KW  - Spouses
KW  - Symptoms
KW  - Test Construction
KW  - Wives
M3  - doi:10.1037/hea0001040
DO  - 10.1037/hea0001040
ER  -
TY  - JOUR
PMID  - 34968130
ID  - 2022-17107-001
T1  - Collaborative, dyadic, and individual planning and physical activity: A dyadic randomized controlled trial.
JF  - Health Psychology
A1  - Kulis, Ewa
A1  - Szczuka, Zofia
A1  - Keller, Jan
A1  - Banik, Anna
A1  - Boberska, Monika
A1  - Kruk, Magdalena
A1  - Knoll, Nina
A1  - Radtke, Theda
A1  - Scholz, Urte
A1  - Rhodes, Ryan E.
A1  - Luszczynska, Aleksandra
VL  - 41
IS  - 2
SP  - 134
EP  - 144
Y1  - 2022
CY  - US
AD  - Luszczynska, Aleksandra: Wroclaw Faculty of Psychology, SWPS University of Social Sciences and Humanities, Ostrowskiego 30b, Wroclaw, Poland, 53-238, aluszczy@uccs.edu
PB  - American Psychological Association
SN  - 1930-7810(Electronic),0278-6133(Print)
N2  - Objective: This study was designed to investigate the effects of collaborative, dyadic, and individual planning on moderate-to-vigorous physical activity (MVPA) in target person–partner dyads. Individual planning reflects an “I-for-me” planning of one person’s behavior. Collaborative planning refers to joint planning of both dyad members’ behavior (“We-for-us” planning), and dyadic planning refers to joint planning of only the target person’s behavior (“We-for-me” planning). Method: N = 320 dyads of target persons (M age: 43.86 years old) and partners (M age: 42.32 years old) participated in a randomized controlled trial (ClinicalTrials.gov registration no. NCT03011385) with three experimental planning conditions (collaborative, dyadic, or individual planning) and an active control condition (physical activity, sedentary behavior, and nutrition education). Target persons did not meet international MVPA guidelines or were recommended to increase their MVPA due to cardiovascular disease or type II diabetes. MVPA was measured with ActiGraph wGT3X-BT accelerometers at baseline, 1-week follow-up, and 36-week follow-up (6 months after the final intervention session; the primary endpoint). Linear mixed models were fit for target persons and partners separately. Results: At 1-week follow-up, there were no significant Time × Condition interaction effects among target persons and partners. At 36-week follow-up, target persons and partners in the dyadic planning conditions increased their MVPA, compared to the control condition. Conclusions: Individuals with insufficient physical activity or with a cardiovascular disease/type II diabetes and their partners may benefit from dyadic planning, which is a promising strategy to achieve physical activity increases. (PsycInfo Database Record (c) 2022 APA, all rights reserved)
KW  - *Cardiovascular Disorders
KW  - *Collaboration
KW  - *Dyads
KW  - *Physical Activity
KW  - *Partners
KW  - Education
KW  - Nutrition
KW  - Type 2 Diabetes
M3  - doi:10.1037/hea0001124
DO  - 10.1037/hea0001124
ER  -
TY  - JOUR
ID  - 2021-32478-001
T1  - The soulless cycle: Social physique anxiety as a mediator of the relation between body mass index and exercise frequency.
JF  - Stigma and Health
A1  - Auster-Gussman, Lisa A.
A1  - Crim, James
A1  - Mann, Traci L.
VL  - 6
IS  - 2
SP  - 192
EP  - 199
Y1  - 2021
CY  - US
AD  - Auster-Gussman, Lisa A.: Department of Preventive Medicine, Northwestern University, Feinberg School of Medicine, 680 Lake Shore Drive, Suite 1500, Chicago, IL, US, 60614, lisa.auster-gussman@northwestern.edu
PB  - Educational Publishing Foundation
SN  - 2376-6964(Electronic),2376-6972(Print)
N2  - Although the past research has indicated a relation between weight stigma experiences and decreased exercise, researchers have not identified the distinct psychological processes that explain the nature of this connection. The current studies examine the role of social physique anxiety (SPA) as a mechanism that explains the relation between higher body weight and decreased exercise (Study 1 and 2) and qualitatively examine the mechanisms by which SPA may lead individuals to avoid exercise (Study 2). Study 1 (N = 97) and Study 2 (N = 292) were online surveys in which SPA was tested as a mediator of the relation between body mass index (BMI) and exercise frequency. In Study 2, we also examined exercise-related contextual variables as moderators of the relation between SPA and exercise. The results from both studies indicate that SPA mediates the relation between BMI and weekly exercise such that increased BMI is related to increased SPA (Study 1: b = .48, pb = .34, p b = −.33, pb = −0.17, p < .01). Results from Study 2 further suggest that the perceptions of gym-goers’ judgments, gym environments, and body concern each play a role in the relation between SPA and weekly exercise. Results from these studies provide evidence for the potential mediating role of SPA in the relation between BMI and exercise behavior. (PsycInfo Database Record (c) 2021 APA, all rights reserved)
KW  - *Body Mass Index
KW  - *Exercise
KW  - *Physique
KW  - *Social Anxiety
KW  - *Stigma
KW  - Anxiety
KW  - Body Weight
KW  - Surveys
M3  - doi:10.1037/sah0000291
DO  - 10.1037/sah0000291
ER  -
TY  - JOUR
ID  - 2021-28766-001
T1  - Christian meditation for trauma-based rumination: A two-part study examining the effects of an internet-based 4-week program.
JF  - Spirituality in Clinical Practice
A1  - Knabb, Joshua J.
A1  - Vazquez, Veola E.
A1  - Pate, Robert A.
A1  - Garzon, Fernando L.
A1  - Wang, Kenneth T.
A1  - Edison-Riley, DeAndra
A1  - Slick, Alexandra R.
A1  - Smith, Royalle R.
A1  - Weber, Sarah E.
VL  - 9
IS  - 4
SP  - 253
EP  - 271
Y1  - 2022
CY  - US
AD  - Knabb, Joshua J.: College of Behavioral and Social Sciences, California Baptist University, 8432 Magnolia Avenue, Riverside, CA, US, 92504, mrknabb@yahoo.com
PB  - Educational Publishing Foundation
SN  - 2326-4519(Electronic),2326-4500(Print)
N2  - In this two-part study, the authors developed and tested an online, 4-week, manualized program for Christians with trauma-based intrusive memories and rumination. Drawing from the Christian meditative tradition, the intervention was delivered to separate online samples of university students and community adults. Preintervention to postintervention, intent-to-treat analyses across both studies revealed that the intervention group outperformed the wait-list control group on several outcomes, including a reduction in trauma-based rumination and other trauma-related symptoms and an increase in four mental skills (i.e., attention, present focus, awareness, and acceptance). These results are discussed, as are directions for future research and study limitations. (PsycInfo Database Record (c) 2024 APA, all rights reserved)
KW  - *Christians
KW  - *Meditation
KW  - *Rumination (Cognitive Process)
KW  - *Spirituality
KW  - *Trauma
KW  - Ability
KW  - Christianity
KW  - Internet
KW  - Intrusive Thoughts
M3  - doi:10.1037/scp0000255
DO  - 10.1037/scp0000255
ER  -
TY  - JOUR
PMID  - 32969704
ID  - 2020-70986-001
T1  - Coping and rumination as mediators in the development of reactive embitterment in the general population.
JF  - Psychological Trauma: Theory, Research, Practice, and Policy
A1  - Yoo, Seonyoung
A1  - Lee, Jung Hyun
A1  - Kim, Sori
VL  - 13
IS  - 5
SP  - 565
EP  - 574
Y1  - 2021
CY  - US
AD  - Lee, Jung Hyun: Department of Psychiatry, National Center for Mental Health, 127, Yongmasan-ro, Gwangjin-gu, Seoul, Republic of Korea, 04933, leejunghyun1@gmail.com
PB  - Educational Publishing Foundation
SN  - 1942-969X(Electronic),1942-9681(Print)
N2  - Objective: Embitterment encapsulates reactive emotions such as worthlessness or helplessness after negative life events that contravene one’s basic beliefs. However, no psychological model of the development of persistent embitterment has yet been investigated. We examined mediating factors for reactive embitterment, focusing on cognitive processes, including coping and rumination, among young South Korean adults. Method: A total of 1,000 young adults aged 18–35 answered an online survey questionnaire measuring distress caused by negative life events, coping strategies, rumination, and embitterment. To examine the mediating associations of coping and rumination with embitterment, we tested path analysis models separately. Results: Distress was both directly and indirectly related to embitterment (mediated by maladaptive strategies of dysfunctional coping and intrusive rumination; total association β = .54, p < .001). The estimated indirect association of distress via maladaptive strategy with embitterment was 0.45, accounting for 82.4% of the total association of distress on embitterment. The ratio of indirect association via maladaptive strategy to direct association was 4.64. The results of this study have implications for better clinical understanding and treatment of embitterment. Conclusions: The association between dysfunctional strategies and embitterment severity suggests that clinicians should attenuate potential aggravating factors, including dysfunctional coping and intrusive rumination. Given that a combination of dysfunctional coping approaches increased the risk of reactive embitterment fourfold, these variables can be regarded as important for the development of preventive service programs for people at risk of embitterment. (PsycInfo Database Record (c) 2021 APA, all rights reserved)
KW  - *Coping Behavior
KW  - *Distress
KW  - *Emotional Responses
KW  - *Rumination (Cognitive Process)
KW  - Foreign Language Translation
KW  - Questionnaires
KW  - Structural Equation Modeling
KW  - Surveys
KW  - Test Construction
KW  - Treatment
M3  - doi:10.1037/tra0000967
DO  - 10.1037/tra0000967
ER  -
TY  - JOUR
PMID  - 34472906
ID  - 2021-79560-001
T1  - Health-related lifestyle and dropout from a web-based physical activity intervention trial in older adults: A latent profile analysis.
JF  - Health Psychology
A1  - Ratz, Tiara
A1  - Voelcker-Rehage, Claudia
A1  - Pischke, Claudia R.
A1  - Muellmann, Saskia
A1  - Peters, Manuela
A1  - Lippke, Sonia
VL  - 40
IS  - 8
SP  - 481
EP  - 490
Y1  - 2021
CY  - US
AD  - Ratz, Tiara: Department of Psychology & Methods, Jacobs University Bremen, Campus Ring 1, Bremen, Germany, 28759, t.ratz@jacobs-university.de
PB  - American Psychological Association
SN  - 1930-7810(Electronic),0278-6133(Print)
N2  - Objective: Selective study dropout limits manifestation and detection of intervention effects and is a major challenge in behavioral intervention studies. Engaging in health-risk behaviors might make individuals especially dropout-vulnerable. Thus, this theory-based study’s aim was to identify health-related lifestyle profiles affecting dropout in a web-based physical activity intervention trial targeting older adults. Method: The 12-week intervention trial was conducted between 2016 and 2018 in Germany. Baseline lifestyle profiles consisting of self-reported physical activity, sedentary behavior, alcohol consumption, fruit and vegetable intake, nocturnal sleep, and social activity were assessed with questionnaires and investigated in 589 individuals. The risk of study dropout related to health-related lifestyle profile was tested with Poisson regression in 571 individuals (96.9%). Results: Latent profile analysis identified four latent health-related lifestyle profiles: socially inactive (n = 23, 3.9%), slightly unhealthy (n = 449, 75.2%), health-promoting (n = 81, 13.8%), and highly physically active lifestyle (n = 36, 6.1%). Profiles differed significantly by sex, stage of behavior change, and subjective health. Compared with the average of all profiles, statistically significant study dropout adjusted risk ratios (aRR) were 1.91 for the socially inactive lifestyle, and aRR = 0.73 for the slightly unhealthy lifestyle. There were no statistically significant effects for the highly physically active lifestyle (aRR = 0.94) and the health-promoting lifestyle (aRR = 0.76) on study dropout. Conclusions: This study highlights the relevance of accounting for the correlation between health-related lifestyle profiles and study participation of older adults in physical activity interventions. (PsycInfo Database Record (c) 2024 APA, all rights reserved)
KW  - *Behavior Therapy
KW  - *Intervention
KW  - *Lifestyle
KW  - *Physical Activity
KW  - *Older Adulthood
KW  - Behavior Change
KW  - Potential Dropouts
KW  - Profiles (Measurement)
M3  - doi:10.1037/hea0001091
DO  - 10.1037/hea0001091
ER  -
TY  - JOUR
PMID  - 32897085
ID  - 2020-66522-001
T1  - Understanding the relationship between prior to end-of-workday physical activity and work–life balance: A within-person approach.
JF  - Journal of Applied Psychology
A1  - Calderwood, Charles
A1  - Gabriel, Allison S.
A1  - ten Brummelhuis, Lieke L.
A1  - Rosen, Christopher C.
A1  - Rost, Emily A.
VL  - 106
IS  - 8
SP  - 1239
EP  - 1249
Y1  - 2021
CY  - US
AD  - Calderwood, Charles: Department of Psychology, Virginia Polytechnic Institute and State University, 109 Williams Hall, 890 Drillfield Drive, Blacksburg, VA, US, 24061, ccharl2@vt.edu
PB  - American Psychological Association
SN  - 1939-1854(Electronic),0021-9010(Print)
N2  - Although physical activity has typically been conceptualized by organizational scholars as a postwork activity that spills over to enhance work-related experiences, little is known about how physical activity prior to the end of the workday spills over to affect nonwork criteria. Drawing from Hirschi, Shockley, and Zacher’s (2019) action regulation model of work–life balance, we develop a process-oriented model of the implications of prior to end-of-workday physical activity for daily satisfaction with work–life balance. We examine our conceptual model in a 5-day daily diary study that incorporates objective measurements of physical activity (i.e., prior to end-of-workday steps assessed via actigraph) collected from 71 full-time employees. Consistent with our predictions, prior to end-of-workday physical activity yields greater levels of end-of-workday vigor, a boundary-spanning resource that in turn provides the energetic bandwidth to simultaneously achieve work-related (i.e., daily work recovery) and non-work-related (i.e., daily family absorption) goals during the postwork period, ultimately enhancing daily satisfaction with work–life balance. We discuss how our findings expand the scope of theorizing surrounding employee physical activity to encompass nonwork criteria and yield actionable recommendations to harness prior to end-of-workday physical activity as a positive resource. (PsycInfo Database Record (c) 2021 APA, all rights reserved)
KW  - *Physical Activity
KW  - *Satisfaction
KW  - *Work-Life Balance
KW  - *Ecological Momentary Assessment
KW  - Experiences (Events)
KW  - Family
KW  - Occupational Stress
M3  - doi:10.1037/apl0000829
DO  - 10.1037/apl0000829
ER  -
TY  - JOUR
ID  - 2021-42948-001
T1  - Social comparisons for following health recommendations and their relation to worry and intentions during COVID-19.
JF  - European Journal of Health Psychology
A1  - Rose, Jason P.
A1  - Edmonds, Keith A.
VL  - 28
IS  - 4
SP  - 141
EP  - 151
Y1  - 2021
CY  - Germany
AD  - Rose, Jason P.: Department of Psychology, University of Toledo, Mail Stop 948, 2801 West Bancroft Street, Toledo, OH, US, 43606, jason.rose4@utoledo.edu
PB  - Hogrefe Publishing
SN  - 2512-8450(Electronic),2512-8442(Print)
N2  - Background: During uncertain threatening situations, people make social comparisons that influence self-evaluations, inform decisions, and guide behavior. In 2019, an emerging infectious disease (COVID-19) became a pandemic and resulted in unparalleled public health recommendations (e.g., social distancing, wear masks in public). Aims: The current research examined people’s beliefs about how their own compliance to recommendations compared to others and explored the unique associations between social comparisons, worry, risk perceptions, and intentions for health-protective action. Method: An adult sample of US residents (N = 452) completed an online, cross-sectional survey about their thoughts, feelings, and behaviors in the early stages of the COVID-19 pandemic. Results: First, participants reported better-than-average compliance beliefs. Second, comparative beliefs were positively (and uniquely) associated with intentions for future compliance-related behaviors and general risk-reduction behaviors (e.g., information seeking) – particularly for participants who viewed COVID-19 as threatening. Finally, the relation between comparative beliefs and intentions was indirect through worry (but not risk), though alternative models also achieved support. Limitations: Our findings are limited by our use of a cross-sectional design, methodological choices, and our lack of behavioral measures. Conclusions: Overall, results demonstrate that people are attentive to their comparative levels of compliance behaviors during an infectious disease pandemic. Results are discussed in terms of their theoretical implications and the relevance of social comparisons for self-protective action during a pandemic. (PsycInfo Database Record (c) 2022 APA, all rights reserved)
KW  - *Anxiety
KW  - *Pandemics
KW  - *Social Comparison
KW  - *COVID-19
KW  - Infectious Disorders
KW  - Risk Perception
KW  - Behavioral Intention
M3  - doi:10.1027/2512-8442/a000080
DO  - 10.1027/2512-8442/a000080
ER  -
TY  - JOUR
PMID  - 34968117
ID  - 2022-17325-001
T1  - Faking at work, struggling to be healthy at home: A model of surface acting and its relation with unhealthy eating and physical activity.
JF  - Journal of Occupational Health Psychology
A1  - Headrick, Lucille
A1  - Park, YoungAh
VL  - 27
IS  - 3
SP  - 299
EP  - 316
Y1  - 2022
CY  - US
AD  - Headrick, Lucille: School of Management, Lucas College, San Jose State University, 1 Washington square, San Jose, CA, US, 95192, lucy.headrick@sjsu.edu
PB  - Educational Publishing Foundation
SN  - 1939-1307(Electronic),1076-8998(Print)
N2  - Performing emotional labor impairs mood as well as regulatory control of employees, and we compare these mechanisms to explain critical health-related behaviors: eating and exercise. Two studies examine the relationship of surface acting at work with unhealthy eating and physical activity at home as mediated by negative and positive affect. Emotion regulation (ER) self-efficacy is tested as a moderator of the indirect relationships. Also, the relative strength of the affect mechanisms and a depletion mechanism are explored. Study 1 utilized a time-lagged between-person design to explore these relationships among 287 customer service workers. Results show that surface acting has an indirect link with unhealthy eating via negative affect and an indirect link with physical activity via positive affect. ER self-efficacy moderates the path from negative affect to unhealthy eating, thereby weakening the indirect effect of surface acting on unhealthy eating via negative affect. Study 2 utilized a 5-week diary study of 469 teachers to replicate Study 1 at the within-person level. Results show that surface acting has indirect effects on unhealthy eating and physical activity via negative affect at the week level. Also, surface acting has an indirect effect on physical activity via positive affect at the week level. Again, ER self-efficacy cross-moderates (weakens) the indirect link between surface acting and unhealthy eating via negative affect. The pairwise comparisons of the indirect effects reveal no differences among the affect mediators (Studies 1 and 2); however, positive affect may account for more of the effect of surface acting on physical activity than depletion (Study 2). (PsycInfo Database Record (c) 2022 APA, all rights reserved)
KW  - *Emotional Regulation
KW  - *Home Environment
KW  - *Physical Activity
KW  - *Self-Efficacy
KW  - *Negative Emotions
KW  - Faking
KW  - Models
KW  - Positive Emotions
M3  - doi:10.1037/ocp0000317
DO  - 10.1037/ocp0000317
ER  -
TY  - JOUR
PMID  - 33119386
ID  - 2020-80059-001
T1  - Can exercise alleviate sleep disturbances during acute nicotine withdrawal in cigarette smokers?
JF  - Experimental and Clinical Psychopharmacology
A1  - Soreca, Isabella
A1  - Conklin, Cynthia A.
A1  - Vella, Elizabeth J.
A1  - Salkeld, Ronald P.
A1  - Joyce, Christopher J.
A1  - Mumma, Joel M.
A1  - Jakicic, John M.
A1  - Kupfer, David J.
VL  - 30
IS  - 1
SP  - 82
EP  - 92
Y1  - 2022
CY  - US
AD  - Soreca, Isabella: Pittsburgh Veterans Administration Healthcare System, Room 4N154, University Drive C, Pittsburgh, PA, US, 15240, isabella.soreca@va.gov
PB  - American Psychological Association
SN  - 1936-2293(Electronic),1064-1297(Print)
N2  - Sleep disturbances, including insomnia (difficulty falling or staying asleep), are common nicotine withdrawal symptoms particularly during the initial stage of nicotine abstinence, and increase the likelihood of relapse within the first 4 weeks of quitting. Although clinically recognized as a key symptom of nicotine withdrawal, sleep disturbances are not addressed in the clinical guidelines for nicotine dependence treatment. Unfortunately, Nicotine Replacement Therapy (NRT) and other pharmacologic interventions do not attenuate withdrawal-provoked sleep disturbances, with several even exacerbating sleep disruption. The present study tested the impact of 30-min of daily moderate exercise, morning versus evening, on key polysomnographic indicators of sleep disturbances during initial 3 days (72 hr) of nicotine withdrawal. Forty-nine daily smokers (53% male) completed 3 separate abstinence periods, during which they completed either morning exercise, evening exercise, or a nonexercising magazine reading control condition. Order of condition was counterbalanced across subjects with a 1-week wash out in between each 3-day abstinence period. Exercise engagement mitigated several changes in sleep architecture associated with acute nicotine deprivation and other time-related effects on sleep, specifically frequency of arousals (B = −2.8, SE = .95; t(1271) = −3.0, p = .003) and reductions in sleep maintenance (B = .58, SE = .21; t(1270) = 2.8, p = .005). Additionally, smokers who reported greater perceived withdrawal severity had the longest latency to fall asleep but experienced the greatest attenuation of this effect following PM exercise. Overall, results suggest a role for exercise as an adjunct smoking cessation treatment to specifically target sleep disturbances during early acute nicotine withdrawal. (PsycInfo Database Record (c) 2022 APA, all rights reserved)
KW  - *Exercise
KW  - *Nicotine Withdrawal
KW  - *Sleep
KW  - *Tobacco Smoking
KW  - Insomnia
KW  - Nicotine
KW  - Treatment
M3  - doi:10.1037/pha0000390
DO  - 10.1037/pha0000390
ER  -
TY  - JOUR
ID  - 2021-86652-002
T1  - Increasing physical activity in adults using self-tailored deposit contacts.
JF  - Behavior Analysis: Research and Practice
A1  - Krebs, Christopher A.
A1  - Nyein, Kelly D.
VL  - 21
IS  - 3
SP  - 174
EP  - 183
Y1  - 2021
CY  - US
AD  - Krebs, Christopher A.: Department of Psychology, Eastern Connecticut State University, 83 Windham Street, Willimantic, CT, US, 06226, krebsc@easternct.edu
PB  - Educational Publishing Foundation
SN  - 2372-9414(Electronic)
N2  - Physical inactivity can contribute to serious chronic ill health effects such as heart disease, hypertension, obesity, type II diabetes, and even cancer (Centers for Disease Control and Prevention, 2017). Interventions designed to increase physical activity are needed to help address this socially significant issue. The current study was designed to replicate and extend past work to determine whether self-tailored deposit contracts could be used to increase physical activity (i.e., minutes exercised per week) at a gym for three sedentary adults using a changing-criterion design. Minutes exercised increased for all three participants, and participants met all of their goals across the 6-week intervention. In a follow-up, physical activity decreased but remained above that obtained during baseline. This research adds support to a growing body of literature showing that behaviorally based interventions such as self-tailored deposit contracts can be used to increase physical activity in gym settings with adults. (PsycInfo Database Record (c) 2021 APA, all rights reserved)
KW  - *Contingency Management
KW  - *Exercise
KW  - *Intervention
KW  - Physical Activity
M3  - doi:10.1037/bar0000222
DO  - 10.1037/bar0000222
ER  -
TY  - JOUR
ID  - 2021-97711-001
T1  - The relationship between disclosure, social reactions, rumination and posttraumatic growth following miscarriage.
JF  - Traumatology
A1  - Freedle, Agata
A1  - Oliveira, Emily
VL  - 28
IS  - 4
SP  - 445
EP  - 457
Y1  - 2022
CY  - US
AD  - Freedle, Agata: College of Education and Human Services, Lindenwood University, 209 Street Kingshighway, St. Charles, MO, US, 63301, afreedle@lindenwood.edu
PB  - Educational Publishing Foundation
SN  - 1085-9373(Electronic)
N2  - Due to the stigmatized nature of miscarriage, women face many barriers to disclosure and adequate social support, which may impact positive, postloss adjustment. The purpose of this study was to explore the relationship among self-disclosure, positive social reactions to disclosure, and cognitive processes (i.e., rumination) on women’s experiences of positive psychological change following miscarriage. Women who had experienced miscarriage (n = 227) were recruited via social media and completed an online survey that assessed their disclosure, positive social reactions following disclosure, event-related rumination, and posttraumatic growth (PTG). Loss context factors and demographics were also collected. Hypotheses were tested via hierarchical multiple regression and PROCESS macro. The results indicated that disclosure and positive social reactions predicted PTG and that the relationship between positive social reactions and PTG was mediated by deliberate rumination. The findings suggest that disclosing one’s trauma and distress may foster changes in cognitive processing. Also, the response women receive following the disclosure of pregnancy loss was related to their PTG. This study contributes to the literature by providing support for applying posttraumatic growth theory to women who have experienced pregnancy loss. (PsycInfo Database Record (c) 2022 APA, all rights reserved)
KW  - *Grief
KW  - *Rumination (Cognitive Process)
KW  - *Self-Disclosure
KW  - *Spontaneous Abortion
KW  - *Posttraumatic Growth
KW  - Adjustment
KW  - Social Support
KW  - Social Media
M3  - doi:10.1037/trm0000360
DO  - 10.1037/trm0000360
ER  -
TY  - JOUR
ID  - 2022-40425-001
T1  - Physiological responses to narrative anger recall and correlates to anger, forgiveness, and rumination.
JF  - Journal of Psychophysiology
A1  - Whinery, Emily Dalrymple
A1  - Musleh, Aya
A1  - Brown, Emily A.
A1  - Alford, Zachary
A1  - Anigbogu, Joe C.
A1  - Ellingwood, Lauren
A1  - Espinoza, Marc-Anthony
A1  - Hawkins, Greg
A1  - Kammer, Kaisa
A1  - Krause, Kevin
A1  - Olson, Lisa E.
VL  - 36
IS  - 4
SP  - 231
EP  - 240
Y1  - 2022
CY  - Germany
AD  - Olson, Lisa E.: Department of Biology, University of Redlands, 1200 E. Colton Ave, Redlands, CA, US, 92374, lisa_olson@redlands.edu
PB  - Hogrefe Publishing
SN  - 2151-2124(Electronic),0269-8803(Print)
N2  - Narrative recall, or describing an event from one’s past, is a common method to study anger in the laboratory. However, most research using this method has not included a neutral speaking control, and therefore the physiological response attributable to emotion versus the act of speech is unknown. We evaluated heart rate, blood pressure, skin conductance level, heart rate variability, and salivary alpha-amylase during silent baseline, neutral speaking, anger recall, and recovery periods, and correlated these measures with trait anger, forgiveness, and rumination (n = 104). Only systolic blood pressure and skin conductance levels were elevated in the anger recall period above the values in the neutral speaking period, showing the need for this important control. Alpha-amylase was inversely correlated to forgiveness, particularly in females. A neutral speaking control is critical for anger recall protocols because the physiological responses are mostly due to speaking, not anger. Salivary alpha-amylase may be a promising autonomic marker in studies of forgiveness and anger. (PsycInfo Database Record (c) 2022 APA, all rights reserved)
KW  - *Anger
KW  - *Forgiveness
KW  - *Narratives
KW  - *Physiological Correlates
KW  - *Rumination (Cognitive Process)
KW  - Blood Pressure
KW  - Galvanic Skin Response
KW  - Saliva
M3  - doi:10.1027/0269-8803/a000297
DO  - 10.1027/0269-8803/a000297
ER  -
TY  - JOUR
ID  - 2021-49367-001
T1  - Rumination and quality of life among Northern Plains Indians.
JF  - Psychological Services
A1  - Isaacs, Devon S.
A1  - Tehee, Melissa
A1  - Gray, Jacqueline
VL  - 20
IS  - Suppl 1
SP  - 117
EP  - 125
Y1  - 2023
CY  - US
AD  - Isaacs, Devon S.: Department of Psychology, College of Education and Human Services, Utah State University, 2810 Old Main Hill, Logan, UT, US, 84322-2810, devon.isaacs@aggiemail.usu.edu
PB  - Educational Publishing Foundation
SN  - 1939-148X(Electronic),1541-1559(Print)
N2  - Therapeutic mechanisms targeting multiple mental health disorders are key for providing treatment services with high-disparity, low-resource populations. Rumination, a cognitive response style, is a well-recognized transdiagnostic factor across disorders in the general population (Arditte et al., 2016; Nolen-Hoeksema, 1991). This study explored the influence of rumination, and mediational effect of mental health disorder, on Quality of Life among a sample of 585 Northern Plains Indian (NPI) women and men. Using secondary data from a Mood Disorder Assessment Validation study, parallel mediation path analyses indicated rumination did not have a direct influence on quality of life. However, rumination indicated higher anxiety (R² = .38, p R² = .60, p R² = .14, p B = −28.19, p B = −20.15, p < .001). Significant differences arose between NPI women and men, with women reporting higher rumination, anxiety, and depression and men reporting higher substance use. Based on these results, rumination is useful as a transdiagnostic factor for NPIs, as rumination helped uncover maladaptive coping mechanisms among NPIs in the sample. In addition, quality of life assessments can help target maladaptive coping in treatment by taking a holistic view of well-being that accounts for risk factors while supporting traditional views of healing. (PsycInfo Database Record (c) 2023 APA, all rights reserved)
KW  - *American Indians
KW  - *Mental Disorders
KW  - *Mental Health
KW  - *Quality of Life
KW  - *Rumination (Cognitive Process)
KW  - Affective Disorders
KW  - Path Analysis
KW  - Treatment
M3  - doi:10.1037/ser0000547
DO  - 10.1037/ser0000547
ER  -
TY  - JOUR
ID  - 2021-74433-001
T1  - Internet-delivered interpretation training reduces worry and anxiety in individuals with generalized anxiety disorder: A randomized controlled experiment.
JF  - Journal of Consulting and Clinical Psychology
A1  - Hirsch, Colette R.
A1  - Krahé, Charlotte
A1  - Whyte, Jessica
A1  - Krzyzanowski, Hannah
A1  - Meeten, Frances
A1  - Norton, Sam
A1  - Mathews, Andrew
VL  - 89
IS  - 7
SP  - 575
EP  - 589
Y1  - 2021
CY  - US
AD  - Hirsch, Colette R.: Department of Psychology, Institute of Psychiatry, Psychology and Neuroscience, King’s College London, De Crespigny Park, London, United Kingdom, SE5 8AF, colette.hirsch@kcl.ac.uk
PB  - American Psychological Association
SN  - 1939-2117(Electronic),0022-006X(Print)
N2  - Objective: Generalized anxiety disorder (GAD) is a debilitating condition, characterized by negative interpretations about ambiguous situations. This study tested whether entirely internet-delivered interpretation training [cognitive bias modification (CBM)] versus control promotes positive interpretations and reduces worry and anxiety in individuals with GAD, with or without depression. Method: A two-arm (CBM; control) parallel-group randomized controlled experiment. Assessments were preintervention (T0), postintervention (T1), 1-month (T2) postintervention, and 3-month (T3) postintervention. Participants with GAD (with or without comorbid depression) were randomly allocated to either CBM (n = 115) or control (n = 115). Participants, but not researchers, were blind to allocated condition. Participants completed up to 10 online CBM or control sessions across 1 month. Interpretation bias [coprimary outcomes: scrambled sentence test (SST), recognition test (RT)], and number of negative thought intrusions during a breathing focus task were measured at T0 and T1. Self-reported levels of worry [Penn State Worry Questionnaire-trait (PSWQ trait); Penn State Worry Questionnaire-past week (PSWQ weekly)], anxiety [Generalized Anxiety Disorder scale (GAD-7)], depression [Patient Health Questionnaire (PHQ-9)], rumination [Ruminative Response Scale (RRS)], and repetitive negative thinking [RNT; Repetitive Thinking Questionnaire-trait (RTQ-trait)] were assessed at T0–T3. Results: The per-protocol analyses included N = 186 participants (CBM n = 94; control n = 92). As predicted, we found moderate-to-large training effects on the primary outcome of interpretation bias at T1. Secondary outcomes of negative thought intrusions at T1 and self-reported symptoms at T2 were all significantly lower in the CBM versus control condition. All but one effect (trait RNT) were sustained at T3. Conclusions: In this randomized controlled study, we found that fully online interpretation training ameliorated core features of GAD in individuals with or without comorbid depression up to 3 months posttraining. (PsycInfo Database Record (c) 2021 APA, all rights reserved)
KW  - *Anxiety
KW  - *Generalized Anxiety Disorder
KW  - *Major Depression
KW  - *Training
KW  - *Interpretive Bias
KW  - Cognitive Bias
KW  - Intrusive Thoughts
M3  - doi:10.1037/ccp0000660
DO  - 10.1037/ccp0000660
ER  -
TY  - JOUR
ID  - 2021-53981-001
T1  - Perceptions of cognitive behavioral therapy, aerobic exercise, and their combination for depression.
JF  - Professional Psychology: Research and Practice
A1  - Gilbert, Cody
A1  - Earleywine, Mitch
A1  - Altman, Brianna R.
VL  - 52
IS  - 6
SP  - 551
EP  - 559
Y1  - 2021
CY  - US
AD  - Gilbert, Cody: Department of Psychology, University at Albany, State University of New York, Albany, NY, US, 12222, Cgilbert2@albany.edu
PB  - American Psychological Association
SN  - 1939-1323(Electronic),0735-7028(Print)
N2  - Although cognitive behavioral treatment and aerobic exercise are effective treatments for depression, their perception among potential clients is unclear. In the present study, nearly 600 participants from an online survey platform provided data on their own depressive symptoms and their impressions of the potential efficacy, credibility, expected improvement, and perceived difficulty of exercise, cognitive behavioral therapy (CBT), and a combined alternative. For additional impact ratings, participants also guessed the percentage of patients who would no longer qualify for a diagnosis of depression after each treatment, revealing that they significantly underestimated the impact of both exercise and CBT relative to meta-analytic estimates. Participants rated the combined treatment higher on all domains than CBT and higher than exercise on impact, expectancy, and difficulty. Further exploratory analyses revealed no consistent significant links between ratings and past exercise habits, mental disorder diagnosis, mental health treatment, or psychiatric medication use on some ratings. Individual differences in depression scores or body mass index (BMI) also did not significantly influence participant ratings on the various measures. The present study provides evidence that potential clients appear to believe combining exercise and CBT will be especially efficacious, but they view exercise as difficult. Past research demonstrates that these perceptions can affect outcomes, so these findings might inform current practice, mental health education, and public service announcements. (PsycInfo Database Record (c) 2021 APA, all rights reserved)
KW  - *Aerobic Exercise
KW  - *Body Mass Index
KW  - *Cognitive Behavior Therapy
KW  - *Major Depression
KW  - *Treatment
KW  - Client Attitudes
KW  - Diagnosis
KW  - Mental Health
M3  - doi:10.1037/pro0000397
DO  - 10.1037/pro0000397
ER  -
TY  - JOUR
ID  - 2020-17702-001
T1  - Delivering a tele-health intervention promoting motivation and leisure-time physical activity among adults with spinal cord injury: An implementation evaluation.
JF  - Sport, Exercise, and Performance Psychology
A1  - Rocchi, Meredith A.
A1  - Robichaud Lapointe, Tracy
A1  - Gainforth, Heather L.
A1  - Chemtob, Keryn
A1  - Arbour-Nicitopoulos, Kelly P.
A1  - Kairy, Dahlia
A1  - Sweet, Shane N.
VL  - 10
IS  - 1
SP  - 114
EP  - 132
Y1  - 2021
CY  - US
AD  - Rocchi, Meredith A.: Department of Communication, University of Ottawa, 11147 Laurier E., Ottawa, ON, Canada, K1N 6N5, meredith.rocchi@uottawa.ca
PB  - Educational Publishing Foundation
SN  - 2157-3913(Electronic),2157-3905(Print)
N2  - The objective was to conduct an implementation evaluation (participant engagement and delivery fidelity) of a pilot randomized controlled trial aimed at increasing physical activity motivation and participation for adults with a spinal cord injury. Ten adults with a spinal cord injury completed 8 online counseling sessions with a physical activity counselor who aimed to engage in 31 intervention behaviors aligned with self-determination theory (protocol). Three metrics were examined to assess participant engagement and delivery fidelity: participants’ (n = 10) reported engagement in the activities and perceptions of the counselor’s behavior, counselor’s perceived participant engagement and reported adherence to the intervention behaviors (n = 80 sessions), and independent coders’ evaluations of participant engagement and counselor’s intervention behaviors in selected sessions (n = 12 sessions). Participants’ reported engagement (M = 4.13/5, SD = 0.49) and perceived counselor’s intervention behaviors (M = 6.23/7, SD = 0.54) were strong. The counselor reported high participant engagement (M = 4.14/5, SD = 0.84) and a 65% adherence rate to the protocol. Independent coders found participants were engaged during the session (M = 4.17/5, SD = 0.72) and spoke for 78% of the time. The counselor had an overall adherence rate of 43% and performed intervention behaviors 81% of the time they spoke. Participants engaged with the intervention by actively contributing to the discussions and the counselor delivered the intervention according to the protocol. Results increase confidence that the pilot randomized controlled trial results are owing to the intervention design and delivery, and not to extraneous factors. (PsycInfo Database Record (c) 2022 APA, all rights reserved)
KW  - *Behavior Therapy
KW  - *Counselors
KW  - *Intervention
KW  - *Physical Activity
KW  - *Spinal Cord Injuries
KW  - Leisure Time
KW  - Motivation
KW  - Self-Determination
KW  - Test Construction
M3  - doi:10.1037/spy0000207
DO  - 10.1037/spy0000207
ER  -
TY  - JOUR
PMID  - 35482684
ID  - 2022-55417-001
T1  - Acute stress, worry, and impairment in health care and non-health care essential workers during the COVID-19 pandemic.
JF  - Psychological Trauma: Theory, Research, Practice, and Policy
A1  - Garfin, Dana Rose
A1  - Djokovic, Lindita
A1  - Silver, Roxane Cohen
A1  - Holman, E. Alison
VL  - 14
IS  - 8
SP  - 1304
EP  - 1313
Y1  - 2022
CY  - US
AD  - Garfin, Dana Rose: 100C Berk Hall, Irvine, CA, US, 92697, dgarfin@uci.edu
PB  - Educational Publishing Foundation
SN  - 1942-969X(Electronic),1942-9681(Print)
N2  - Objective: Health care and non-health care essential workers working in face-to-face interactions during the coronavirus disease 2019 (COVID-19) pandemic may be vulnerable to psychosocial distress. Limited empirical research on COVID-19-related psychosocial outcomes has utilized probability-based samples including both health care and non-health care essential workers. Method: We surveyed a sample of 1,821 United States self-identified essential workers, collected using probability-based methods, working in face-to-face interactions during the early phase of the COVID-19 outbreak (March 18, 2020 through April 18, 2020), in three consecutive 10-day cohorts. We assessed acute stress, health-related worries, and functional impairment. Demographics, secondary stressors (lack of childcare or health care, lost wages), and pre-COVID-19 mental and physical health were examined as predictors of psychological outcomes. Results: Acute stress (β = .08, p = .001), health-related worries (β = .09, p = .001), and functional impairment (β = .05, p = .034) increased over time in the early weeks of the outbreak. Health care essential workers reported lower functional impairment (β = −.06, p = .009) and acute stress (β = −.06, p = .015) compared with non-health care essential workers. Across the sample, prior mental and physical health ailments, inability to obtain health care, lost wages, younger age, female gender, and Hispanic ethnicity were associated with acute stress (βs = −.14 to .15, ps ≤ .001), health-related worries (βs = −.09 to .14, ps ≤ .001), and functional impairment (βs = −.08 to .16, ps ≤ .006). Lack of childcare (β = .09, p < .001) was positively associated with acute stress. Conclusion: Non-health care essential workers may be vulnerable to negative psychosocial outcomes. Targeted training and support may help facilitate coping with the effects of working in-person during the ongoing COVID-19 pandemic. Findings may help inform intervention efforts, critical as COVID-19 becomes endemic and society must learn to live with its evolving variants. (PsycInfo Database Record (c) 2023 APA, all rights reserved)
KW  - *Anxiety
KW  - *Health Impairments
KW  - *Pandemics
KW  - *COVID-19
KW  - *Acute Stress
KW  - Child Care
KW  - Mental Health
KW  - Physical Health
KW  - Health Personnel
M3  - doi:10.1037/tra0001224
DO  - 10.1037/tra0001224
ER  -
TY  - JOUR
ID  - 2021-21139-001
T1  - Why do my thoughts feel so bad? Getting at the reciprocal effects of rumination and negative affect using dynamic structural equation modeling.
JF  - Emotion
A1  - Blanke, Elisabeth S.
A1  - Neubauer, Andreas B.
A1  - Houben, Marlies
A1  - Erbas, Yasemin
A1  - Brose, Annette
VL  - 22
IS  - 8
SP  - 1773
EP  - 1786
Y1  - 2022
CY  - US
AD  - Blanke, Elisabeth S.: Department of Psychology, Humboldt-Universität zu Berlin, Emmy Noether Independent Junior Research Group “Adaptation to Major Life Events”, Unter den Linden 6, Berlin, Germany, 10099, elisabeth.blanke@hu-berlin.de
PB  - American Psychological Association
SN  - 1931-1516(Electronic),1528-3542(Print)
N2  - Rumination means to perseveratively think about one’s negative feelings and problems. It is a response to affective distress that is often referred to as maladaptive emotion regulation. According to the response styles theory and control theory, rumination may further prolong and exacerbate affective distress. This means that rumination can be viewed as both an antecedent and an outcome of negative affect (NA), and vice versa. However, at the level of short-term dynamics, state rumination and NA have previously mainly been examined as two separate outcomes. To model the reciprocal within-person effects and hence, to match theoretical assumptions, we combined the two interrelated time series in one model using dynamic structural equation modeling (DSEM). Both effects (NA on subsequent rumination and rumination on subsequent NA) were modeled simultaneously while acknowledging the autoregressive nature of both states (inert properties). We used data from two experience sampling studies (NStudy 1 = 200 Belgian university students; NStudy 2 = 70 German university students). Participants were paged on smartphones several times a day (Study 1: 10; Study 2: 6) for several days (Study 1: 7; Study 2: 9–12). In both studies, we found evidence for reciprocal effects of NA and rumination, and both processes showed autoregressive relationships. Aside from central findings, higher levels of rumination were also associated with higher rumination inertia, pointing toward more habitual rumination also being associated with prolonged rumination. Together, using DSEM, we found reciprocal associations between rumination and NA, while providing new insights into the dynamics between the two processes. (PsycInfo Database Record (c) 2022 APA, all rights reserved)
KW  - *College Students
KW  - *Rumination (Cognitive Process)
KW  - *Structural Equation Modeling
KW  - *Negative Emotions
KW  - Distress
KW  - Stress Reactions
KW  - Test Construction
KW  - Smartphones
M3  - doi:10.1037/emo0000946
DO  - 10.1037/emo0000946
ER  -
TY  - JOUR
PMID  - 34292025
ID  - 2021-66324-001
T1  - Greater time in bed and less physical activity associate with poorer cognitive functioning performance in Huntington’s disease.
JF  - Neuropsychology
A1  - McLaren, Brendan
A1  - Drummond, Sean P. A.
A1  - Glikmann-Johnston, Yifat
A1  - Loy, Clement
A1  - Bellgrove, Mark A.
A1  - Stout, Julie C.
A1  - Andrews, Sophie C.
VL  - 35
IS  - 6
SP  - 656
EP  - 667
Y1  - 2021
CY  - US
AD  - Andrews, Sophie C.: Neuroscience Research Australia, Margarete Ainsworth Building, Barker Street, Randwick, NSW, Australia, 2031, s.andrews@neura.edu.au
PB  - American Psychological Association
SN  - 1931-1559(Electronic),0894-4105(Print)
N2  - Objective: This study aimed to investigate how sleep and physical activity habits related to cognitive functioning, in naturalistic settings, in early Huntington’s disease (HD). Method: Forty-two participants with the expanded HD repeat (20 manifest, 22 premanifest) and 29 healthy controls wore Fitbit One sleep and activity monitors for 7 days and 7 nights. They used a smartphone application to complete daily sleep and activity diaries, sleep and mood inventories, and a brief battery of cognitive tests, which were completed on Day 8 of the study. All data were collected in naturalistic home and community settings. Results: Amongst participants with the expanded HD repeat, greater time spent in bed, measured by Fitbit, was associated with poorer accuracy and response speed on a test of visual memory, whereas lower levels of physical activity, measured by Fitbit, were associated with poorer accuracy on a test involving a working memory component. Neither time in bed nor physical activity is associated with a test of psychomotor speed. Groups were mostly similar across a range of Fitbit and self-report measures of sleep and physical activity, although the Manifest-HD group spent more time in bed than the Premanifest-HD and Healthy Control groups and had better self-reported sleep quality and more self-reported time spent sitting than the Healthy Control group and the Premanifest-HD group, respectively. Conclusions: Sleep timing and physical activity relate to cognitive functioning in HD and may be important targets for management in behavioral intervention studies aimed at improving cognition in HD. (PsycInfo Database Record (c) 2022 APA, all rights reserved)
KW  - *Cognitive Ability
KW  - *Huntingtons Disease
KW  - *Measurement
KW  - *Physical Activity
KW  - *Sleep
KW  - Behavior Therapy
KW  - Intervention
KW  - Self-Report
M3  - doi:10.1037/neu0000757
DO  - 10.1037/neu0000757
ER  -
TY  - JOUR
ID  - 2022-53129-001
T1  - A prospective study of teammate factors on athletes’ well-being, disordered eating, and compulsive exercise.
JF  - Sport, Exercise, and Performance Psychology
A1  - Scott, Charlotte L.
A1  - Haycraft, Emma
A1  - Plateau, Carolyn R.
VL  - 11
IS  - 3
SP  - 290
EP  - 304
Y1  - 2022
CY  - US
AD  - Plateau, Carolyn R.: School of Sport, Exercise and Health Sciences, Loughborough University, Loughborough, United Kingdom, LE11 3TU, C.R.Plateau@lboro.ac.uk
PB  - Educational Publishing Foundation
SN  - 2157-3913(Electronic),2157-3905(Print)
N2  - Cross-sectional research has demonstrated the strong influence teammates have on athletes’ eating attitudes/behaviors, but less is known about the enduring nature of such influence or the stability of eating and exercise psychopathology over time. This study aimed to (a) examine whether eating and exercise psychopathology and psychological well-being (anxiety, depression, self-esteem) in athletes remain stable over time, (b) examine which teammate factors predict athletes’ eating and exercise attitudes/behaviors longitudinally, and (c) explore whether such predictive relationships differed as a function of gender/sport type/age group. Athletes (N = 311, mean age 18.74 years, n = 171 female, n = 134 lean sport athletes) completed a survey at the beginning (T1) and middle (T2; 4 months later) of their athletic season exploring teammate factors, psychological well-being, and eating/exercise psychopathology. Wilcoxon T-Tests assessed stability in variables over time (Aim 1), structural equation modeling tested the cross-lagged relationships among variables (Aim 2), and tests of invariance explored group differences (Aim 3). Levels of eating psychopathology significantly decreased from T1–T2 while levels of anxiety significantly increased. Notably, the cross-lagged model found higher levels of self-esteem at T1 predicted lower T2 bulimia modeling, and higher levels of bulimia modeling at T1 predicted higher T2 disordered eating. Males, those participating in nonlean sports and adolescent athletes are at increased risk of modeling disordered eating. Given the importance of understanding factors that can increase/reduce athletes’ susceptibility to teammate influence, as well as the negative impact of teammate influence, these findings will inform the targeted development of team-based eating and exercise psychopathology prevention strategies. (PsycInfo Database Record (c) 2022 APA, all rights reserved)
KW  - *Athletes
KW  - *Eating Disorders
KW  - *Exercise
KW  - *Psychopathology
KW  - *Well Being
KW  - Simulation
KW  - Social Influences
M3  - doi:10.1037/spy0000293
DO  - 10.1037/spy0000293
ER  -
TY  - JOUR
ID  - 2024-21142-004
T1  - Physical activity and social participation in older adults in a cross-over intervention trial: A mediation analysis based on the biopsychosocial model.
JF  - Zeitschrift für Psychologie
A1  - Rinn, Robin
A1  - Keller, Franziska Maria
A1  - Peters, Manuela
A1  - Pischke, Claudia R.
A1  - Voelcker-Rehage, Claudia
A1  - Lippke, Sonia
VL  - 231
IS  - 4
SP  - 265
EP  - 277
Y1  - 2023
CY  - Germany
AD  - Rinn, Robin: Constructor University, Campus Ring 1, Bremen, Germany, 28759, rrinn@constructor.university.de
PB  - Hogrefe Publishing
SN  - 2151-2604(Electronic),2190-8370(Print)
N2  - Objective: Using the biopsychosocial model, this study evaluated an intervention targeting physical activity and the extent of social participation among older adults. A longitudinal intervention study with participants randomized to print-based or IT-based interventions was conducted (N = 251, M age = 68.42, SD = 5.35). Effects were assessed with mixed model analyses and serial mediation analyses. Results: Time had a significant effect [F(2,358) = 11.7, p < .001], with an increase in social participation. Poor self-reported physical performance was related to a poorer social participation over time, but being physically active buffered this negative effect (total indirect effect: B = −0.02). Furthermore, highly engaged individuals with poor self-reported physical performance were likely to fall back into a previous stage of change regarding physical activity (B three-way interaction = 0.28, SE = 0.12, p = .017). Discussion: Individual preconditions should be considered when developing physical activity interventions to improve social participation. (PsycInfo Database Record (c) 2024 APA, all rights reserved)
KW  - *Biopsychosocial Approach
KW  - *Intervention
KW  - *Participation
KW  - *Physical Activity
KW  - *Social Interaction
KW  - *Stages of Change
KW  - Older Adulthood
M3  - doi:10.1027/2151-2604/a000538
DO  - 10.1027/2151-2604/a000538
ER  -
TY  - JOUR
PMID  - 34138584
ID  - 2021-55340-001
T1  - The relation between age and experienced stress, worry, affect, and depression during the spring 2020 phase of the COVID-19 pandemic in the United States.
JF  - Emotion
A1  - Cunningham, Tony J.
A1  - Fields, Eric C.
A1  - Garcia, Sandry M.
A1  - Kensinger, Elizabeth A.
VL  - 21
IS  - 8
SP  - 1660
EP  - 1670
Y1  - 2021
CY  - US
AD  - Cunningham, Tony J.: Center for Sleep and Cognition, Beth Israel Deaconess Medical Center, 330 Brookline Avenue, Boston, MA, US, 02215, acunnin4@bidmc.harvard.edu
PB  - American Psychological Association
SN  - 1931-1516(Electronic),1528-3542(Print)
N2  - Advanced age is often associated with increased emotional well-being, with older adults reporting more positive and less negative affect than younger adults. Here, we test whether this pattern held during the initial outbreak of the COVID-19 pandemic that disproportionately put older adults at risk. We additionally examine potential moderating effects of daily activity and social connectedness, which have been shown to benefit mental health across the life span. We regularly assessed a large sample of adults ages 18–89 using online surveys. As preregistered for this report (https://osf.io/tb4qv), we focus on self-reported measures of affect, depression, stress, and worry as well as self-reported daily activity and perception of social isolation during two time windows for adults in the United States: early (mid-March to early April) and later (mid-April to early May) periods during the spring phase of the pandemic. Increased age benefited emotional well-being for multiple metrics during both time windows assessed. Furthermore, the results confirmed that exercise and perception of social connectedness can buffer against negative mental health outcomes across all ages, although the beneficial effects of age remained even when controlling for these influences. The one exception was worry about one’s own health: Once exercise and social connectedness were controlled, increased age was associated with more worry. The results overall suggest that, at least among adults with access to technology, older age was associated with greater resilience during the spring phase of the pandemic. Thus, increased resilience of older adults demonstrated previously extends to the context of the onset of a pandemic. (PsycInfo Database Record (c) 2024 APA, all rights reserved)
KW  - *Anxiety
KW  - *Pandemics
KW  - *Seasonal Affective Disorder
KW  - *Stress
KW  - *COVID-19
KW  - Age Differences
KW  - Aging
KW  - Depression (Emotion)
KW  - Emotions
KW  - Mental Health
KW  - Well Being
M3  - doi:10.1037/emo0000982
DO  - 10.1037/emo0000982
ER  -
TY  - JOUR
ID  - 2023-82963-002
T1  - Well-being of adolescents during the COVID-19 pandemic: Ambulatory assessment of physical and sport activity, social contacts, and screen time.
JF  - Zeitschrift für Psychologie
A1  - Ruiz de Zarate, Anne Eppinger
A1  - Thiel, Ansgar
A1  - Sudeck, Gorden
A1  - Dierkes, Katja
A1  - John, Jannika M.
A1  - Nieß, Andreas M.
A1  - Gawrilow, Caterina
VL  - 231
IS  - 2
SP  - 83
EP  - 92
Y1  - 2023
CY  - Germany
AD  - Ruiz de Zarate, Anne Eppinger: Department of Psychology, University of Tübingen, Schleichstraße 4, Tübingen, Germany, 72076, anne.eppinger@uni-tuebingen.de
PB  - Hogrefe Publishing
SN  - 2151-2604(Electronic),2190-8370(Print)
N2  - During the COVID-19 pandemic, implemented social distancing measures led to behavioral changes and decreased well-being in adolescents. The aim of this study was to examine the relation between daily behaviors (physical and sport activity, social contacts, screen time) and adolescent well-being. For this, we conducted a 28-day ambulatory assessment study. Daily data of 125 German adolescents (11–20 years) were collected every evening through self-report and analyzed with multilevel models. Between and within individuals, physical activity was positively related to well-being and screen time was negatively related to well-being. Social contacts were positively related to well-being within individuals. Explorative analyses revealed differences between sport activity contexts (sports club, leisure time, school), and between in-person and digital social contacts. Our findings suggest that physical activity and in-person social contacts are positively related to adolescent well-being and should, thus, be enabled during the pandemic. Furthermore, the role of screen time should be considered in health promotion. (PsycInfo Database Record (c) 2024 APA, all rights reserved)
KW  - *Pandemics
KW  - *Physical Activity
KW  - *Social Interaction
KW  - *Sports
KW  - *Well Being
KW  - *Screen Time
KW  - *Adolescent Behavior
KW  - COVID-19
M3  - doi:10.1027/2151-2604/a000518
DO  - 10.1027/2151-2604/a000518
ER  -
TY  - JOUR
PMID  - 32969699
ID  - 2020-69591-001
T1  - Modeling longitudinal variation in affective response to exercise across a 16-week randomized control trial (RCT).
JF  - Health Psychology
A1  - Stevens, Courtney J.
A1  - Gillman, Arielle S.
A1  - Giordano, Gregory R.
A1  - Bryan, Angela D.
VL  - 40
IS  - 12
SP  - 928
EP  - 939
Y1  - 2021
CY  - US
AD  - Stevens, Courtney J.: Department of Psychiatry, Dartmouth-Hitchcock Medical Center, 1 Medical Center Drive, Lebanon, NH, US, 03756, courtney.j.stevens@dartmouth.edu
PB  - American Psychological Association
SN  - 1930-7810(Electronic),0278-6133(Print)
N2  - Objective: Consistent with the Science of Behavior Change (SOBC) experimental medicine approach, this early phase intervention development study examines the influence of an intervention strategy (exercise training) on a behavioral health outcome (exercise engagement) in the service of addressing a widespread threat to public health (physical inactivity). Method: Physically inactive participants (N = 201) were randomly assigned to one of four exercise training conditions fully crossed on intensity (moderate, vigorous) and duration (short, long). Training occurred over 16-weeks and in-bout assessments of affective response (valence) and ratings of perceived exertion (RPE) were collected during Weeks 1, 4, 8, and 16. Cardiorespiratory fitness (VO₂max) was assessed pre- or postintervention and exercise behavior was assessed at 6-months postintervention follow-up. Results: Across conditions, affective response to exercise did not change, on average, over 16-weeks. Conversely, RPE decreased slightly, on average, over time. Participants completing vigorous intensity exercise reported more negatively valenced affective response and higher RPE, on average, across weeks. Greater total exercise volume completed and greater change in VO₂max were associated with more negatively valenced affective response, on average. Baseline affective response scores were positively associated with exercise minutes at follow-up; however, average affective response scores across the intervention were not associated with minutes of exercise at follow-up. Conclusions: Affective response to exercise did not become more positive in valence over time as a function of training volume or change in VO₂max. Implications for translating these findings to inform future intervention development efforts are discussed. (PsycInfo Database Record (c) 2022 APA, all rights reserved)
KW  - *Behavior Change
KW  - *Behavior Therapy
KW  - *Exercise
KW  - *Affective Valence
KW  - Emotional Responses
KW  - Physical Activity
KW  - Treatment Outcomes
M3  - doi:10.1037/hea0001023
DO  - 10.1037/hea0001023
ER  -
TY  - JOUR
PMID  - 36048101
ID  - 2022-95121-001
T1  - Friends’ discussions of interpersonal and noninterpersonal problems during early and middle adolescence: Associations with co-rumination.
JF  - Developmental Psychology
A1  - Rose, Amanda J.
A1  - Smith, Rhiannon L.
A1  - Schwartz-Mette, Rebecca A.
A1  - Glick, Gary C.
VL  - 58
IS  - 12
SP  - 2350
EP  - 2357
Y1  - 2022
CY  - US
AD  - Rose, Amanda J.: Department of Psychological Sciences, University of Missouri, 211 McAlester Hall, Columbia, MO, US, 65211, RoseA@missouri.edu
PB  - American Psychological Association
SN  - 1939-0599(Electronic),0012-1649(Print)
N2  - Friendships are important sources of support during adolescence. However, a growing literature indicates some adolescents co-ruminate, or talk with friends about problems in a way that is excessive, speculative, and negatively focused, which confers risk for internalizing problems. Still, previous research had not examined the types of problems co-ruminators discuss. Using self-reported co-rumination and observations of friends’ conversations about problems, the present study of early and middle adolescents addressed this gap. Participants (N = 628) were approximately half female (52% of the sample) and primarily European American and African American (63% and 29% of the sample, respectively). Adolescents who reported greater co-rumination spent more time discussing interpersonal problems with friends, including problems with families, peers, and romantic interests. Interpersonal problems may lend themselves to co-rumination because they can be ambiguous, multifaceted, and difficult to resolve. In contrast, co-rumination was not related spending more time discussing noninterpersonal problems. In addition, middle adolescents were observed to spend more time than early adolescents discussing problems related to developmentally salient tasks (e.g., romantic relationships, academics), and girls spent more time than boys discussing interpersonal problems. Taken together, the findings contribute to a more comprehensive understanding of co-rumination. Moreover, the study has applied implications in that findings suggest that adolescents experiencing interpersonal problems may be at elevated risk of co-ruminating. In addition to steering these adolescents away from co-rumination, fostering better problem-solving skills for interpersonal problems may lead to the resolution of these problems before they become topics of co-rumination. (PsycInfo Database Record (c) 2024 APA, all rights reserved)
KW  - *Friendship
KW  - *Problem Solving
KW  - *Risk Factors
KW  - *Romance
KW  - *Social Support
KW  - Adolescent Development
KW  - Peers
KW  - Self-Report
KW  - Interpersonal Relationships
KW  - White People
M3  - doi:10.1037/dev0001445
DO  - 10.1037/dev0001445
ER  -
TY  - JOUR
PMID  - 35007098
ID  - 2022-18502-001
T1  - The impact of cognitive work demands on subsequent physical activity behavior.
JF  - Journal of Experimental Psychology: Applied
A1  - van As, Sven
A1  - Veling, Harm
A1  - Beckers, Debby G. J.
A1  - Earle, Fiona
A1  - McMaster, Stefi
A1  - Kompier, Michiel A. J.
A1  - Geurts, Sabine A. E.
VL  - 28
IS  - 3
SP  - 629
EP  - 643
Y1  - 2022
CY  - US
AD  - van As, Sven: Faculty of Social Sciences, Behavioural Science Institute, Radboud University, Thomas van Aquinostraat 4, Nijmegen, Netherlands, 6525 GD, sven.vanas@ru.nl
PB  - American Psychological Association
SN  - 1939-2192(Electronic),1076-898X(Print)
N2  - After cognitively demanding work, individuals tend to be less physically active. However, the psychological mechanisms underlying this effect have not been thoroughly tested. The aim of this article was to experimentally investigate the impact of cognitive work demands on subsequent physical activity behavior. Across two preregistered experiments, participants were exposed to high or low levels of cognitive work demands, operationalized as workload in Experiment 1 and as working-memory load in Experiment 2. In a subsequent choice task, participants made binary consequential choices between leisure nonphysical activities (e.g., drawing) and effortful physical activities (e.g., cycling). Choice alternatives were matched on attractiveness rankings. Additionally, physical endurance performance was measured using a standardized cycling protocol in Experiment 1. In contrast to the hypotheses, after performing work with high cognitive demands, participants were not more likely to choose nonphysical over physical activities nor did they perform significantly worse on the physical endurance task. Exploratory analyses suggest that preexisting preferences for either physical or nonphysical activities explained physical activity behavior above and beyond exposure to cognitively demanding work. These experiments question the impact of cognitively demanding work on subsequent cognitive fatigue and physical activity behavior. Implications for theory, practice, and future directions are discussed. (PsycInfo Database Record (c) 2023 APA, all rights reserved)
KW  - *Decision Making
KW  - *Fatigue
KW  - *Motivation
KW  - *Physical Activity
KW  - *Physical Endurance
KW  - Choice Behavior
KW  - Occupational Exposure
KW  - Decision Theory
M3  - doi:10.1037/xap0000390
DO  - 10.1037/xap0000390
ER  -
TY  - JOUR
ID  - 2022-50439-001
T1  - “Dear past me, know that you are deserving of compassion and care”: Self-compassionate writings of adolescent girls recalling weight-stigmatizing events in physical activity.
JF  - Sport, Exercise, and Performance Psychology
A1  - Bailey, Jade A.
A1  - Huellemann, Katarina L.
A1  - Pila, Eva
VL  - 11
IS  - 3
SP  - 334
EP  - 352
Y1  - 2022
CY  - US
AD  - Pila, Eva: School of Kinesiology, Western University, 1151 Richmond Street, London, ON, Canada, N6A 3K7, epila@uwo.ca
PB  - Educational Publishing Foundation
SN  - 2157-3913(Electronic),2157-3905(Print)
N2  - Adolescent girls often face weight-stigmatizing experiences in physical activity contexts. Self-compassion inductions may be useful in mitigating the harmful psychological consequences of these events. Self-compassionate writing inductions are easy to administer, cost-effective, and have demonstrated effectiveness in acutely increasing self-compassion scores in adolescents. However, it is unclear how adolescent girls apply the components of self-compassion to manage difficult emotions (e.g., shame) that arise from recalling weight-stigmatizing events, and if these applications align with theoretical conceptualizations of self-compassion. The present qualitative study examined the written entries of a self-compassionate writing task completed by adolescent girls (n = 101) in response to a recalled negative weight-related experience that occurred in the context of physical activity. Using deductive content analysis, the written entries were compared against a coding structure that was informed by theoretical conceptualizations of self-compassion (e.g., self-kindness, common humanity, mindfulness). On average, 72% of written entries were in alignment with conceptual tenets of self-kindness, 75% with common humanity, and 72% with mindfulness. Common challenges with applying self-compassion included demonstrating care toward the self in response to distress, empathizing with the experience of others, and overidentification. It is possible that challenges with applying self-compassion are exacerbated by culturally endorsed beliefs surrounding weight, particularly as related to physical activity. These findings can inform the development and optimization of future self-directed self-compassion inductions for adolescents in response to weight-stigmatizing events and may have utility in broader applications of self-compassionate writing interventions. (PsycInfo Database Record (c) 2022 APA, all rights reserved)
KW  - *Adolescent Psychology
KW  - *Physical Activity
KW  - *Shame
KW  - *Sympathy
KW  - *Self-Compassion
KW  - Adolescent Development
KW  - Humanities
KW  - Stigma
M3  - doi:10.1037/spy0000294
DO  - 10.1037/spy0000294
ER  -
TY  - JOUR
PMID  - 34435804
ID  - 2021-78158-001
T1  - Condition or cognition? Mechanism of change in fatigue in a randomized controlled trial of graded exercise therapy or cognitive behavior therapy for severe fatigue in patients with advanced cancer.
JF  - Journal of Consulting and Clinical Psychology
A1  - Poort, Hanneke
A1  - Müller, Fabiola
A1  - Bleijenberg, Gijs
A1  - Verhagen, Stans A. H. H. V. M.
A1  - Verdam, Mathilde G. E.
A1  - Nieuwkerk, Pythia T.
A1  - Knoop, Hans
VL  - 89
IS  - 9
SP  - 731
EP  - 741
Y1  - 2021
CY  - US
AD  - Poort, Hanneke: Department of Psychosocial Oncology and Palliative Care, Dana-Farber Cancer Institute, 450 Brookline Avenue (LW-668a), Boston, MA, US, 02215, Hanneke_Poort@dfci.harvard.edu
PB  - American Psychological Association
SN  - 1939-2117(Electronic),0022-006X(Print)
N2  - Objective: Fatigue remains one of the most common and distressing symptoms during treatment for advanced cancer. The TIRED trial demonstrated cognitive behavior therapy’s (CBT) significant and clinically relevant effects to reduce fatigue among patients with advanced cancer, while graded exercise therapy (GET) did not prove beneficial. The present study aims to determine the mechanisms by which CBT and GET affect fatigue. Method: The TIRED trial randomized 134 patients with advanced cancer to CBT (n = 46), GET (n = 42), or usual care (n = 46). At 14 weeks, 126 evaluable patients provided fatigue data and of those 117 received ≥1 CBT or GET session or usual care. We tested a prespecified multiple mediation model with four potential mediators (physical activity, exercise capacity, self-efficacy, and fatigue catastrophizing) assessed at baseline and at 14 weeks. Post-hoc analyses also included perceived physical activity and emotional functioning as potential mediators. Results: A total of 82 of 117 patients completed all required measures. CBT reduced fatigue indirectly through its effect on self-efficacy, ab = −3.292; 97.5% bootstrap CI [−6.518 to −0.598]. CBT participants experienced an increase in fatigue self-efficacy, with greater self-efficacy associated with decreased fatigue severity. There was no evidence that changes in physical activity, exercise capacity, perceived physical activity, fatigue catastrophizing, or emotional functioning mediated CBT’s or GET’s effects on fatigue. Conclusions: The effect of CBT was attributable to changes in cognition, that is, increased self-efficacy led to reduced fatigue severity. No significant mediators for GET were found. The findings inform further refinement of interventions for fatigue in this seriously ill population. (PsycInfo Database Record (c) 2023 APA, all rights reserved)
KW  - *Cognitive Behavior Therapy
KW  - *Exercise
KW  - *Fatigue
KW  - *Self-Efficacy
KW  - *Terminal Cancer
KW  - *Exercise Therapy
KW  - Physical Activity
KW  - Change Strategies
KW  - Catastrophizing
M3  - doi:10.1037/ccp0000670
DO  - 10.1037/ccp0000670
ER  -
TY  - JOUR
ID  - 2021-38824-001
T1  - What messages do adults prefer? Understanding adults’ perceptions of intrinsic and extrinsic physical activity messages.
JF  - Canadian Journal of Behavioural Science / Revue canadienne des sciences du comportement
A1  - Pope, J. Paige
A1  - Pelletier, Luc G.
VL  - 53
IS  - 4
SP  - 522
EP  - 529
Y1  - 2021
CY  - US
AD  - Pope, J. Paige: Department of Kinesiology & Physical Education, University of Lethbridge, Lethbridge, AB, Canada, paige.pope@uleth.ca
PB  - Educational Publishing Foundation
SN  - 1879-2669(Electronic),0008-400X(Print)
N2  - Physical activity messages serve as a potential mechanism to facilitate physical activity engagement in a resource-friendly manner that can complement other behavior change methods. The purpose of this study was to examine adults’ perception of the persuasiveness and preferences for physical activity messages framed intrinsically or extrinsically and tailored to the stages of change within the Comprehensive Messaging Strategy for Sustained Behavior Change. The second purpose of this study was to determine if participants of different motivation orientations and genders differed in their perceptions and preferences of messages. Participants included 266 adults ranging from 18 to 65 (Mage = 28.97; SD = 12.38) years of age, who completed an online survey. Intrinsically framed messages were perceived as more persuasive and ranked more favorably than extrinsic messages. Women, and individuals with motivation profiles of higher autonomous motives preferred and perceived the intrinsic messages to be more persuasive than their counterparts, while those with higher controlled motives evaluated the extrinsic messages to be more persuasive and preferred than those with lower controlling motives. This research offers valuable insight to researchers and program designers as it highlights how to frame messages to elicit more favorable cognitive appraisals, which may have important implications for subsequent cognitions, affect, and behavior. (PsycInfo Database Record (c) 2022 APA, all rights reserved)
KW  - *Messages
KW  - *Motivation
KW  - *Persuasive Communication
KW  - *Physical Activity
KW  - *Stages of Change
KW  - Behavior Change
KW  - Self-Determination
M3  - doi:10.1037/cbs0000189
DO  - 10.1037/cbs0000189
ER  -
TY  - JOUR
ID  - 2022-94361-001
T1  - Adoption and maintenance of physical activity: Mediation analysis of a psychological intervention.
JF  - Health Psychology
A1  - Paganini, Sarah
A1  - Ramsenthaler, Christina
A1  - Wurst, Ramona
A1  - Fuchs, Reinhard
VL  - 41
IS  - 9
SP  - 573
EP  - 584
Y1  - 2022
CY  - US
AD  - Paganini, Sarah: Department of Sport Psychology, Institute of Sports and Sport Science, University of Freiburg, Sandfangweg 4, Freiburg, Germany, 79102, sarah.paganini@sport.uni-freiburg.de
PB  - American Psychological Association
SN  - 1930-7810(Electronic),0278-6133(Print)
N2  - Objective: To analyze the cognitive mediation processes of an effective psychological group-based intervention promoting physical activity (based on motivational and volitional theories; MoVo-LISA) and to test for different underlying intervention mechanisms in the adoption and maintenance phase of physical activity behavior change. Method: In an RCT, N = 202 patients with coronary heart disease were randomly allocated to the group-based MoVo-LISA intervention or a control group (treatment-as-usual). Primary outcome was physical activity (in minutes per week, significant group differences: posttreatment: d = 1.03; 12-months follow-up: d = .57). Potential mediator variables were self-efficacy, outcome expectations, intention strength, self-concordance, action planning and barrier management. A mediation analysis of longitudinal data in SPSS AMOS v.24 was conducted. Results: The intervention was successful in modifying most of the examined cognitive variables in the adoption and/or the maintenance phase, with exception of self-concordance. Intention strength and self-concordance were significant predictors of behavior change in both phases. Findings suggest that the observed intervention effects on physical activity behavior were only partially mediated through the motivational variables self-efficacy and outcome expectation. Conclusions: The results contribute to opening “the black box” of processes behind an intervention and show that intervention effects of MoVo-LISA are partially mediated through the specified cognitive variables. The relevance of motivational variables (intention strength and self-concordance) in the adoption and maintenance phases is highlighted in this study and leads to relevant intervention design implications. Nevertheless, the differentiation of the two phases might help to improve intervention programs through a stronger focus on those cognitive parameters that are critical at a certain point in the behavior change process. (PsycInfo Database Record (c) 2022 APA, all rights reserved)
KW  - *Behavior Change
KW  - *Exercise
KW  - *Intention
KW  - *Physical Activity
KW  - *Group Intervention
KW  - Expectations
KW  - Intervention
KW  - Self-Efficacy
M3  - doi:10.1037/hea0001206
DO  - 10.1037/hea0001206
ER  -
TY  - JOUR
ID  - 2021-85468-001
T1  - Physical exercise and catecholamine reuptake inhibitors affect orienting behavior and social interaction in a rat model of attention-deficit/hyperactivity disorder.
JF  - Behavioral Neuroscience
A1  - Robinson, Andrea M.
A1  - Eggleston, Rachel L.
A1  - Bucci, David J.
VL  - 135
IS  - 5
SP  - 591
EP  - 600
Y1  - 2021
CY  - US
AD  - Bucci, David J.: Department of Psychological and Brain Sciences, Dartmouth College, 6207 Moore Hall, Hanover, NH, US, 03755, david.j.bucci@dartmouth.edu
PB  - American Psychological Association
SN  - 1939-0084(Electronic),0735-7044(Print)
N2  - The effects of methylphenidate (MPH), atomoxetine (ATMX), and/or physical exercise (EX) on orienting behavior and social interaction were examined in spontaneously hypertensive rats (SHRs), a commonly used animal model of attention-deficit/hyperactivity disorder (ADHD). During the orienting procedure, rats received repeated presentations of a nonreinforced visual stimulus. As observed previously, orienting behavior (rearing up on the hind legs) habituated across trials in normo-active control rats (Wistars) but not in SHRs, suggesting that SHRs have difficulty ignoring irrelevant behavioral stimuli. Treatment with MPH (0.125 mg/kg), ATMX (0.125 mg/kg), or EX (3 weeks of access to a running wheel), alone or in combination, reduced rearing behavior in SHRs to the level observed in the Wistar control group. Similarly, drug treatment and/or EX reduced the number of social interactions exhibited by SHRs, while having no effects on locomotor activity. It is important to note that EX was just as effective as MPH or ATMX in reducing orienting behavior and social interaction. In contrast to the SHRs, neither MPH nor ATMX affected orienting or social behavior in Wistar rats. Together, these findings support the growing literature that EX may be useful as an adjunctive or replacement therapy in ADHD. (PsycInfo Database Record (c) 2021 APA, all rights reserved)
KW  - *Animal Locomotion
KW  - *Animal Models
KW  - *Animal Social Behavior
KW  - *Attention Deficit Disorder with Hyperactivity
KW  - *Exercise
KW  - Animal Behavior
KW  - Attention
KW  - Catecholamines
KW  - Methylphenidate
KW  - Perceptual Orientation
KW  - Rats
KW  - Atomoxetine
KW  - Reuptake
M3  - doi:10.1037/bne0000434
DO  - 10.1037/bne0000434
ER  -
TY  - JOUR
ID  - 2021-70482-001
T1  - The effects of heart rate feedback on physical activity during treadmill exercise.
JF  - Behavior Analysis: Research and Practice
A1  - Rosado, Christopher M.
A1  - Jansz Rieken, Chrystal
A1  - Spear, Jack
VL  - 21
IS  - 3
SP  - 209
EP  - 218
Y1  - 2021
CY  - US
AD  - Rosado, Christopher M.: 325 NWells St., Chicago, IL, US, 60654, crosado1@thechicagoschool.edu
PB  - Educational Publishing Foundation
SN  - 2372-9414(Electronic)
N2  - Exercise often has a positive impact on quality of life, from mental well-being to reducing the likelihood of health-related diseases. Despite these benefits, many individuals do not exercise. Research suggests that boredom, or a lack of reinforcement, can be a reason for low exercise levels. Feedback has been used widely in the literature and, in some cases, can act as a reinforcer. Heart rate feedback is real-time information during exercise. Therefore, the primary purpose of the study was to evaluate the effect of heart rate feedback on participant-initiated modifications to exercise intensity during treadmill exercise of three neurotypical women. Two out of three participants increased the frequency of physical intensity modifications during heartrate feedback sessions (M = 97%). The methods of this study successfully increased how often two out of three participants modified the physical intensity of their exercise behavior while receiving heart rate feedback. (PsycInfo Database Record (c) 2021 APA, all rights reserved)
KW  - *Exercise
KW  - *Feedback
KW  - *Heart Rate
KW  - *Physical Activity
KW  - *Reinforcement
KW  - Boredom
KW  - Health Behavior
KW  - Quality of Life
KW  - Test Construction
KW  - Well Being
M3  - doi:10.1037/bar0000223
DO  - 10.1037/bar0000223
ER  -
TY  - JOUR
PMID  - 35834196
ID  - 2022-79696-001
T1  - Results from “Developing Real Incentives and Volition for Exercise” (DRIVE): A pilot randomized controlled trial for promoting physical activity in African American women.
JF  - Journal of Consulting and Clinical Psychology
A1  - Sweeney, Allison M.
A1  - Wilson, Dawn K.
A1  - Van Horn, M. Lee
A1  - Zarrett, Nicole
A1  - Resnicow, Kenneth
A1  - Brown, Asia
A1  - Quattlebaum, Mary
A1  - Gadson, Barney
VL  - 90
IS  - 10
SP  - 747
EP  - 759
Y1  - 2022
CY  - US
AD  - Sweeney, Allison M.: College of Nursing, University of South Carolina, 1601 Greene Street, Columbia, SC, US, 29208, sweeneam@mailbox.sc.edu
PB  - American Psychological Association
SN  - 1939-2117(Electronic),0022-006X(Print)
N2  - Objective: Motivation is a barrier to physical activity (PA) among African American (AA) women, but past studies have implemented a “one-size-fits-all” approach and have not addressed differences in autonomous motivation. This pilot randomized controlled trial assessed the preliminary efficacy of “Developing Real Incentives and Volition for Exercise,” a community- and theory-based intervention, which evaluated whether a motivationally matched (vs. a nonmatched) intervention increases daily total PA. Method: In total, 68 AA women (50.72 ± 13.66 years; 86.8% with obesity) were randomized to an 8-week challenge-focused program (targeted toward high autonomous motivation) or rewards-focused program (targeted toward low autonomous motivation). Randomization was stratified by baseline autonomous motivation. FitBits were used during the intervention to promote self-monitoring (both programs) and social connectedness (challenge program only). Results: Both programs retained ≥ 80% of participants. Process evaluation revealed high attendance, dose, and fidelity (both programs). However, contrary to expectations, across all motivational levels (low and high autonomous), the challenge-focused intervention resulted in a greater increase in total daily PA (primary outcome), with an average increase of 17.9 min in the challenge-focused intervention versus an average decrease of 8.55 min in the rewards-focused intervention. An exploratory follow-up analysis revealed that engagement with the FitBit mobile app predicted greater PA at postintervention in the challenge-focused program. Conclusions: A team-based approach targeting social connectedness, enjoyment of PA, and positive intragroup competition is a promising approach for promoting PA among AA women. These findings are used to guide a discussion on best practices for engaging AA women in future behavioral interventions. (PsycInfo Database Record (c) 2024 APA, all rights reserved)
KW  - *Incentives
KW  - *Intervention
KW  - *Motivation
KW  - *Physical Activity
KW  - *Black People
KW  - Health Promotion
KW  - Intrinsic Motivation
KW  - Social Interaction
KW  - Volition
M3  - doi:10.1037/ccp0000740
DO  - 10.1037/ccp0000740
ER  -
TY  - JOUR
ID  - 2021-32214-001
T1  - Young adolescent experiences with the intolerance of uncertainty, worry, and anxious arousal across contexts.
JF  - Canadian Journal of Behavioural Science / Revue canadienne des sciences du comportement
A1  - Panarello, Bianca
A1  - Bukowski, William M.
VL  - 53
IS  - 4
SP  - 514
EP  - 521
Y1  - 2021
CY  - US
AD  - Bukowski, William M.: Department of Psychology, Concordia University, Montréal, PQ, Canada, H4B 1R6, william.bukowski@concordia.ca
PB  - Educational Publishing Foundation
SN  - 1879-2669(Electronic),0008-400X(Print)
N2  - The present study assessed the functional associations between the intolerance of uncertainty (IU), worry, and arousal as components of anxiety in preadolescents using a novel measure of anxiety in children. It was expected that IU and worry would be most strongly related to each other and that IU would be a more powerful antecedent to worry than to arousal. Young adolescents (n = 216) in Grades 5 and 6 (Mage = 11.35) completed self-report questionnaires at two times. Participants rated newly developed items to assess anxiety (IU, worry, and arousal) in social and test situations. Confirmatory factor analyses supported the structure of this new, valid, and reliable tool to measure the anxiety constructs. Further, analyses revealed that (a) worry and arousal had the strongest association among the anxiety components and (b) IU was a more powerful antecedent to worry than to arousal at both times. Overall, these results provide critical insights into the organizational structure of anxiety in preadolescence and highlight the need for targeted interventions aimed at IU. Findings also support this new scale as an improved measure of anxiety in children. (PsycInfo Database Record (c) 2022 APA, all rights reserved)
KW  - *Anxiety
KW  - *Physiological Arousal
KW  - *Adolescent Characteristics
KW  - *Intolerance of Uncertainty
KW  - Questionnaires
KW  - Test Construction
KW  - Test Reliability
KW  - Test Validity
M3  - doi:10.1037/cbs0000262
DO  - 10.1037/cbs0000262
ER  -
TY  - JOUR
ID  - 2021-92352-001
T1  - Physical activity after cardiac rehabilitation: Explicit and implicit attitudinal components and ambivalence.
JF  - Health Psychology
A1  - Bermudez, Tania
A1  - Bolger, Niall
A1  - Bierbauer, Walter
A1  - Bernardo, Artur
A1  - Fleisch-Silvestri, Ruth
A1  - Hermann, Matthias
A1  - Schmid, Jean-Paul
A1  - Scholz, Urte
VL  - 40
IS  - 8
SP  - 491
EP  - 501
Y1  - 2021
CY  - US
AD  - Bermudez, Tania: Applied Social and Health Psychology Unit, University of Zurich, Binzmühlestrasse 14, P.O. Box 14, Zurich, Switzerland, CH-8050, tania.bermudez@uzh.ch
PB  - American Psychological Association
SN  - 1930-7810(Electronic),0278-6133(Print)
N2  - Objective: Physical activity is crucial in the treatment of cardiac disease. In addition to sociocognitive theories of behavior change, attitudinal ambivalence and nonconscious factors have also been demonstrated to predict physical activity. We propose an extension to the theory of planned behavior with a dual-systems approach including explicit and implicit attitudes, and different types of attitudinal ambivalence as moderators to predict the physical activity of patients after discharge from inpatient cardiac rehabilitation. Method: The sample comprised N = 111 cardiac patients who provided daily diary reports of intention, cognitive, affective, and implicit attitudes for 21 days after discharge (86% male, Mage = 62, SDage = 11, n = 2,017 days). Daily moderate–to-vigorous (MVPA) and light (LPA) physical activity were measured using accelerometers. Five types of ambivalence were calculated. Analyses included Bayesian multilevel modeling. Results: Patients with more positive affective attitudes and more positive implicit attitudes had a higher intention. Higher ambivalence weakened the affective attitudes-intention relationship. On days with more positive implicit attitudes than usual, intention was lower, but only when ambivalence was low. Patients with higher ambivalence engaged in less MVPA. On days with extremely low ambivalence, implicit attitudes were negatively associated with tomorrow’s MVPA. Patients with more positive affective attitudes engaged in more LPA, but only when their ambivalence was very low. On days with higher ambivalence than usual, the next day’s LPA was shorter. However, another type of ambivalence showed the opposite effect. Conclusions: The results emphasize the importance of affective and implicit attitudes and ambivalence for the physical activity of cardiac patients. (PsycInfo Database Record (c) 2021 APA, all rights reserved)
KW  - *Ambivalence
KW  - *Heart Disorders
KW  - *Physical Activity
KW  - *Rehabilitation
KW  - *Implicit Attitudes
KW  - Reasoned Action
M3  - doi:10.1037/hea0001109
DO  - 10.1037/hea0001109
ER  -
TY  - JOUR
ID  - 2021-92352-002
T1  - Person-specific dose-finding for a digital messaging intervention to promote physical activity.
JF  - Health Psychology
A1  - Hojjatinia, Sarah
A1  - Hojjatinia, Sahar
A1  - Lagoa, Constantino M.
A1  - Brunke-Reese, Deborah
A1  - Conroy, David E.
VL  - 40
IS  - 8
SP  - 502
EP  - 512
Y1  - 2021
CY  - US
AD  - Conroy, David E.: Department of Kinesiology, The Pennsylvania State University, 266 Rec Hall, University Park, PA, US, 16802, conroy@psu.edu
PB  - American Psychological Association
SN  - 1930-7810(Electronic),0278-6133(Print)
N2  - Objective: Digital messaging is an established method for promoting physical activity. Systematic approaches for dose-finding have not been widely used in behavioral intervention development. We apply system identification tools from control systems engineering to estimate dynamical models and inform decision rules for digital messaging intervention to promote physical activity. Method: Insufficiently active emerging and young adults (n = 45) wore an activity monitor that recorded minute-level step counts and heart rate and received 0–6 digital messages daily on their smartphone for 6 months. Messages were drawn from 3 content libraries (move more, sit less, inspirational quotes). Location recordings via location services in the user’s smartphone were used to lookup weather indices at the time and place of message delivery. Following system identification, responses to each message type were simulated under different conditions. Response features were extracted to summarize dynamic processes. Results: A generic model based on composite data was conservative and did not capture the heterogeneous responses evident in person-specific models. No messages were uniformly ineffective but responses to specific message content in different contexts varied between people. Exterior temperature at the time of message receipt moderated the size of some message effects. Conclusions: A generic model of message effects on physical activity can provide the initial evidence for context-sensitive decision rules in a just-in-time adaptive intervention, but it is likely to be error-prone and inefficient. As individual data accumulates, person-specific models should be estimated to optimize treatment and evolve as people are exposed to new environments and accumulate new experiences. (PsycInfo Database Record (c) 2021 APA, all rights reserved)
KW  - *Health Promotion
KW  - *Intervention
KW  - *Messages
KW  - *Physical Activity
KW  - *Smartphones
KW  - Models
KW  - Responses
KW  - Computational Modeling
KW  - Mobile Devices
KW  - Social Ecology
KW  - Mobile Health
KW  - Precision Medicine
M3  - doi:10.1037/hea0001117
DO  - 10.1037/hea0001117
ER  -
TY  - JOUR
ID  - 2022-65050-004
T1  - Parallel reductions in anxiety and HIV-related worry among pre-exposure prophylaxis (PrEP) users over time.
JF  - Health Psychology
A1  - Price, Devon M.
A1  - English, Devin
A1  - Golub, Sarit A.
VL  - 41
IS  - 6
SP  - 433
EP  - 441
Y1  - 2022
CY  - US
AD  - Golub, Sarit A.: Department of Psychology, Hunter College of the City University of New York, 695 Park Avenue, New York, NY, US, 10065, sgolub@hunter.cuny.edu
PB  - American Psychological Association
SN  - 1930-7810(Electronic),0278-6133(Print)
N2  - Objective: The threat of HIV has been proposed as a major contributing factor to the disproportionately higher rates of anxiety among gay and bisexual men compared to their heterosexual counterparts. The current study examined 12-month trajectories of anxiety symptoms and concomitant HIV-related worry among a cohort of preexposure prophylaxis (PrEP) users, compared to a comparison cohort who were not taking PrEP. Method: SPARK was a community-based PrEP demonstration project conducted between February 2014 and May 2017. Self-report anxiety and worry data were collected from PrEP patients (n = 300) quarterly, and from non-PrEP patients (n = 131) at baseline, 3, and 12 months. We ran a series of unconditional latent growth curve models (LGCMs) to examine changes in anxiety and HIV worry over the 12-month study period, followed by parallel process LGCMs to examine the association between both intercepts and growth factors, adjusting for demographic factors. Results: In a parallel process model, both an association between baseline levels of HIV worry and anxiety decreases in both variables over time among PrEP users but not among non-PrEP users. Additionally, a multigroup analysis was conducted, restricting both groups to 3 time points, and forcing a comparison of slopes between the 2 groups. This analysis revealed that there was no difference in the anxiety slopes between the 2 cohorts. However, the HIV worry slope remained significantly different among the PrEP cohort compared to the non-PrEP cohort. Conclusions: These data provide some of the first quantitative evidence for the potential of PrEP to reduce both HIV worry and anxiety symptoms. Emphasizing positive mental health “side effects” of PrEP may be a strategy for engaging priority populations in biomedical HIV prevention. (PsycInfo Database Record (c) 2022 APA, all rights reserved)
KW  - *AIDS Prevention
KW  - *Anxiety
KW  - *HIV
KW  - *Pre-Exposure Prophylaxis
KW  - Male Homosexuality
M3  - doi:10.1037/hea0001189
DO  - 10.1037/hea0001189
ER  -
TY  - JOUR
ID  - 2022-49865-001
T1  - Automaticity and depression: Daily mood-reactive rumination in people with and without depression history.
JF  - Journal of Psychopathology and Clinical Science
A1  - Hjartarson, Kristján Helgi
A1  - Snorrason, Ivar
A1  - Bringmann, Laura F.
A1  - Ólafsson, Ragnar P.
VL  - 131
IS  - 4
SP  - 327
EP  - 340
Y1  - 2022
CY  - US
AD  - Hjartarson, Kristján Helgi: Faculty of Psychology, School of Health Sciences, University of Iceland, Nyi Garour, Sæmundargotu 12, Reykjavik, Iceland, 101, khh17@hi.is
PB  - American Psychological Association
SN  - 2769-755X(Electronic),2769-7541(Print)
N2  - Depressive rumination has been conceptualized as a mental habit that is initiated automatically without conscious awareness, intent, or control in response to negative mood. However, it is unknown whether depression vulnerability is characterized by elevated levels of mood-reactive rumination at the level of short-term dynamics. Using mobile ecological momentary assessment, formerly depressed individuals with a recurrent history of depression (n = 94) and nonclinical controls (n = 55) recorded in-the-moment affect and rumination 10 times daily over 6 days, after completing baseline measures of trait ruminative brooding, early life stress, and habitual characteristics of negative thinking (e.g., automaticity, lack of conscious awareness, intent, and control). Momentary fluctuations in negative affect were prospectively associated with greater rumination at the next sampling occasion in formerly depressed participants whereas this pattern of mood-reactive rumination was not observed in nonclinical controls. In formerly depressed participants, habitual characteristics of negative thinking was associated with greater mood-reactivity of rumination, particularly among those with a history of early life stress. Mood-reactive rumination was not, however, associated with depression course nor with the frequency of trait ruminative brooding. Rumination may be triggered in response to negative affect with a high degree of automaticity, making it difficult to control. Greater mood-reactivity of rumination might be associated with increased depression risk, independent of the depressive course and may be exacerbated by early life stress. Future studies may need to go beyond frequency and focus on the role of mood-reactivity and automaticity of ruminative thinking in depression vulnerability. (PsycInfo Database Record (c) 2022 APA, all rights reserved)
KW  - *Emotional States
KW  - *Habits
KW  - *Major Depression
KW  - *Rumination (Cognitive Process)
KW  - *Stress
KW  - Awareness
KW  - Negative Emotions
KW  - Ecological Momentary Assessment
M3  - doi:10.1037/abn0000752
DO  - 10.1037/abn0000752
ER  -
TY  - JOUR
PMID  - 34166043
ID  - 2021-59069-001
T1  - Association between daily rumination and posttraumatic growth during the COVID-19 pandemic: An experience sampling method.
JF  - Psychological Trauma: Theory, Research, Practice, and Policy
A1  - Shigemoto, Yuki
VL  - 14
IS  - 2
SP  - 229
EP  - 236
Y1  - 2022
CY  - US
AD  - Shigemoto, Yuki: Department of Psychology, Prairie View A&M University, P.O. Box 519, MS 2600, Prairie View, TX, US, 77446, yushigemoto@pvamu.edu
PB  - Educational Publishing Foundation
SN  - 1942-969X(Electronic),1942-9681(Print)
N2  - Objective: The current intensive longitudinal study aimed at examining the association between daily rumination (i.e., intrusive rumination and deliberate rumination) and posttraumatic growth (PTG) associated with the pandemic of coronavirus disease 2019 (COVID-19). Method: Final participants were 71 adults who were recruited from Amazon’s Mechanical Turk. Participants responded to daily questions regarding ruminations they engaged in and PTG they experienced that day for a total of 29 days. Results: As expected, there was no significant association between intrusive rumination and PTG, but a significant positive association was found between deliberate rumination and PTG. In addition, a person of color and those who reported as religious experienced higher levels of PTG. Furthermore, there was a significant between-person variability on the effect of deliberate rumination on PTG. Conclusions: The current study supports previous findings between rumination and PTG. It also raises the importance of acknowledging that the levels of one’s PTG following deliberate rumination may differ greatly from the typical individual, indicating the need to be mindful of individual experience. (PsycInfo Database Record (c) 2022 APA, all rights reserved)
KW  - *Pandemics
KW  - *Rumination (Cognitive Process)
KW  - *Posttraumatic Growth
KW  - *Ecological Momentary Assessment
KW  - *COVID-19
KW  - Color
M3  - doi:10.1037/tra0001061
DO  - 10.1037/tra0001061
ER  -
TY  - JOUR
ID  - 2020-66621-001
T1  - The moderating role of parental self-efficacy on parental worry and social activity limitation associated with pediatric food allergy.
JF  - Clinical Practice in Pediatric Psychology
A1  - McLaughlin, Alix M.
A1  - Humiston, Tori
A1  - Peterson, Catherine
VL  - 9
IS  - 4
SP  - 351
EP  - 358
Y1  - 2021
CY  - US
AD  - McLaughlin, Alix M.: Department of Psychology, Eastern Michigan University, 341 Mark Jefferson Science Complex, Ypsilanti, MI, US, 48197, amclaug7@emich.edu
PB  - Educational Publishing Foundation
SN  - 2169-4834(Electronic),2169-4826(Print)
N2  - Objective: Research has established associations between parental self-efficacy (SE) related to managing their child’s food allergy (FA) and parent quality of life, but there has been limited examination of how parent variables predict child social outcomes. This study examined whether parental SE related to managing their child’s FA moderates the association between parental worry and activity limitation of the child. Methods: Parents of 218 children with parent-reported FA completed an online survey, which included measures of demographics, child FA characteristics, parental SE, parental worry, and social activity limitation. Participants were recruited locally and nationally through social media, e-mail listservs, and paper flyers in pediatricians’ and allergists’ offices in the region. Results: Linear regression results indicated that parental SE moderated the association between parental worry and limitation of child’s social activities, R2 = .14, F(3, 213) = 8.35, p < .001. Parents with higher SE were less likely to limit their child’s social activities, regardless of worry level, whereas parents with lower SE were more likely to limit child social activities as their reported worry increased. Conclusions: Findings suggest that SE may act as a protective factor against child’s activity limitation and impairment of social quality of life when parents report high levels of worry, suggesting treatment targets for anxious parents of children with parent-reported FA. (PsycInfo Database Record (c) 2024 APA, all rights reserved)
KW  - *Family Intervention
KW  - *Food Allergies
KW  - *Quality of Life
KW  - *Self-Efficacy
KW  - *Social Interaction
KW  - Activity Level
KW  - Anxiety
KW  - Management
KW  - Parents
KW  - Pediatrics
KW  - Psychosocial Factors
M3  - doi:10.1037/cpp0000369
DO  - 10.1037/cpp0000369
ER  -
TY  - JOUR
ID  - 2023-67173-001
T1  - The impact of the COVID-19 pandemic on physical activity and anxiety levels of young mental health patients and their parents.
JF  - Sports Psychiatry: Journal of Sports and Exercise Psychiatry
A1  - Vella Fondacaro, Daniel
A1  - Vella Fondacaro, Francesca
A1  - Camilleri, Nigel
VL  - 2
IS  - 2
SP  - 57
EP  - 64
Y1  - 2023
CY  - Germany
AD  - Vella Fondacaro, Daniel: Medical School – Psychiatry, University of Malta, Msida, Malta, 2080, dan.vella.fondacaro@gmail.com
PB  - Hogrefe Publishing
SN  - 2674-0052(Electronic)
N2  - Introduction: One restriction measure during the COVID-19 pandemic period was the closure of sport-related facilities, generating substantial anxiety. This study analyzed longitudinal changes in anxiety and physical activity (PA) levels in young people (YP) attending a community child and adolescent mental health service, and their parents/caregivers from 2020 to 2022. Method: This quantitatively driven convergent mixed-methods cohort study utilized validated scoring tools (GAD-7/GLTEQ) as the core quantitative component, and open-ended questions as the supplementary qualitative component. The quantitative and qualitative data were statistically analyzed, and both results were integrated. Questionnaires were distributed in August–October 2020 (Phase 1: At the peak of restriction period), August–October 2021 (Phase 2: During gradual removal of restrictions) and August–October 2022 (Phase 3: When all restrictions were removed). Results: Parent/caregiver’s anxiety levels significantly reduced from Phase 1 to Phase 3. Results revealed non-significant improvements in YP’s PA levels from Phase 1 to Phase 3. PA levels in YP were significantly higher than those of parents/caregivers throughout all Phases. A significant negative correlation was revealed between PA and anxiety levels in parents/caregivers throughout all Phases. The fear of getting infected, lifting of restrictive measures, vaccination benefits, and pandemic-induced social/financial struggles were common themes generated from the qualitative comments. Conclusion: The authors recommend PA promotional campaigns and incentives during such restrictive periods, helping the population’s mental well-being. The high attrition rates in this study may decrease its generalizability. However, the results generated from this innovative study may serve as a platform for future research carried out during traumatic periods. (PsycInfo Database Record (c) 2023 APA, all rights reserved)
KW  - *Anxiety
KW  - *Mental Health
KW  - *Pandemics
KW  - *Parents
KW  - *Patients
KW  - *Physical Activity
KW  - COVID-19
M3  - doi:10.1024/2674-0052/a000044
DO  - 10.1024/2674-0052/a000044
ER  -
TY  - JOUR
ID  - 2022-86148-001
T1  - Understanding exercise class attendees’ in-class behaviors, experiences, and future class attendance: The role of class leaders’ identity entrepreneurship.
JF  - Sport, Exercise, and Performance Psychology
A1  - Stevens, Mark
A1  - White, Sophie
A1  - Robertson, Alysia M.
A1  - Cruwys, Tegan
VL  - 11
IS  - 4
SP  - 494
EP  - 508
Y1  - 2022
CY  - US
AD  - Stevens, Mark: Research School of Psychology, Australian National University, Canberra, ACT, Australia, 2601, mark.stevens@anu.edu.au
PB  - Educational Publishing Foundation
SN  - 2157-3913(Electronic),2157-3905(Print)
N2  - Structured exercise provides a vehicle through which people can accrue physical activity that is vital for their health, yet dropout and membership turnover rates in exercise settings are high. Leaders are a prevailing feature of many exercise settings (e.g., exercise classes) and can strongly influence the behaviors and experiences of exercisers. However, rigorous empirical tests of how exercise leaders can maximize their positive influence and promote positive group member outcomes are needed. Using a repeated measures design, we examined relationships between exercise class leaders striving to create a strong sense of shared identity among class attendees (i.e., acting as identity entrepreneurs) and a range of positive outcomes. During a 3-week intensive sampling period, we obtained 919 unique questionnaire responses from 395 exercise class attendees. Participants were invited to complete a brief questionnaire after each class they attended, reporting their perceptions of the class leaders’ identity entrepreneurship, their own intentions to return to a class with the same leader in the future, enjoyment of the class, affective valence during the class, and in-class effort. Participants’ attendance at the same scheduled class 1 week later was assessed objectively using the fitness facility’s class attendance records. Multilevel models showed positive relationships between participants’ perceptions of their class leader’s identity entrepreneurship and their own intentions to attend in future, enjoyment, positive affective valence, effort, and actual attendance 1 week later. Consistent with identity leadership theorizing, exercise class leaders were able to foster positive outcomes for class members by creating a strong sense of “us.” (PsycInfo Database Record (c) 2022 APA, all rights reserved)
KW  - *Entrepreneurship
KW  - *Exercise
KW  - *Leadership
KW  - *School Attendance
KW  - *Sport and Exercise Measures
KW  - Classroom Behavior
KW  - Physical Activity
KW  - Pleasure
KW  - Affective Valence
M3  - doi:10.1037/spy0000305
DO  - 10.1037/spy0000305
ER  -
TY  - JOUR
ID  - 2021-69655-001
T1  - Childhood cancer physical symptom burden and parent distress: The role of parent rumination.
JF  - Clinical Practice in Pediatric Psychology
A1  - Fisher, Rachel S.
A1  - Perez, Megan N.
A1  - Basile, Nathan L.
A1  - Pepper, Morgan
A1  - Gamwell, Kaitlyn L.
A1  - McNall-Knapp, Rene
A1  - Carter, J. Carrick
A1  - Mayes, Sunnye
A1  - Chaney, John M.
A1  - Mullins, Larry L.
VL  - 9
IS  - 3
SP  - 251
EP  - 260
Y1  - 2021
CY  - US
AD  - Fisher, Rachel S.: Department of Psychology, Oklahoma State University, 116 Psychology Building, Stillwater, OK, US, 74075, rachel.fisher10@okstate.edu
PB  - Educational Publishing Foundation
SN  - 2169-4834(Electronic),2169-4826(Print)
N2  - Objective: Symptom burden of children with cancer appears to contribute to parent distress, but the mechanisms of this relationship are relatively unexplored. The current cross-sectional study examined rumination (i.e., repeated focus on negative events and experiences) as a mediator of the associations between parent-report of child (a) pain or (b) nausea, and parent posttraumatic stress symptoms (PTSS); parent-report of child symptoms → parent rumination → parent PTSS. Methods: Caregivers (N = 40, MAge = 38.7 years, female = 87.5%, White = 67.5%) of children with cancer (MAge = 9.4 years) were recruited at a Midwest pediatric cancer center following their child’s diagnosis (MMonths = 2.97 ± 1.98). Parents completed the PedsQL-Cancer Module, the Ruminative Response Scale, and the Impact of Events Scale—Revised. To test the hypothesized indirect effects, 2 separate regression models specifying 5,000 bias-corrected bootstrapping resamples were conducted via Hayes’ PROCESS macro. Family income served as a covariate. Results: Bootstrap regression analysis revealed that parent-report of child pain had an indirect effect on parent PTSS via parent rumination, controlling for family income, R2 = .37, ß = −.24, 95% CI [−.494, −.033]. Child nausea demonstrated an indirect effect on parent PTSS via parent rumination, controlling for family income, R2 = .36, ß = −.22, 95% CI [−.428, −.008]. Conclusions: Findings indicate that worse parent perception of child symptoms may lead to elevated parent distress through increased rumination. These results support the role of pediatric psychologists and the interdisciplinary team in alleviating parent distress through clinical management of both child physical symptoms and parent rumination. (PsycInfo Database Record (c) 2024 APA, all rights reserved)
KW  - *Distress
KW  - *Neoplasms
KW  - *Pain
KW  - *Pediatrics
KW  - *Rumination (Cognitive Process)
KW  - *Childhood Neoplasms
KW  - Caregiver Burden
KW  - Family
KW  - Income Level
KW  - Parental Role
KW  - Symptoms
M3  - doi:10.1037/cpp0000403
DO  - 10.1037/cpp0000403
ER  -
TY  - JOUR
ID  - 2020-46186-001
T1  - The influence of state worry on covert selective attention and working memory for threatening stimuli: An ERP study.
JF  - Psychology & Neuroscience
A1  - White, Evan J.
A1  - Grant, DeMond M.
A1  - Taylor, Danielle L.
A1  - Kraft, Jacob D.
A1  - Frosio, Kristen E.
VL  - 14
IS  - 1
SP  - 94
EP  - 109
Y1  - 2021
CY  - US
AD  - White, Evan J.: Laureate Institute for Brain Research, 6655 South Yale Avenue, Tulsa, OK, US, 74136, ewhite@laureateinstitute.org
PB  - Educational Publishing Foundation
SN  - 1983-3288(Electronic),1984-3054(Print)
N2  - Objective: Theoretical predictions suggest that pathological worry arises from imbalanced cognitive control processes. Empirical literature has demonstrated a relationship between worry and maladaptive cognitive functioning. However, to our knowledge, no study has examined the effects of induced worry on neural indicators of attention. This precludes causal conclusions about the role of worry in cognitive functioning and the examination of the relationship between trait and state worry. Addressing this gap enables testing theoretical predictions that suggests chronic (i.e., high trait) worry is associated with differences in cognitive functioning during acute (i.e., state) worry. Method: The current study examined the influence of state worry, trait worry, and attention focusing on selective attention and working memory using event-related potentials. Results: Findings indicate that the influence of state worry on attention and working memory is modulated by trait worry and trait attention control ability. Conclusion: Results indicate that attentional focusing may play a protective role in maladaptive cognitive consequences of state and trait worry. Furthermore, the current study suggests that state worry is associated with reduced covert selective attention. (PsycInfo Database Record (c) 2021 APA, all rights reserved)
KW  - *Anxiety
KW  - *Cognitive Ability
KW  - *Selective Attention
KW  - *Short Term Memory
KW  - *Focused Attention
KW  - Prediction
KW  - Threat
KW  - Cognitive Control
M3  - doi:10.1037/pne0000231
DO  - 10.1037/pne0000231
ER  -
TY  - JOUR
PMID  - 32525333
ID  - 2020-40859-001
T1  - Heartphone: Mobile evaluative conditioning to enhance affective processes and promote physical activity.
JF  - Health Psychology
A1  - Conroy, David E.
A1  - Kim, Ian
VL  - 40
IS  - 12
SP  - 988
EP  - 997
Y1  - 2021
CY  - US
AD  - Conroy, David E.: Department of Kinesiology, The Pennsylvania State University, 266 Rec Hall, University Park, PA, US, 16802, conroy@psu.edu
PB  - American Psychological Association
SN  - 1930-7810(Electronic),0278-6133(Print)
N2  - Objective: Most American adults fail to achieve recommended levels of physical activity and, as a result, are at elevated risk for many chronic diseases. Affective processes have been validated as targets for increasing physical activity but are rarely targeted directly by behavioral interventions. This article describes 2 early phase studies used to develop HeartPhone, a smartphone application for conditioning associations between physical activity and pleasure. HeartPhone exposes users to brief doses of evaluative conditioning stimuli via background images on a smartphone lock screen. Method: Study 1 evaluated the feasibility of delivering mobile evaluative conditioning and estimated doses received over 7–21 days in a small sample of users (n = 6). Study 2 used a single-group prepost design to evaluate user experience and determine whether any change in reflective motivation or physical activity was possible over 8 weeks of HeartPhone use (n = 19). Results: In Study 1, users accumulated almost 2 min/day of exposure to conditioning stimuli, indicating the feasibility of delivering microdoses of evaluative conditioning via smartphone lock screens. In Study 2, adults reported accepting the application and conditioning stimuli, improved affective judgments of physical activity (enjoyment, intrinsic motivation, integrated regulations), and increased physical activity. Conclusions: These results provide proof-of-concept for a low-friction approach for enhancing affective processing and increasing physical activity. Based on early phase success as a tool for engaging smartphone users in behavior change, the HeartPhone intervention is ready for a Phase IIb pilot and III efficacy trials. (PsycInfo Database Record (c) 2022 APA, all rights reserved)
KW  - *Activity Level
KW  - *Physical Activity
KW  - *Pleasure
KW  - *Risk Factors
KW  - *Smartphones
KW  - Behavior Therapy
KW  - Chronic Illness
KW  - Intervention
M3  - doi:10.1037/hea0000886
DO  - 10.1037/hea0000886
ER  -
TY  - JOUR
PMID  - 34472881
ID  - 2021-81553-001
T1  - Rumination about obsessive symptoms and mood maintains obsessive-compulsive symptoms and depressed mood: An experimental study.
JF  - Journal of Abnormal Psychology
A1  - Wahl, Karina
A1  - van den Hout, Marcel
A1  - Heinzel, Carlotta V.
A1  - Kollárik, Martin
A1  - Meyer, Andrea
A1  - Benoy, Charles
A1  - Berberich, Götz
A1  - Domschke, Katharina
A1  - Gloster, Andrew
A1  - Gradwohl, Gassan
A1  - Hofecker, Maria
A1  - Jähne, Andreas
A1  - Koch, Stefan
A1  - Külz, Anne Katrin
A1  - Moggi, Franz
A1  - Poppe, Christine
A1  - Riedel, Andreas
A1  - Rufer, Michael
A1  - Stierle, Christian
A1  - Voderholzer, Ulrich
A1  - Walther, Sebastian
A1  - Lieb, Roselind
VL  - 130
IS  - 5
SP  - 435
EP  - 442
Y1  - 2021
CY  - US
AD  - Wahl, Karina: Department of Psychology, Division of Clinical Psychology and Epidemiology, University of Basel, Missionsstrasse 62a, Basel, Switzerland, 4055, karina.wahl@unibas.ch
PB  - American Psychological Association
SN  - 1939-1846(Electronic),0021-843X(Print)
N2  - Rumination is common in individuals diagnosed with obsessive–compulsive disorder (OCD). We sought to clarify the causal role of rumination in the immediate and intermediate maintenance of obsessive–compulsive symptoms and depressed mood. In total, 145 individuals diagnosed with OCD were asked to read aloud their most distressing obsessive thought (OT). OT activation was followed by a thought-monitoring phase in which frequency of the OT was assessed. Participants were randomly allocated to one of three experimental conditions: rumination about obsessive–compulsive symptoms, rumination about mood, or distraction. Ratings of distress, urge to neutralize, and depressed mood and frequency ratings of the OTs were taken before and after the experimental manipulation. Obsessive–compulsive symptom severity and affect were assessed 2, 4, and 24 hr after the laboratory experiment using ecological momentary assessment. Compared to distraction, both types of rumination resulted in an immediate reduced decline of distress, urge to neutralize, depressed mood, and frequency of OTs, with medium to large effect sizes. Rumination about obsessive–compulsive symptoms did not have a stronger immediate effect than rumination about mood. Rumination about obsessive–compulsive symptoms increased obsessive–compulsive symptom severity and reduced positive affect compared to rumination about mood 24 hr later. Regarding negative affect, there was no difference in effect between the two types of rumination in the intermediate term. To conclude, rumination in OCD has an immediate and intermediate maintaining effect on obsessive–compulsive symptoms and mood and may require additional psychological interventions that supplement cognitive behavioral therapy. (PsycInfo Database Record (c) 2022 APA, all rights reserved)
KW  - *Depression (Emotion)
KW  - *Emotional States
KW  - *Obsessive Compulsive Disorder
KW  - *Rumination (Cognitive Process)
KW  - *Symptoms
KW  - Distress
KW  - Obsessions
KW  - Rating
KW  - Severity (Disorders)
KW  - Intrusive Thoughts
M3  - doi:10.1037/abn0000677
DO  - 10.1037/abn0000677
ER  -
TY  - JOUR
ID  - 2022-79135-001
T1  - Application of the sociocognitive model of internalized stigma to weight: The role of weight controllability beliefs on obligatory exercise engagement.
JF  - Stigma and Health
A1  - Cunning, Allison
A1  - Peterson, Caleb
A1  - Choquette, Emily
A1  - Rodgers, Rachel F.
A1  - Rancourt, Diana
VL  - 7
IS  - 3
SP  - 326
EP  - 335
Y1  - 2022
CY  - US
AD  - Cunning, Allison: Department of Psychology, University of South Florida, PCD 4118G, 4202 East Fowler Avenue, Tampa, FL, US, 33620, allisoncunning@usf.edu
PB  - Educational Publishing Foundation
SN  - 2376-6964(Electronic),2376-6972(Print)
N2  - The “healthy weight” discourse frames weight and shape as highly malleable through diet and exercise, which may contribute to weight control beliefs and weight bias. This study was guided by the sociocognitive model of internalized stigma and tested the association between external weight bias (generalized weight controllability beliefs) and obligatory exercise via internalized weight bias (weight controllability self-beliefs). Sex and body mass index (BMI) were examined as moderators of this model. A replication of a similar serial indirect effect model proposed and tested by Romano et al. (2021) also was conducted. A total of 974 college students (64% female; 49% non-Hispanic White; Mage = 20.7; MBMI = 24.5) completed measures of generalized weight controllability beliefs, weight controllability self-beliefs, and adaptive and obligatory exercise. Hypotheses were partially supported. Controlling for sex and exercise frequency, greater generalized weight controllability beliefs were associated with increased weight controllability self-beliefs, which were associated with greater engagement in obligatory exercise (indirect effect estimate ab = −.17, 95% Confidence Interval (CI) [−.22, −.12]). Neither sex nor BMI emerged as moderators of this indirect effect. Replication analyses testing the serial indirect effect of generalized weight controllability beliefs on obligatory exercise via (a) internalized weight controllability self-beliefs and (b) weight concerns were significant (ab = −.03, 95% CI [−.04, −.02]). Findings suggest the importance of both internally and externally focused weight bias on obligatory exercise behaviors and support the utility of the sociocognitive model of internalized stigma to guide future weight bias research. Longitudinal research examining the directionality of these relationships is warranted. (PsycInfo Database Record (c) 2022 APA, all rights reserved)
KW  - *Exercise
KW  - *Obesity (Attitudes Toward)
KW  - *Social Cognition
KW  - *Stigma
KW  - *Sport and Exercise Measures
KW  - Internalization
KW  - Models
KW  - Physical Activity
KW  - Stereotyped Attitudes
KW  - Weight Control
M3  - doi:10.1037/sah0000395
DO  - 10.1037/sah0000395
ER  -
TY  - JOUR
PMID  - 32191084
ID  - 2020-19841-001
T1  - A body-to-mind perspective on social connection: Physical warmth potentiates brain activity to close others and subsequent feelings of social connection.
JF  - Emotion
A1  - Inagaki, Tristen K.
A1  - Ross, Lauren P.
VL  - 21
IS  - 4
SP  - 812
EP  - 822
Y1  - 2021
CY  - US
AD  - Inagaki, Tristen K.: Department of Psychology, University of Pittsburgh, 3101 Sennott Square, 210 South Bouquet Street, Pittsburgh, PA, US, 15260, inagaki@pitt.edu
PB  - American Psychological Association
SN  - 1931-1516(Electronic),1528-3542(Print)
N2  - Social connection may stem from afferent pathways that bring bodily information to the brain and mind. In support of this perspective, research from animals and humans shows that physical warmth causally affects experiences of social connection. However, whether physical warmth affects feelings of social connection and the brain’s response to close others remains unknown. In the current study, 42 participants completed an fMRI scan as they viewed images of a close other and strangers while holding warm, cold, and room-temperature objects. Following the scan, participants reported on their feelings of social connection and pleasure in response to the three temperature conditions. Results revealed a specific effect of physical warmth on brain activity to close others as compared with cooler temperatures (both cold and room temperature) and strangers (e.g., in the ventral striatum, middle-insula, ventromedial prefrontal cortex, pregenual cingulate cortex). Cooler temperatures had no effect on brain activity to close others (vs. strangers). Further, physical warmth increased feelings of social connection, even when adjusting for feelings of pleasure, but not vice versa, suggesting physical warmth may have specific effects on feelings of social connection. Results add to an emerging literature on the contribution of physical warmth to social connection and furthers understanding of why and how connecting with others is a basic need for humans. (PsycInfo Database Record (c) 2021 APA, all rights reserved)
KW  - *Afferent Pathways
KW  - *Emotions
KW  - *Social Interaction
KW  - *Temperature Effects
KW  - *Functional Magnetic Resonance Imaging
KW  - Cold Effects
KW  - Mind
KW  - Pleasure
KW  - Test Construction
KW  - Theories
M3  - doi:10.1037/emo0000749
DO  - 10.1037/emo0000749
ER  -
TY  - JOUR
ID  - 2021-97493-001
T1  - Inhibitory control elicited by physical activity and inactivity stimuli: An electroencephalography study.
JF  - Motivation Science
A1  - Cheval, Boris
A1  - Cabral, Daniel A. R.
A1  - Daou, Marcos
A1  - Bacelar, Mariane F. B.
A1  - Parma, Juliana O.
A1  - Forestier, Cyril
A1  - Orsholits, Dan
A1  - Maltagliati, Silvio
A1  - Sander, David
A1  - Boisgontier, Matthieu P.
A1  - Miller, Matthew W.
VL  - 7
IS  - 4
SP  - 386
EP  - 399
Y1  - 2021
CY  - US
AD  - Miller, Matthew W.: School of Kinesiology, Auburn University, 301 Wire Road, Kinesiology Building, Auburn, AL, US, 36849, mwm0024@auburn.edu
PB  - Educational Publishing Foundation
SN  - 2333-8121(Electronic),2333-8113(Print)
N2  - The theory of effort minimization in physical activity argues that individuals have an automatic attraction toward effort minimization. To engage in a physically active behavior, this automatic attraction needs to be overridden by controlled processes. However, direct evidence showing that inhibitory control is required to avoid effort minimization is lacking. Here, we used go/no-go tasks and electroencephalography to assess the neural correlates of inhibitory control associated with visual stimuli depicting physical inactivity or physical activity, or depicting control stimuli in 50 healthy young adults. The N2 event-related potential component amplitude was used as a physiological index of inhibitory control. Results showed significant two-way interactions between the type of trials (i.e., go vs. no-go trials) and the type of stimuli on N2, revealing a significantly more pronounced no-go effect (i.e., higher N2 in no-go relative to go trials) for control and physical inactivity stimuli compared with physical activity stimuli. Simple tests further revealed that N2 amplitude was more negative in no-go than go trials for control stimuli (b = –.91 µV, 95% CI = –1.42 to –.40 µV, p p = .025). By contrast, we found no evidence of significant differences in N2 amplitude between no-go and go trials for stimuli depicting physical activity (b = .20 µV, 95% CI = –.31 to .70 µV, p = .445). These findings suggest that inhibiting responses to physical inactivity stimuli requires significantly higher inhibitory control than inhibiting responses to physical activity stimuli. (PsycInfo Database Record (c) 2021 APA, all rights reserved)
KW  - *Electroencephalography
KW  - *Evoked Potentials
KW  - *Physical Activity
KW  - *Response Inhibition
KW  - *Cognitive Control
KW  - Stimulus Parameters
M3  - doi:10.1037/mot0000236
DO  - 10.1037/mot0000236
ER  -
TY  - JOUR
PMID  - 34735176
ID  - 2022-01996-001
T1  - Is physical activity before the end of the workday a drain or a gain? Daily implications on work focus in regular exercisers.
JF  - Journal of Applied Psychology
A1  - ten Brummelhuis, Lieke L.
A1  - Calderwood, Charles
A1  - Rosen, Christopher C.
A1  - Gabriel, Allison S.
VL  - 107
IS  - 10
SP  - 1864
EP  - 1877
Y1  - 2022
CY  - US
AD  - ten Brummelhuis, Lieke L.: Beedie School of Business, Simon Fraser University, 8888 University Drive, WMC 4327, Burnaby, BC, Canada, V5A 1S6, ltenbrum@sfu.ca
PB  - American Psychological Association
SN  - 1939-1854(Electronic),0021-9010(Print)
N2  - Although organizations increasingly offer wellness programs that enable employees to work out before or during work, it remains unknown what implications physical activity before or during the workday might have for work outcomes. Whereas a workout might be rewarding, especially for those who enjoy exercise, working out might also be draining, especially for those who are less intrinsically motivated to exercise. Integrating the Work–Home Resources model with self-determination theory, we develop and test theory which identifies how physical activity before the end of the workday might exert countervailing effects by impeding work focus through drained personal resources (i.e., ego depletion), while also improving work focus via enhanced personal resources (i.e., self-efficacy). We further theorized that motivation for exercise—whether it is intrinsically or extrinsically motivated—serves as a cross-level moderator of these relations. In a 5-day experience sampling study tracking 74 regularly exercising employees with Fitbit activity monitors, results indicated that physical activity was not significantly related to ego depletion. However, we found that light physical activity was positively related to self-efficacy and self-efficacy positively related to work focus (as rated by coworkers). Further, vigorous physical activity only resulted in better work focus among employees with an intrinsic (vs. extrinsic) motivation for exercise. Finally, moderate physical activity resulted in better work focus via self-efficacy among extrinsically motivated exercises, whereas this relation was negative for intrinsically motivated exercisers. Combined, our results highlight that physical activity can improve work focus when there is a match between physical activity intensity and exercise motivation. (PsycInfo Database Record (c) 2022 APA, all rights reserved)
KW  - *Exercise
KW  - *Motivation
KW  - *Physical Activity
KW  - *Self-Efficacy
KW  - *Work Scheduling
KW  - Ego
KW  - Extrinsic Motivation
KW  - Intrinsic Motivation
KW  - Self-Regulation
M3  - doi:10.1037/apl0000976
DO  - 10.1037/apl0000976
ER  -
TY  - JOUR
ID  - 2022-16377-001
T1  - Attitudes toward corporal punishment of children: The role of past experience, Dark Tetrad traits, and anger rumination.
JF  - Journal of Individual Differences
A1  - Chung, Kai Li
A1  - Tay, Cheng Ean
A1  - Gan, Adeline Zhi Qian
A1  - Tan, Celine Shi Ning
VL  - 43
IS  - 2
SP  - 105
EP  - 113
Y1  - 2022
CY  - Germany
AD  - Chung, Kai Li: School of Psychology and Clinical Language Sciences, Persiaran Graduan, Kota Ilmu EduCity, Iskandar Puteri, Johor, Malaysia, 79200, k.chung@reading.ac.uk
PB  - Hogrefe Publishing
SN  - 2151-2299(Electronic),1614-0001(Print)
N2  - Despite corporal punishment being associated with negative developmental outcomes for children, it is commonly practiced in Malaysian courts, schools, and homes. This study examined the relationships among the Dark Tetrad personality traits (Machiavellianism, narcissism, psychopathy, sadism), anger rumination, and attitudes toward corporal punishment of children. Two hundred sixty-three participants from a university and community sample in Malaysia completed measures of attitudes toward child corporal punishment, the Short Dark Tetrad, and the Anger Rumination Scale. Participants also answered questions about whether they received corporal punishment at home and school as children. Correlation analyses showed that Machiavellianism, psychopathy, and sadism were positively associated with acceptance of corporal punishment. Further regression analyses revealed that having received corporal punishment at home—but not at school—during childhood as well as trait Machiavellianism and sadism predicted accepting attitudes toward corporal punishment. Identifying factors that influence people’s attitudes regarding corporal punishment and discipline behaviors could yield new insights into parenting education programs and policies. (PsycInfo Database Record (c) 2022 APA, all rights reserved)
KW  - *Anger
KW  - *Attitudes
KW  - *Punishment
KW  - *Rumination (Cognitive Process)
KW  - *Sadism
KW  - Life Experiences
KW  - Machiavellianism
KW  - Personality Traits
KW  - Violence
KW  - Dark Triad
M3  - doi:10.1027/1614-0001/a000364
DO  - 10.1027/1614-0001/a000364
ER  -
TY  - JOUR
PMID  - 33970655
ID  - 2021-39971-001
T1  - Ambulatory assessment of rumination and worry: Capturing perseverative cognitions in children’s daily life.
JF  - Psychological Assessment
A1  - Kramer, Andrea C.
A1  - Neubauer, Andreas B.
A1  - Leonhardt, Anja
A1  - Brose, Annette
A1  - Dirk, Judith
A1  - Schmiedek, Florian
VL  - 33
IS  - 9
SP  - 827
EP  - 842
Y1  - 2021
CY  - US
AD  - Kramer, Andrea C.: Leibniz Institute for Research and Information in Education (DIPF), Rostocker Str. 6., Frankfurt am Main, Germany, 60323, kramer.andrea@dipf.de
PB  - American Psychological Association
SN  - 1939-134X(Electronic),1040-3590(Print)
N2  - Rumination and worry are common forms of perseverative cognition in children. Research has started to target perseverative cognitions in the everyday life of children, however, valid measurement instruments reliably capturing rumination and worry in children’s daily life are still missing. We conducted two ambulatory assessment studies validating short scales suitable for the measurement of rumination and worry in children’s daily life. Results of the first study (N = 110, 8–11 year-olds, 31 days, up to 4 daily measurements) supported a unidimensional structure of the rumination scale. Rumination was associated with negative affect (but not positive affect) on the within- and on the between-person level. On the between-person level, children who ruminated more showed poorer working memory performance. In the second study (N = 84, 8–10 year-olds, 21 days, up to 3 daily measurements), findings of Study 1 were largely replicated. Moreover, we established a unidimensional worry scale in Study 2 reliably capturing worry in children’s daily life. Importantly, Study 2 showed that worry and rumination share common variance but can be differentiated in children. On the within-person level, higher levels of worry were associated with higher levels of negative affect and lower levels of positive affect. On the between-person level, worry was associated with higher levels of negative affect and lower working memory performance. Altogether, findings of both studies demonstrated that the short scales had excellent psychometric properties suggesting that they are helpful tools for the assessment of rumination and worry in children’s daily life.person level, worry was associated with higher levels of negative affect and lower working memory performance. Altogether, findings of both studies demonstrated that the short scales had excellent psychometric properties suggesting that they are helpful tools for the assessment of rumination and worry in children’s daily life (PsycInfo Database Record (c) 2021 APA, all rights reserved)
KW  - *Anxiety
KW  - *Cognitions
KW  - *Measurement
KW  - *Perseveration
KW  - *Rumination (Cognitive Process)
KW  - Developmental Measures
KW  - Psychometrics
KW  - Test Construction
KW  - Test Reliability
KW  - Test Validity
KW  - Negative Emotions
M3  - doi:10.1037/pas0001020
DO  - 10.1037/pas0001020
ER  -
TY  - JOUR
ID  - 2020-68561-001
T1  - Dementia worry and the perception of personal risk: A longitudinal study.
JF  - GeroPsych: The Journal of Gerontopsychology and Geriatric Psychiatry
A1  - Martin, Kristina
A1  - Lang, Frieder R.
A1  - Rupprecht, Roland
A1  - Nömer, Jessica
VL  - 34
IS  - 1
SP  - 23
EP  - 30
Y1  - 2021
CY  - Germany
AD  - Lang, Frieder R.: Institute of Psychogerontology, Friedrich-Alexander-University Erlangen-Nurnberg, Kobergerstrasse 62, Nuremberg, Germany, 90408, frieder.lang@fau.de
PB  - Hogrefe Publishing
SN  - 1662-971X(Electronic),1662-9647(Print)
N2  - The research examined dementia worry and the perception of personal dementia risk based on a 2-year longitudinal online study (N = 129, 21–79 yrs). Participants completed questionnaires on attitudes, experiences, and worries concerning dementia. A fully saturated cross-lagged model was estimated. Results show that dementia worry was moderately stable, and that changes were unrelated to perceived risk or family history. In contrast, perceived dementia risk was more prone to change and was positively associated with prior dementia worry but not vice versa. Having a family history of dementia was cross-sectionally, but not longitudinally, associated with greater worry and higher perceived risk. Because of the limited variability of dementia worry, focusing on perception of personal risk is a promising approach. Future research may benefit from differentiating the plasticity of the two constructs. (PsycInfo Database Record (c) 2021 APA, all rights reserved)
KW  - *Anxiety
KW  - *Dementia
KW  - *Risk Perception
KW  - *Self-Perception
KW  - *Family History
KW  - Attitudes
KW  - Test Construction
M3  - doi:10.1024/1662-9647/a000247
DO  - 10.1024/1662-9647/a000247
ER  -
TY  - JOUR
ID  - 2021-07058-001
T1  - Daily physical activity in older age: Associations with affective barriers.
JF  - GeroPsych: The Journal of Gerontopsychology and Geriatric Psychiatry
A1  - Wilhelm, Lea O.
A1  - Pauly, Theresa
A1  - Ashe, Maureen C.
A1  - Hoppmann, Christiane A.
VL  - 34
IS  - 3
SP  - 125
EP  - 135
Y1  - 2021
CY  - Germany
AD  - Hoppmann, Christiane A.: Department of Psychology, University of British Columbia, 2136 West Mall, Vancouver, BC, Canada, choppmann@psych.ubc.ca
PB  - Hogrefe Publishing
SN  - 1662-971X(Electronic),1662-9647(Print)
N2  - Affective barriers like negative affect (time-varying subjective state) or fear of falling (person-trait) may reduce daily physical activity among older adults. A group of 123 community-dwelling older adults (Mage = 71.83, range = 64–85, 63% women) from Canada participated in a 10-day time-sampling study. We used accelerometer-assessed physical activity, assessing negative affect three times per day and fear of falling once prior to the 10-day period. Using multilevel models, we noted considerable variability in physical activity between days (activity counts: 47%; steps: 55%). We found time-varying negative associations between daily physical activity and daily negative affect. Fear of falling was not related to daily physical activity. Findings point to the merit of examining time-varying differences in subjective experiences when looking for physical activity barriers in older age. (PsycInfo Database Record (c) 2022 APA, all rights reserved)
KW  - *Aging
KW  - *Falls
KW  - *Physical Activity
KW  - *Negative Emotions
KW  - *Older Adulthood
KW  - Exercise
KW  - Human Females
KW  - Models
KW  - Ecological Momentary Assessment
M3  - doi:10.1024/1662-9647/a000255
DO  - 10.1024/1662-9647/a000255
ER  -
TY  - JOUR
ID  - 2021-29499-001
T1  - Too tired to switch off? How post-training physical fatigue impairs mental recovery through increased worry.
JF  - Sport, Exercise, and Performance Psychology
A1  - Balk, Yannick A.
A1  - Tamminen, Katherine A.
A1  - Eccles, David W.
VL  - 10
IS  - 4
SP  - 489
EP  - 503
Y1  - 2021
CY  - US
AD  - Balk, Yannick A.: Department of Work and Organizational Psychology, University of Amsterdam, P.O. Box 15919, Amsterdam, Netherlands, 1001 NK, y.a.balk@uva.nl
PB  - Educational Publishing Foundation
SN  - 2157-3913(Electronic),2157-3905(Print)
N2  - Mental detachment, which includes both cognitive and emotional detachment, refers to an athlete’s sense of being away from the cognitive and emotional demands of sport and is considered an important recovery experience for athletes. However, mental detachment appears to be impaired by high levels of physical fatigue following training or competition, suggesting that self-regulating post-performance cognitions and emotions may depend on available energetic resources. The purpose of this daily diary study was therefore to investigate whether daily sport-related rumination and worry can explain the relation between daily post-training physical fatigue and vigor on the one hand, and subsequent cognitive and emotional detachment on the other hand. Thirty-nine Dutch elite athletes completed a daily survey after training (T1) and at bedtime (T2) across 3–9 days. Multilevel structural equation modeling showed that daily physical fatigue was positively associated with sport-related rumination and worry during recovery, whereas daily vigor was negatively associated with sport-related worry during recovery. In turn, worry, but not rumination, was negatively associated with both cognitive detachment and emotional detachment. Results also revealed a significant indirect effect of worry between physical fatigue and cognitive detachment. These findings are in line with the view that recovery is a self-regulation process that may be dependent on available energetic resources. Moreover, this study underscores the practical importance of regulating post-performance physical fatigue, vigor, and sport-related worry to optimize the recovery process. (PsycInfo Database Record (c) 2022 APA, all rights reserved)
KW  - *Anxiety
KW  - *Athletic Training
KW  - *Fatigue
KW  - *Rumination (Cognitive Process)
KW  - *Self-Regulation
KW  - Athletes
KW  - Experience Level
KW  - Test Construction
KW  - Well Being
M3  - doi:10.1037/spy0000258
DO  - 10.1037/spy0000258
ER  -
TY  - JOUR
PMID  - 32986451
ID  - 2020-72489-001
T1  - Experimental evidence for the effects of job demands and job control on physical activity after work.
JF  - Journal of Experimental Psychology: Applied
A1  - Abdel Hadi, Sascha
A1  - Mojzisch, Andreas
A1  - Parker, Stacey L.
A1  - Häusser, Jan A.
VL  - 27
IS  - 1
SP  - 125
EP  - 141
Y1  - 2021
CY  - US
AD  - Abdel Hadi, Sascha: Department of Psychology, Justus-Liebig-University Giessen, Otto-Behaghel-Strasse 10D, Giessen, Germany, 35394, Sascha.Abdel-Hadi@psychol.uni-giessen.de
PB  - American Psychological Association
SN  - 1939-2192(Electronic),1076-898X(Print)
N2  - Building on self-regulation research and self-determination theory, the present research investigates the causal effects of job demands and job control on physical activity after work. In 2 experiments (total N = 251), participants completed a work simulation that was followed by a physical activity task (cycling on a bicycle ergometer). We simulated a call center, consisting of customer interactions and calculation tasks. In both experiments, job demands (high vs. low) were manipulated between-subjects in terms of customer unfriendliness and task difficulty. In Experiment 2, we also manipulated job control (high vs. low) in terms of decision latitude. As predicted, both experiments showed negative effects of job demands on physical activity, reflecting that time on the bicycle ergometer was lower for individuals in the high demands condition compared to the low demands condition. However, this effect was not mediated by self-regulatory capacities. Regarding job control, we found preliminary evidence for the expected indirect effect on physical activity through increased self-determination. In summary, our results provide causal evidence for the influence of job characteristics on physical activity and, thereby, advance our understanding of the mechanisms underlying the spill-over of work into leisure time. (PsycInfo Database Record (c) 2021 APA, all rights reserved)
KW  - *Job Characteristics
KW  - *Occupations
KW  - *Physical Activity
KW  - *Self-Determination
KW  - *Self-Regulation
KW  - Ground Transportation
KW  - Test Construction
KW  - Job Demands
M3  - doi:10.1037/xap0000333
DO  - 10.1037/xap0000333
ER  -
TY  - JOUR
PMID  - 34323520
ID  - 2021-68002-001
T1  - Maternal and paternal worry, anxious rearing behaviors, and child anxiety during the preschool years.
JF  - Journal of Family Psychology
A1  - Zhou, Siyu
A1  - Li, Xiaowei
VL  - 36
IS  - 3
SP  - 468
EP  - 478
Y1  - 2022
CY  - US
AD  - Li, Xiaowei: Faculty of Education, Beijing Normal University, 19 Xinjiekou Outer Street, Bei Tai Ping Zhuang, Haidian District, Beijing, China, 100875, bnulixw@126.com
PB  - American Psychological Association
SN  - 1939-1293(Electronic),0893-3200(Print)
N2  - Despite recent studies on parents’ worries and children’s anxiety, little is known about the mechanisms linking parental worry to childhood anxiety. In a nonclinical sample of 302 preschool children and both parents from Chinese two-parent families, this 1-year longitudinal study examined how maternal and paternal worry predict child anxiety through the mediating role of maternal and paternal anxious rearing behaviors. Structural equation modeling revealed that after controlling for child anxiety (T1): (a) maternal worry (T1) significantly and positively predicted child anxiety (T2) through maternal anxious rearing behaviors (T1), but not through paternal anxious rearing behaviors (T1); and (b) paternal worry (T1) significantly and positively predicted child anxiety (T2) through maternal anxious rearing behaviors (T1), but not through paternal anxious rearing behaviors (T1). These findings suggest that both maternal and paternal worry are related to maternal anxious rearing behaviors, which increase child anxiety. (PsycInfo Database Record (c) 2022 APA, all rights reserved)
KW  - *Anxiety
KW  - *Childrearing Practices
KW  - *Family
KW  - *Parental Role
KW  - Fathers
KW  - Mothers
M3  - doi:10.1037/fam0000902
DO  - 10.1037/fam0000902
ER  -
TY  - JOUR
ID  - 2021-50995-001
T1  - Physical activity in children: An evaluation of an individualized heart rate assessment.
JF  - Behavior Analysis: Research and Practice
A1  - Van Camp, Carole M.
A1  - Blejewski, Ryan C.
A1  - Ruby, Alison D.
A1  - Gordon, Lindsay E.
VL  - 21
IS  - 3
SP  - 195
EP  - 208
Y1  - 2021
CY  - US
AD  - Van Camp, Carole M.: Department of Psychology, University of North Carolina Wilmington, 601 South College Road, Wilmington, NC, US, 28403, vancampc@uncw.edu
PB  - Educational Publishing Foundation
SN  - 2372-9414(Electronic)
N2  - The Center for Disease Control and Prevention (CDC, 2019) recommends that children engage in 60 min of moderate-to-vigorous physical activity (MVPA) daily. Heart rate (HR) is a valid, precise, and sensitive measure of physical activity; however, most recommendations for target HR levels are rarely individualized (Eckard et al., 2019). The purpose of this study was to determine individualized HR zones indicative of light, moderate, and vigorous intensity. Ten children engaged in four activity types (sitting/standing, walking slowly, walking briskly, and running) while HR was measured each second. Results indicated that engaging in these activities produced consistently differentiated HRs within participants. Average HRs for each activity differed across participants, indicating individual differences in HR values. Preliminary results provide support for an individualized HR assessment to determine HR zones in assessments and interventions targeting MVPA. (PsycInfo Database Record (c) 2021 APA, all rights reserved)
KW  - *Heart Rate
KW  - *Physical Activity
KW  - *Prevention
KW  - *Running
KW  - *Walking
KW  - Individual Differences
M3  - doi:10.1037/bar0000212
DO  - 10.1037/bar0000212
ER  -
TY  - JOUR
ID  - 2020-82676-001
T1  - Rumination about COVID-19 and employee well-being: The role of playful work design.
JF  - Canadian Psychology / Psychologie canadienne
A1  - Bakker, Arnold B.
A1  - van Wingerden, Jessica
VL  - 62
IS  - 1
SP  - 73
EP  - 79
Y1  - 2021
CY  - US
AD  - Bakker, Arnold B.: Center of Excellence for Positive Organizational Psychology, Erasmus University Rotterdam, Woudestein Campus, Mandeville Building T13-47, P.O. Box 1738, Rotterdam, Netherlands, 3000 DR, bakker@essb.eur.nl
PB  - Educational Publishing Foundation
SN  - 1878-7304(Electronic),0708-5591(Print)
N2  - The COVID-19 pandemic has disrupted normal life and has resulted in considerable stress. One important reason for reduced well-being is rumination about COVID-19. This study used proactivity theory to propose that playful work design (i.e., the process through which employees proactively create conditions within work activities that foster enjoyment and challenge) may buffer the impact of rumination on employee well-being. In May 2020, we collected data at two time points among 501 employees of a large bank cooperation. At Time 1, participants reported about rumination about COVID-19 and playful work design, and 1 week later (Time 2), they reported depressive symptoms, exhaustion, and vigor. Results of hierarchical regression analyses showed that rumination about COVID-19 had a negative relationship with well-being (increased depressive symptoms and exhaustion, decreased vigor). Designing fun was negatively related to exhaustion and positively related to vigor, whereas designing competition was positively related to vigor. As hypothesised, designing fun (not designing competition) moderated the link between rumination and well-being. Rumination was positively related to depressive symptoms and exhaustion and negatively related to vigor when participants scored lower on designing fun. These findings suggest that employees may use playful work design to deal with ruminative thoughts about COVID-19. (PsycInfo Database Record (c) 2024 APA, all rights reserved)
KW  - *Fatigue
KW  - *Rumination (Cognitive Process)
KW  - *Symptoms
KW  - *Well Being
KW  - *Coronavirus
KW  - Competition
KW  - Major Depression
KW  - Work Week Length
KW  - COVID-19
M3  - doi:10.1037/cap0000262
DO  - 10.1037/cap0000262
ER  -
TY  - JOUR
PMID  - 35737540
ID  - 2022-73965-001
T1  - The moderating and mediating roles of mindfulness and rumination on COVID-19 stress and depression: A longitudinal study of young adults.
JF  - Journal of Counseling Psychology
A1  - Schachter, Jacob
A1  - Ajayi, Alex A.
A1  - Nguyen, Phuong Linh
VL  - 69
IS  - 5
SP  - 732
EP  - 744
Y1  - 2022
CY  - US
AD  - Ajayi, Alex A.: Department of Psychology, Augsburg University, 2211 Riverside Avenue, CB 32, Minneapolis, MN, US, 55454, ajayi@augsburg.edu
PB  - American Psychological Association
SN  - 1939-2168(Electronic),0022-0167(Print)
N2  - The COVID-19 pandemic has not only accounted for a substantial number of deaths in the United States but also deleterious mental health outcomes. We integrated multiple lines of previous research to better understand psychological strengths and difficulties in the face of the pandemic by testing a moderated mediation model that posited that rumination mediates the relationship between COVID-related stress and depression, and mindfulness moderates the relationship between COVID-related stress and rumination. The participants were 196 young adults (79.6% female, 53.1% persons of color), who ranged in age between 18 and 33 years (M = 21.21; SD = 3.62). The participants completed measures of COVID-19 stress, rumination, mindfulness, and depressive symptoms at four time points spanning 1 month. Cross-sectional moderated mediation analysis of the data showed that COVID-related stress predicted rumination, which in turn, predicted depressive symptoms. In addition, mindfulness buffered the relationship between COVID-related stress and rumination. Later, we ran exploratory analyses to examine the robustness of the main models at each wave, linear mixed-effects models to investigate change over time, and conducted a cross-lagged model to test for directional effects. Notably, the longitudinal findings suggested that COVID-related stress and rumination tended to decrease over time and mindfulness remained temporally stable. Additionally, increases in rumination predicted increases in depression. Some longitudinal findings did not consistently congrue with cross-sectional results. Overall, the findings highlight the diverse ways in which individuals cope with stress and the promise of mindfulness as a protective factor against the negative effects of pandemic-related stressors. (PsycInfo Database Record (c) 2023 APA, all rights reserved)
KW  - *Major Depression
KW  - *Rumination (Cognitive Process)
KW  - *Stress
KW  - *Mindfulness
KW  - *COVID-19
KW  - Mental Health
KW  - Pandemics
KW  - Symptoms
KW  - Emerging Adulthood
M3  - doi:10.1037/cou0000626
DO  - 10.1037/cou0000626
ER  -
TY  - JOUR
PMID  - 33475409
ID  - 2021-08696-001
T1  - Parental worry, family-based disaster education and children’s internalizing and externalizing problems during the COVID-19 pandemic.
JF  - Psychological Trauma: Theory, Research, Practice, and Policy
A1  - Li, Xiaowei
A1  - Zhou, Siyu
VL  - 13
IS  - 4
SP  - 486
EP  - 495
Y1  - 2021
CY  - US
AD  - Li, Xiaowei: Faculty of Education, Beijing Normal University, Xinjiekouwai Street No19, Haidian District, Beijing, China, 100875, bnulixw@126.com
PB  - Educational Publishing Foundation
SN  - 1942-969X(Electronic),1942-9681(Print)
N2  - Objective: Internalizing and externalizing problems are prevalent in disaster-exposed children but few studies have investigated these problems in relation to parental factors. This study examined how parental worry and family-based disaster education related to children’s internalizing and externalizing problems during the outbreak of COVID-19 in China. Method: Parents reported parental worry, family-based disaster education and their children’s (5–8-year-old young elementary schoolchildren [n = 245] and 245 9–13-year-old early adolescents [n = 245]) internalizing and externalizing problems. Results: Data analysis showed that (a) across ages, parental worry related to children’s internalizing and externalizing problems significantly and positively; (b) the significant and negative relationships between family-based disaster education and internalizing and externalizing problems were only supported in young elementary schoolchildren; and (c) high level of parent worry attenuated the negative link between family-based disaster education and young elementary schoolchildren’s internalizing problems. Conclusion: This study expands our knowledge about relationships between parental worry and children’s disaster-related well-being, and highlights the importance of adapting family-based disaster education to different ages. Data suggest that parents of young elementary schoolchildren and early adolescents both should avoid showing excessive worry in front of their children during the pandemic to help reduce their children’s internalizing and externalizing problems. Effective family-based disaster education can mitigate young elementary schoolchildren’s emotional distress and behavioral problems, the effect of which may be maximized if parents can avoid being overly worried. Parents of early adolescents should support their children in acquiring pandemic-related information independently and encourage them to seek support outside the family. (PsycInfo Database Record (c) 2022 APA, all rights reserved)
KW  - *Anxiety
KW  - *Externalization
KW  - *Parents
KW  - *COVID-19
KW  - Elementary School Students
KW  - Internalization
KW  - Pandemics
KW  - Early Adolescence
KW  - Coronavirus
M3  - doi:10.1037/tra0000932
DO  - 10.1037/tra0000932
ER  -
TY  - JOUR
PMID  - 34591525
ID  - 2021-89953-001
T1  - COVID-19 and chronic disease patients: Perceived stress, worry, and emotional regulation strategies.
JF  - Rehabilitation Psychology
A1  - Bramanti, Sonia Monique
A1  - Trumello, Carmen
A1  - Lombardi, Lucia
A1  - Babore, Alessandra
VL  - 66
IS  - 4
SP  - 380
EP  - 385
Y1  - 2021
CY  - US
AD  - Babore, Alessandra: Department of Psychological, Health and Territorial Sciences, University “G. d’Annunzio” of Chieti, Via Dei Vestini, Chieti, Italy, 66100, a.babore@unich.it
PB  - American Psychological Association
SN  - 1939-1544(Electronic),0090-5550(Print)
N2  - Objective: The current study aimed at investigating the perceived impact of the COVID-19 pandemic on Italian individuals with a preexisting medical condition. Specifically, the study analyzed: (a) if different conditions were associated with different levels of distress, different levels of worry, and different emotion regulation strategies (i.e., cognitive reappraisal, expressive suppression); and (b) if distress levels were associated with levels of worry about COVID-19, emotion regulation strategies, and changes to medical treatment due to the pandemic. Method: This cross-sectional study involved 124 individuals (79.8% female; mean age = 48.88 years; SD = 14.95) with a diagnosis of chronic disease. The questionnaires, administered during the peak of the first wave of the COVID-19 pandemic in Italy (April–May 2020), comprised the Perceived Stress Scale, the Emotion Regulation Questionnaire, a COVID-19 worry questionnaire, and a questionnaire designed to collect anamnestic and sociodemographic data. Results: Higher levels of expressive suppression and worries related to COVID-19, and changes to medical treatment due to the pandemic, were associated with higher perceived stress in patients with a preexisting chronic disease. No differences emerged in the study variables according to the type of chronic disease. Conclusions: The results highlight the importance of considering expressive suppression, levels of worry about COVID-19, and changes to scheduled medical treatment. Screening procedures based on these factors may be useful for identifying individuals with a preexisting medical condition at higher risk of distress, in order to offer them specific and remotely delivered psychological support. (PsycInfo Database Record (c) 2022 APA, all rights reserved)
KW  - *Anxiety
KW  - *Chronic Illness
KW  - *Emotional Regulation
KW  - *COVID-19
KW  - *Perceived Stress
KW  - Cognitive Appraisal
KW  - Distress
KW  - Medical Treatment (General)
KW  - Pandemics
M3  - doi:10.1037/rep0000409
DO  - 10.1037/rep0000409
ER  -
TY  - JOUR
PMID  - 32833469
ID  - 2020-62962-001
T1  - Racial disparities in adolescent sleep duration: Physical activity as a protective factor.
JF  - Cultural Diversity & Ethnic Minority Psychology
A1  - Gillis, Brian T.
A1  - Shimizu, Mina
A1  - Philbrook, Lauren E.
A1  - El-Sheikh, Mona
VL  - 27
IS  - 1
SP  - 118
EP  - 122
Y1  - 2021
CY  - US
AD  - El-Sheikh, Mona: Department of Human Development and Family Studies, Auburn University, 203 Spidle Hall, Auburn, AL, US, 36849-5214, elshemm@auburn.edu
PB  - Educational Publishing Foundation
SN  - 1939-0106(Electronic),1099-9809(Print)
N2  - Objectives: Short sleep duration compromises adolescents’ functioning across many domains, yet risk for short sleep is not evenly distributed among youth in the United States. Significant Black–White disparities in sleep duration have been observed, with Black/African American youth on average sleeping fewer minutes per night than their White/European American peers. However, not all Black adolescents have short sleep, and identification of moderators of effects, including protective and vulnerability factors in the association between race/ethnicity and sleep duration, is warranted. We examined whether engagement in physical activity attenuates the gap in sleep duration between Black and White teenagers. Method: A sample of 246 adolescents (Mage = 15.79 years; 32.9% Black, 67.1% White) reported on their physical activity and participated in 1 week of at-home actigraphic sleep assessment, which was used to derive sleep duration (minutes scored as asleep from sleep onset to wake time). Results: At higher levels of physical activity, relatively long sleep duration was observed for all youth regardless of their race/ethnicity. However, at lower levels of physical activity, an association emerged between race and sleep minutes, illustrating that youth most at risk for shorter sleep were Black adolescents with lower physical activity. Conclusions: Findings suggest that for Black adolescents, physical activity is a protective factor against short sleep duration and, conversely, low physical activity is a vulnerability factor. (PsycInfo Database Record (c) 2024 APA, all rights reserved)
KW  - *Physical Activity
KW  - *Protective Factors
KW  - *Sleep
KW  - *Adolescent Health
KW  - *Racial Disparities
KW  - Black People
KW  - White People
M3  - doi:10.1037/cdp0000422
DO  - 10.1037/cdp0000422
ER  -
TY  - JOUR
ID  - 2022-01619-001
T1  - Emotion dysregulation mediates the relationship between psychological distress, symptoms of exercise addiction and eating disorders: A large-scale survey among fitness center users.
JF  - Sport, Exercise, and Performance Psychology
A1  - Kun, Bernadette
A1  - Urbán, Róbert
A1  - Szabo, Attila
A1  - Magi, Anna
A1  - Eisinger, Andrea
A1  - Demetrovics, Zsolt
VL  - 11
IS  - 2
SP  - 198
EP  - 213
Y1  - 2022
CY  - US
AD  - Kun, Bernadette: Department of Clinical Psychology and Addictions, Institute of Psychology, ELTE Eotvos Lorand University, Izabella street 46, Budapest, Hungary, H-1064, kun.bernadette@ppk.elte.hu
PB  - Educational Publishing Foundation
SN  - 2157-3913(Electronic),2157-3905(Print)
N2  - In several theoretical models, exercise addiction is linked to emotion regulation and eating disorders. However, to date, the role of emotion regulation in exercise addiction is poorly understood. The present study aimed to examine the relationship between the risk of exercise addiction and emotion regulation by exploring the mediating role of emotion dysregulation and eating disorders between psychological distress and exercise addiction. Based on an online survey of 1,790 regular fitness center attendees, the results revealed that emotion dysregulation is positively related to the risk of exercise addiction. Exercisers who report more symptoms of exercise addiction exhibit elevated levels of psychological distress. The results also demonstrate for the first time that difficulty in emotion regulation is a mediator between psychological distress and exercise addiction; the associated model explains approximately 53% of the variance. However, gender differences also emerged. The mediation role of emotion dysregulation in the relationship between psychological distress and exercise addiction was statistically significant and explained 75.3% of the total indirect effect in men, but it was not significant in women. The difficulties in emotion regulation mediated the relationship between psychological symptoms and eating disorders in women and explained 52.7% of the total indirect effect compared to 17.3% in men. These findings support the affect regulation models of exercise addiction, such as the “cognitive appraisal hypothesis,” the “affect regulation hypothesis,” and the “interactional model.” (PsycInfo Database Record (c) 2023 APA, all rights reserved)
KW  - *Addiction
KW  - *Distress
KW  - *Eating Disorders
KW  - *Emotional Disturbances
KW  - *Emotional Regulation
KW  - Physical Fitness
KW  - Symptoms
KW  - Exercise Dependence
M3  - doi:10.1037/spy0000274
DO  - 10.1037/spy0000274
ER  -
TY  - JOUR
PMID  - 33090861
ID  - 2020-79073-001
T1  - When forgetting what happened at work matters: The role of affective rumination, problem-solving pondering, and self-control in work–family conflict and enrichment.
JF  - Journal of Applied Psychology
A1  - Junker, Nina M.
A1  - Baumeister, Roy F.
A1  - Straub, Kerstin
A1  - Greenhaus, Jeffrey H.
VL  - 106
IS  - 11
SP  - 1750
EP  - 1766
Y1  - 2021
CY  - US
AD  - Junker, Nina M.: Department of Social Psychology, Goethe University Frankfurt, PEG, Theodor-W.-Adorno Platz 6, Frankfurt am Main, Germany, 60323, junker@psych.uni-frankfurt.de
PB  - American Psychological Association
SN  - 1939-1854(Electronic),0021-9010(Print)
N2  - Whether integrating work into home benefits or harms an employee’s family role is a critical issue that has met with mixed findings in the extant literature. Work–home integration can be manifested in different ways. Unfortunately, prior research has tended to use global assessments of integration that may mask relationships between different types of integration and work–family outcomes. In 2 studies, the present research takes a step toward a more fine-grained analysis by focusing on the work–family consequences of affective rumination and problem-solving pondering, both of which represent psychological integration of work into home. In Study 1, using a between-person design with a 6-week time lag (NTime1 = 519, NTime2 = 231), affective rumination was positively related to work–family conflict and negatively to work–family enrichment, whereas problem-solving pondering was unrelated to work–family conflict and positively related to work–family enrichment. In Study 2, a within-person daily diary study over 1 workweek (N = 103), affectively ruminating more than usual was related to more work–family conflict than usual and to less enrichment than usual. Moreover, average affective rumination over 1 workweek was negatively related to average work–family enrichment. Problem-solving pondering was unrelated to work–family conflict and enrichment within persons, but was positively related to work–family enrichment between persons. Neither study supported the hypothesis that trait self-control would buffer the negative consequences of affective rumination. Overall, these results emphasize the importance of investigating the consequences of specific types of integrating work into home rather than overall tendencies of doing so. (PsycInfo Database Record (c) 2021 APA, all rights reserved)
KW  - *Family Work Relationship
KW  - *Problem Solving
KW  - *Rumination (Cognitive Process)
KW  - *Self-Control
KW  - Conflict
KW  - Test Construction
KW  - Negative Emotions
KW  - Positive Emotions
M3  - doi:10.1037/apl0000847
DO  - 10.1037/apl0000847
ER  -
TY  - JOUR
PMID  - 32881550
ID  - 2020-65101-001
T1  - Association between therapist attunement to patient outcome expectation and worry reduction in two therapies for generalized anxiety disorder.
JF  - Journal of Counseling Psychology
A1  - Coyne, Alice E.
A1  - Constantino, Michael J.
A1  - Gaines, Averi N.
A1  - Laws, Holly B.
A1  - Westra, Henny A.
A1  - Antony, Martin M.
VL  - 68
IS  - 2
SP  - 182
EP  - 193
Y1  - 2021
CY  - US
AD  - Coyne, Alice E.: Department of Psychological and Brain Sciences, University of Massachusetts Amherst, 135 Hicks Way, Amherst, MA, US, 01003-9271, acoyne@umass.edu
PB  - American Psychological Association
SN  - 1939-2168(Electronic),0022-0167(Print)
N2  - Patients’ higher psychotherapy outcome expectation (OE) correlates with improvement. Thus, it seems important that therapists attune to this belief, both in the moment and over time, to capitalize on its value when higher or respond to its potential risk when lower. Conceptually, attunement can have different guises, including the extent to which therapists (a) accurately estimate their patients’ momentary OE level (low directional discrepancy), (b) become more accurate in estimating OE over time (convergence), (c) accurately track shifts in their patients’ OE (temporal congruence), and (d) become more temporally congruent over time (alignment). To date, though, little is known empirically about therapist attunement to patient OE. Thus, we examined the presence of attunement indices and their relation to posttreatment outcome. Data derived from a randomized trial that compared cognitive–behavioral therapy (CBT; n = 43) to CBT plus motivational interviewing (n = 42) for patients with generalized anxiety disorder. After each session, patients rated their OE, and therapists estimated their patients’ OE. Patients rated worry at baseline and posttreatment. Dyadic multilevel modeling revealed that across both treatments, therapists were directionally discrepant in that they underestimated patients’ OE (p p = .43). Additionally, therapists exhibited temporal congruence with patients’ OE (p p = .008). Only greater OE convergence, when it occurred, predicted lower worry (p = .04). A therapist’s increasingly accurate empathy about their patients’ OE may be therapeutic. (PsycInfo Database Record (c) 2023 APA, all rights reserved)
KW  - *Anxiety
KW  - *Cognitive Behavior Therapy
KW  - *Expectations
KW  - *Generalized Anxiety Disorder
KW  - *Treatment Outcomes
KW  - Client Attitudes
KW  - Models
KW  - Motivational Interviewing
KW  - Simulation
KW  - Test Construction
KW  - Truth
M3  - doi:10.1037/cou0000457
DO  - 10.1037/cou0000457
ER  -
