# Supplementary material for: Does physical activity-based intervention decrease repetitive negative thinking? A systematic review
Source: PLoS One. 2025 Apr 1;20(4):e0319806. doi: 10.1371/journal.pone.0319806 (PMC11960971; doi:10.1371/journal.pone.0319806)
Supplement: S1 File — https://doi.org/10.6084/m9.figshare.25711734. (ZIP) [file pone.0319806.s001.zip › supporting information/database/PsycNET_801-900.ris]

Provider: American Psychological Association
Database: PsycINFO
Content: application/x-research-info-systems

TY  - JOUR
PMID  - 12396067
ID  - 2002-18400-005
T1  - The impact of working life on health behavior: The effect of job strain on the cognitive predictors of exercise.
JF  - Journal of Occupational Health Psychology
A1  - Payne, Nicola
A1  - Jones, Fiona
A1  - Harris, Peter
VL  - 7
IS  - 4
SP  - 342
EP  - 353
Y1  - 2002
CY  - US
AD  - Payne, Nicola: Middlesex U, School of Health & Social Sciences, Queensway, Enfield, MDX, United Kingdom, EN3 45F, n.payne@mdx.ac.uk
PB  - Educational Publishing Foundation
SN  - 1939-1307(Electronic),1076-8998(Print)
N2  - The theory of planned behavior (TPB) and R. A. Karasek's (1979) job strain model were used to investigate the predictors of exercise in a group of employees. A total of 241 employees completed an initial questionnaire; 1 week later 213 employees responded to a questionnaire measuring behavior. Employees in high-strain jobs did significantly less exercise than those in low-strain jobs, although they did not intend to do less, suggesting that work may impede the intention implementation. Intenders who failed to exercise had significantly higher work demands and lower exercise self-efficacy than intenders who succeeded in exercising. Work also affected exercise indirectly through self-efficacy. Thus, work may be a target for behavior change intervention because of its impact at 2 stages of the TPB. (PsycINFO Database Record (c) 2016 APA, all rights reserved)
KW  - *Exercise
KW  - *Occupational Stress
KW  - *Planned Behavior
KW  - Working Conditions
M3  - doi:10.1037/1076-8998.7.4.342
DO  - 10.1037/1076-8998.7.4.342
ER  -
TY  - JOUR
ID  - 2002-18614-003
T1  - The effects of a self-analytic exercise on clinical judgment.
JF  - Psychoanalytic Psychology
A1  - Schlesinger, Gary
A1  - Wolitzky, David L.
VL  - 19
IS  - 4
SP  - 651
EP  - 685
Y1  - 2002
CY  - US
AD  - Wolitzky, David L.: New York U, Dept of Psychology, 6 Washington Place, New York, NY, US, 10003, wol@psych.nyu.edu
PB  - Educational Publishing Foundation
SN  - 1939-1331(Electronic),0736-9735(Print)
N2  - The authors examined some effects of a self-analytic exercise on clinical judgment. Clinicians listened to audiotaped segments of a patient interview with instructions to focus on the feelings aroused in them. Control subjects were asked to attend to the patient's defensive style and affect. All subjects completed questionnaires tapping their feelings toward the patient and their assessment of the patient's mental health, prognosis, and treatability. Subjects completed the same questionnaires after listening to the same taped segments again and a new segment and were asked what interpretation they might offer. Those who engaged in the self-analytic exercise, particularly those who did it well, showed an increase in empathy and positive feelings toward the patient. Discussion centered on self-analysis and countertransference. (PsycINFO Database Record (c) 2016 APA, all rights reserved)
KW  - *Clinical Judgment (Not Diagnosis)
KW  - *Countertransference
KW  - *Professional Development
KW  - *Self-Analysis
KW  - Clinicians
KW  - Emotional Responses
KW  - Empathy
KW  - Patients
KW  - Psychological Assessment
M3  - doi:10.1037/0736-9735.19.4.651
DO  - 10.1037/0736-9735.19.4.651
ER  -
TY  - JOUR
PMID  - 9505050
ID  - 1997-38797-017
T1  - Relation between rumination and impaired memory in dysphoric moods.
JF  - Journal of Abnormal Psychology
A1  - Hertel, Paula T.
VL  - 107
IS  - 1
SP  - 166
EP  - 172
Y1  - 1998
CY  - US
PB  - American Psychological Association
SN  - 1939-1846(Electronic),0021-843X(Print)
N2  - College students in dysphoric or nondysphoric moods studied pairs of words and later took a fragment-completion test of memory for targets from the pairs (under process-dissociation procedures for obtaining estimates of controlled and automatic retrieval; L. L. Jacoby, 1996). Between the study and test phases, some participants waited quietly for 7 min; others rated self-focused materials designed to invoke ruminations in the dysphoric group; and still others rated self-irrelevant and task-irrelevant materials. A dysphoria-related impairment in controlled retrieval occurred in the first 2 conditions but not in the 3rd condition. These results show that the nature of task-irrelevant thoughts contributes to memory impairments in dysphoria and suggest that self-focused rumination might also contribute to similar impairments under unconstrained conditions that permit mind wandering. (PsycInfo Database Record (c) 2022 APA, all rights reserved)
KW  - *Cognitions
KW  - *Concentration
KW  - *Depression (Emotion)
KW  - *Major Depression
KW  - Memory
M3  - doi:10.1037/0021-843X.107.1.166
DO  - 10.1037/0021-843X.107.1.166
ER  -
TY  - JOUR
PMID  - 11358029
ID  - 2001-17231-015
T1  - Rumination and overgeneral memory in depression: Effects of self-focus and analytic thinking.
JF  - Journal of Abnormal Psychology
A1  - Watkins, Ed
A1  - Teasdale, John D.
VL  - 110
IS  - 2
SP  - 353
EP  - 357
Y1  - 2001
CY  - US
PB  - American Psychological Association
SN  - 1939-1846(Electronic),0021-843X(Print)
N2  - Previous research has shown that, compared with a rumination induction, a brief distraction procedure reduces overgeneral autobiographical memory in depression. The authors investigated whether this effect depends on reductions in analytic thinking or reductions in self-focus. Focus of attention (high vs. low self-focus) and thinking style (high vs. low analytical thinking) were independently manipulated in depressed patients in a 2 X 2 design. Autobiographical recall was measured pre- and postmanipulation. Thinking style significantly affected overgeneral memory, whereas focus of attention significantly affected despondent mood. Reducing analytical self-focus reduced overgeneral memory, suggesting that high levels of naturally occurring ruminative analytic thinking may be important in the maintenance of overgeneral memory. Overgeneral memory in depression may be associated with chronic ruminative attempts to make sense of current or past difficulties. (PsycInfo Database Record (c) 2022 APA, all rights reserved)
KW  - *Autobiographical Memory
KW  - *Cognitions
KW  - *Cognitive Style
KW  - *Major Depression
KW  - Rumination (Cognitive Process)
M3  - doi:10.1037/0021-843X.110.2.333
DO  - 10.1037/0021-843X.110.2.333
ER  -
TY  - JOUR
PMID  - 2323330
ID  - 1990-22570-001
T1  - Exercise self-schemata: Cognitive and behavioral correlates.
JF  - Health Psychology
A1  - Kendzierski, Deborah
VL  - 9
IS  - 1
SP  - 69
EP  - 82
Y1  - 1990
CY  - US
PB  - Lawrence Erlbaum Associates
SN  - 1930-7810(Electronic),0278-6133(Print)
N2  - Explored the links between self-schemata and exercise behavior. Exp 1 examined information processing in 66 undergraduates with exercise self-schemata. Exp 2 assessed the relationship between exercise self-schema and subsequent exercise behavior in 95 undergraduates. Ss with exerciser self-schemata (1) endorsed as self-descriptive more words and phrases related to exercising, (2) took less time to make schema-consistent judgments, (3) recalled more specific instances of past exerciser behavior, and (4) predicted that they were more likely to engage in future pro-exercise behavior. Ss who thought of themselves as exercisers were more likely to report that they had adopted an exercise program. (PsycINFO Database Record (c) 2016 APA, all rights reserved)
KW  - *Cognitive Processes
KW  - *Exercise
KW  - *Health Behavior
KW  - *Schema
KW  - Self-Perception
M3  - doi:10.1037/0278-6133.9.1.69
DO  - 10.1037/0278-6133.9.1.69
ER  -
TY  - JOUR
PMID  - 8404802
ID  - 1993-46609-001
T1  - Effects of aerobic exercise on cognitive and psychosocial functioning in patients with mild hypertension.
JF  - Health Psychology
A1  - Pierce, Thomas W.
A1  - Madden, David J.
A1  - Siegel, William C.
A1  - Blumenthal, James A.
VL  - 12
IS  - 4
SP  - 286
EP  - 291
Y1  - 1993
CY  - US
PB  - American Psychological Association
SN  - 1930-7810(Electronic),0278-6133(Print)
N2  - The effects of 16 wks of physical exercise training on the psychological functioning of 90 patients with mild hypertension were examined. At baseline and after 16 wks of training, patients completed a psychometric test battery that included objective measures of neuropsychological performance and standardized self-report measures of psychosocial functioning. Patients were randomly assigned to 1 of 3 groups: aerobic exercise, strength training and flexibility exercise, or a waiting list control group. After training, there were no group differences on any of the psychological measures, even though patients who engaged in exercise perceived themselves as functioning better in a number of psychological domains. (PsycInfo Database Record (c) 2020 APA, all rights reserved)
KW  - *Aerobic Exercise
KW  - *Cognitive Ability
KW  - *Emotional Adjustment
KW  - *Hypertension
KW  - *Social Adjustment
KW  - Physical Strength
KW  - Social Functioning
M3  - doi:10.1037/0278-6133.12.4.286
DO  - 10.1037/0278-6133.12.4.286
ER  -
TY  - JOUR
PMID  - 9619472
ID  - 1998-01883-004
T1  - Psychological and cognitive outcomes of a randomized trial of exercise among patients with chronic obstructive pulmonary disease.
JF  - Health Psychology
A1  - Emery, Charles F.
A1  - Schein, Rebecca L.
A1  - Hauck, Emily R.
A1  - MacIntyre, Neil R.
VL  - 17
IS  - 3
SP  - 232
EP  - 240
Y1  - 1998
CY  - US
PB  - American Psychological Association
SN  - 1930-7810(Electronic),0278-6133(Print)
N2  - Exercise rehabilitation is recommended increasingly for patients with chronic obstructive pulmonary disease (COPD). This study examined the effect of exercise and education on 79 older adults (M age = 66.6 ± 6.5 years; 53% female) with COPD, randomly assigned to 10 weeks of (a) exercise, education, and stress management (EXESM; n = 29); (b) education and stress management (ESM; n = 25); or (c) waiting list (WL; n = 25). EXESM included 37 sessions of exercise, 16 educational lectures, and 10 weekly stress management classes. ESM included only the 16 lectures and 10 stress management classes. Before and after the intervention, assessments were conducted of physiological functioning (pulmonary function, exercise endurance), psychological well-being (depression, anxiety, quality of life), and cognitive functioning (attention, motor speed, mental efficiency, verbal processing). Repeated measures multivariate analysis of variance indicated that EXESM participants experienced changes not observed among ESM and WL participants, including improved endurance, reduced anxiety, and improved cognitive performance (verbal fluency). (PsycINFO Database Record (c) 2016 APA, all rights reserved)
KW  - *Cognitive Ability
KW  - *Exercise
KW  - *Heart Disorders
KW  - *Physiological Correlates
KW  - *Stress Management
KW  - Education
KW  - Well Being
M3  - doi:10.1037/0278-6133.17.3.232
DO  - 10.1037/0278-6133.17.3.232
ER  -
TY  - JOUR
ID  - 1992-21573-001
T1  - An exercise design approach to understanding assessment center dimension and exercise constructs.
JF  - Journal of Applied Psychology
A1  - Schneider, Jeffrey R.
A1  - Schmitt, Neal
VL  - 77
IS  - 1
SP  - 32
EP  - 41
Y1  - 1992
CY  - US
PB  - American Psychological Association
SN  - 1939-1854(Electronic),0021-9010(Print)
N2  - Arobust finding in assessment center research is that ratings cluster according to exercises and not dimensions. Seeking further understanding of exercise effects, the authors proposed 2 exercise-based factors (exercise form and exercise content) as sources of variance in assessment center ratings. Exercise designs were manipulated so that 2 levels of form (leaderless group discussions and role-play exercises) were crossed with 2 levels of content (cooperative and competitive task designs). Analysis of variance (ANOVA) and confirmatory factor analysis procedures applied to multitrait–multimethod ratings of 89 high school student assessees revealed that most of the variance in the ratings was explained by exercises and not dimensions. Exercise form accounted for 16% of method variance, whereas exercise content had near zero effect. The form effect was primarily due to higher correlations of dimension ratings across role-play exercises. Practical implications and future directions for exercise design research are discussed. (PsycINFO Database Record (c) 2016 APA, all rights reserved)
KW  - *Assessment Centers
KW  - *Occupational Guidance
KW  - Employability
KW  - High School Students
M3  - doi:10.1037/0021-9010.77.1.32
DO  - 10.1037/0021-9010.77.1.32
ER  -
TY  - JOUR
PMID  - 11419231
ID  - 2001-06707-009
T1  - Prediction of obligatory exercise by exercise-related imagery.
JF  - Psychology of Addictive Behaviors
A1  - Rodgers, Wendy M.
A1  - Hall, Craig R.
A1  - Blanchard, Chris M.
A1  - Munroe, Krista J.
VL  - 15
IS  - 2
SP  - 152
EP  - 154
Y1  - 2001
CY  - US
PB  - Educational Publishing Foundation
SN  - 1939-1501(Electronic),0893-164X(Print)
N2  - Obligatory exercise is a compulsive behavior pattern in which exercise dominates daily life at the expense of other activities and lack of exercise produces withdrawal symptoms. This study examined the hypothesis that obligatory exercise is motivated similarly to eating disorders (cf. S. P. Coen & B. M. Ogles, 1993) and would be predicted by appearance-related imagery. Obligatory exercise (J. K. Thompson & L. Pasman, 1991) and exercise imagery (H. A. Hausenblas, C. R. Hall, W. M. Rodgers, & K. J. Munroe, 199) were assessed before and after a 10-week exercise program in 243 adult exercises. Regression analyses revealed that imagery accounted for 20% of the variance in obligatory exercise. Appearance-related imagery did not predict significantly obligatory exercise. Energy-related imagery was the strongest predictor. Obligatory exercise may not be as associated with appearance-related concerns as eating disorders, suggesting different motivational bases for these 2 behavioral patterns. (PsycINFO Database Record (c) 2016 APA, all rights reserved)
KW  - *Addiction
KW  - *Compulsions
KW  - *Exercise
KW  - *Imagery
KW  - Motivation
M3  - doi:10.1037/0893-164X.15.2.152
DO  - 10.1037/0893-164X.15.2.152
ER  -
TY  - JOUR
PMID  - 8366423
ID  - 1993-45454-001
T1  - Self-perpetuating properties of dysphoric rumination.
JF  - Journal of Personality and Social Psychology
A1  - Lyubomirsky, Sonja
A1  - Nolen-Hoeksema, Susan
VL  - 65
IS  - 2
SP  - 339
EP  - 349
Y1  - 1993
CY  - US
PB  - American Psychological Association
SN  - 1939-1315(Electronic),0022-3514(Print)
N2  - Hypotheses about the self-perpetuating properties of ruminative responses to depressed mood were tested in 2 laboratory studies and 2 questionnaire studies with dysphoric and nondysphoric Ss. Studies 1 and 2 supported the hypothesis that dysphorics induced to engage in self-focused rumination would report reduced willingness to engage in pleasant, distracting activities that could lift their moods, even if they believed they would enjoy such activities. Studies 3 and 4 confirmed the hypothesis that dysphorics induced to ruminate in response to their moods would feel they were gaining insight into their problems and their emotions. Therefore, they might have avoided distraction because they believed it would interfere with their efforts to understand themselves. Depressed mood alone, in the absence of rumination, was not associated with either lower willingness to participate in distractions or an enhanced sense of insightfulness. (PsycInfo Database Record (c) 2020 APA, all rights reserved)
KW  - *Major Depression
KW  - Self-Perception
M3  - doi:10.1037/0022-3514.65.2.339
DO  - 10.1037/0022-3514.65.2.339
ER  -
TY  - JOUR
ID  - 2002-06469-006
T1  - Les inquiétudes chez les adolescents : Propriétés psychométriques de la version française du Penn State Worry Questionnaire for Children. [Worry among adolescents: The psychometric properties of the French version of the Penn State Worry Questionnaire for Children.]
JF  - Canadian Psychology / Psychologie canadienne
A1  - Gosselin, Patrick
A1  - Tremblay, Mélanie
A1  - Dugas, Michel J.
A1  - Ladouceur, Robert
VL  - 43
IS  - 4
SP  - 270
EP  - 277
Y1  - 2002
CY  - Canada
AD  - Gosselin, Patrick: U Laval, École de psychologie, Québec, PQ, Canada, G1K 7P4, Patrick.Gosselin@psy.ulaval.edu
PB  - Canadian Psychological Association
SN  - 1878-7304(Electronic),0708-5591(Print)
N2  - This study assessed, among a French high-school student sample (N=614), the psychometric properties of an adaptation for children and adolescents of the Penn State Worry Questionnaire. The factor structure, internal consistency, convergent/discriminant validity, and test-retest reliability were investigated. The results show that the single factor scale has good psychometric properties. The French version seems to be a useful and appropriate tool for clinicians and researchers assessing the tendency to worry among adolescents. (PsycInfo Database Record (c) 2022 APA, all rights reserved)
KW  - *Anxiety
KW  - *Foreign Language Translation
KW  - *Psychometrics
KW  - *Questionnaires
KW  - Test Validity
M3  - doi:10.1037/h0086923
DO  - 10.1037/h0086923
ER  -
TY  - JOUR
ID  - 1999-00517-004
T1  - Understanding exercise motivation in colorectal cancer patients: A prospective study using the theory of planned behavior.
JF  - Rehabilitation Psychology
A1  - Courneya, Kerry S.
A1  - Friedenreich, Christine M.
A1  - Arthur, Keith
A1  - Bobick, Todd M.
VL  - 44
IS  - 1
SP  - 68
EP  - 84
Y1  - 1999
CY  - US
PB  - Educational Publishing Foundation
SN  - 1939-1544(Electronic),0090-5550(Print)
N2  - The purpose of the present study was to evaluate the theory of planned behavior (I. Ajzen, 1991) as a framework for understanding exercise motivation in cancer patients. Participants were 66 postsurgical colorectal cancer patients who completed a baseline questionnaire that assessed exercise prediagnosis, demographic and medical variables, and the theory of planned behavior. Postsurgical exercise was self-monitored over a 4-month period and reported by telephone on a monthly basis. Hierarchical regression analyses demonstrated that (a) intention and exercise prediagnosis were significant determinants of postsurgical exercise and (b) attitude was the sole significant determinant of intention. It was concluded that the theory of planned behavior may be a viable framework on which to base interventions designed to promote exercise in colorectal cancer patients. (PsycInfo Database Record (c) 2024 APA, all rights reserved)
KW  - *Exercise
KW  - *Motivation
KW  - *Neoplasms
KW  - *Planned Behavior
KW  - *Surgical Patients
KW  - *Colorectal Neoplasms
KW  - Gastrointestinal Disorders
KW  - Intention
M3  - doi:10.1037/0090-5550.44.1.68
DO  - 10.1037/0090-5550.44.1.68
ER  -
TY  - JOUR
PMID  - 8223366
ID  - 1994-10971-001
T1  - Diet, alcohol, and physical activity as a function of smoking status in middle-aged women.
JF  - Health Psychology
A1  - Perkins, Kenneth A.
A1  - Rohay, Jeff
A1  - Meilahn, Elaine N.
A1  - Wing, Rena R.
A1  - Matthews, Karen A.
A1  - Kuller, Lewis H.
VL  - 12
IS  - 5
SP  - 410
EP  - 415
Y1  - 1993
CY  - US
PB  - American Psychological Association
SN  - 1930-7810(Electronic),0278-6133(Print)
N2  - Diet, alcohol intake, and leisure-time physical activity were compared cross-sectionally in middle-aged female smokers, ex-smokers, and never smokers and were reassessed approximately 3 yrs later. At initial contact, there were no group differences in total caloric intake and very few differences in nutrient intake, but alcohol intake of current smokers and ex-smokers was at least 50% greater than that of never smokers, and current smokers reported less physical activity than did ex-smokers and never smokers. Prospective findings were similar: Compared with continuing smokers, ex-smokers did not change their dietary and alcohol intake but significantly increased physical activity. Thus, some adverse behaviors associated with smoking (e.g., alcohol intake) may be due to self-selection to history of smoking, whereas other behaviors (e.g., reduced physical activity) may be directly related to smoking itself. (PsycInfo Database Record (c) 2023 APA, all rights reserved)
KW  - *Activity Level
KW  - *Alcohol Use
KW  - *Diets
KW  - *Human Females
KW  - *Tobacco Smoking
KW  - Followup Studies
KW  - Physical Activity
M3  - doi:10.1037/0278-6133.12.5.410
DO  - 10.1037/0278-6133.12.5.410
ER  -
TY  - JOUR
PMID  - 11660093
ID  - 1991-34232-001
T1  - The capacities of minors to exercise voluntariness in medical treatment decisions.
JF  - Law and Human Behavior
A1  - Scherer, David G.
VL  - 15
IS  - 4
SP  - 431
EP  - 449
Y1  - 1991
CY  - Germany
PB  - Springer
SN  - 1573-661X(Electronic),0147-7307(Print)
N2  - Investigated the voluntary requirement of a valid consent by comparing 40 children (aged 9–20 yrs) and 40 adolescents (aged 14–25 yrs) with 47 young adults (aged 21–25 yrs) on responses to 3 hypothetical medical decision vignettes. The degree of parental influence was varied within each vignette to study the salience of parental influence in medical decision making. In 2 of 3 medical decision vignettes, most Ss were deferent to parental wishes and few differences were found between children, adolescents, and young adults in their responses to parental influence. Differences between age groups were found in response to a kidney donation vignette. Children were significantly more likely to defer to parents than either adolescents or young adults. (PsycINFO Database Record (c) 2016 APA, all rights reserved)
KW  - *Age Differences
KW  - *Informed Consent
KW  - *Medical Treatment (General)
KW  - *Parent Child Relations
KW  - Interpersonal Influences
M3  - doi:10.1007/BF02074080
DO  - 10.1007/BF02074080
ER  -
TY  - JOUR
PMID  - 10907655
ID  - 2000-07901-007
T1  - Contributions of acute bouts of vigorous physical activity to explaining diurnal variations in feeling states in active, middle-aged women.
JF  - Health Psychology
A1  - Gauvin, Lise
A1  - Rejeski, W. Jack
A1  - Reboussin, Beth A.
VL  - 19
IS  - 4
SP  - 365
EP  - 375
Y1  - 2000
CY  - US
PB  - American Psychological Association
SN  - 1930-7810(Electronic),0278-6133(Print)
N2  - This study describes diurnal variations in feeling states in 84 women as a function of involvement in physical activity. Women completed feeling state checklists before and after bouts of vigorous physical activity that lasted a minimum of 20 min and on a stratified random-sampling protocol in response to a stimulus from an electronic pager. Participants self-reported the date, the time of day, the stimulus for responding, their current feeling states, and their ongoing activity. A total of 7,295 complete mood and activity reports were recorded in response to pager calls that were further coded into experience samplings that occurred on a nonexercise day, prior to exercise on an exercise day, and following exercise on an exercise day. Multilevel modeling analyses showed that in samplings recorded following exercise on exercise days, positive engagement, revitalization, and tranquility were elevated in comparison with predicted diurnal patterns. (PsycINFO Database Record (c) 2016 APA, all rights reserved)
KW  - *Activity Level
KW  - *Emotional States
KW  - *Exercise
KW  - *Human Biological Rhythms
KW  - *Psychodynamics
KW  - Human Females
KW  - Physical Activity
M3  - doi:10.1037/0278-6133.19.4.365
DO  - 10.1037/0278-6133.19.4.365
ER  -
TY  - JOUR
PMID  - 2789745
ID  - 1989-32562-001
T1  - Relationships between physical exercise and cognitive abilities in older adults.
JF  - Psychology and Aging
A1  - Clarkson-Smith, Louise
A1  - Hartley, Alan A.
VL  - 4
IS  - 2
SP  - 183
EP  - 189
Y1  - 1989
CY  - US
PB  - American Psychological Association
SN  - 1939-1498(Electronic),0882-7974(Print)
N2  - We investigated relationship between physical exercise and the cognitive abilities of older adults. We hypothesized that the performance of vigorous exercisers would be superior to that of sedentary individuals on measures of reasoning, working memory, and reaction time (RT). We gave a series of cognitive tasks to 62 older men and women who exercised vigorously and 62 sedentary men and women. Multivariate and univariate analyses of variance (ANOVAs), with age and education as covariates, indicated that the performance of the exercisers was significantly better on measures of reasoning, working memory, and RT. Between-group differences persisted when vocabulary, on which the performance of exercisers was superior, was used as third covariate. Subsequent analyses showed that neither self-rated health, medical conditions, nor medications contributed to the differences between exercise groups. Results suggest that the possible contribution of physical exercise to individual differences in cognition among older adults should be further investigated. (PsycInfo Database Record (c) 2022 APA, all rights reserved)
KW  - *Cognitive Ability
KW  - Exercise
M3  - doi:10.1037/0882-7974.4.2.183
DO  - 10.1037/0882-7974.4.2.183
ER  -
TY  - JOUR
PMID  - 8891718
ID  - 1996-06101-008
T1  - A naturalistic study of the impact of acute physical activity on feeling states and affect in women.
JF  - Health Psychology
A1  - Gauvin, Lise
A1  - Rejeski, W. Jack
A1  - Norris, James L.
VL  - 15
IS  - 5
SP  - 391
EP  - 397
Y1  - 1996
CY  - US
PB  - American Psychological Association
SN  - 1930-7810(Electronic),0278-6133(Print)
N2  - This field study used experience sampling procedures to examine the relationship of feeling states and affect to acute bouts of physical activity in women. Participants (N = 86) completed brief affect and feeling state measures (a) in response to random stratified pager tones and (b) before and after acute bouts of vigorous physical activity for 6 weeks. Analysis of averaged difference scores revealed that acute vigorous physical activity was associated with significant improvements in affect and feeling states, particularly in feelings of revitalization. Moreover, within-subject analyses indicated that the effects were moderated by preactivity scores, with the greatest improvements seen when women felt worst before activity. (PsycINFO Database Record (c) 2016 APA, all rights reserved)
KW  - *Activity Level
KW  - *Emotional States
KW  - *Exercise
KW  - *Physical Activity
KW  - Human Females
M3  - doi:10.1037/0278-6133.15.5.391
DO  - 10.1037/0278-6133.15.5.391
ER  -
TY  - JOUR
ID  - 1999-13480-006
T1  - Impact of pulmonary rehabilitation on self-efficacy, quality of life, and exercise tolerance.
JF  - Rehabilitation Psychology
A1  - Lox, Curt L.
A1  - Freehill, Adam J.
VL  - 44
IS  - 2
SP  - 208
EP  - 221
Y1  - 1999
CY  - US
PB  - Educational Publishing Foundation
SN  - 1939-1544(Electronic),0090-5550(Print)
N2  - Objective: The objective of the present study was to investigate changes in psychological, physiological, and behavioral-performance variables as a function of pulmonary exercise rehabilitation. Study Design and Participants: Forty patients diagnosed with chronic obstructive pulmonary disease (COPD) were recruited for participation in a 12-week outpatient pulmonary rehabilitation program. Measures: Measures included 6-min walking distance (exercise tolerance), 6-min walking distance self-efficacy, overall quality of life, dyspnea, fatigue, and emotional function. Results: Results revealed significant improvements over the course of the program in each of these measures, regardless of disease severity. In addition, improvements in exercise tolerance were significantly associated with increases in self-efficacy, which, in turn, were significantly related to improved quality of life. Conclusions: The results support the tenets of social-cognitive theory and suggest that participation in an outpatient pulmonary rehabilitation program can provide both physiological and psychological benefits for individuals with COPD. (PsycINFO Database Record (c) 2016 APA, all rights reserved)
KW  - *Exercise
KW  - *Lung Disorders
KW  - *Quality of Life
KW  - *Rehabilitation
KW  - *Self-Efficacy
KW  - Chronicity (Disorders)
M3  - doi:10.1037/0090-5550.44.2.208
DO  - 10.1037/0090-5550.44.2.208
ER  -
TY  - JOUR
PMID  - 9237091
ID  - 1997-05310-010
T1  - Can we identify who will adhere to long-term physical activity? Signal detection methodology as a potential aid to clinical decision making.
JF  - Health Psychology
A1  - King, Abby C.
A1  - Kiernan, Michaela
A1  - Oman, Roy F.
A1  - Kraemer, Helena C.
A1  - Hull, Mary
A1  - Ahn, David
VL  - 16
IS  - 4
SP  - 380
EP  - 389
Y1  - 1997
CY  - US
PB  - American Psychological Association
SN  - 1930-7810(Electronic),0278-6133(Print)
N2  - Signal detection methodology was used to identify the best combination of predictors of long-term exercise adherence in 269 healthy, initially sedentary adults ages 50-65 years. Less educated individuals who were assigned to supervised home-based exercise of either higher or lower intensity and who were less stressed and less fit at baseline than other individuals had the greatest probability of successful adherence by the 2nd year. Overweight individuals assigned to a group-based exercise program were the least likely to be successful 2 years later. Predictors of short-term (1-year) adherence were generally similar to predictors of 2-year adherence. Signal detection analysis may be useful for identifying subgroups of people at risk for underadherence who subsequently might be targeted for intervention. (PsycINFO Database Record (c) 2016 APA, all rights reserved)
KW  - *Demographic Characteristics
KW  - *Exercise
KW  - *Lifestyle Changes
KW  - *Physical Fitness
KW  - *Psychosocial Factors
KW  - Body Weight
KW  - Longitudinal Studies
KW  - Prediction
KW  - Psychological Stress
KW  - Social Support
KW  - Tobacco Smoking
M3  - doi:10.1037/0278-6133.16.4.380
DO  - 10.1037/0278-6133.16.4.380
ER  -
TY  - JOUR
ID  - 1999-13981-004
T1  - Weekly exercise consistently reinstates positive mood.
JF  - European Psychologist
A1  - Steinberg, Hannah
A1  - Nicholls, Briony R.
A1  - Sykes, Elizabeth A.
A1  - LeBoutillier, N.
A1  - Ramlakhan, Nerina
A1  - Moss, T. P.
A1  - Dewey, Alison
VL  - 3
IS  - 4
SP  - 271
EP  - 280
Y1  - 1998
CY  - Germany
PB  - Hogrefe & Huber Publishers
SN  - 1878-531X(Electronic),1016-9040(Print)
N2  - Monitored mood progression week by week or up to 7 wks in 4 "opportunity" groups taking part in 4 different categories of weekly exercise class with music. 70 21–60 yr olds grouped into 4 age categories (21–30, 31–40, 41–50, and 51–60) assessed how they felt before and after each class by completing a questionnaire listing equal numbers of positive and negative mood words. Ss in all 4 exercise groups reported increased positive and decreased negative feelings. Results were consistent in successive weeks. The authors argue that exercise seemed to have a much greater effect on positive than on negative moods. The favorable moods included by each class seemed to have worn off by the following week, to be reinstated by the class itself. In the Callanetics class, positive mood also improved significantly over time. The Callanetics class involved slower, more demanding exercises, not always done with music. The Callanetics and Advanced classes also showed significantly greater preexercise negative moods in the first 3 sessions. These differences disappeared following exercise. (PsycINFO Database Record (c) 2016 APA, all rights reserved)
KW  - *Age Differences
KW  - *Emotional States
KW  - Exercise
M3  - doi:10.1027/1016-9040.3.4.271
DO  - 10.1027/1016-9040.3.4.271
ER  -
TY  - JOUR
PMID  - 7556032
ID  - 1995-38355-001
T1  - Resistance-skills training and onset of alcohol use: Evidence for beneficial and potentially harmful effects in public schools and in private Catholic schools.
JF  - Health Psychology
A1  - Donaldson, Stewart I.
A1  - Graham, John W.
A1  - Piccinin, Andrea M.
A1  - Hansen, William B.
VL  - 14
IS  - 4
SP  - 291
EP  - 300
Y1  - 1995
CY  - US
PB  - American Psychological Association
SN  - 1930-7810(Electronic),0278-6133(Print)
N2  - Recent research suggests that the success of social influence prevention programs is due to enhancing an adolescent's ability to resist passive social pressure (e.g., social modeling and overestimation of peer use), and is not due to teaching refusal skills for combating active social pressure (i.e, alcohol and drug offers). Using 4 waves of longitudinal data (collected in the 5th, 6th, 7th, and 8th grades) from 11,995 students participating in the Adolescent Alcohol Prevention Trial, resistance-skills training was found to be an effective strategy for preventing the onset of alcohol use when program assumptions were met. However, a counterproductive effect was found for adolescents attending public school who received a resistance training only condition. (PsycInfo Database Record (c) 2023 APA, all rights reserved)
KW  - *Alcohol Use
KW  - *Educational Programs
KW  - *Social Influences
KW  - *Social Skills Training
KW  - Substance Use Prevention
M3  - doi:10.1037/0278-6133.14.4.291
DO  - 10.1037/0278-6133.14.4.291
ER  -
TY  - JOUR
PMID  - 1396494
ID  - 1993-04140-001
T1  - Assessing motivational readiness and decision making for exercise.
JF  - Health Psychology
A1  - Marcus, Bess H.
A1  - Rakowski, William
A1  - Rossi, Joseph S.
VL  - 11
IS  - 4
SP  - 257
EP  - 261
Y1  - 1992
CY  - US
PB  - Lawrence Erlbaum Associates
SN  - 1930-7810(Electronic),0278-6133(Print)
N2  - Investigated motivational and cognitive processes of behavior change in the area of exercise adoption. A total of 778 men and women, recruited from 4 worksites, answered a 40-item questionnaire based on constructs from the transtheoretical model of behavior change. Principal-components analysis identified 2 factors: avoidance of exercise (Cons) and positive perceptions of exercise (Pros). ANOVA showed that the Pros, Cons, and a Decisional Balance measure (Pros minus Cons) were significantly associated with stage of exercise adoption. Results are consistent with applications of the model to smoking cessation and other areas of behavior change. Distinctions between exercise adoption and behaviors such as smoking cessation, weight loss, and alcoholism are discussed. (PsycInfo Database Record (c) 2020 APA, all rights reserved)
KW  - *Behavior Change
KW  - *Decision Making
KW  - *Exercise
KW  - *Motivation
KW  - *Test Construction
KW  - Attitude Change
KW  - Health Behavior
KW  - Health Promotion
M3  - doi:10.1037/0278-6133.11.4.257
DO  - 10.1037/0278-6133.11.4.257
ER  -
TY  - JOUR
ID  - 1993-46906-001
T1  - The effects of exercise therapy on clients in a psychiatric rehabilitation program.
JF  - Psychosocial Rehabilitation Journal
A1  - Pelham, Thomas W.
A1  - Campagna, Philip D.
A1  - Ritvo, Paul G.
A1  - Birnie, William A.
VL  - 16
IS  - 4
SP  - 75
EP  - 84
Y1  - 1993
CY  - US
PB  - International Association of Psychosocial Rehabilitation Services and Department of Rehabilitation Counseling, Sargent College of Allied Health Professions, Boston University
SN  - 0147-5622(Print)
N2  - Three studies assessed the effects of exercise on clients in a psychiatric rehabilitation program. In Study 1, a structured interview revealed that 9 of the 11 clients reported that participation in exercise sessions was associated with consistent antidepressant and/or anxiolytic effects. In Study 2, a time-series analysis shows that 5 clients randomly assigned to an aerobic exercise group had significant reductions in scores on the Beck Depression Inventory (BDI), in contrast to 5 clients assigned to nonaerobic training. In Study 3, 15 clients who were not involved in formal exercise therapies at the time of assessment demonstrated a negative correlation between aerobic fitness and level of depression. This association indicates that the higher level of aerobic fitness, the lower the level of self-reported depression in these clients. (PsycINFO Database Record (c) 2016 APA, all rights reserved)
KW  - *Exercise
KW  - *Major Depression
KW  - *Psychosocial Rehabilitation
KW  - *Recreation Therapy
KW  - Aerobic Exercise
KW  - Physical Fitness
KW  - Schizophrenia
M3  - doi:10.1037/h0095650
DO  - 10.1037/h0095650
ER  -
TY  - JOUR
ID  - 1995-44536-001
T1  - A functional analysis of resistance during parent training therapy.
JF  - Clinical Psychology: Science and Practice
A1  - Patterson, G. R.
A1  - Chamberlain, Patricia
VL  - 1
IS  - 1
SP  - 53
EP  - 70
Y1  - 1994
CY  - United Kingdom
PB  - Blackwell Publishing
SN  - 1468-2850(Electronic),0969-5893(Print)
N2  - Reviews programmatic studies of resistance during parent training therapy, including a brief description of a procedure developed at the Oregon Social Learning Center for coding resistant behaviors. Analyses of sequential interactions during treatment of 70 preadolescent boys and girls show that therapists' efforts to intervene produced immediate parental resistance (PR). From baseline to midtreatment phases, there were increases in the therapists' efforts to intervene, which were accompanied by increases in PR. Contextual variables such as parent pathology also correlated with higher levels of PR. Decreases in PR were associated with improvements in parental discipline practices. PR altered the behavior of the therapists, reducing their effectiveness. A regression analysis shows that improvements in discipline predicted fewer future arrests and out-of-home placement. (PsycInfo Database Record (c) 2021 APA, all rights reserved)
KW  - *Antisocial Behavior
KW  - *Parent Training
KW  - *Psychotherapeutic Resistance
KW  - *Treatment
KW  - Parents
M3  - doi:10.1111/j.1468-2850.1994.tb00006.x
DO  - 10.1111/j.1468-2850.1994.tb00006.x
ER  -
TY  - JOUR
PMID  - 9152697
ID  - 1997-06152-001
T1  - Mood and symptom reporting among middle-aged women: The relationship between menopausal status, hormone replacement therapy, and exercise participation.
JF  - Health Psychology
A1  - Slaven, Lorraine
A1  - Lee, Christina
VL  - 16
IS  - 3
SP  - 203
EP  - 208
Y1  - 1997
CY  - US
PB  - American Psychological Association
SN  - 1930-7810(Electronic),0278-6133(Print)
N2  - Vasomotor, somatic, and psychological symptoms associated with menopause are often treated with hormone replacement therapy (HRT), but the role of nonpharmacological interventions has received little attention. Two studies used the Profile of Mood States (POMS) and Women's Health Questionnaire (WHQ) to examine the effects of exercise among 4 groups of Australian women: premenopausal, perimenopausal, postmenopausal without HRT, and postmenopausal with HRT. Study 1, a comparison of exercisers and nonexercisers, showed that exercisers' moods were significantly more positive than sedentary women's moods, regardless of menopausal state. Exercising women also scored lower on somatic symptoms and memory-concentration difficulties. Study 2 examined the acute effects of aerobic exercise (premenopausal, postmenopausal without HRT, and postmenopausal with HRT) and found significant enhancements in mood and reductions in reported somatic and vasomotor symptoms immediately following an aerobic class. Exercise may assist in the alleviation of some menopausal symptoms. (PsycINFO Database Record (c) 2016 APA, all rights reserved)
KW  - *Emotional States
KW  - *Exercise
KW  - *Hormone Therapy
KW  - *Menopause
KW  - *Symptoms
KW  - Human Females
KW  - Self-Report
M3  - doi:10.1037/0278-6133.16.3.203
DO  - 10.1037/0278-6133.16.3.203
ER  -
TY  - JOUR
PMID  - 9152707
ID  - 1997-06152-011
T1  - Perceived benefits of and barriers to exercise and stage of exercise adoption in young adults.
JF  - Health Psychology
A1  - Myers, Renee S.
A1  - Roth, David L.
VL  - 16
IS  - 3
SP  - 277
EP  - 283
Y1  - 1997
CY  - US
PB  - American Psychological Association
SN  - 1930-7810(Electronic),0278-6133(Print)
N2  - College students (N  = 432) completed questionnaires assessing current exercise participation, intention to become more active, perceived benefits of exercise, and perceived barriers to exercise. Confirmatory factor analyses of the benefit and barrier items suggested that a model containing 4 benefit factors (social, psychological, body image, and health) and 4 barrier factors (time-effort, social, physical effects, and specific obstacles) fit better than other models with fewer factors. Subscales derived from these factors revealed specific differences across participants who were categorized into I of 4 stages of exercise adoption. These findings confirm the multidimensional nature of perceived benefits of and barriers to exercise. Implications for the promotion and maintenance of exercise are discussed. (PsycINFO Database Record (c) 2016 APA, all rights reserved)
KW  - *Adult Attitudes
KW  - *Exercise
KW  - Intention
M3  - doi:10.1037/0278-6133.16.3.277
DO  - 10.1037/0278-6133.16.3.277
ER  -
TY  - JOUR
ID  - 2002-17611-006
T1  - Factorial structure of a French version of the Penn State Worry Questionnaire.
JF  - European Journal of Psychological Assessment
A1  - Gana, Kamel
A1  - Martin, Bettina
A1  - Canouet, Marie-Dominique
A1  - Trouillet, Raphael
A1  - Meloni, Fiammetta
VL  - 18
IS  - 2
SP  - 158
EP  - 164
Y1  - 2002
CY  - Germany
AD  - Gana, Kamel: U Nancy2, Dept of Psychology, 3 Place Godefroy de Bouillon, Nancy, France, F-54015, kamal.gana@univ-nancy2.fr
PB  - Hogrefe & Huber Publishers
SN  - 2151-2426(Electronic),1015-5759(Print)
N2  - Presented a French version of the Penn State Worry Questionnaire (PSWQ), the factorial structure of which was evaluated on a nonclinical sample of 668 adults (399 women and 269 men; aged 18-92 yrs; mean age 36.73 yrs). A confirmatory factor analysis showed that the French PSWQ is a one-dimensional worry instrument. However, the inclusion of method factors was needed to reach a good fit of the model. Method effects appear to be associated with negatively keyed items. Finally, the instrument demonstrated excellent internal consistency and good test-retest reliability. (PsycINFO Database Record (c) 2019 APA, all rights reserved)
KW  - *Anxiety
KW  - *Factor Analysis
KW  - *Factor Structure
KW  - *Questionnaires
KW  - *Test Reliability
KW  - Foreign Language Translation
KW  - Internal Consistency
KW  - Test-Retest Reliability
M3  - doi:10.1027/1015-5759.18.2.158
DO  - 10.1027/1015-5759.18.2.158
ER  -
TY  - JOUR
PMID  - 8404803
ID  - 1993-47465-001
T1  - Effects of differing intensities and formats of 12 months of exercise training on psychological outcomes in older adults.
JF  - Health Psychology
A1  - King, Abby C.
A1  - Taylor, C. Barr
A1  - Haskell, William L.
VL  - 12
IS  - 4
SP  - 292
EP  - 300
Y1  - 1993
CY  - US
PB  - American Psychological Association
SN  - 1930-7810(Electronic),0278-6133(Print)
N2  - The 12-mo effects of exercise training on psychological outcomes in adults (aged 50–65 yrs) were evaluated. Ss (N = 357) were randomly assigned to assessment-only control or to higher intensity group, higher intensity home, or lower intensity home exercise training. Exercisers showed reductions in perceived stress and anxiety in relation to controls. Reductions in stress were particularly notable in smokers. Regardless of program assignment, greater exercise participation was significantly related to less anxiety and fewer depressive symptoms, independent of changes in fitness or body weight. It is concluded that neither a group format nor vigorous activity was essential in attaining psychological benefits from exercise training in healthy adults. (PsycINFO Database Record (c) 2016 APA, all rights reserved)
KW  - *Anxiety
KW  - *Depression (Emotion)
KW  - *Exercise
KW  - Stress
M3  - doi:10.1037/0278-6133.12.4.292
DO  - 10.1037/0278-6133.12.4.292
ER  -
TY  - JOUR
PMID  - 12079258
ID  - 2002-01321-013
T1  - Relationship among sex, imagery and exercise dependence symptoms.
JF  - Psychology of Addictive Behaviors
A1  - Hausenblas, Heather A.
A1  - Downs, Danielle Symons
VL  - 16
IS  - 2
SP  - 169
EP  - 172
Y1  - 2002
CY  - US
AD  - Hausenblas, Heather A.: U Florida, Dept of Exercise & Sport Sciences, PO Box 118205, Gainesville, FL, US, 32611-8205, heatherh@hhp.ufl.edu
PB  - Educational Publishing Foundation
SN  - 1939-1501(Electronic),0893-164X(Print)
N2  - There is limited research examining the physical (e.g., sex) and psychological correlates (e.g., imagery) of exercise dependence despite its harmful effects. The purposes of this study were to examine sex differences and the predictive validity of exercise imagery for exercise dependence symptoms. Participants were 408 university students who completed measures of exercise imagery, exercise behavior, and exercise dependence. The results indicated that men reported more exercise dependence symptoms than women. For the women, exercise behavior, appearance imagery, and energy imagery were positive predictors of exercise dependence symptoms. In contrast, for the men, exercise behavior and energy imagery positively predicted exercise dependence symptoms. Consistent with suggestions by C. Hall (1995), exercise imagery may be related to exercise dependence symptoms. (PsycInfo Database Record (c) 2022 APA, all rights reserved)
KW  - *Exercise
KW  - *Human Sex Differences
KW  - *Imagery
KW  - *Symptoms
KW  - Exercise Dependence
M3  - doi:10.1037/0893-164X.16.2.169
DO  - 10.1037/0893-164X.16.2.169
ER  -
TY  - JOUR
PMID  - 11502084
ID  - 2001-07673-006
T1  - A taxometric investigation of the latent structure of worry.
JF  - Journal of Abnormal Psychology
A1  - Ruscio, Ayelet Meron
A1  - Borkovec, T. D.
A1  - Ruscio, John
VL  - 110
IS  - 3
SP  - 413
EP  - 422
Y1  - 2001
CY  - US
PB  - American Psychological Association
SN  - 1939-1846(Electronic),0021-843X(Print)
N2  - Researchers have described 2 types of worriers, normal and pathological, who differ in the frequency, intensity, and controllability of their worry experiences. Although normal and pathological worry are generally treated as separate though related phenomena, no study has tested for separateness against the alternative hypothesis that all worry exists along a single dimension. In the present study, worry ratings of 1,588 college students were submitted to taxometric procedures designed to evaluate latent structure. Results provided evidence for the dimensionality of worry. These findings suggest that generalized anxiety disorder (GAD), whose central feature is worry, may also be quantitatively rather than qualitatively different from normal functioning. The authors argue that a focus on normal and pathological extremes has constrained the study of worry phenomena and that dimensional conceptualization of worry may significantly enhance understanding of both worry and GAD. (PsycInfo Database Record (c) 2022 APA, all rights reserved)
KW  - *Anxiety
KW  - *Psychopathology
KW  - Taxonomies
M3  - doi:10.1037/0021-843X.110.3.413
DO  - 10.1037/0021-843X.110.3.413
ER  -
TY  - JOUR
PMID  - 9386996
ID  - 1997-43225-003
T1  - Prospective evaluation of the effects of stress on exercise adherence in community-residing women.
JF  - Health Psychology
A1  - Stetson, Barbara A.
A1  - Rahn, Julia M.
A1  - Dubbert, Patricia M.
A1  - Wilner, Beth I.
A1  - Mercury, Michael G.
VL  - 16
IS  - 6
SP  - 515
EP  - 520
Y1  - 1997
CY  - US
PB  - American Psychological Association
SN  - 1930-7810(Electronic),0278-6133(Print)
N2  - The effects of stress on exercise behavior in community-residing women exercising on their own were assessed. Participants (N = 82) completed a background questionnaire and kept exercise diaries and Weekly Stress Inventories (P. J. Brantley, G. N. Jones, E. Boudreax, & S. L. Catz, 1997) for 8 consecutive weeks. During weeks with a high frequency of stressful events, participants exercised for less time and reported lower self-efficacy for meeting upcoming exercise goals. During weeks of high perceived stress, participants exercised significantly fewer days, omitted more planned exercise sessions, were less satisfied with their exercise, and had lower self-efficacy for meeting exercise goals. Findings suggest that perceptions of stressful events and cognitive reactions to missed exercise may play a significant role in mediating exercise behavior and support the view of exercise relapse as an ongoing process. (PsycINFO Database Record (c) 2016 APA, all rights reserved)
KW  - *Exercise
KW  - *Health Behavior
KW  - *Stress
KW  - *Stress Reactions
KW  - Human Females
M3  - doi:10.1037/0278-6133.16.6.515
DO  - 10.1037/0278-6133.16.6.515
ER  -
TY  - JOUR
PMID  - 2242248
ID  - 1991-00978-001
T1  - Structural equation models of relationships between exercise and cognitive abilities.
JF  - Psychology and Aging
A1  - Clarkson-Smith, Louise
A1  - Hartley, Alan A.
VL  - 5
IS  - 3
SP  - 437
EP  - 446
Y1  - 1990
CY  - US
PB  - American Psychological Association
SN  - 1939-1498(Electronic),0882-7974(Print)
N2  - Data were obtained from 300 men and women aged 55 to 91. Separate structural equation models of relationships between physical exercise and 3 cognitive performance variables—reaction time (RT), working memory, and reasoning—fit the data well. Other variables in the models were age, health, education, and morale. Age and exercise affected each performance variable directly; education had a direct effect on reasoning only. There were also indirect effects of age and health on performance variables, mediated through exercise. The main hypothesis of the study, that exercise contributes to performance, was supported. A large decrease in model fit resulted when the path from exercise to each variable was deleted. Hypotheses that age-related deficits are primarily accounted for by lack of exercise or by poor health were not supported. (PsycInfo Database Record (c) 2022 APA, all rights reserved)
KW  - *Exercise
KW  - *Reaction Time
KW  - *Reasoning
KW  - Short Term Memory
M3  - doi:10.1037/0882-7974.5.3.437
DO  - 10.1037/0882-7974.5.3.437
ER  -
TY  - JOUR
ID  - 1994-10842-001
T1  - "Effects of aerobic exercise on cognitive and psychosocial functioning in patients with mild hypertension": Correction.
JF  - Health Psychology
A1  - Pierce, Thomas W.
A1  - Madden, David J.
A1  - Siegel, William C.
A1  - Blumenthal, James A.
VL  - 12
IS  - 5
SP  - 389
EP  - 389
Y1  - 1993
CY  - US
PB  - American Psychological Association
SN  - 1930-7810(Electronic),0278-6133(Print)
N2  - Reports an error in the original article by T. W. Pierce et al (Health Psychology, 1993[Jul], Vol 12[4], 286–291). Table 4, which was inadvertently excluded, is provided. (The following abstract of this article originally appeared in record 1993-46609-001.) The effects of 16 wks of physical exercise training on the psychological functioning of 90 patients with mild hypertension were examined. At baseline and after 16 wks of training, patients completed a psychometric test battery that included objective measures of neuropsychological performance and standardized self-report measures of psychosocial functioning. Patients were randomly assigned to 1 of 3 groups: aerobic exercise, strength training and flexibility exercise, or a waiting list control group. After training, there were no group differences on any of the psychological measures, even though patients who engaged in exercise perceived themselves as functioning better in a number of psychological domains. (PsycInfo Database Record (c) 2020 APA, all rights reserved)
KW  - *Aerobic Exercise
KW  - *Cognitive Ability
KW  - *Emotional Adjustment
KW  - *Hypertension
KW  - *Social Adjustment
KW  - Physical Strength
KW  - Social Functioning
M3  - doi:10.1037/0278-6133.12.5.389
DO  - 10.1037/0278-6133.12.5.389
ER  -
TY  - JOUR
PMID  - 1765033
ID  - 1992-11945-001
T1  - Stress reactivity and exercise training in premenopausal and postmenopausal women.
JF  - Health Psychology
A1  - Blumenthal, James A.
A1  - Fredrikson, Mats
A1  - Matthews, Karen A.
A1  - Kuhn, Cynthia M.
A1  - Schniebolk, Susan
A1  - German, Deborah
A1  - Rifai, Nader
A1  - Steege, John
A1  - Rodin, Judith
VL  - 10
IS  - 6
SP  - 384
EP  - 391
Y1  - 1991
CY  - US
PB  - Lawrence Erlbaum Associates
SN  - 1930-7810(Electronic),0278-6133(Print)
N2  - 50 premenopausal and postmenopausal women (aged 45–57 yrs) were subjected to a public speaking task and an ice-on-the-forehead procedure, during which time their blood pressure and heart rate were monitored and continuous blood samples were obtained. Ss also underwent aerobic fitness evaluations with a maximum-exercise treadmill test and were then randomly assigned to a 12-wk exercise program of aerobic exercise or nonaerobic strength and flexibility training and were then reevaluated. Postmenopausal women exhibited lower resting epinephrine levels but greater epinephrine reactivity to the speaking task compared to the premenopausal women. Results of the mental stress testing were complex and provided only partial support for the role of aerobic exercise in reducing stress responses. (PsycINFO Database Record (c) 2016 APA, all rights reserved)
KW  - *Aerobic Exercise
KW  - *Exercise
KW  - *Menopause
KW  - *Physiological Correlates
KW  - *Stress Reactions
KW  - Blood
KW  - Blood Pressure
KW  - Epinephrine
KW  - Heart Rate
KW  - Norepinephrine
KW  - Psychophysiology
M3  - doi:10.1037/0278-6133.10.6.384
DO  - 10.1037/0278-6133.10.6.384
ER  -
TY  - JOUR
PMID  - 11556274
ID  - 2001-18200-008
T1  - A construct validation study of the Response Styles Questionnaire Rumination scale in participants with a recent-onset major depressive episode.
JF  - Psychological Assessment
A1  - Kasch, Karen L.
A1  - Klein, Daniel N.
A1  - Lara, Maria Elena
VL  - 13
IS  - 3
SP  - 375
EP  - 383
Y1  - 2001
CY  - US
PB  - American Psychological Association
SN  - 1939-134X(Electronic),1040-3590(Print)
N2  - This study examined the construct validity and clinical utility of S. Nolen-Hoeksema's (1991) Response Styles Questionnaire (RSQ) Rumination scale. Eighty-eight participants with recent-onset major depressive episodes were assessed and followed for 6 months, using semistructured interviews and self-report inventories. The RSQ Rumination scale exhibited poor 6-month stability and appeared to be closely linked to participants' clinical status–mood state. The scale was significantly correlated with conceptually related constructs such as emotion-focused coping, negative affectivity–temperament, and self-criticism. However, baseline negative temperament and self-criticism predicted key aspects of the 6-month course and outcome of major depressive episodes, whereas baseline rumination did not. Finally, rumination appeared to be closely associated with the severity of the depressive episode, rather than defining a distinct clinical subtype. (PsycINFO Database Record (c) 2019 APA, all rights reserved)
KW  - *Emotions
KW  - *Major Depression
KW  - *Questionnaires
KW  - *Rumination (Cognitive Process)
KW  - *Statistical Validity
KW  - Construct Validity
KW  - Coping Behavior
KW  - Onset (Disorders)
KW  - Psychodiagnosis
KW  - Psychometrics
KW  - Self-Concept
M3  - doi:10.1037/1040-3590.13.3.375
DO  - 10.1037/1040-3590.13.3.375
ER  -
TY  - JOUR
ID  - 1996-92475-001
T1  - Exercise patterns of psychiatric patients admitted to a short-term inpatient unit.
JF  - Psychosocial Rehabilitation Journal
A1  - Auchus, Mirella P.
A1  - Wood, Keith A.
A1  - Kaslow, Nadine J.
VL  - 18
IS  - 3
SP  - 137
EP  - 140
Y1  - 1995
CY  - US
PB  - International Association of Psychosocial Rehabilitation Services and Department of Rehabilitation Counseling, Sargent College of Allied Health Professions, Boston University
SN  - 0147-5622(Print)
N2  - Exercise patterns in 50 male and female indigent psychiatric inpatients (aged 18–63 yrs) were studied in this descriptive, pilot study, and participants were queried within 72 hrs of hospital admission regarding their exercise habits; 64% were African-American. 28 Ss were receiving psychotropic medications, including antipsychotics and antidepressants. Primary psychiatric diagnoses included schizophrenia, mood, substance abuse, and personality disorder. 82% of Ss self-reported exercising; 90.2% with walking. They acknowledged exercising 1–5 times per week, at a moderate rate of intensity, and experienced a subsequent improved emotional state. There was a tendency to reduce or stop exercising within the 2 wks preceding hospitalization. (PsycINFO Database Record (c) 2016 APA, all rights reserved)
KW  - *Exercise
KW  - *Mental Disorders
KW  - Psychiatric Patients
M3  - doi:10.1037/h0095494
DO  - 10.1037/h0095494
ER  -
TY  - JOUR
ID  - 2000-12222-003
T1  - The Physical Activity Group Environment Questionnaire: An instrument for the assessment of cohesion in exercise classes.
JF  - Group Dynamics: Theory, Research, and Practice
A1  - Estabrooks, Paul A.
A1  - Carron, Albert V.
VL  - 4
IS  - 3
SP  - 230
EP  - 243
Y1  - 2000
CY  - US
PB  - Educational Publishing Foundation
SN  - 1930-7802(Electronic),1089-2699(Print)
N2  - The purpose of this study was to develop a cohesion inventory for exercise groups. Five projects were undertaken. In Projects 1 to 3, potential items were generated, content validity was established, and preliminary psychometric testing was carried out. In Project 4, concurrent validity was established. In Project 5, hypothesized relationships between cohesion and both adherence and self-efficacy were tested using older adult exercisers (N = 60, average age = 68.9 years, SD = 6.1). Overall, the results of the 5 projects provided preliminary evidence of the utility of the Physical Activity Group Environment Questionnaire (PAGEQ) as a test of cohesion in exercise groups. The discussion centers on implications of the findings and the identification of future research necessary to continue the process of validation of the PAGEQ. (PsycINFO Database Record (c) 2016 APA, all rights reserved)
KW  - *Activity Level
KW  - *Exercise
KW  - *Group Cohesion
KW  - *Questionnaires
KW  - *Test Validity
KW  - Item Analysis (Test)
KW  - Physical Activity
M3  - doi:10.1037/1089-2699.4.3.230
DO  - 10.1037/1089-2699.4.3.230
ER  -
TY  - JOUR
PMID  - 8681918
ID  - 1996-02653-005
T1  - Relations among age, exercise, and psychological variables in a community sample of women.
JF  - Health Psychology
A1  - Wilcox, Sara
A1  - Storandt, Martha
VL  - 15
IS  - 2
SP  - 110
EP  - 113
Y1  - 1996
CY  - US
PB  - American Psychological Association
SN  - 1930-7810(Electronic),0278-6133(Print)
N2  - Age, exercise status, and their interaction were examined in relation to self-motivation, exercise self-efficacy, and attitudes toward exercise among a community sample of women aged 20 to 85 years. Random digit telephone dialing yielded 121 participants, stratified by age and exercise status. Age was negatively related to attitudes toward exercise and exercise self-efficacy but was unrelated to self-motivation. Age also interacted with exercise status; the belief that exercise would be enjoyable and beneficial decreased with increasing age only among nonexercisers. Finally, exercisers were significantly more self-motivated, had greater exercise self-efficacy, and had more positive attitudes toward exercise than did nonexercisers. (PsycINFO Database Record (c) 2016 APA, all rights reserved)
KW  - *Exercise
KW  - *Health Attitudes
KW  - *Health Promotion
KW  - *Motivation
KW  - *Self-Efficacy
KW  - Human Females
M3  - doi:10.1037/0278-6133.15.2.110
DO  - 10.1037/0278-6133.15.2.110
ER  -
TY  - JOUR
ID  - 2002-17375-004
T1  - Determinants of exercise intention and behavior during and after phase 2 cardiac rehabilitation: An application of the theory of planned behavior.
JF  - Rehabilitation Psychology
A1  - Blanchard, Chris M.
A1  - Courneya, Kerry S.
A1  - Rodgers, Wendy M.
A1  - Daub, Bill
A1  - Knapik, Grant
VL  - 47
IS  - 3
SP  - 308
EP  - 323
Y1  - 2002
CY  - US
AD  - Blanchard, Chris M.: American Cancer Society, 1599 Clifton Road NE, Atlanta, GA, US, 30341, chris.blanchard@cancer.org
PB  - Educational Publishing Foundation
SN  - 1939-1544(Electronic),0090-5550(Print)
N2  - Objective: To evaluate the theory of planned behavior (TPB) as a framework for understanding exercise motivation during and after Phase 2 cardiac rehabilitation (CR). Design and Participants: Patients (57 men and 24 women) completed a TPB questionnaire that included attitudes, subjective norms, perceived behavioral control, and exercise intentions pre- and post-Phase 2 CR. Results: During Phase 2 CR, regression analyses indicated that attitude, subjective norm, and perceived behavioral control (PBC) explained 38% of the variance in exercise intention while intention explained 23% of the variance in exercise adherence. At postrehabilitation follow-up, attitudes, subjective norm, and PBC explained 51 % of the variance in exercise intention while intention explained 23% of the variance in exercise adherence. Conclusion: The TPB is a useful framework for understanding exercise intentions and behavior both during and after Phase 2 CR. (PsycINFO Database Record (c) 2016 APA, all rights reserved)
KW  - *Exercise
KW  - *Heart Disorders
KW  - *Planned Behavior
KW  - *Rehabilitation
KW  - *Self-Control
KW  - Intention
M3  - doi:10.1037/0090-5550.47.3.308
DO  - 10.1037/0090-5550.47.3.308
ER  -
TY  - JOUR
PMID  - 11570646
ID  - 2001-18241-002
T1  - Expectancy-value constructs and expectancy violation as predictors of exercise adherence in previously sedentary women.
JF  - Health Psychology
A1  - Sears, Sharon R.
A1  - Stanton, Annette L.
VL  - 20
IS  - 5
SP  - 326
EP  - 333
Y1  - 2001
CY  - US
PB  - American Psychological Association
SN  - 1930-7810(Electronic),0278-6133(Print)
N2  - This prospective study examined effects of expectancy of exercise benefits, value of benefits, expectancy violation, and self-efficacy (SE) on exercise behavior and study dropout in sedentary women (n = 86). SE predicted exercise for study completers but did not predict study dropout. After 6 and 12 weeks, participants evidenced expectancy violations, particularly for fitness and weight. Initial value, expectancy, and Expectancy ×  Value did not predict exercise for study completers, but dropouts had higher initial positive expectancies than did completers. Expectancy violations produced in Weeks 1–6 did not predict exercise in Weeks 7–12 in study completers, but dropouts in Weeks 7–12 had higher expectancy violations for weight in Weeks 1–6 than did completers. Follow-up revealed that study dropouts stopped exercising. Identifying individuals with high initial expectancies and expectancy violations may improve health behavior intervention and research. (PsycINFO Database Record (c) 2016 APA, all rights reserved)
KW  - *Dropouts
KW  - *Exercise
KW  - *Expectations
KW  - *Human Females
KW  - Body Weight
KW  - Physical Fitness
M3  - doi:10.1037/0278-6133.20.5.326
DO  - 10.1037/0278-6133.20.5.326
ER  -
TY  - JOUR
PMID  - 8223363
ID  - 1994-09011-001
T1  - Correlates of physical activity at home in Mexican-American and Anglo-American preschool children.
JF  - Health Psychology
A1  - Sallis, James F.
A1  - Nader, Philip R.
A1  - Broyles, Shelia L.
A1  - Berry, Charles C.
A1  - Elder, John P.
A1  - McKenzie, Thomas L.
A1  - Nelson, Julie A.
VL  - 12
IS  - 5
SP  - 390
EP  - 398
Y1  - 1993
CY  - US
PB  - American Psychological Association
SN  - 1930-7810(Electronic),0278-6133(Print)
N2  - 22 potential correlates of children's physical activity were examined. 201 Mexican-American and 146 Anglo-American families with 4-yr-old children were studied. Children's physical activity was directly observed in the evening at home on 4 visits for 1 hr each time. Anglo-American children and male children were found to be more active. Demographic variables explained 11% of the variance in children's physical activity. After adjusting for demographics, 3 children's variables and 6 social-family variables did not account for significantly more variance. Five environmental variables accounted for 11% additional variance. Variables observed concurrently with physical activity, such as time spent outdoors and prompts to be active, were highly associated with children's physical activity. (PsycINFO Database Record (c) 2016 APA, all rights reserved)
KW  - *Activity Level
KW  - *Mexican Americans
KW  - *Physical Activity
KW  - Racial and Ethnic Differences
M3  - doi:10.1037/0278-6133.12.5.390
DO  - 10.1037/0278-6133.12.5.390
ER  -
TY  - JOUR
PMID  - 1930766
ID  - 1992-02754-001
T1  - The effect of exercise on depressive symptoms in the moderately depressed elderly.
JF  - Psychology and Aging
A1  - McNeil, J. Kevin
A1  - LeBlanc, Esther M.
A1  - Joyner, Marion
VL  - 6
IS  - 3
SP  - 487
EP  - 488
Y1  - 1991
CY  - US
PB  - American Psychological Association
SN  - 1939-1498(Electronic),0882-7974(Print)
N2  - Thirty community-dwelling, moderately depressed elderly were randomly assigned to 1 of 3 interventions: experimenter-accompanied exercise in the form of walking, a social contact control condition, and a wait-list control. Exercise and social contact both resulted in significant reductions in both the total and the psychological subscale of the Beck Depression Inventory (BDI). The exercise condition, however, unlike the control conditions, resulted in decreased somatic symptoms of the BDI. These results indicate that, at least in the short term, exercise has a broader effect compared with control conditions in reducing depressive symptoms in the moderately depressed elderly. (PsycINFO Database Record (c) 2016 APA, all rights reserved)
KW  - *Exercise
KW  - *Major Depression
KW  - *Walking
KW  - Social Interaction
M3  - doi:10.1037/0882-7974.6.3.487
DO  - 10.1037/0882-7974.6.3.487
ER  -
TY  - JOUR
PMID  - 8055862
ID  - 1994-38723-001
T1  - Assessment of coping with high-risk situations for exercise relapse among healthy women.
JF  - Health Psychology
A1  - Simkin, Laurey R.
A1  - Gross, Alan M.
VL  - 13
IS  - 3
SP  - 274
EP  - 277
Y1  - 1994
CY  - US
PB  - American Psychological Association
SN  - 1930-7810(Electronic),0278-6133(Print)
N2  - 29 healthy women's coping responses to situations interfering with planned exercise and subsequent patterns of relapse were evaluated. Participants adopted exercise without formal intervention; their activity was monitored prospectively for 14 wks. Cardiovascular fitness was assessed at baseline, 3 mo, and 9 mo. A 1-wk exercise activity lapse was experienced by 66% of participants, and 41% experienced a 3-wk relapse episode. Relapsers initially reported significantly fewer behavioral and cognitive coping strategies in response to high-risk situations compared with nonrelapsers, controlling for baseline level of self-motivation. Coping responses also predicted short-term fitness. These data demonstrate the importance of coping or problem-solving ability in exercise and suggest that relapse may result from ineffective coping with exercise barriers. (PsycINFO Database Record (c) 2016 APA, all rights reserved)
KW  - *Coping Behavior
KW  - *Exercise
KW  - *Human Females
KW  - *Relapse Prevention
KW  - Followup Studies
M3  - doi:10.1037/0278-6133.13.3.274
DO  - 10.1037/0278-6133.13.3.274
ER  -
TY  - JOUR
PMID  - 11761031
ID  - 2001-05289-001
T1  - Effects of worry and evaluation stress on interhemispheric interaction.
JF  - Neuropsychology
A1  - Compton, Rebecca J.
A1  - Mintzer, David A.
VL  - 15
IS  - 4
SP  - 427
EP  - 433
Y1  - 2001
CY  - US
AD  - Compton, Rebecca J.: Haverford Coll, Dept of Psychology, 370 Lancaster Avenue, Haverford, PA, US, 19041, rcompton@haverford.edu
PB  - American Psychological Association
SN  - 1931-1559(Electronic),0894-4105(Print)
N2  - Theories of cognitive functioning in anxiety propose decreased processing efficiency associated with worry but have paid scant attention to possible neural mechanisms. This study examined interhemispheric processing in individuals differing in self-reported worry under high- and low-evaluative conditions. Measures of interhemispheric processing were letter-matching tasks, with matches occurring either within or across hemispheres and requiring either a physical identity (A–A) or a name identity match (A–a). Results indicated that the across-hemisphere advantage (AHA) for the more difficult name identity task was exaggerated under high-evaluative conditions, indicating that interhemispheric processing was especially beneficial under the processing load of evaluation stress. Regardless of task condition, high worriers displayed a reduced AHA compared with low worriers, reflecting ineffective coordination of interhemispheric resources in worriers. (PsycINFO Database Record (c) 2016 APA, all rights reserved)
KW  - *Anxiety
KW  - *Interhemispheric Interaction
KW  - *Stress
KW  - Self-Report
M3  - doi:10.1037/0894-4105.15.4.427
DO  - 10.1037/0894-4105.15.4.427
ER  -
TY  - JOUR
PMID  - 1286662
ID  - 1993-31616-001
T1  - Relation of level of exercise, age, and weight-cycling history to weight and eating concerns in male and female runners.
JF  - Health Psychology
A1  - Kiernan, Michaela
A1  - Rodin, Judith
A1  - Brownell, Kelly D.
A1  - Wilmore, Jack H.
A1  - Crandall, Christian
VL  - 11
IS  - 6
SP  - 418
EP  - 421
Y1  - 1992
CY  - US
PB  - Lawrence Erlbaum Associates
SN  - 1930-7810(Electronic),0278-6133(Print)
N2  - Examined the association between level of exercise and degree of weight preoccupation among 2,459 male and 1,786 female runners (aged 15–89 yrs) as well as risk factors posited to influence weight and eating concerns (WECs) in the general population. Ss completed a questionnaire on WECs in a national running magazine. 8% of the males and 24% of the females had symptomatic scores on the Eating Attitudes Test (EAT) by D. M. Garner et al (see record 1983-22427-001). Exercise level, defined as weekly running mileage, was positively associated with excessive WECs in males but not in females. Both sexes with a history of weight cycling were more likely to have symptomatic EAT scores than those with no such history. (PsycInfo Database Record (c) 2022 APA, all rights reserved)
KW  - *Adult Attitudes
KW  - *Athletes
KW  - *Body Weight
KW  - *Ingestion
KW  - Age Differences
KW  - Exercise
KW  - Human Sex Differences
M3  - doi:10.1037/0278-6133.11.6.418
DO  - 10.1037/0278-6133.11.6.418
ER  -
TY  - JOUR
PMID  - 12420701
ID  - 2002-18613-007
T1  - Correlates of exercise adherence in an African American church community.
JF  - Cultural Diversity and Ethnic Minority Psychology
A1  - Izquierdo-Porrera, Anna Maria
A1  - Powell, Claudia C.
A1  - Reiner, Jennifer
A1  - Fontaine, Kevin R.
VL  - 8
IS  - 4
SP  - 389
EP  - 394
Y1  - 2002
CY  - US
AD  - Fontaine, Kevin R.: 5501 Hopkins Bayview Circle, Room 3B.35, Baltimore, MD, US, 21224, kfontai1@jhmi.edu
PB  - Educational Publishing Foundation
SN  - 1939-0106(Electronic),1099-9809(Print)
N2  - This study identified correlates of attendance to a community-based exercise program in an African American church congregation. After medical clearance, 48 participants completed measures of social support, health-related quality of life, depression, exercise self-efficacy, and exercise motivation and then participated in an exercise program for 6 months (attendance rate = 27%). Age, a sense of affiliation as a motivator to exercise, and weekly caloric expenditure derived from yard work were positively associated with program attendance, and full- or part-time employment was negatively associated with attendance. The authors concluded that exercise adherence is a complicated phenomenon that is influenced by a variety of environmental, personal, and social factors. Social factors, in particular, may be important in promoting adherence to an exercise program in African Americans. (PsycInfo Database Record (c) 2024 APA, all rights reserved)
KW  - *Communities
KW  - *Exercise
KW  - *Health Promotion
KW  - *Social Networks
KW  - Black People
M3  - doi:10.1037/1099-9809.8.4.390
DO  - 10.1037/1099-9809.8.4.390
ER  -
TY  - JOUR
ID  - 1999-03245-003
T1  - Predicting physical activity intentions using goal perspectives and self-determination theory approaches.
JF  - European Psychologist
A1  - Biddle, Stuart
A1  - Soos, Istvan
A1  - Chatzisarantis, Nikos
VL  - 4
IS  - 2
SP  - 83
EP  - 89
Y1  - 1999
CY  - Germany
PB  - Hogrefe & Huber Publishers
SN  - 1878-531X(Electronic),1016-9040(Print)
N2  - This study used goal orientation theory and self-determination theory (SDT) perspectives to investigate the predictors of physical activity intentions in a sample of 723 Hungarian youth (aged 12–16 yrs). It was hypothesized that the 4 behavioral regulations stemming from SDT would be proximal predictors of intention, and that goal orientations would predict intentions indirectly through self-determined forms of behavioral regulations, directly for task orientation and indirectly through perceived competence for ego orientation. The hypothesized model was tested on a sample of 301 young people and found to fit the data satisfactorily. The model was then confirmed on a second sample of 422 youths. Multi-sample analysis showed the paths to be equal across the two samples so they were combined. For the whole sample, the hypothesized model was confirmed with 18.8% of the variance in intentions explained. The main predictors of intention were self-determined forms of behavioral regulation. The influence of task orientation and ego orientation, indirectly through perceived competence, on intentions was through identified and intrinsic behavioral regulations. (PsycINFO Database Record (c) 2016 APA, all rights reserved)
KW  - *Competence
KW  - *Exercise
KW  - *Goals
KW  - *Intention
KW  - *Self-Determination
KW  - Physical Activity
M3  - doi:10.1027/1016-9040.4.4.83
DO  - 10.1027/1016-9040.4.4.83
ER  -
TY  - JOUR
PMID  - 11680561
ID  - 2001-18821-011
T1  - Rumination and cigarette smoking: A bad combination for depressive outcomes?
JF  - Journal of Consulting and Clinical Psychology
A1  - Richmond, Malia
A1  - Spring, Bonnie
A1  - Sommerfeld, Beth Kaplan
A1  - McChargue, Dennis
VL  - 69
IS  - 5
SP  - 836
EP  - 840
Y1  - 2001
CY  - US
AD  - Spring, Bonnie: U Illinois, Dept of Psychology, 1007 West Harrison St, Chicago, IL, US, 60607, bspring@uic.edu
PB  - American Psychological Association
SN  - 1939-2117(Electronic),0022-006X(Print)
N2  - Ruminative coping has been shown to heighten the risk and severity of depression. The authors hypothesized that ruminators who smoke would experience greater depressive symptoms than ruminators who do not. The rationale is that, by heightening attentional focus, nicotine may increase ruminators' ability to focus on negative thoughts, augmenting depressed mood. Participants (N = 145) self-reported smoking status, rumination, and current and lifetime depressive symptoms, including depressed mood. Results showed that rumination accounted for a larger amount of variance in current and past depressed mood and severity of lifetime depressive symptoms among smokers than nonsmokers. Noncorrelational, experimental research should directly test whether nicotine worsens depressed mood among ruminative smokers. Such evidence would be surprising because it would contradict the assumption that nicotine dispels negative moods. (PsycINFO Database Record (c) 2016 APA, all rights reserved)
KW  - *Depression (Emotion)
KW  - *Rumination (Cognitive Process)
KW  - Tobacco Smoking
M3  - doi:10.1037/0022-006X.69.5.836
DO  - 10.1037/0022-006X.69.5.836
ER  -
TY  - JOUR
PMID  - 2187694
ID  - 1990-26459-001
T1  - Experimental evaluation of rehabilitation in chronic obstructive pulmonary disease: Short-term effects on exercise endurance and health status.
JF  - Health Psychology
A1  - Toshima, Michelle T.
A1  - Kaplan, Robert M.
A1  - Ries, Andrew L.
VL  - 9
IS  - 3
SP  - 237
EP  - 252
Y1  - 1990
CY  - US
PB  - Lawrence Erlbaum Associates
SN  - 1930-7810(Electronic),0278-6133(Print)
N2  - Assigned 119 adults (mean age 62.6 yrs) with chronic obstructive pulmonary disease to an 8-wk comprehensive rehabilitation program (CRP) or to an 8-wk education control program (ECP). The CRP included education, physical and respiratory therapy instruction, psychosocial support, and supervised exercise training. The ECP included biweekly classroom instruction and discussions on respiratory therapy, medical aspects of lung disease, clinical pharmacology, and diet, but no exercise training. Ss received physiological and psychosocial evaluation before and after intervention. Six months after enrollment, Ss in the CRP showed significant increases in exercise endurance, whereas Ss in the ECP showed nonsignificant increases. Ss in the CRP also showed related improvements in self-efficacy for walking. (PsycINFO Database Record (c) 2019 APA, all rights reserved)
KW  - *Endurance
KW  - *Exercise
KW  - *Health Education
KW  - *Rehabilitation
KW  - *Respiratory Tract Disorders
KW  - Health
KW  - Chronic Obstructive Pulmonary Disease
KW  - Health Status
M3  - doi:10.1037/0278-6133.9.3.237
DO  - 10.1037/0278-6133.9.3.237
ER  -
TY  - JOUR
PMID  - 2793775
ID  - 1990-05080-001
T1  - Contribution of concrete cognition to emotion: Neutral symptoms as elicitors of worry about cancer.
JF  - Journal of Applied Psychology
A1  - Easterling, Douglas V.
A1  - Leventhal, Howard
VL  - 74
IS  - 5
SP  - 787
EP  - 796
Y1  - 1989
CY  - US
PB  - American Psychological Association
SN  - 1939-1854(Electronic),0021-9010(Print)
N2  - The relationship between worry about cancer and judged cancer risk was examined among 54 expatients who had been cured of breast cancer and 81 women with no history of cancer. Worry required both a perception of substantial risk and the presence of concrete perceptual cues. Worry promoters include visits to a physician and concrete, noncancerlike symptoms (e.g., fever, pain). Supporting analyses indicate that the symptom effects are not due to self-report biases or attributions of symptoms to cancer but are the result of a reminder process whereby vulnerability beliefs are aroused by somantic cues. Judged cancer risk was unrelated to affective cues, suggesting that across-time variation in worry about cancer reflects the onset and offset of symptom episodes rather than a shift in risk appraisals. Expatients were more worried overall than nonpatient controls. The results have implications for controlling disease worry and initiating preventive behaviors. (PsycINFO Database Record (c) 2016 APA, all rights reserved)
KW  - *Anxiety
KW  - *At Risk Populations
KW  - *Breast Neoplasms
KW  - *Health Attitudes
KW  - Cues
KW  - Symptoms
M3  - doi:10.1037/0021-9010.74.5.787
DO  - 10.1037/0021-9010.74.5.787
ER  -
TY  - JOUR
ID  - 1994-11803-001
T1  - "Effects of differing intensities and formats of 12 months of exercise training on psychological outcomes in older adults": Correction.
JF  - Health Psychology
A1  - King, Abby C.
A1  - Taylor, C. Barr
A1  - Haskell, William L.
VL  - 12
IS  - 5
SP  - 405
EP  - 405
Y1  - 1993
CY  - US
PB  - American Psychological Association
SN  - 1930-7810(Electronic),0278-6133(Print)
N2  - Reports an error in the original article by A. C. King et al (Health Psychology, 1993[Jul], Vol 12[4], 292–300). On page 295, the significance levels for Table 1 were left out. A corrected version of Table 1 is presented. (The following abstract of this article originally appeared in record 1993-47465-001.) The 12-mo effects of exercise training on psychological outcomes in adults (aged 50–65 yrs) were evaluated. Ss (N = 357) were randomly assigned to assessment-only control or to higher intensity group, higher intensity home, or lower intensity home exercise training. Exercisers showed reductions in perceived stress and anxiety in relation to controls. Reductions in stress were particularly notable in smokers. Regardless of program assignment, greater exercise participation was significantly related to less anxiety and fewer depressive symptoms, independent of changes in fitness or body weight. It is concluded that neither a group format nor vigorous activity was essential in attaining psychological benefits from exercise training in healthy adults. (PsycINFO Database Record (c) 2016 APA, all rights reserved)
KW  - *Anxiety
KW  - *Depression (Emotion)
KW  - *Exercise
KW  - Stress
M3  - doi:10.1037/0278-6133.12.5.405
DO  - 10.1037/0278-6133.12.5.405
ER  -
TY  - JOUR
PMID  - 1286658
ID  - 1993-31482-001
T1  - The stages and processes of exercise adoption and maintenance in a worksite sample.
JF  - Health Psychology
A1  - Marcus, Bess H.
A1  - Rossi, Joseph S.
A1  - Selby, Vanessa C.
A1  - Niaura, Raymond S.
A1  - Abrams, David B.
VL  - 11
IS  - 6
SP  - 386
EP  - 395
Y1  - 1992
CY  - US
PB  - Lawrence Erlbaum Associates
SN  - 1930-7810(Electronic),0278-6133(Print)
N2  - Applied the model of the stages and processes (SPs) of change to exercise adoption and maintenance. Questionnaires dealing with the SPs of exercise change were developed and administered to 1,172 employees in a worksite health promotion project. Ss were split randomly into halves for (1) initial model development and testing and (2) confirmatory measurement model testing. Additional model confirmation was obtained by examining the hierarchical structure of the processes of change and by conducting stage and process analyses. Results suggest that the underlying constructs derived from smoking cessation and other addictive behaviors can be generalized to exercise behavior. (PsycINFO Database Record (c) 2016 APA, all rights reserved)
KW  - *Employee Assistance Programs
KW  - *Exercise
KW  - *Health Promotion
KW  - *Models
KW  - Business and Industrial Personnel
M3  - doi:10.1037/0278-6133.11.6.386
DO  - 10.1037/0278-6133.11.6.386
ER  -
TY  - JOUR
PMID  - 8973922
ID  - 1996-06991-004
T1  - Breast cancer worry and screening: Some prospective data.
JF  - Health Psychology
A1  - McCaul, Kevin D.
A1  - Schroeder, Dawn M.
A1  - Reid, Patricia A.
VL  - 15
IS  - 6
SP  - 430
EP  - 433
Y1  - 1996
CY  - US
PB  - American Psychological Association
SN  - 1930-7810(Electronic),0278-6133(Print)
N2  - Breast cancer concerns were measured among 353 women, ages 40–75, from North Dakota. One year later, participants were recontacted and asked about their screening behavior during the previous year. Greater concern about breast cancer, even the highest level of concern, was related to a higher likelihood that women performed breast self-examination, had a mammography screening, and had a clinical breast examination. These data do not support the idea that worry inhibits action; instead, they suggest that nonpathological worry motivates self-protective behavior. (PsycINFO Database Record (c) 2016 APA, all rights reserved)
KW  - *Anxiety
KW  - *Breast Neoplasms
KW  - *Cancer Screening
KW  - Followup Studies
M3  - doi:10.1037/0278-6133.15.6.430
DO  - 10.1037/0278-6133.15.6.430
ER  -
TY  - JOUR
PMID  - 8973925
ID  - 1996-06991-007
T1  - Smoking status, dietary intake, and physical activity in a sample of working adults.
JF  - Health Psychology
A1  - French, Simone A.
A1  - Hennrikus, Deborah J.
A1  - Jeffery, Robert W.
VL  - 15
IS  - 6
SP  - 448
EP  - 454
Y1  - 1996
CY  - US
PB  - American Psychological Association
SN  - 1930-7810(Electronic),0278-6133(Print)
N2  - The present study examined differences in dietary intake and physical activity by smoking status in a sample of 3,250 working adults. Cross-sectionally, current smokers consumed alcohol, dairy products, meat, eggs, and french fries more frequently, and engaged in leisure time physical activity less frequently, than former or never smokers. Over 2 years, current smokers increased their intake of meat, soft drinks, eggs, and total calories from high fat and high calorie foods compared to never or former smokers. Smokers who quit during the 2-year observation period increased their frequency of sweets consumption. Dietary and physical activity variables appear to be weak predictors of postcessation weight change. Implications for studies of chronic disease etiology and mechanisms of postcessation weight gain are discussed. (PsycINFO Database Record (c) 2016 APA, all rights reserved)
KW  - *Activity Level
KW  - *Body Weight
KW  - *Ingestion
KW  - *Personnel
KW  - *Tobacco Smoking
KW  - Followup Studies
KW  - Physical Activity
M3  - doi:10.1037/0278-6133.15.6.448
DO  - 10.1037/0278-6133.15.6.448
ER  -
TY  - JOUR
PMID  - 2029367
ID  - 1991-17993-001
T1  - Age, activity, and physical performance: An evaluation of performance models.
JF  - Psychology and Aging
A1  - Kozma, Albert
A1  - Stones, M. J.
A1  - Hannah, T. E.
VL  - 6
IS  - 1
SP  - 43
EP  - 49
Y1  - 1991
CY  - US
PB  - American Psychological Association
SN  - 1939-1498(Electronic),0882-7974(Print)
N2  - Two performance models relating age, physical activity, and physical performance were evaluated on 5 age cohorts involving more than 6,000 persons ranging in age from 20 to 69 yrs. Significant age and activity main effects, without one Age × Activity interaction, were obtained on 5 fitness measures and 2 activity indexes. Results are inconsistent with predictions from the moderation model, but they fit predictions from a recently formulated tonic and overpractice model of physical performance. (PsycINFO Database Record (c) 2016 APA, all rights reserved)
KW  - *Activity Level
KW  - *Models
KW  - *Motor Performance
KW  - *Physical Fitness
KW  - Age Differences
M3  - doi:10.1037/0882-7974.6.1.43
DO  - 10.1037/0882-7974.6.1.43
ER  -
TY  - JOUR
PMID  - 7737078
ID  - 1995-17105-001
T1  - Understanding readiness for regular physical activity in older individuals: An application of the theory of planned behavior.
JF  - Health Psychology
A1  - Courneya, Kerry S.
VL  - 14
IS  - 1
SP  - 80
EP  - 87
Y1  - 1995
CY  - US
PB  - American Psychological Association
SN  - 1930-7810(Electronic),0278-6133(Print)
N2  - This study examined whether stage of readiness for regular physical activity (i.e., discrete phases from inactive to active) was related to beliefs concerning perceived social pressure, attitude, perceived control, and intention. Data were collected from 288 older people through the mail. Frequency data indicated that over 50% of the sample had been engaging in regular physical activity for longer than 6 months. Analysis of variance (ANOVA) results showed that all selected variables shared significant variance with stage of readiness, and discrimination among the stages by the selected variables was successful. Path analysis indicated that intention, attitude, and perceived control had direct relationships with stage of readiness. Discussion focused on the utility of these variables for understanding individual differences in stage of readiness for regular physical activity. (PsycInfo Database Record (c) 2022 APA, all rights reserved)
KW  - *Exercise
KW  - *Intention
KW  - *Internal External Locus of Control
KW  - *Peer Pressure
KW  - Physical Activity
M3  - doi:10.1037/0278-6133.14.1.80
DO  - 10.1037/0278-6133.14.1.80
ER  -
TY  - JOUR
ID  - 1991-08217-001
T1  - A self-management package versus a group exercise contingency for increasing on-task behaviour of developmentally handicapped workers.
JF  - Canadian Journal of Behavioural Science / Revue canadienne des sciences du comportement
A1  - Rae, Sharon
A1  - Martin, Garry L.
A1  - Smyk, Brunata
VL  - 22
IS  - 1
SP  - 45
EP  - 58
Y1  - 1990
CY  - Canada
PB  - Canadian Psychological Association
SN  - 1879-2669(Electronic),0008-400X(Print)
N2  - Compared the effects of staff supervision alone to staff supervision plus 1 of 2 strategies for increasing the on-task work behaviors of 6 25–56 yr old mentally handicapped persons. The strategies were self-management (SLM) with individualized consequences and a staff-managed group contingency involving contingent exercise breaks. Data on staff/worker interactions were obtained to quantify staff supervision. The SLM package increased the on-task performance of 4 Ss and was somewhat effective with the remaining 2 Ss. The contingent exercise break showed a clear effect over baseline with only 1 S and less clear effects with 2 additional Ss. Social validity data indicated both the line supervisor and the Ss preferred the SLM package. (French abstract) (PsycINFO Database Record (c) 2016 APA, all rights reserved)
KW  - *Contingency Management
KW  - *Job Performance
KW  - *Self-Management
KW  - *Sheltered Workshops
KW  - Developmental Disabilities
KW  - Time On Task
KW  - Intellectual Development Disorder
M3  - doi:10.1037/h0078940
DO  - 10.1037/h0078940
ER  -
TY  - JOUR
PMID  - 12894809
ID  - 2001-01083-003
T1  - Rumination as a common mechanism relating depressive risk factors to depression.
JF  - Emotion
A1  - Spasojević, Jelena
A1  - Alloy, Lauren B.
VL  - 1
IS  - 1
SP  - 25
EP  - 37
Y1  - 2001
CY  - US
PB  - American Psychological Association
SN  - 1931-1516(Electronic),1528-3542(Print)
N2  - Rumination was examined as a potential common mechanism linking risk factors with depression. Initially nondepressed individuals (N = 137) were assessed for presence of a ruminative response style and 4 other hypothesized risk factors for depression. They were followed for 2.5 yrs. Negative cognitive styles, self-criticism, dependency, neediness, and history of past depression were all significantly associated with rumination. Rumination mediated the predictive relationships of all risk factors except dependency with the number of prospective Diagnostic and Statistical Manual of Mental Disorders (3rd ed., rev.; American Psychiatric Association, 1987) major depressive episodes (MDEs; definite and subthreshold) during the follow-up period. In contrast, private self-consciousness did not mediate any relationships between risk factors and subsequent MDEs. Thus, rumination, as a special kind of self-focus, may act as a general proximal mechanism through which other vulnerability factors affect depression. (PsycINFO Database Record (c) 2016 APA, all rights reserved)
KW  - *Cognitive Style
KW  - *Major Depression
KW  - *Risk Factors
KW  - *Rumination (Cognitive Process)
KW  - *Self-Perception
KW  - Dependency (Personality)
M3  - doi:10.1037/1528-3542.1.1.25
DO  - 10.1037/1528-3542.1.1.25
ER  -
TY  - JOUR
ID  - 1997-38374-005
T1  - Self-referent thought in exercise: The Self-Perception in Exercise Questionnaire.
JF  - European Journal of Psychological Assessment
A1  - Sorensen, Marit
VL  - 13
IS  - 3
SP  - 195
EP  - 205
Y1  - 1997
CY  - Germany
PB  - Hogrefe & Huber Publishers
SN  - 2151-2426(Electronic),1015-5759(Print)
N2  - Describes a pilot study and 3 other studies conducted to develop and validate a questionnaire for adults to determine their self-perceptions related to health-oriented exercise. The pilot study identified items pertinent to the domains considered important in this context, and began the process of selecting items. Study 2 examined the factor structure, reduced the number of items, determined the internal consistency of the factors, and explored the discriminative validity of the questionnaire as to physical activity level and gender. Four factors with a total of 24 items were accepted, measuring mastery of exercise, body perception, social comfort/discomfort in the exercise setting, and perception of fitness. All subscales had acceptable internal consistencies. Preliminary validity was demonstrated by confirming hypothesized differences in scores as to gender, age, and physical activity level. Study 3 examined and demonstrated convergent validity with similar existing subscales. Study 4 examined an English-language version of the questionnaire, confirming the existence of the factors and providing preliminary psychometric evidence of the viability of the questionnaire. (PsycINFO Database Record (c) 2016 APA, all rights reserved)
KW  - *Exercise
KW  - *Questionnaires
KW  - *Self-Perception
KW  - *Test Construction
KW  - Test Validity
M3  - doi:10.1027/1015-5759.13.3.195
DO  - 10.1027/1015-5759.13.3.195
ER  -
TY  - JOUR
ID  - 1999-01183-008
T1  - When the doctor takes off her clothes: Reflections on being seen by patients in the exercise setting.
JF  - Families, Systems, & Health
A1  - Candib, Lucy M.
VL  - 17
IS  - 3
SP  - 349
EP  - 363
Y1  - 1999
CY  - US
PB  - Families, Systems & Health, Inc.
SN  - 1939-0602(Electronic),1091-7527(Print)
N2  - Describes the author's experience of being seen by her women patients while either undressed or exercising at the YWCA. With helpful commentary from some of the patients, the author describes three different kinds of relationships with the patients that resulted: the "family" relationship, the "coaching" relationship, and the relationship of reciprocity. To expand the analysis the author asked other women family physicians to contribute similar experiences. Being perceived as in good health and heterosexual by patients who saw the physicians in exercise settings seemed to enhance the relationship. Having obvious signs of surgery or being known as a lesbian created more complexity for the physician being seen undressed but did no harm to the relationship and was sometimes helpful. For the woman physician to be seen undressed or exercising by women patients is a special kind of self-disclosure that has the potential to reduce the formality of the doctor–patient relationship, reinforce commonalities with patients, and enhance reciprocity. (PsycInfo Database Record (c) 2020 APA, all rights reserved)
KW  - *Experiences (Events)
KW  - *Patients
KW  - *Physicians
KW  - *Therapeutic Processes
KW  - Human Females
M3  - doi:10.1037/h0089876
DO  - 10.1037/h0089876
ER  -
TY  - JOUR
ID  - 1996-10059-001
T1  - Normative values for the Beck Anxiety Inventory, Fear Questionnaire, Penn State Worry Questionnaire, and Social Phobia and Anxiety Inventory.
JF  - Psychological Assessment
A1  - Gillis, Martha M.
A1  - Haaga, David A. F.
A1  - Ford, Gary T.
VL  - 7
IS  - 4
SP  - 450
EP  - 455
Y1  - 1995
CY  - US
PB  - American Psychological Association
SN  - 1939-134X(Electronic),1040-3590(Print)
N2  - Community norms are reported for the Beck Anxiety Inventory (BAI; A. T. Beck, N. Epstein, G. Brown, & R. A. Steer, 1988), Fear Questionnaire (FQ; I. M. Marks & A. Mathews, 1979), Penn State Worry Questionnaire (PSWQ; T. J. Meyer, M. L. Miller, R. L. Metzger, & T. D. Borkovec, 1990), and Social Phobia and Anxiety Inventory (SPAI; S. M. Turner, D. C. Beidel, C. V. Dancu, & M. A. Stanley, 1989). The demographic profile of the samples closely matched the 1990 U.S. national census. On the SPAI, women scored higher than men on the Agoraphobia subscale, and the lowest income group scored higher than higher income participants on the Difference and Social Phobia subscales. Participants under 45 years of age exceeded those aged 45–65 on the BAI, the PSWQ, and FQ Social Phobia, Blood/Injury, and Total Phobia scores. Percentile scores are provided for all measures, as well as discussion of their usefulness for assessing clinical significance of therapy outcomes. (PsycInfo Database Record (c) 2022 APA, all rights reserved)
KW  - *Anxiety Disorders
KW  - *Inventories
KW  - *Questionnaires
KW  - *Social Phobia
KW  - *Test Norms
KW  - Fear
M3  - doi:10.1037/1040-3590.7.4.450
DO  - 10.1037/1040-3590.7.4.450
ER  -
TY  - JOUR
PMID  - 9583346
ID  - 1998-01101-022
T1  - Exercise and the maintenance of weight loss: 1-year follow-up of a controlled clinical trial.
JF  - Journal of Consulting and Clinical Psychology
A1  - Wadden, Thomas A.
A1  - Vogt, Renee A.
A1  - Foster, Gary D.
A1  - Anderson, Drew A.
VL  - 66
IS  - 2
SP  - 429
EP  - 433
Y1  - 1998
CY  - US
PB  - American Psychological Association
SN  - 1939-2117(Electronic),0022-006X(Print)
N2  - This study reports results 1 year after treatment for 77 obese women who had been treated for 48 weeks by diet combined with supervised (a) aerobic exercise, (b) strength training, (c) aerobic plus strength training combined, or (d) no exercise. Mean (± SD) end-of-treatment weight losses for the 4 conditions ranged from 13.5 ± 9.1 kg to 17.3 ± 10.3 kg, but there were no statistically significant differences among groups. Participants in all 4 conditions regained approximately 35% to 55% of their weight loss in the year after treatment; again, there were no significant differences among groups. Participants, however, who reported exercising regularly in the 4 months preceding the follow-up assessment regained significantly less weight than did nonexercisers. (PsycInfo Database Record (c) 2020 APA, all rights reserved)
KW  - *Aerobic Exercise
KW  - *Obesity
KW  - *Weight Control
KW  - *Weightlifting
KW  - *Weight Loss
KW  - Followup Studies
M3  - doi:10.1037/0022-006X.66.2.429
DO  - 10.1037/0022-006X.66.2.429
ER  -
TY  - JOUR
PMID  - 11129364
ID  - 2000-16348-013
T1  - The effect of life events and exercise program format on the adoption and maintenance of exercise behavior.
JF  - Health Psychology
A1  - Oman, Roy F.
A1  - King, Abby C.
VL  - 19
IS  - 6
SP  - 605
EP  - 612
Y1  - 2000
CY  - US
PB  - American Psychological Association
SN  - 1930-7810(Electronic),0278-6133(Print)
N2  - This study prospectively investigated the effects of major life events on subsequent exercise adherence rates of individuals (N = 173) participating in a 2-year, randomized, controlled clinical trial of 3 different exercise conditions (higher-intensity home-based; lower-intensity home-based; and higher-intensity class-based). For 3 of 4 6-month exercise-adherence periods, an analysis of variance indicated a significant main effect (p < .05) for major life events. Compared with participants reporting 0 or 1 major life event, exercise adherence in the maintenance phase was significantly lower for those reporting 3 or 4 major life events regardless of the exercise condition. No significant life-event-exercise-adherence relationship was found in the adoption phase of exercise participation (i.e., Months 1 to 6). The deleterious effect of life events emphasizes the importance of instruction regarding how to prepare for high-risk situations that can lead to missed exercise sessions or to program attrition. (PsycINFO Database Record (c) 2016 APA, all rights reserved)
KW  - *Exercise
KW  - *Health Behavior
KW  - *Life Experiences
KW  - Lifestyle Changes
M3  - doi:10.1037/0278-6133.19.6.605
DO  - 10.1037/0278-6133.19.6.605
ER  -
TY  - JOUR
PMID  - 9108698
ID  - 1997-03701-012
T1  - Rumination and psychological distress among bereaved partners.
JF  - Journal of Personality and Social Psychology
A1  - Nolen-Hoeksema, Susan
A1  - McBride, Angela
A1  - Larson, Judith
VL  - 72
IS  - 4
SP  - 855
EP  - 862
Y1  - 1997
CY  - US
PB  - American Psychological Association
SN  - 1939-1315(Electronic),0022-3514(Print)
N2  - Recently bereaved men who evidenced more negative ruminative thoughts in free-response interviews showed greater psychological distress on several outcome measures both 1 month and 12 months after their loss and less increase in positive morale over this 12-month period. Men who engaged in more analysis of themselves and the meaning of their loss reported greater positive morale 1 month after their loss but showed more persistent depression and absence of positive states of mind over the 12 months following their loss. Finally, men who reported more social friction also evidenced more enduring depressive symptoms over the year than did men who reported less social friction. These results are generally consistent with other studies that have shown that self-reflective, ruminative coping with negative emotions and social friction are associated with longer and more severe periods of depressed mood following stressful events. (PsycINFO Database Record (c) 2016 APA, all rights reserved)
KW  - *Coping Behavior
KW  - *Depression (Emotion)
KW  - *Emotional Adjustment
KW  - *Emotional Responses
KW  - *Grief
KW  - Community Attitudes
KW  - Longitudinal Studies
KW  - Male Homosexuality
M3  - doi:10.1037/0022-3514.72.4.855
DO  - 10.1037/0022-3514.72.4.855
ER  -
TY  - JOUR
PMID  - 2335640
ID  - 1990-20291-001
T1  - Exercise as a treatment for hypertension in low-socioeconomic-status Black children.
JF  - Journal of Consulting and Clinical Psychology
A1  - Danforth, Jeffrey S.
A1  - Allen, Keith D.
A1  - Fitterling, James M.
A1  - Danforth, Julie A.
A1  - Farrar, Debbie
A1  - Brown, Melissa
A1  - Drabman, Ronald S.
VL  - 58
IS  - 2
SP  - 237
EP  - 239
Y1  - 1990
CY  - US
PB  - American Psychological Association
SN  - 1939-2117(Electronic),0022-006X(Print)
N2  - Low-socioeconomic-status (SES) Black children have a higher mean blood pressure than most other groups. The antihypertensive effects of a 12-week aerobic exercise program were examined on 11 low-SES Black children, ages 8–12, who had blood pressure above the 95th percentile. A multiple baseline across three groups of children with baseline and exercise conditions was conducted. After the introduction of the exercise program, there were significant decreases in diastolic and systolic blood pressure. Cardiovascular fitness improved concurrently. The results suggest that vigorous exercise can decrease the blood pressure of low-SES hypertensive Black children. (PsycInfo Database Record (c) 2024 APA, all rights reserved)
KW  - *Aerobic Exercise
KW  - *Hypertension
KW  - *Lower Socioeconomic Status
KW  - Black People
M3  - doi:10.1037/0022-006X.58.2.237
DO  - 10.1037/0022-006X.58.2.237
ER  -
TY  - JOUR
PMID  - 7556039
ID  - 1995-36746-001
T1  - Effects of baseline responses, in-task feelings, and duration of activity on exercise-induced feeling states in women.
JF  - Health Psychology
A1  - Rejeski, W. Jack
A1  - Gauvin, Lise
A1  - Hobson, Michele L.
A1  - Norris, James L.
VL  - 14
IS  - 4
SP  - 350
EP  - 359
Y1  - 1995
CY  - US
PB  - American Psychological Association
SN  - 1930-7810(Electronic),0278-6133(Print)
N2  - This study investigated the hypothesis that the effects of acute aerobic exercise on feeling states may be influenced by the objective dose of activity, subjective responses during exercise, and preexisting levels of feeling states. College-age women (N = 80) completed baseline measures and were then randomly assigned to 1 of 4 conditions: attention control for 10 min, or exercise for 10 min, 25 min, or 40 min. Levels of exertion and affect were assessed during exercise, and posttesting occurred 20 min following activity. Exercise enhanced revitalization in comparison with the control condition; however, this effect occurred only for participants scoring low to moderate on the pretest. In addition, in-task feeling states predicted postexercise revitalization even after we controlled for the treatment, the pretest, and the Pretest × Treatment interaction. (PsycINFO Database Record (c) 2016 APA, all rights reserved)
KW  - *Aerobic Exercise
KW  - *Emotional States
KW  - Stimulus Duration
M3  - doi:10.1037/0278-6133.14.4.350
DO  - 10.1037/0278-6133.14.4.350
ER  -
TY  - JOUR
PMID  - 10619533
ID  - 1999-01690-006
T1  - Reinforcing value of physical activity as a determinant of child activity level.
JF  - Health Psychology
A1  - Epstein, Leonard H.
A1  - Kilanowski, Colleen K.
A1  - Consalvi, Angela R.
A1  - Paluch, Rocco A.
VL  - 18
IS  - 6
SP  - 599
EP  - 603
Y1  - 1999
CY  - US
PB  - American Psychological Association
SN  - 1930-7810(Electronic),0278-6133(Print)
N2  - This study examined whether the relative reinforcing value of physical activity (RRVPA) measured in the laboratory predicted physical activity measured in the natural environment in 32 6–11-year-old children. RRVPA correlated with physical activity level (r = .42, p r = .35, p < .05), not to the duration of those bouts. These results suggest that RRVPA is a determinant of child physical activity level, and that it may be naturally more reinforcing for children to engage in multiple, short exercise bouts than fewer, more extended bouts. (PsycINFO Database Record (c) 2016 APA, all rights reserved)
KW  - *Activity Level
KW  - *Exercise
KW  - *Obesity
KW  - *Physical Activity
KW  - Reinforcement
M3  - doi:10.1037/0278-6133.18.6.599
DO  - 10.1037/0278-6133.18.6.599
ER  -
TY  - JOUR
PMID  - 10619539
ID  - 1999-01690-012
T1  - The rate of sedentary activities determines the reinforcing value of physical activity.
JF  - Health Psychology
A1  - Saelens, Brian E.
A1  - Epstein, Leonard H.
VL  - 18
IS  - 6
SP  - 655
EP  - 659
Y1  - 1999
CY  - US
PB  - American Psychological Association
SN  - 1930-7810(Electronic),0278-6133(Print)
N2  - In this study, the authors examined whether the reinforcing efficacy of sedentary behaviors was related to their base rates. Base rates of 3 sedentary and 1 physical activity were determined for 40 sedentary adults. Participants were randomized to groups in which either high-rate, moderate-rate, low-rate, or no sedentary activity was contingent on being physically active. Noncontingent sedentary activities remained freely available. Contingent high- or moderate-rate sedentary activities increased physical activity, whereas no increases in physical activity were observed for contingent low-rate or control conditions. Thus, sedentary behaviors can be used to reinforce physical activity, their reinforcing efficacy depends in part on their base rates, and they are not completely substitutable. (PsycINFO Database Record (c) 2016 APA, all rights reserved)
KW  - *Activity Level
KW  - *Exercise
KW  - *Physical Activity
KW  - Reinforcement
M3  - doi:10.1037/0278-6133.18.6.655
DO  - 10.1037/0278-6133.18.6.655
ER  -
TY  - JOUR
PMID  - 1286654
ID  - 1993-28648-001
T1  - Acute exercise: Buffering psychosocial stress responses in women.
JF  - Health Psychology
A1  - Rejeski, W. Jack
A1  - Thompson, Amy
A1  - Brubaker, Peter H.
A1  - Miller, Henry S.
VL  - 11
IS  - 6
SP  - 355
EP  - 362
Y1  - 1992
CY  - US
PB  - Lawrence Erlbaum Associates
SN  - 1930-7810(Electronic),0278-6133(Print)
N2  - 48 25–40 yr old women participated in 2 counterbalanced experimental conditions: an attention control and a 40-min bout of aerobic exercise (AE) at 70% heart rate (HR) reserve. The attention control and AE treatments were followed by (1) 30 min of quiet rest, (2) exposure to mental and interpersonal threat, and (3) 5 min of recovery. Blood pressure (BP) and HR were monitored at baseline, during the stressors, and throughout recovery. Self-reported distress was assessed before each stressor and upon completion of the recovery period. Results provide clear evidence that exercise dampened BP reactivity to psychosocial stress. Compared with the attention placebo control, AE reduced both the frequency and intensity of anxiety-related thoughts that occur in anticipation of interpersonal threat and challenge. (PsycINFO Database Record (c) 2016 APA, all rights reserved)
KW  - *Aerobic Exercise
KW  - *Attention
KW  - *Distress
KW  - *Physiological Correlates
KW  - *Stress
KW  - Blood Pressure
KW  - Heart Rate
KW  - Human Females
KW  - Psychological Stress
KW  - Social Stress
M3  - doi:10.1037/0278-6133.11.6.355
DO  - 10.1037/0278-6133.11.6.355
ER  -
TY  - JOUR
PMID  - 12433007
ID  - 2002-18664-003
T1  - Exercise therapy for depression in middle-aged and older adults: Predictors of early dropout and treatment failure.
JF  - Health Psychology
A1  - Herman, Steve
A1  - Blumenthal, James A.
A1  - Babyak, Michael
A1  - Khatri, Parinda
A1  - Craighead, W. Edward
A1  - Krishnan, K. Ranga
A1  - Doraiswamy, P. Murali
VL  - 21
IS  - 6
SP  - 553
EP  - 563
Y1  - 2002
CY  - US
AD  - Blumenthal, James A.: Duke U Medical Ctr, Dept of Psychiatry & Behavioral Sciences, Box 3119, Durham, NC, US, 27710, blume003@mc.duke.edu
PB  - American Psychological Association
SN  - 1930-7810(Electronic),0278-6133(Print)
N2  - Psychosocial factors predicting treatment dropout or failure to benefit from treatment were identified in a randomized trial of exercise therapy and pharmacotherapy for major depression. One hundred fifty-six men and women over age 50 diagnosed with major depressive disorder were assigned to a 16-week program of aerobic exercise, medication (sertraline), or a combination of exercise and medication. Thirty-two patients (21%) failed to complete the program and were considered treatment "dropouts." At the end of 16 weeks, 83 patients (53%) were in remission; the remaining patients not in remission were considered treatment "failures." Baseline levels of self-reported anxiety and life satisfaction were the best predictors of both patient dropout and treatment success or failure across all treatment conditions. (PsycINFO Database Record (c) 2016 APA, all rights reserved)
KW  - *Exercise
KW  - *Major Depression
KW  - *Psychosocial Factors
KW  - *Sertraline
KW  - *Treatment Dropouts
KW  - Drug Therapy
KW  - Prediction
KW  - Treatment Compliance
M3  - doi:10.1037/0278-6133.21.6.553
DO  - 10.1037/0278-6133.21.6.553
ER  -
TY  - JOUR
ID  - 2001-01771-006
T1  - Effects of music, television, and a combination entertainment system on distraction, exercise adherence, and physical output in adults.
JF  - Canadian Journal of Behavioural Science / Revue canadienne des sciences du comportement
A1  - Annesi, James J.
VL  - 33
IS  - 3
SP  - 193
EP  - 202
Y1  - 2001
CY  - Canada
PB  - Canadian Psychological Association
SN  - 1879-2669(Electronic),0008-400X(Print)
N2  - A 14-wk field study tested the effects of various exercise entertainment modalities on distraction, adherence, and physical outputs in 50 male and female adults (aged 22–56 yrs). While no statistically significant differences were found between groups on the distraction measures, the combined music and personal television (with 62 changeable channels) group had significantly lower dropout than either music alone, television (with 4 nonchangeable channels) alone, or a control condition, as well as a trend toward higher attendance. Also, the combined entertainment group participants completed significantly longer exercise sessions than either the control or television-only groups, and demonstrated cardiorespiratory improvements significantly greater than all other groups. Limitations, including the need for improved measurement instrumentation for exercise-related cognitive activity, are given. Practical implications of the findings are discussed. (PsycInfo Database Record (c) 2020 APA, all rights reserved)
KW  - *Compliance
KW  - *Distraction
KW  - *Exercise
KW  - *Physical Fitness
KW  - Radio
KW  - Television Viewing
M3  - doi:10.1037/h0087141
DO  - 10.1037/h0087141
ER  -
TY  - JOUR
PMID  - 9523420
ID  - 1998-00299-018
T1  - Regulating responses to anger: Effects of rumination and distraction on angry mood.
JF  - Journal of Personality and Social Psychology
A1  - Rusting, Cheryl L.
A1  - Nolen-Hoeksema, Susan
VL  - 74
IS  - 3
SP  - 790
EP  - 803
Y1  - 1998
CY  - US
PB  - American Psychological Association
SN  - 1939-1315(Electronic),0022-3514(Print)
N2  - Previous research has found that self-focused rumination maintains or increases depressed mood, whereas distraction decreases depressed mood (S. Nolen-Hoeksema & J. Morrow, 1993; S. Nolen-Hoeksema, J. Morrow, & B. L. Fredrickson, 1993). The present series of experiments examined these mood regulation strategies in the context of an angry mood. In Experiments 1 and 3, rumination increased anger, whereas distraction decreased or had no effect on anger. In Experiments 2 and 4, women were more likely to choose to ruminate when in a neutral mood but to distract themselves following induction of an angry mood. Men were equally likely to choose rumination or distraction, regardless of mood condition. The results are interpreted and discussed within the framework of an associative-network model of anger. (PsycINFO Database Record (c) 2016 APA, all rights reserved)
KW  - *Anger
KW  - *Distraction
KW  - *Introspection
KW  - Self-Monitoring (Personality)
M3  - doi:10.1037/0022-3514.74.3.790
DO  - 10.1037/0022-3514.74.3.790
ER  -
TY  - JOUR
ID  - 1999-05981-008
T1  - The cessation of rumination through self-affirmation.
JF  - Journal of Personality and Social Psychology
A1  - Koole, Sander L.
A1  - Smeets, Karianne
A1  - van Knippenberg, Ad
A1  - Dijksterhuis, Ap
VL  - 77
IS  - 1
SP  - 111
EP  - 125
Y1  - 1999
CY  - US
PB  - American Psychological Association
SN  - 1939-1315(Electronic),0022-3514(Print)
N2  - Drawing from self-affirmation theory (C. M. Steele, 1988) and L. L. Martin and A. Tesser's (1989, 1996) theory of ruminative thinking, the authors hypothesized that people stop ruminating about a frustrated goal when they can affirm an important aspect of the self. In 3 experiments participants were given failure feedback on an alleged IQ test. Failure feedback led to increased rumination (i.e., accessibility of goal-related thoughts) compared with no-failure conditions (Studies 1 and 2). Rumination was reduced when participants could self-affirm after failure (Studies 1 and 2) or before failure (Study 3). In Study 3, self-affirmation led to increased positive affect on a disguised mood test and more positive name letter evaluations. Moreover, the obtained increase in positive affect mediated the effect of self-affumation on rumination. It is concluded that self-affirmation may be an effective way to stop ruminative thinking. (PsycINFO Database Record (c) 2016 APA, all rights reserved)
KW  - *Cognitive Processes
KW  - *Failure
KW  - *Self-Concept
KW  - *Self-Esteem
KW  - Thinking
M3  - doi:10.1037/0022-3514.77.1.111
DO  - 10.1037/0022-3514.77.1.111
ER  -
TY  - JOUR
PMID  - 10762101
ID  - 2000-13978-008
T1  - Integrating stage and continuum models to explain processing of exercise messages and exercise initiation among sedentary college students.
JF  - Health Psychology
A1  - Rosen, Craig S.
VL  - 19
IS  - 2
SP  - 172
EP  - 180
Y1  - 2000
CY  - US
PB  - American Psychological Association
SN  - 1930-7810(Electronic),0278-6133(Print)
N2  - Concepts from the transtheoretical model (J. O. Prochaska, C. C. DiClemente, & J. C. Norcross, 1992), theory of planned behavior (I. Ajzen, 1985), and the elaboration likelihood model (R. E. Petty & J. I Cacioppo, 1986b) were used to examine how exercise readiness impacted processing of exercise messages and exercise initiation. Sedentary college students (n = 147) were assessed for exercise attitude, intent, behavior, and stage of change. Students also listed their thoughts after reading messages with either strong or weak arguments for exercise. Attitude predicted depth of message processing, but stage of change did not. Stage of change and intent at baseline predicted exercise adoption at 1- to 3-month follow-up (n = 134), with baseline activity moderating the effect of intent. Tailoring messages to recipients' depth of processing and interactive effects of intent and behavior on exercise adoption should be considered in future research. (PsycINFO Database Record (c) 2016 APA, all rights reserved)
KW  - *Behavior Change
KW  - *Cognitive Processes
KW  - *Exercise
KW  - *Health Behavior
KW  - *Persuasive Communication
KW  - Models
M3  - doi:10.1037/0278-6133.19.2.172
DO  - 10.1037/0278-6133.19.2.172
ER  -
TY  - JOUR
PMID  - 10431943
ID  - 1999-05732-012
T1  - Correlates of physical activity in a national sample of girls and boys in Grades 4 through 12.
JF  - Health Psychology
A1  - Sallis, James F.
A1  - Prochaska, Judith J.
A1  - Taylor, Wendell C.
A1  - Hill, James O.
A1  - Geraci, John C.
VL  - 18
IS  - 4
SP  - 410
EP  - 415
Y1  - 1999
CY  - US
PB  - American Psychological Association
SN  - 1930-7810(Electronic),0278-6133(Print)
N2  - Psychological, biological, social, and physical environmental variables were examined for their association with physical activity of young people. A national sample of 1,504 parents and children in Grades 4–12 were interviewed by telephone. Twenty-two potential determinants were assessed along with an 11-item child physical activity index (α = .76). Hierarchical multiple regressions were conducted separately for 6 age–sex subgroups. Percentage of variance explained ranged from 18% for boys in Grades 4–6 to 59% for girls in Grades 10–12. Three variables had strong and consistent associations with the child physical activity index that generalized across subgroups: use of afternoon time for sports and physical activity, enjoyment of physical education, and family support for physical activity. These 3 variables should be targeted for change to promote physical activity in all groups of young people. (PsycINFO Database Record (c) 2016 APA, all rights reserved)
KW  - *Activity Level
KW  - *Biology
KW  - *Environment
KW  - *Human Sex Differences
KW  - *Psychosocial Factors
KW  - Age Differences
KW  - Behavior Change
KW  - Health Promotion
KW  - Physical Activity
M3  - doi:10.1037/0278-6133.18.4.410
DO  - 10.1037/0278-6133.18.4.410
ER  -
TY  - JOUR
PMID  - 10519469
ID  - 1999-11229-010
T1  - Specific worry about breast cancer predicts mammography use in women at risk for breast and ovarian cancer.
JF  - Health Psychology
A1  - Diefenbach, Michael A.
A1  - Miller, Suzanne M.
A1  - Daly, Mary B.
VL  - 18
IS  - 5
SP  - 532
EP  - 536
Y1  - 1999
CY  - US
PB  - American Psychological Association
SN  - 1930-7810(Electronic),0278-6133(Print)
N2  - This longitudinal study examined predictors of mammography use among women with a family history of breast cancer participating in a risk assessment and surveillance program (N = 213). Assessed were background variables (age, prior mammography utilization), cognitive variables (perceived vulnerability), and affective variables (cancer worry and general distress). Results of logistic regression analyses predicting adherence 1 year after baseline contact, in which variables of prior utilization, feelings of vulnerability, and general distress were controlled for, indicated that and age were significant predictors of mammography adherence. Results suggest that moderate levels of cancer worry facilitate, rather than undermine, adherence. The results have implications for the construction of educational messages that should be designed to acknowledge feelings of cancer-specific worry and to provide guidance in health protective behaviors. (PsycINFO Database Record (c) 2016 APA, all rights reserved)
KW  - *Age Differences
KW  - *Cancer Screening
KW  - *Mammography
KW  - *Risk Perception
KW  - At Risk Populations
KW  - Breast Neoplasms
KW  - Ovaries
M3  - doi:10.1037/0278-6133.18.5.532
DO  - 10.1037/0278-6133.18.5.532
ER  -
TY  - JOUR
PMID  - 8293731
ID  - 1994-15715-001
T1  - Attitudes, knowledge, and stages of change: A survey of exercise patterns in older Australian women.
JF  - Health Psychology
A1  - Lee, Christina
VL  - 12
IS  - 6
SP  - 476
EP  - 480
Y1  - 1993
CY  - US
PB  - American Psychological Association
SN  - 1930-7810(Electronic),0278-6133(Print)
N2  - Describes a telephone survey of attitudes and behavior relevant to exercise adoption among 286 Australian women (aged 50–64 yrs). Stages of change identified by the transtheoretical model of behavior change were related to attitudes, knowledge, and demographic variables. In comparison with exercisers, precontemplators were older, had lower exercise knowledge, perceived lower levels of family support for exercise, expected fewer psychological benefits from exercise, and rated exercise as less important than avoiding smoking. The main significant difference between contemplators and those in the action or maintenance stage involved the perception of practical barriers. Despite the limitations of this cross-sectional self-report study, it identifies attitudes and knowledge as potential targets for intervention with middle-aged women. (PsycINFO Database Record (c) 2016 APA, all rights reserved)
KW  - *Adult Attitudes
KW  - *Demographic Characteristics
KW  - *Exercise
KW  - *Human Females
KW  - *Knowledge Level
KW  - Stages of Change
M3  - doi:10.1037/0278-6133.12.6.476
DO  - 10.1037/0278-6133.12.6.476
ER  -
TY  - JOUR
PMID  - 1466833
ID  - 1993-17030-001
T1  - Aging, exercise, and attention.
JF  - Psychology and Aging
A1  - Hawkins, Harold L.
A1  - Kramer, Arthur F.
A1  - Capaldi, Deborah
VL  - 7
IS  - 4
SP  - 643
EP  - 653
Y1  - 1992
CY  - US
PB  - American Psychological Association
SN  - 1939-1498(Electronic),0882-7974(Print)
N2  - Investigated the relationship among aging, attentional processes, and exercise in 2 experiments. First, age differences were examined on 2 attentional tasks: a time-sharing task and an attentional flexibility task. Young adults alternated attention between 2 sequenced tasks more rapidly and time-shared the processing of 2 tasks more efficiently than older adults. Then the effect of aerobic exercise was investigated on the same 2 attentional tasks in older adults. Following the 10-wk exercise program, older exercisers showed substantially more improvement in alternation speed and time-sharing efficiency than older controls. Interestingly, this exercise effect was specific to dual-task processing. Both groups of Ss showed equivalent effects on single-task performance. These results indicate that aerobic exercise can exert a beneficial influence on the efficiency of at least 2 different attentional processes in older adults. (PsycINFO Database Record (c) 2016 APA, all rights reserved)
KW  - *Aerobic Exercise
KW  - *Age Differences
KW  - *Aging
KW  - *Divided Attention
KW  - Auditory Perception
KW  - Visual Perception
M3  - doi:10.1037/0882-7974.7.4.643
DO  - 10.1037/0882-7974.7.4.643
ER  -
TY  - JOUR
PMID  - 2373068
ID  - 1990-31356-001
T1  - Effects of obesity, social interactions, and physical environment on physical activity in preschoolers.
JF  - Health Psychology
A1  - Klesges, Robert C.
A1  - Eck, Linda H.
A1  - Hanson, Cindy L.
A1  - Haddock, C. Keith
A1  - Klesges, Lisa M.
VL  - 9
IS  - 4
SP  - 435
EP  - 449
Y1  - 1990
CY  - US
PB  - Lawrence Erlbaum Associates
SN  - 1930-7810(Electronic),0278-6133(Print)
N2  - Examined demographic, environmental, and parent–child interactional correlates of physical activity in 222 preschoolers (aged 3–6 yrs). Results indicate a significant relationship between (1) children's relative weight, parental weight status, and percentage of time spent outdoors, and (2) children's activity levels. Parental obesity was associated with lower levels of physical activity in children. Childhood relative weight was associated with slightly higher levels of physical activity, and more outdoor activity was associated with higher activity levels. Parental participation in children's activities significantly interacted with levels of parental obesity in predicting children's activity levels. (PsycINFO Database Record (c) 2016 APA, all rights reserved)
KW  - *Activity Level
KW  - *Human Sex Differences
KW  - *Obesity
KW  - *Parent Child Relations
KW  - *Physical Activity
KW  - Environment
KW  - Family Background
M3  - doi:10.1037/0278-6133.9.4.435
DO  - 10.1037/0278-6133.9.4.435
ER  -
TY  - JOUR
PMID  - 9803696
ID  - 1998-12527-007
T1  - Use of personal trainers and financial incentives to increase exercise in a behavioral weight-loss program.
JF  - Journal of Consulting and Clinical Psychology
A1  - Jeffery, Robert W.
A1  - Wing, Rena R.
A1  - Thorson, Carolyn
A1  - Burton, Lisa R.
VL  - 66
IS  - 5
SP  - 777
EP  - 783
Y1  - 1998
CY  - US
PB  - American Psychological Association
SN  - 1939-2117(Electronic),0022-006X(Print)
N2  - Exercise is the best predictor of long-term weight loss. This study evaluated two strategies for improving exercise adherence and long-term weight loss in obese outpatients. Obese men and women (N = 193) were randomized to 1 of 5 treatment groups for 18 months: standard behavior therapy (SBT); SBT with supervised walks (SW) 3 times per week; SBT + SW with personal trainers (PT), who walked with participants, made phone reminders, and did make-up SW; SBT + SW with monetary incentives (I) for completing SW; and SBT + SW + PT + I. Both PT and I enhanced attendance at SWs, the combination producing the best adherence. Increased walk attendance did not result in higher overall energy expenditure, however, and long-term weight loss was also not improved. Post hoc analyses suggest that the level of exercise needed for successful long-term weight loss is much higher than that usually recommended in behavioral treatment programs. (PsycInfo Database Record (c) 2020 APA, all rights reserved)
KW  - *Behavior Therapy
KW  - *Exercise
KW  - *Monetary Incentives
KW  - *Obesity
KW  - Weight Loss
M3  - doi:10.1037/0022-006X.66.5.777
DO  - 10.1037/0022-006X.66.5.777
ER  -
TY  - JOUR
PMID  - 11714186
ID  - 2001-05135-006
T1  - Telephone versus mail interventions for maintenance of physical activity in older adults.
JF  - Health Psychology
A1  - Castro, Cynthia M.
A1  - King, Abby C.
A1  - Brassington, Glenn S.
VL  - 20
IS  - 6
SP  - 438
EP  - 444
Y1  - 2001
CY  - US
AD  - Castro, Cynthia M.: Stanford Center for Research in Disease Prevention, 730 Welch Road, Suite B, Stanford, CA, US, 94304-1583, cynthia.castro@stanford.edu
PB  - American Psychological Association
SN  - 1930-7810(Electronic),0278-6133(Print)
N2  - Although telephones and the mail are often used to promote physical activity, their ability to produce long-term maintenance is unclear. In this study, 140 men and women aged 50–65 years received 1 year of telephone counseling aimed at the adoption of higher (i.e., more vigorous) versus lower intensity (i.e., moderate) exercise. After 1 year, participants were rerandomized to a 2nd year of contact via (a) telephone and mail or (b) predominantly mail. Participants who were prescribed higher intensity exercise and who predominantly received mail had better exercise adherence during the maintenance year than those who received telephone and mail. Both strategies were effective in promoting maintenance in the lower intensity condition. Results suggest that after successful adoption of physical activity with the help of telephone counseling, less intensive interventions are successful for physical activity maintenance in older adults. (PsycINFO Database Record (c) 2016 APA, all rights reserved)
KW  - *Exercise
KW  - *Health Behavior
KW  - *Health Promotion
KW  - *Telephone Systems
KW  - *Written Communication
KW  - Physical Activity
M3  - doi:10.1037/0278-6133.20.6.438
DO  - 10.1037/0278-6133.20.6.438
ER  -
TY  - JOUR
ID  - 2002-00338-006
T1  - Does barrier efficacy mediate the gender-exercise adherence relationship during phase II cardiac rehabilitation?
JF  - Rehabilitation Psychology
A1  - Blanchard, Chris M.
A1  - Rodgers, Wendy M.
A1  - Courneya, Kerry S.
A1  - Daub, Bill
A1  - Knapik, Grant
VL  - 47
IS  - 1
SP  - 106
EP  - 120
Y1  - 2002
CY  - US
AD  - Blanchard, Chris M.: American Cancer Society, Behavioral Research Center, 1599 Clifton Raod, NE, Atlanta, GA, US, 30329, chris.blanchard@cancer.org
PB  - Educational Publishing Foundation
SN  - 1939-1544(Electronic),0090-5550(Print)
N2  - Objective: To determine whether barrier efficacy (i.e., confidence in one's ability to perform an elemental task under challenging conditions) mediated the gender-exercise adherence relationship in Phase 11 cardiac rehabilitation. Study Design and Participants: A questionnaire concerning 9 exercise barriers was administered to 98 Phase 11 cardiac rehabilitation patients (50 male and 48 female). Results: Men had significantly higher exercise adherence rates, F(l, 96) = 7.22, p = .01, effect size = .53, and barrier efficacy, F(l, 95) = 17.50, p < .001, effect size = .79. Partial correlations demonstrated that barrier efficacy mediated the gender-exercise adherence relationship during Phase 11 rehabilitation. Specifically, men had significantly higher barrier efficacy overall and efficacy for overcoming (a) fear of having a cardiac event, (b) back pain, (c) medication side effects, (d) lack of time, (e) angina, and (f) the expense to exercise, which in turn was associated with higher exercise adherence during Phase 11 cardiac rehabilitation compared with women. Conclusion: Interventions should focus on building women's self-efficacy for overcoming specific exercise barriers during Phase II cardiac rehabilitation. (PsycINFO Database Record (c) 2016 APA, all rights reserved)
KW  - *Exercise
KW  - *Human Sex Differences
KW  - *Rehabilitation
KW  - *Self-Efficacy
KW  - *Treatment Compliance
KW  - Cardiovascular Disorders
M3  - doi:10.1037/0090-5550.47.1.106
DO  - 10.1037/0090-5550.47.1.106
ER  -
TY  - JOUR
PMID  - 1430606
ID  - 1993-12653-001
T1  - Relationship between dietary restraint, energy intake, physical activity, and body weight: A prospective analysis.
JF  - Journal of Abnormal Psychology
A1  - Klesges, Robert C.
A1  - Isbell, Terry R.
A1  - Klesges, Lisa M.
VL  - 101
IS  - 4
SP  - 668
EP  - 674
Y1  - 1992
CY  - US
PB  - American Psychological Association
SN  - 1939-1846(Electronic),0021-843X(Print)
N2  - Dietary, activity, and body weight differences in high- and low-restrained eaters and the independent impact of dietary restraint on body weight change were evaluated in 287 adults (141 men, 146 women) followed over a 1-yr period. Analyses of measures of energy intake, physical activity, and dietary restraint indicated that high-restraint eaters did not differ in physical activity compared to low-restrained eaters at baseline but were ingesting significantly fewer kcal/lb and a higher percentage of the diet from fat. Body mass was significantly greater in both high-restrained men and high-restrained women than in their low-restrained counterparts. Regression modeling procedures revealed that weight and body mass at baseline were related to weight gain in men. In contrast, weight gain in women was predicted by baseline weight and higher restraint scores. Results indicate that dietary restraint is associated with weight gain in women but not in men. (PsycInfo Database Record (c) 2022 APA, all rights reserved)
KW  - *Body Weight
KW  - *Diets
KW  - *Exercise
KW  - *Food Intake
KW  - *Ingestion
KW  - Longitudinal Studies
KW  - Physical Activity
M3  - doi:10.1037/0021-843X.101.4.668
DO  - 10.1037/0021-843X.101.4.668
ER  -
TY  - JOUR
ID  - 2000-03303-003
T1  - Influences of variations in body hydration on cognitive function: Effect of hyperhydration, heat stress, and exercise-induced dehydration.
JF  - Journal of Psychophysiology
A1  - Cian, C.
A1  - Koulmann, N.
A1  - Barraud, P. A.
A1  - Raphel, C.
A1  - Jimenez, C.
A1  - Melin, B.
VL  - 14
IS  - 1
SP  - 29
EP  - 36
Y1  - 2000
CY  - Germany
PB  - Hogrefe & Huber Publishers
SN  - 2151-2124(Electronic),0269-8803(Print)
N2  - Submitted 8 healthy, endurance trained men (mean age 27.4 yrs), unacclimated to heat,  to variations in body hydration. The Ss were kept euhydrated, dehydrated by controlled passive hyperthermia or exercise on a treadmill up to a weight loss of 2.8%, or hyperhydrated using a solution containing glycerol, with a total ingested volume equal to 21.4 ml/kg of body weight. On completion of a 90-min recovery period, the Ss were assigned a pedaling exercise and psychological tests of perceptive discrimination, psycho-motor skill, memory, fatigue and mood, were administered. Both dehydration conditions impaired cognitive abilities without any relative differences between them. Following arm crank exercise, further effects of dehydration were found for tracking performance only. Moreover, long-term memory was impaired in both control and hydration situations, whereas there was no decrement in performance in the hyperhydration condition. (PsycINFO Database Record (c) 2016 APA, all rights reserved)
KW  - *Cognitive Ability
KW  - *Dehydration
KW  - *Emotional States
KW  - *Exercise
KW  - *Hyperthermia
KW  - Fatigue
KW  - Heat Effects
KW  - Long Term Memory
KW  - Perceptual Discrimination
KW  - Short Term Memory
KW  - Visual Tracking
M3  - doi:10.1027/0269-8803.14.1.29
DO  - 10.1027/0269-8803.14.1.29
ER  -
TY  - JOUR
PMID  - 9086690
ID  - 1997-07825-008
T1  - Exercise in the treatment of obesity: Effects of four interventions on body composition, resting energy expenditure, appetite, and mood.
JF  - Journal of Consulting and Clinical Psychology
A1  - Wadden, Thomas A.
A1  - Vogt, Renee A.
A1  - Andersen, Ross E.
A1  - Bartlett, Susan J.
A1  - Foster, Gary D.
A1  - Kuehnel, Robert H.
A1  - Wilk, Joshua
A1  - Weinstock, Ruth
A1  - Buckenmeyer, Philip
A1  - Berkowitz, Robert I.
A1  - Steen, Suzanne N.
VL  - 65
IS  - 2
SP  - 269
EP  - 277
Y1  - 1997
CY  - US
PB  - American Psychological Association
SN  - 1939-2117(Electronic),0022-006X(Print)
N2  - This study investigated changes in body composition, resting energy expenditure (REE), appetite, and mood in 128 obese women who were randomly assigned to 1 of 4 treatment conditions: diet alone, diet plus aerobic training, diet plus strength training, or diet combined with aerobic and strength training (i.e., combined training). All women received the same 48-week group behavioral program and were prescribed the same diet. Exercising participants were provided 3 supervised exercise sessions per week for the 1st 28 weeks and 2 sessions weekly thereafter. Participants across the 4 conditions achieved a mean weight loss of 16.5 ±6.8 kg at Week 24, which decreased to 15.1 ±8.4 kg and Week 48. There were no significant differences among conditions at any time in changes in weight or body composition. Women who received aerobic training displayed significantly smaller reductions in REE at Week 24 than did those who received strength training. There were no other significant differences among conditions at any time on this variable or in changes in appetite or mood. (PsycINFO Database Record (c) 2016 APA, all rights reserved)
KW  - *Diets
KW  - *Emotional States
KW  - *Exercise
KW  - *Obesity
KW  - *Weight Control
KW  - Aerobic Exercise
KW  - Appetite
KW  - Body Size
KW  - Body Weight
KW  - Energy Expenditure
KW  - Physiology
M3  - doi:10.1037/0022-006X.65.2.269
DO  - 10.1037/0022-006X.65.2.269
ER  -
TY  - JOUR
PMID  - 9086691
ID  - 1997-07825-009
T1  - Effects of group- versus home-based exercise in the treatment of obesity.
JF  - Journal of Consulting and Clinical Psychology
A1  - Perri, Michael G.
A1  - Martin, A. Daniel
A1  - Leermakers, Elizabeth A.
A1  - Sears, Samuel F.
A1  - Notelovitz, Morris
VL  - 65
IS  - 2
SP  - 278
EP  - 285
Y1  - 1997
CY  - US
PB  - American Psychological Association
SN  - 1939-2117(Electronic),0022-006X(Print)
N2  - This study examined the effects of 2 aerobic exercise regimens on exercise participation, fitness, eating patterns, treatment adherence, and weight changes in 49 obese women undergoing a year-long behavioral weight loss program. Participants were assigned randomly to weight loss treatment plus either group- or home-based exercise. All participants were instructed to complete a moderate-intensity walking program (30 min/day, 5 days/week). Group exercise participants were provided with 3 supervised group exercise sessions per week for the 1st 26 weeks and with 2 sessions per week thereafter. Home exercise participants were instructed to complete all exercise in their home environment. After 6 months, both conditions displayed significant improvements in exercise participation, fitness, eating patterns, and weight loss. At 12 months, the home-based program showed superior performance to the group condition in exercise participation and treatment adherence; at 15 months, participants in the home program demonstrated significantly greater weight losses than those in the group program. (PsycINFO Database Record (c) 2016 APA, all rights reserved)
KW  - *Aerobic Exercise
KW  - *Group Counseling
KW  - *Obesity
KW  - *Treatment Compliance
KW  - *Weight Control
KW  - Body Weight
KW  - Ingestion
KW  - Physical Fitness
KW  - Physiology
M3  - doi:10.1037/0022-006X.65.2.278
DO  - 10.1037/0022-006X.65.2.278
ER  -
TY  - JOUR
PMID  - 8749589
ID  - 1996-15354-001
T1  - Predictors of adherence to a structured exercise program for older women.
JF  - Psychology and Aging
A1  - Williams, Philippa
A1  - Lord, Stephen R.
VL  - 10
IS  - 4
SP  - 617
EP  - 624
Y1  - 1995
CY  - US
PB  - American Psychological Association
SN  - 1939-1498(Electronic),0882-7974(Print)
N2  - This study examined whether psychological, physiological, and health and lifestyle measures were associated with adherence to a structured exercise program for older women. Women aged 60 to 85 years (N = 102), randomly recruited from the community, were assessed on these measures before and after a 12-month exercise trial. Sixty-nine women completed the trial, and 54 continued participation after the trial for at least 6 months. Adherence was examined at various stages during the trial. Multiple regression analysis revealed that reduced muscle strength, slow reaction time, and psychoactive drug use explained most of the variance in adherence during the trial. In contrast, muscle strength, reasoning ability, depression, and self-reported improvement in strength best predicted continued participation after the trial. The findings have implications for community-based exercise programs and research trials. (PsycINFO Database Record (c) 2016 APA, all rights reserved)
KW  - *Disorders
KW  - *Exercise
KW  - *Health Behavior
KW  - *Lifestyle
KW  - *Mental Health
KW  - Human Females
KW  - Psychodynamics
M3  - doi:10.1037/0882-7974.10.4.617
DO  - 10.1037/0882-7974.10.4.617
ER  -
TY  - JOUR
PMID  - 11515738
ID  - 2001-11106-003
T1  - Exercise duration and mood state: How much is enough to feel better?
JF  - Health Psychology
A1  - Hansen, Cheryl J.
A1  - Stevens, Larry C.
A1  - Coast, J. Richard
VL  - 20
IS  - 4
SP  - 267
EP  - 275
Y1  - 2001
CY  - US
PB  - American Psychological Association
SN  - 1930-7810(Electronic),0278-6133(Print)
N2  - The effects of exercise duration on mood state were examined. In a repeated-measures design, the Profile of Mood States inventory (D. M. McNair, M. Lorr, & L. F. Droppleman, 1971) was administered before and after 1 quiet resting trial and 3 exercise trials of 10, 20, and 30 min on a bicycle ergometer. Heart rate levels were controlled at 60% of the participant's estimated V02max level. An overall analysis of variance found improved levels of vigor with reduced levels of confusion, fatigue, and total negative mood. Planned analyses revealed that the improvements in vigor, fatigue, and total mood occurred after 10 min of exercise, with progressive improvements in confusion over 20 min and with no additional improvement over longer periods. These results complement current recommendations, which suggest that to experience positive fitness and health benefits, healthy adults should participate in a total of 30 min of moderate physical exercise daily, accumulated in short bouts throughout the day. (PsycINFO Database Record (c) 2016 APA, all rights reserved)
KW  - *Aerobic Exercise
KW  - *Emotional States
KW  - Health Behavior
M3  - doi:10.1037/0278-6133.20.4.267
DO  - 10.1037/0278-6133.20.4.267
ER  -
TY  - JOUR
PMID  - 12211508
ID  - 2002-17594-001
T1  - Obese, older adults with knee osteoarthritis: Weight loss, exercise, and quality of life.
JF  - Health Psychology
A1  - Rejeski, W. Jack
A1  - Focht, Brian C.
A1  - Messier, Steven P.
A1  - Morgan, Tim
A1  - Pahor, Marco
A1  - Penninx, Brenda
VL  - 21
IS  - 5
SP  - 419
EP  - 426
Y1  - 2002
CY  - US
AD  - Rejeski, W. Jack: Wake Forest U, Dept of Health & Exercise Science, Box 7868, Winston-Salem, NC, US, 27109, rejeski@wfu.edu
PB  - American Psychological Association
SN  - 1930-7810(Electronic),0278-6133(Print)
N2  - This study examined the effects of dietary weight loss and exercise on the health-related quality of life (HRQL) of overweight and obese, older adults with knee osteoarthritis. A total of 316 older men and women with documented evidence of knee osteoarthritis were randomly assigned to 1 of 4 18-month interventions: dietary weight loss, exercise, dietary weight loss and exercise, or healthy lifestyle control. Measures included the SF-36 Health Survey and satisfaction with body function and appearance. Results revealed that the combined diet and exercise intervention had the most consistent, positive effect on HRQL compared with the control group; however, findings were restricted to measures of physical health or psychological outcomes that are related to the physical self. (PsycINFO Database Record (c) 2016 APA, all rights reserved)
KW  - *Arthritis
KW  - *Exercise
KW  - *Obesity
KW  - *Quality of Life
KW  - *Weight Control
KW  - Aging
KW  - Behavior Modification
KW  - Food Intake
KW  - Health
KW  - Knee
KW  - Weight Loss
M3  - doi:10.1037/0278-6133.21.5.419
DO  - 10.1037/0278-6133.21.5.419
ER  -
TY  - JOUR
PMID  - 12211512
ID  - 2002-17594-005
T1  - Adherence to exercise prescriptions: Effects of prescribing moderate versus higher levels of intensity and frequency.
JF  - Health Psychology
A1  - Perri, Michael G.
A1  - Anton, Stephen D.
A1  - Durning, Patricia E.
A1  - Ketterson, Timothy U.
A1  - Sydeman, Sumner J.
A1  - Berlant, Nicole E.
A1  - Kanasky Jr., William F.
A1  - Newton Jr., Robert L.
A1  - Limacher, Marian C.
A1  - Martin, A. Daniel
VL  - 21
IS  - 5
SP  - 452
EP  - 458
Y1  - 2002
CY  - US
AD  - Perri, Michael G.: U Florida, Health Science Ctr, Dept of Clinical & Health Psychology, P.O. Box 100165, Gainesville, FL, US, 32610-0165, mperri@hp.ufl.edu
PB  - American Psychological Association
SN  - 1930-7810(Electronic),0278-6133(Print)
N2  - Sedentary adults (N = 379) were randomly assigned in a 2 x 2 design to walk 30 min per day at a frequency of either 3-4 or 5-7 days per week, at an intensity of either 45%-55% or 65%-75% of maximum heart rate reserve. Analyses of exercise accumulated over 6 months showed greater amounts completed in the higher frequency (p = .0001) and moderate intensity (p = .021) conditions. Analyses of percentage of prescribed exercise completed showed greater adherence in the moderate intensity (p = .02) condition. Prescribing a higher frequency increased the accumulation of exercise without a decline in adherence, whereas prescribing a higher intensity decreased adherence and resulted in the completion of less exercise. (PsycINFO Database Record (c) 2016 APA, all rights reserved)
KW  - *Energy Expenditure
KW  - *Exercise
KW  - *Health Behavior
KW  - Treatment Compliance
M3  - doi:10.1037/0278-6133.21.5.452
DO  - 10.1037/0278-6133.21.5.452
ER  -
TY  - JOUR
PMID  - 12211513
ID  - 2002-17594-006
T1  - Examining social-cognitive determinants of intention and physical activity among Black and White adolescent girls using structural equation modeling.
JF  - Health Psychology
A1  - Motl, Robert W.
A1  - Dishman, Rod K.
A1  - Saunders, Ruth P.
A1  - Dowda, Marsha
A1  - Felton, Gwen
A1  - Ward, Dianne S.
A1  - Pate, Russell R.
VL  - 21
IS  - 5
SP  - 459
EP  - 467
Y1  - 2002
CY  - US
AD  - Dishman, Rod K.: U Georgia, Ramsey Student Ctr, Dept of Exercise Science, 300 River Road, Athens, GA, US, 30602-6554, rdishman@coe.uga.edu
PB  - American Psychological Association
SN  - 1930-7810(Electronic),0278-6133(Print)
N2  - Structural equation modeling was used to evaluate components within the theories of reasoned action (TRA), planned behavior (TPB), and self-efficacy (SET) for understanding moderate and vigorous physical activity among 1,797 Black and White adolescent girls. Modest to strong support was provided for components of TPB and SET; weak support was provided for components of TRA. Perceived behavioral control was related to vigorous physical activity. Self-efficacy was related to moderate and vigorous physical activity, and it accounted for the effect of intention on physical activity. The observed relationships were similar between Black and White girls. Self-efficacy and perceived behavioral control are independent influences on physical activity among Black and White adolescent girls and warrant study as potential mediators in physical activity interventions. (PsycInfo Database Record (c) 2024 APA, all rights reserved)
KW  - *Exercise
KW  - *Intention
KW  - *Psychosocial Factors
KW  - *Racial and Ethnic Differences
KW  - *Sociocultural Factors
KW  - Adolescent Development
KW  - Human Females
KW  - Physical Activity
KW  - Reasoning
KW  - Self-Efficacy
KW  - Structural Equation Modeling
KW  - Black People
KW  - White People
M3  - doi:10.1037/0278-6133.21.5.459
DO  - 10.1037/0278-6133.21.5.459
ER  -
TY  - JOUR
PMID  - 1388868
ID  - 1993-02836-001
T1  - Exercise adherence or maintenance among older adults: 1-year follow-up study.
JF  - Psychology and Aging
A1  - Emery, Charles F.
A1  - Hauck, Emily R.
A1  - Blumenthal, James A.
VL  - 7
IS  - 3
SP  - 466
EP  - 470
Y1  - 1992
CY  - US
PB  - American Psychological Association
SN  - 1939-1498(Electronic),0882-7974(Print)
N2  - Follow-up evaluation was conducted of 101 older men and women (mean age 67 yrs) who had participated in a randomized study of physiological and psychological effects of aerobic exercise. 85 Ss completed the follow-up evaluation, and almost all of them (94%) reported continuing with physical activity, as assessed by a self-report measure. Total energy expenditure was calculated as an indicator of exercise maintenance, and energy expenditure at follow-up was predicted from measures of physiological functioning, psychological well-being, and cognitive functioning obtained at the conclusion of the structured exercise program. Greater cardiorespiratory endurance, faster psychomotor speed, and lower anxiety predicted exercise behavior at follow-up, accounting for 13% of the variance in exercise behavior. Gender was not a significant predictor of exercise behavior. (PsycINFO Database Record (c) 2016 APA, all rights reserved)
KW  - *Activity Level
KW  - *Aerobic Exercise
KW  - *Health Behavior
KW  - Cognitive Ability
KW  - Followup Studies
KW  - Health
KW  - Human Sex Differences
KW  - Mental Health
M3  - doi:10.1037/0882-7974.7.3.466
DO  - 10.1037/0882-7974.7.3.466
ER  -
TY  - JOUR
PMID  - 11016119
ID  - 2000-05424-015
T1  - The role of rumination in depressive disorders and mixed anxiety/depressive symptoms.
JF  - Journal of Abnormal Psychology
A1  - Nolen-Hoeksema, Susan
VL  - 109
IS  - 3
SP  - 504
EP  - 511
Y1  - 2000
CY  - US
PB  - American Psychological Association
SN  - 1939-1846(Electronic),0021-843X(Print)
N2  - Several studies have shown that people who engage in ruminative responses to depressive symptoms have higher levels of depressive symptoms over time, after accounting for baseline levels of depressive symptoms. The analyses reported here showed that rumination also predicted depressive disorders, including new onsets of depressive episodes. Rumination predicted chronicity of depressive disorders before accounting for the effects of baseline depressive symptoms but not after accounting for the effects of baseline depressive symptoms. Rumination also predicted anxiety symptoms and may be particularly characteristic of people with mixed anxiety/depressive symptoms. (PsycInfo Database Record (c) 2022 APA, all rights reserved)
KW  - *Anxiety
KW  - *Cognitive Style
KW  - *Major Depression
KW  - Symptoms
M3  - doi:10.1037/0021-843X.109.3.504
DO  - 10.1037/0021-843X.109.3.504
ER  -
TY  - JOUR
PMID  - 10573879
ID  - 1999-01257-011
T1  - Why ruminators are poor problem solvers: Clues from the phenomenology of dysphoric rumination.
JF  - Journal of Personality and Social Psychology
A1  - Lyubomirsky, Sonja
A1  - Tucker, Kari L.
A1  - Caldwell, Nicole D.
A1  - Berg, Kimberly
VL  - 77
IS  - 5
SP  - 1041
EP  - 1060
Y1  - 1999
CY  - US
PB  - American Psychological Association
SN  - 1939-1315(Electronic),0022-3514(Print)
N2  - The phenomenology of dysphoric rumination and its consequences for problem solving were explored in 3 studies. In Study 1, self-focused rumination, compared with distraction, led dysphoric participants to rate their own biggest problems as severe and unsolvable and to report a reduced likelihood of actually implementing their solutions. Clues into the mechanisms behind these findings were explored in Study 2. The results showed that dysphoric ruminative thought is characterized by a focus on personal problems combined with a negative tone, self-criticism, and self-blame for problems as well as reduced self-confidence, optimism, and perceived control. Finally, Study 3 revealed a direct relationship between the negatively biased content of ruminative thoughts and reduced willingness to solve one's problems. Implications of these findings for the consequences of self-focused rumination are discussed. (PsycINFO Database Record (c) 2016 APA, all rights reserved)
KW  - *Depression (Emotion)
KW  - *Expectations
KW  - *Problem Solving
KW  - *Self-Efficacy
KW  - *Thinking
KW  - Cognitions
KW  - Cognitive Style
KW  - Distraction
KW  - Pessimism
KW  - Self-Perception
M3  - doi:10.1037/0022-3514.77.5.1041
DO  - 10.1037/0022-3514.77.5.1041
ER  -
TY  - JOUR
PMID  - 11019482
ID  - 2007-17294-001
T1  - An exercise in improving suicide reporting in print media.
JF  - Crisis: The Journal of Crisis Intervention and Suicide Prevention
A1  - Michel, Konrad
A1  - Wyss, Kathrin
A1  - Frey, Conrad
A1  - Valach, Ladislav
VL  - 21
IS  - 2
SP  - 71
EP  - 79
Y1  - 2000
CY  - Germany
AD  - Michel, Konrad: Psychiatrische Poliklinik, University Hospital, Bern, Switzerland, CH-3010, konrad.michel@pupk.unibe.ch
PB  - Hogrefe & Huber Publishers
SN  - 2151-2396(Electronic),0227-5910(Print)
N2  - This study was conducted to support the publication of guidelines for media reporting on suicide. First, quantitative and qualitative aspects of suicide reporting in Swiss print media were surveyed over a time span of 8 months. The results were presented at a national press conference, and written guidelines for suicide reporting were sent out to all newspaper editors. The results of the survey and the guidelines were discussed in a personal meeting with the Editor-in-Chief of the main tabloid. After the publication of the guidelines a second, identical survey was conducted. The main variables regarding frequency, form, and content of the newspaper reports before and after the press conference were compared. The number of articles, on the one hand, increased over the 3 years between the first and second survey, but the quality of reporting clearly improved on the other. The personal contact with the editor of the tabloid was probably the most effective means of intervention. (PsycInfo Database Record (c) 2023 APA, all rights reserved)
KW  - *Newspapers
KW  - *Print Media
KW  - Suicide
M3  - doi:10.1027/0227-5910.21.2.71
DO  - 10.1027/0227-5910.21.2.71
ER  -
TY  - JOUR
PMID  - 10357510
ID  - 1999-13497-011
T1  - Manipulating self-efficacy in the exercise environment in women: Influences on affective responses.
JF  - Health Psychology
A1  - McAuley, Edward
A1  - Talbot, Heidi-Mai
A1  - Martinez, Suzanne
VL  - 18
IS  - 3
SP  - 288
EP  - 294
Y1  - 1999
CY  - US
PB  - American Psychological Association
SN  - 1930-7810(Electronic),0278-6133(Print)
N2  - Self-efficacy was experimentally manipulated in an exercise context, and its effect on affective responses was examined. College women (N = 46) were randomly assigned to a high- or low-efficacy condition, and efficacy expectations were manipulated by means of bogus feedback and graphs depicting contrived normative data. The manipulation successfully influenced affective responses, with participants in the high-efficacy group reporting more positive and less negative affect than did the low-efficacy group. Efficacy was significantly related to feeling-state responses during and after activity but only in the high-efficacy condition. The results suggest that self-efficacy can be manipulated and that these changes are related to the affective experience associated with exercise. Such findings may have important implications for the roles played by self-efficacy and affect in exercise adherence. (PsycINFO Database Record (c) 2016 APA, all rights reserved)
KW  - *Emotional States
KW  - *Exercise
KW  - *Physical Fitness
KW  - *Self-Efficacy
KW  - Human Females
M3  - doi:10.1037/0278-6133.18.3.288
DO  - 10.1037/0278-6133.18.3.288
ER  -
TY  - JOUR
PMID  - 7643299
ID  - 1995-40577-001
T1  - Effects of self-focused rumination on negative thinking and interpersonal problem solving.
JF  - Journal of Personality and Social Psychology
A1  - Lyubomirsky, Sonja
A1  - Nolen-Hoeksema, Susan
VL  - 69
IS  - 1
SP  - 176
EP  - 190
Y1  - 1995
CY  - US
PB  - American Psychological Association
SN  - 1939-1315(Electronic),0022-3514(Print)
N2  - Hypotheses about the effects of self-focused rumination on interpretations of events and interpersonal problem solving were tested in 3 studies with dysphoric and nondysphoric participants. Study 1 supported the hypothesis that dysphoric participants induced to ruminatively self-focus on their feelings and personal characteristics would endorse more negative, biased interpretations of hypothetical situations than dysphoric participants induced to distract themselves from their mood, or nondysphoric participants. Study 2 showed that dysphoric participants who ruminated were more pessimistic about positive events in their future than the other 3 groups. Study 3 showed that dysphoric ruminating participants generated less effective solutions to interpersonal problems than the other 3 groups. In Studies 1 and 3, dysphoric ruminating participants also offered the most pessimistic explanations for interpersonal problems and hypothetical negative events. In all 3 studies, dysphoric participants who distracted were as optimistic and effective in solving problems as nondysphoric participants. (PsycINFO Database Record (c) 2016 APA, all rights reserved)
KW  - *Cognitions
KW  - *Major Depression
KW  - *Problem Solving
KW  - Pessimism
M3  - doi:10.1037/0022-3514.69.1.176
DO  - 10.1037/0022-3514.69.1.176
ER  -
TY  - JOUR
PMID  - 10074710
ID  - 1999-00753-009
T1  - Private self-consciousness and the five-factor model of personality: Distinguishing rumination from reflection.
JF  - Journal of Personality and Social Psychology
A1  - Trapnell, Paul D.
A1  - Campbell, Jennifer D.
VL  - 76
IS  - 2
SP  - 284
EP  - 304
Y1  - 1999
CY  - US
PB  - American Psychological Association
SN  - 1939-1315(Electronic),0022-3514(Print)
N2  - A distinction between ruminative and reflective types of private self-attentiveness is introduced and evaluated with respect to L. R. Goldberg's (1982) list of 1,710 English trait adjectives (Study 1), the five-factor model of personality (FFM) and A. Fenigstein, M. F. Scheier, and A. Buss's (1976) Self-Consciousness Scales (Study 2), and previously reported correlates and effects of private self-consciousness (PrSC; Studies 3 and 4). Results suggest that the PrSC scale confounds two unrelated, motivationally distinct dispositions—rumination and reflection—and that this confounding may account for the "self-absorption paradox" implicit in PrSC research findings: Higher PrSC scores are associated with more accurate and extensive self-knowledge yet higher levels of psychological distress. The potential of the FFM to provide a comprehensive framework for conceptualizing self-attentive dispositions, and to order and integrate research findings within this domain, is discussed. (PsycINFO Database Record (c) 2016 APA, all rights reserved)
KW  - *Factor Structure
KW  - *Measurement
KW  - *Personality Traits
KW  - *Self-Perception
KW  - Five Factor Personality Model
KW  - Rating Scales
M3  - doi:10.1037/0022-3514.76.2.284
DO  - 10.1037/0022-3514.76.2.284
ER  -
TY  - JOUR
PMID  - 1757661
ID  - 1992-12676-001
T1  - Worry is reasonable: The role of explanations in pessimism about future personal events.
JF  - Journal of Abnormal Psychology
A1  - MacLeod, Andrew K.
A1  - Williams, J. Mark
A1  - Bekerian, D. A.
VL  - 100
IS  - 4
SP  - 478
EP  - 486
Y1  - 1991
CY  - US
PB  - American Psychological Association
SN  - 1939-1846(Electronic),0021-843X(Print)
N2  - Examined one component of worry, elevated subjective probabilities of negative events, and attempted to elucidate the cognitive processes on which this is based. The results suggest that the pessimistic subjective probabilities shown by chronic worriers can be understood using general theories of judgment, specifically, by the use of the availability heuristic (A. Tversky and D. Kahneman, 1973). However, it is the availability of a particular pattern of cognitions—an increased accessibility of explanations for why a negative event would occur, combined with a reduced accessibility of explanations for why it would not—that is important. The results are integrated within a description of the worry process, and possible clinical applications through the use of reason-generation techniques are discussed. (PsycInfo Database Record (c) 2022 APA, all rights reserved)
KW  - *Anxiety
KW  - *Cognitive Processes
KW  - *Pessimism
KW  - *Probability Judgment
KW  - Reasoning
M3  - doi:10.1037/0021-843X.100.4.478
DO  - 10.1037/0021-843X.100.4.478
ER  -
TY  - JOUR
ID  - 1996-06400-013
T1  - Mechanisms of moral disengagement in the exercise of moral agency.
JF  - Journal of Personality and Social Psychology
A1  - Bandura, Albert
A1  - Barbaranelli, Claudio
A1  - Caprara, Gian Vittorio
A1  - Pastorelli, Concetta
VL  - 71
IS  - 2
SP  - 364
EP  - 374
Y1  - 1996
CY  - US
PB  - American Psychological Association
SN  - 1939-1315(Electronic),0022-3514(Print)
N2  - This research examined the role of mechanisms of moral disengagement in the exercise of moral agency. Regulatory self-sanctions can be selectively disengaged from detrimental conduct by converting harmful acts to moral ones through linkage to worthy purposes, obscuring personal causal agency by diffusion and displacement of responsibility, misrepresenting or disregarding the injurious effects inflicted on others, and vilifying the recipients of maltreatment by blaming and dehumanizing them. The study examined the structure and impact of moral disengagement on detrimental conduct and the psychological processes through which it exerts its effects. Path analyses reveal that moral disengagement fosters detrimental conduct by reducing prosocialness and anticipatory self-censure and by promoting cognitive and affective reactions conducive to aggression. The structure of the paths of influence is very similar for interpersonal aggression and delinquent conduct. Although the various mechanisms of moral disengagement operate in concert, moral reconstruals of harmful conduct by linking it to worthy purposes and vilification of victims seem to contribute most heavily to engagement in detrimental activities. (PsycINFO Database Record (c) 2016 APA, all rights reserved)
KW  - *Aggressive Behavior
KW  - *Antisocial Behavior
KW  - *Morality
KW  - Prosocial Behavior
M3  - doi:10.1037/0022-3514.71.2.364
DO  - 10.1037/0022-3514.71.2.364
ER  -
