# Supplementary material for: Does physical activity-based intervention decrease repetitive negative thinking? A systematic review
Source: PLoS One. 2025 Apr 1;20(4):e0319806. doi: 10.1371/journal.pone.0319806 (PMC11960971; doi:10.1371/journal.pone.0319806)
Supplement: S1 File — https://doi.org/10.6084/m9.figshare.25711734. (ZIP) [file pone.0319806.s001.zip › supporting information/database/PsycNET_901-948.ris]

Provider: American Psychological Association
Database: PsycINFO
Content: application/x-research-info-systems

TY  - JOUR
ID  - 1961-03217-001
T1  - Resistance to extinction as a function of degree of reproduction of training conditions.
JF  - Journal of Experimental Psychology
A1  - Marx, Melvin H.
VL  - 59
IS  - 5
SP  - 337
EP  - 342
Y1  - 1960
CY  - US
PB  - American Psychological Association
SN  - 0022-1015(Print)
N2  - 4 groups of 9 rats each were given 3 distinctive endbox conditions during training, but food was found in only one of these. In extinction, 1 group was run with only the formerly positive endbox, a 2nd group with only one of the formerly negative endboxes, a 3rd with both negative endboxes, and a 4th with both negative and the positive. Resistance to extinction increased in the order noted. Conclusion: resistance to extinction is a function of the maintenance of instrumental motivation. (PsycINFO Database Record (c) 2016 APA, all rights reserved)
KW  - *Extinction (Learning)
KW  - *Resistance
KW  - Food
KW  - Rats
M3  - doi:10.1037/h0040239
DO  - 10.1037/h0040239
ER  -
TY  - JOUR
PMID  - 13575728
ID  - 1959-09838-001
T1  - Resistance to extinction as a function of continuous or intermittent presentation of a training cue.
JF  - Journal of Experimental Psychology
A1  - Marx, Melvin H.
VL  - 56
IS  - 3
SP  - 251
EP  - 255
Y1  - 1958
CY  - US
PB  - American Psychological Association
SN  - 0022-1015(Print)
N2  - "27 hungry rats were given 36 training trials in a simple runway to food reward. Experimental Ss were extinguished with the empty food-cup present in the goal box on half the trials; control Ss were extinguished with the food-cup continuously present, as during training. Greater resistance to extinction occurred in the experimental group. This supports the view that resistance to extinction is a function of the maintenance of motivation, which is facilitated by the intermittent schedule on which the food-cup is introduced during extinction." (PsycINFO Database Record (c) 2016 APA, all rights reserved)
KW  - *Cues
KW  - *Extinction (Learning)
KW  - *Rats
KW  - *Reinforcement Schedules
KW  - Resistance
M3  - doi:10.1037/h0041079
DO  - 10.1037/h0041079
ER  -
TY  - JOUR
ID  - 1945-01722-001
T1  - A worry inventory.
JF  - Journal of Applied Psychology
A1  - Martin, A. H.
VL  - 29
IS  - 1
SP  - 68
EP  - 74
Y1  - 1945
CY  - US
PB  - American Psychological Association
SN  - 1939-1854(Electronic),0021-9010(Print)
N2  - A list of 63 items, based on many personality questionnaires, was presented to 48 females and 52 males of the University of Sydney, Australia. Two scores were obtained, one from those items underlined by the subjects as having ever worried them and one from those items encircled as being a present cause of worry. This inventory proved less difficult to answer and simpler in administration than the usual questionnaire. "Its use tended, possibly under a cloak of anonymity, towards a higher yield of nervous difficulties and a wider field of symptoms, than is usually uncovered by the usual questionnaire method. However, some fair portion of the excellent results is probably due to the direct approach used in the present Inventory." (PsycINFO Database Record (c) 2016 APA, all rights reserved)
KW  - *Anxiety
KW  - Personality Measures
M3  - doi:10.1037/h0062964
DO  - 10.1037/h0062964
ER  -
TY  - JOUR
ID  - 1985-23094-001
T1  - Effect of pubococcygeal exercise on female sexuality: Comment on Chambless et al.
JF  - Journal of Consulting and Clinical Psychology
A1  - Jayne, Cynthia E.
VL  - 53
IS  - 2
SP  - 269
EP  - 270
Y1  - 1985
CY  - US
PB  - American Psychological Association
SN  - 1939-2117(Electronic),0022-006X(Print)
N2  - Comments on the article by D. L. Chambless et al (see record 1984-12685-001) concerning pubococcygeal exercise for women that raised several issues, including problems of paradigm research, cost and benefit treatment decisions, and difficulties relating to the research on female sexuality. The Chambless et al procedures are compared to an earlier study by G. Kline-Graber and B. Graber (1978). The Chambless et al findings are questioned on the basis of sample size, S appropriateness, measurement flaws, and insufficient treatment time and length. Confusion of diagnosis and treatment is discussed, and specific targets for replication are suggested. (7 ref) (PsycINFO Database Record (c) 2016 APA, all rights reserved)
KW  - *Exercise
KW  - *Female Orgasm
KW  - *Human Females
KW  - *Sexuality
KW  - *Vagina
KW  - Sexual Function Disturbances
M3  - doi:10.1037/0022-006X.53.2.269
DO  - 10.1037/0022-006X.53.2.269
ER  -
TY  - JOUR
ID  - 1986-27749-001
T1  - Differential physical and psychological effects of exercise.
JF  - Journal of Counseling Psychology
A1  - Wilfley, Denise
A1  - Kunce, Joseph T.
VL  - 33
IS  - 3
SP  - 337
EP  - 342
Y1  - 1986
CY  - US
PB  - American Psychological Association
SN  - 1939-2168(Electronic),0022-0167(Print)
N2  - Evaluated the physical and psychological benefits of an 8-wk individualized exercise program for 83 adults (aged 22–75 yrs). The 49 Ss who completed the program differed from the 34 dropouts on preexercise data only on persistence (i.e., the pretest time spent in exercise), which indicated a possible motivational difference. Those who completed the program showed statistically significant improvements in terms of persistence, fitness, and physical self-concept and also showed reduced psychological tension (as measured by the Profile of Mood States). Persistence correlated significantly with vigor, and fitness correlated significantly with both vigor and physical self-concept. Analysis of Ss categorized by initial levels of fitness and stress showed that changes in stress following exercise occurred only for those who were below the mean of the sample both physically and psychologically prior to beginning the exercise program. Strategies to motivate those clients who may benefit most from therapeutic exercise programs as an adjunct to stress management are discussed. (49 ref) (PsycINFO Database Record (c) 2016 APA, all rights reserved)
KW  - *Exercise
KW  - *Physical Fitness
KW  - *Psychological Stress
KW  - Self-Concept
M3  - doi:10.1037/0022-0167.33.3.337
DO  - 10.1037/0022-0167.33.3.337
ER  -
TY  - JOUR
PMID  - 3820066
ID  - 1987-14916-001
T1  - Energy, tiredness, and tension effects of a sugar snack versus moderate exercise.
JF  - Journal of Personality and Social Psychology
A1  - Thayer, Robert E.
VL  - 52
IS  - 1
SP  - 119
EP  - 125
Y1  - 1987
CY  - US
PB  - American Psychological Association
SN  - 1939-1315(Electronic),0022-3514(Print)
N2  - After either eating a candy bar or walking briskly for 10 min on 12 selected days, 18 volunteers made systematic self-ratings of their energy, tiredness, and tension feelings for a fixed 2-hr period each day in the context of their normal daily activities. Walking was associated with higher self-rated energy and lower tension significantly more than was snacking. The sugar snack condition was associated with significantly higher tension after 1 hr, and a pattern of initially increased energy and reduced tiredness, followed 1 hr later by increased tiredness and reduced energy. Results suggest that sugar snacking is often motivated by a low-awareness attempt to raise energy. Additionally, the results clarify an apparent conflict between neurochemical research, which indicates that sugar ingestion increases the tendency to sleep, and popular nutrition theory, which indicates that it increases tension. (20 ref) (PsycINFO Database Record (c) 2016 APA, all rights reserved)
KW  - *Anxiety
KW  - *Exercise
KW  - *Fatigue
KW  - *Ingestion
KW  - Sugars
M3  - doi:10.1037/0022-3514.52.1.119
DO  - 10.1037/0022-3514.52.1.119
ER  -
TY  - JOUR
PMID  - 2789746
ID  - 1989-32450-001
T1  - Age, exercise, and coding performance.
JF  - Psychology and Aging
A1  - Stones, M. J.
A1  - Kozma, Albert
VL  - 4
IS  - 2
SP  - 190
EP  - 194
Y1  - 1989
CY  - US
PB  - American Psychological Association
SN  - 1939-1498(Electronic),0882-7974(Print)
N2  - We investigated the effects of exercise on the coding performance of young and older subjects. Hypotheses were tested that exercise either facilitates spatial localization or reduces susceptibility to distraction in older subjects. In a balanced design, we administered Digit Symbol and Symbol Digit coding tasks to exercisers and nonexercisers at two age levels under conditions of low or high within-task interference. The findings showed higher performance by the exercisers than by the nonexercisers only at the older age level and only with the Symbol Digit task. These findings support the hypothesis that exercise compensates for a loss of spatial localization skills with age. We found no evidence that susceptibility to distraction either increased with age or was affected by chronic exercise. (PsycInfo Database Record (c) 2022 APA, all rights reserved)
KW  - *Age Differences
KW  - *Exercise
KW  - Human Information Storage
M3  - doi:10.1037/0882-7974.4.2.190
DO  - 10.1037/0882-7974.4.2.190
ER  -
TY  - JOUR
ID  - 1989-02434-001
T1  - Acute exercise combined with imaginal exposure as a technique for anxiety reduction.
JF  - Canadian Journal of Behavioural Science / Revue canadienne des sciences du comportement
A1  - Schwartz, Sandra G.
A1  - Kaloupek, Danny G.
VL  - 19
IS  - 2
SP  - 151
EP  - 166
Y1  - 1987
CY  - Canada
PB  - Canadian Psychological Association
SN  - 1879-2669(Electronic),0008-400X(Print)
N2  - Assessed the potential of physical exertion to enhance anxiety reduction by combining acute exercise with an imaginal exposure treatment for public speaking anxiety in 24 male and 28 female Ss from a college community. Ss were divided into 4 groups: exercise/exposure, exposure, exercise, or control. Results indicate that Ss receiving imaginal exposure improved more than controls in self-reported anxiety. The addition of acute exercise improved global ratings of treatment effectiveness in males and self-reported anxiety in males and females. Greater responding and greater habituation during treatment were associated with better outcome. Enhanced imagery, altered attribution for arousal, and reduced energy were associated with the addition of acute exercise to the exposure intervention. Findings suggest that acute exercise may be of circumscribed value as an adjunct to imaginal exposure. (French abstract) (PsycINFO Database Record (c) 2019 APA, all rights reserved)
KW  - *Behavior Modification
KW  - *Exercise
KW  - *Imagery
KW  - *Speech Anxiety
KW  - Imaginal Exposure
M3  - doi:10.1037/h0080012
DO  - 10.1037/h0080012
ER  -
TY  - JOUR
PMID  - 2767021
ID  - 1990-02024-001
T1  - Influence of regular aerobic exercise on psychological health: A randomized, controlled trial of healthy middle-aged adults.
JF  - Health Psychology
A1  - King, Abby C.
A1  - Taylor, C. Barr
A1  - Haskell, William L.
A1  - DeBusk, Robert F.
VL  - 8
IS  - 3
SP  - 305
EP  - 324
Y1  - 1989
CY  - US
PB  - Lawrence Erlbaum Associates
SN  - 1930-7810(Electronic),0278-6133(Print)
N2  - Evaluated 120 healthy, sedentary, middle-aged adults randomly assigned to either a 6-mo home-based aerobic exercise training program or to an assessment-only control condition. Adherence across the 6-mo period by the exercise group was demonstrated by self-report and heart rate microprocessor methods to exceed 75%. A 14-item Likert rating scale was used to measure a variety of psychological variables. Significant between-groups differences favoring the exercise group were found on scale items closely associated with actual physical changes that occurred with exercise (satisfaction with shape/appearance, perceived fitness). (PsycINFO Database Record (c) 2016 APA, all rights reserved)
KW  - *Aerobic Exercise
KW  - Mental Health
M3  - doi:10.1037/0278-6133.8.3.305
DO  - 10.1037/0278-6133.8.3.305
ER  -
TY  - JOUR
PMID  - 3104026
ID  - 1988-17486-001
T1  - Improving adherence to physical activity.
JF  - Health Psychology
A1  - Bélisle, Marc
A1  - Roskies, Ethel
A1  - Lévesque, Jean-Michel
VL  - 6
IS  - 2
SP  - 159
EP  - 172
Y1  - 1987
CY  - US
PB  - Lawrence Erlbaum Associates
SN  - 1930-7810(Electronic),0278-6133(Print)
N2  - Tested the efficacy of G. A. Marlatt and I. R. Gordon's (1980, 1985) relapse-prevention approach in increasing attendance during an exercise program and continuation of exercise activities for 12 wks following termination of the formal program. The 350 Ss in Study 1 and 243 Ss in Study 2 were registrants in 10-wk exercise groups (jogging, aerobic dance, and pre-ski training). The intervention, designed to increase awareness of obstacles to exercise and to develop appropriate techniques for coping with them, was delivered by group leaders within the context of the regular program. Results indicate a small but consistent superiority of adherence in the experimental condition compared to the control condition. The low cost of this intervention, however, makes even small gains cost effective. (PsycINFO Database Record (c) 2016 APA, all rights reserved)
KW  - *Compliance
KW  - *Exercise
KW  - *Health Behavior
KW  - Prevention
M3  - doi:10.1037/0278-6133.6.2.159
DO  - 10.1037/0278-6133.6.2.159
ER  -
TY  - JOUR
ID  - 1989-23819-001
T1  - Exercise and diet therapy: Psychotherapists' beliefs and practices.
JF  - Professional Psychology: Research and Practice
A1  - Burks, Robin J.
A1  - Keeley, Stuart M.
VL  - 20
IS  - 1
SP  - 62
EP  - 64
Y1  - 1989
CY  - US
PB  - American Psychological Association
SN  - 1939-1323(Electronic),0735-7028(Print)
N2  - Two hundred thirty-two members of Division 29 of the American Psychological Association (46.4% of those randomly sampled) responded to a survey concerning their assessment and recommendation practices relating to nutrition and to exercise and physical fitness. Respondents reported assessing and recommending diet and exercise practices less frequently than other health behaviors, but many indicated conditions amenable to exercise and diet recommendations. Few therapists had received education in exercise and nutrition, but more than half believed that diet and exercise should be required as a component of the graduate school curriculum. (PsycINFO Database Record (c) 2016 APA, all rights reserved)
KW  - *Exercise
KW  - *Nutrition
KW  - *Physical Fitness
KW  - *Psychologists
KW  - *Therapist Attitudes
KW  - Mental Health
KW  - Mental Health Services
M3  - doi:10.1037/0735-7028.20.1.62
DO  - 10.1037/0735-7028.20.1.62
ER  -
TY  - JOUR
PMID  - 2854050
ID  - 1989-37544-001
T1  - Characteristics of lymphocyte β-adrenoceptors in essential hypertension: Effects of propranolol treatment and dynamic exercise.
JF  - Health Psychology
A1  - Parfyonova, Elena V.
A1  - Korichneva, Irina L.
A1  - Suvorov, Yuri I.
A1  - Krasnikova, Tatyana L.
VL  - 7
IS  - Suppl
SP  - 33
EP  - 52
Y1  - 1988
CY  - US
PB  - Lawrence Erlbaum Associates
SN  - 1930-7810(Electronic),0278-6133(Print)
N2  - The density of β₂-receptors in intact lymphocytes was studied by binding with –1–2–5iodo-cyanopindolol in 18 adult male patients with mild or moderate hypertension before and after monotherapy with propranolol. The density of these receptors was also determined in 5 Ss before and after dynamic exercise. It was found that propranolol therapy evoked different changes in the density of β-receptors in Ss with essential hypertension. Based on these results, all Ss were divided into 2 groups: (a) Ss who responded to the administration of propranolol by an increase in receptor density and (b) Ss who responded with a decrease in receptor density. Propranolol therapy had a pronounced hypotensive effect in the 2nd group and no hypotensive effect in the 1st group. In the 2nd group, heart rate was significantly higher initially and showed a significantly greater decrease after treatment. (PsycINFO Database Record (c) 2016 APA, all rights reserved)
KW  - *Essential Hypertension
KW  - *Exercise
KW  - *Lymphocytes
KW  - *Propranolol
KW  - *Receptor Binding
KW  - Blood Pressure
KW  - Catecholamines
KW  - Drug Therapy
KW  - Heart Rate
KW  - Neural Receptors
KW  - Physiological Correlates
M3  - doi:10.1037/0278-6133.7.Suppl.33
DO  - 10.1037/0278-6133.7.Suppl.33
ER  -
TY  - JOUR
ID  - 1986-07464-001
T1  - Psychological consequences of an exercise training program for a paraplegic man: A case study.
JF  - Rehabilitation Psychology
A1  - Katz, Jonathan F.
A1  - Adler, Joan C.
A1  - Mazzarella, Nicholas J.
A1  - Ince, Laurence P.
VL  - 30
IS  - 1
SP  - 53
EP  - 58
Y1  - 1985
CY  - US
PB  - Springer Publishing
SN  - 1939-1544(Electronic),0090-5550(Print)
N2  - Examined the effects of a 12-wk exercise training program on the mood states (assessed via the Profile of Mood States [POMS]) of a 27-yr-old spinal-cord-injured male in a rehabilitation hospital. S was administered the POMS immediately before and after the program and once each week during the program. S demonstrated major mood changes following exercise training, indicating a significant decrease in tension, depression, anger, fatigue, and confusion and a significant increase in vigor. Findings support the hypothesis that vigorous physical exercise can be a useful therapeutic strategy with the disabled. (27 ref) (PsycINFO Database Record (c) 2016 APA, all rights reserved)
KW  - *Exercise
KW  - *Paraplegia
KW  - *Physical Therapy
KW  - *Rehabilitation
KW  - *Spinal Cord Injuries
KW  - Consequence
M3  - doi:10.1037/h0091024
DO  - 10.1037/h0091024
ER  -
TY  - JOUR
PMID  - 6501667
ID  - 1985-04717-001
T1  - Metabolic consequences of dieting and exercise in the treatment of obesity.
JF  - Journal of Consulting and Clinical Psychology
A1  - Donahoe, Clyde P.
A1  - Lin, Daria H.
A1  - Kirschenbaum, Daniel S.
A1  - Keesey, Richard E.
VL  - 52
IS  - 5
SP  - 827
EP  - 836
Y1  - 1984
CY  - US
PB  - American Psychological Association
SN  - 1939-2117(Electronic),0022-006X(Print)
N2  - 10 22–55 yr old overweight females participated in a behavioral treatment program for 18 wks that consisted of 3 consecutive phases—baseline, diet only, and diet and exercise to investigate the effects of diet and exercise on Ss' resting metabolic rate (RMR). RMR was monitored as Ss lost weight. Results indicate that dietary restriction lowered RMR by an amount nearly double that expected on the basis of resulting weight loss and suggest an explanation of why rate of weight loss typically declines or ceases entirely in the later stages of diet-only programs. It was also found, however, that exercise caused RMR to rise to a level appropriate to prevailing body weight, suggesting that the metabolic consequences of exercise can counter the energy-conserving metabolic adaptation to dieting. Findings provide a new justification for including exercise in weight-reduction programs. (29 ref) (PsycINFO Database Record (c) 2016 APA, all rights reserved)
KW  - *Behavior Modification
KW  - *Diets
KW  - *Exercise
KW  - *Metabolic Rates
KW  - *Obesity
KW  - Consequence
M3  - doi:10.1037/0022-006X.52.5.827
DO  - 10.1037/0022-006X.52.5.827
ER  -
TY  - JOUR
PMID  - 5839508
ID  - 1966-02629-001
T1  - Effects of intertrial reinforcement on resistance to extinction following extended training.
JF  - Journal of Experimental Psychology
A1  - Black, Roger W.
A1  - Spence, Kenneth W.
VL  - 70
IS  - 6
SP  - 559
EP  - 563
Y1  - 1965
CY  - US
PB  - American Psychological Association
SN  - 0022-1015(Print)
N2  - 3 groups of 15 Ss each were trained to run a straight alley with food reward. 2 groups, partially reinforced experimental group (PR-X) and partially reinforced control group (PR-C), received 4 reinforced (R) trials, 4 nonreinforced (N) trials, and 2 intertrial reinforcements (ITR) daily for 12 days. PR-X received its ITRs after N trials preceding R trials. PR-C received ITRs following R trials. The continually reinforced group (CR) was trained with consistent reinforcement. PR-X and PR-C did not differ in extinction performance and both were more resistant to extinction than CR. The results are discussed in terms of the Hull-Sheffield hypothesis as revised by Capaldi and the frustration formulation of Amsel and Spence. (PsycINFO Database Record (c) 2016 APA, all rights reserved)
KW  - *Extinction (Learning)
KW  - *Frustration
KW  - *Reinforcement Schedules
KW  - *Resistance
KW  - Rewards
M3  - doi:10.1037/h0022691
DO  - 10.1037/h0022691
ER  -
TY  - JOUR
ID  - 1963-04641-001
T1  - Influence of a small number of partial reinforcement training trials on resistance to extinction.
JF  - Journal of Experimental Psychology
A1  - Capaldi, E. J.
A1  - Hart, Dick
VL  - 64
IS  - 2
SP  - 166
EP  - 171
Y1  - 1962
CY  - US
PB  - American Psychological Association
SN  - 0022-1015(Print)
N2  - "… rats were trained to traverse a straight alley under either continuous, irregular, or single alternation of reward. In the initial experiment, which employed 27 training trials, the continuous group was found to be least resistant to extinction. The single alternation group was found to be more resistant than the irregular one. Previous experiments have shown that following a moderate number of training trials the alternation and irregular groups are about equally resistant to extinction, while following considerable training the alternation group is less resistant than the irregular one. In the second experiment, extinction training was given following only 18 training trials. While the irregular and continuous groups failed to differ in extinction, the single alternation group showed the typical partial reinforcement effect. The findings were discussed in connection with the Hull-Sheffield aftereffects hypothesis." (PsycINFO Database Record (c) 2016 APA, all rights reserved)
KW  - *Extinction (Learning)
KW  - *Rats
KW  - *Reinforcement Schedules
KW  - Resistance
M3  - doi:10.1037/h0046371
DO  - 10.1037/h0046371
ER  -
TY  - JOUR
PMID  - 3732226
ID  - 1987-30582-001
T1  - The effects of internal versus external information processing on symptom perception in an exercise setting.
JF  - Health Psychology
A1  - Fillingim, Roger B.
A1  - Fine, Mark A.
VL  - 5
IS  - 2
SP  - 115
EP  - 123
Y1  - 1986
CY  - US
PB  - Lawrence Erlbaum Associates
SN  - 1930-7810(Electronic),0278-6133(Print)
N2  - Determined the effects of internal vs external attentional focus on symptom perception and performance in an exercise setting. 15 undergraduates ran 1 mi under each of 3 experimental conditions: "word-cue," in which Ss were required to focus externally by listening for a target word heard repeatedly over headphones; "breathing," in which Ss were directed to attend to their own breathing and heart rate; and a control. Ss reported significantly less symptomatology, particularly exercise-relevant symptoms (as measured by a symptom/emotion checklist), in the word-cue condition than in the breathing or control conditions. Findings are discussed with reference to previous theory, and methodological differences between this and earlier research by J. W. Pennebaker and J. M. Lightner (see record 1981-22664-001) are delineated. (PsycINFO Database Record (c) 2016 APA, all rights reserved)
KW  - *Attention
KW  - *Exercise
KW  - *Symptoms
KW  - Heart Rate
KW  - Respiration
KW  - Running
KW  - Words (Phonetic Units)
M3  - doi:10.1037/0278-6133.5.2.115
DO  - 10.1037/0278-6133.5.2.115
ER  -
TY  - JOUR
PMID  - 4076119
ID  - 1986-30497-001
T1  - Effects of a short-term exercise program on caloric consumption.
JF  - Health Psychology
A1  - Dickson-Parnell, Barbara E.
A1  - Zeichner, Amos
VL  - 4
IS  - 5
SP  - 437
EP  - 448
Y1  - 1985
CY  - US
PB  - Lawrence Erlbaum Associates
SN  - 1930-7810(Electronic),0278-6133(Print)
N2  - 33 women (aged 18–32 yrs) were randomly assigned to either a high-intensity exercise group, a low-intensity exercise group, or a waiting-list control group. All Ss recorded food intake during specified weeks before, during, and following the 7-wk exercise program. Results suggest that exercisers do not compensate for energy expenditure by increasing caloric intake and that choosing between low- and high-intensity exercise does not differentially alter caloric intake. Nevertheless, maximization of negative energy balance or weight loss may be best achieved by exercise programs of high frequency and intensity. (28 ref) (PsycINFO Database Record (c) 2016 APA, all rights reserved)
KW  - *Calories
KW  - *Exercise
KW  - *Food Intake
KW  - Weight Control
M3  - doi:10.1037/0278-6133.4.5.437
DO  - 10.1037/0278-6133.4.5.437
ER  -
TY  - JOUR
ID  - 2005-12089-002
T1  - Components of HR response in anticipation of reaction time and exercise tasks.
JF  - Journal of Experimental Psychology
A1  - Chase, William G.
A1  - Graham, Frances K.
A1  - Graham, David T.
VL  - 76
IS  - 4, Pt.1
SP  - 642
EP  - 648
Y1  - 1968
CY  - US
PB  - American Psychological Association
SN  - 0022-1015(Print)
N2  - 2 experiments examined cardiac-rate changes during the 4-sec. foreperiod of a reaction-time task involving either exercise or the traditional button-push response. 3 components of the heart-rate (HR) response were identified: (a) an initial deceleration to the READY signal, (b) an intermediate component which stabilized below prestimulus level in anticipation of a button-push but accelerated in anticipation of exercise, and (c) a deceleration immediately preceding the GO signal. The initial deceleration appeared to be an unconditioned orienting reflex to the READY signal and the deceleration preceding the GO signal, a conditional "attention" response. It was suggested that 2 factors determined cardiac response: energy requirements and stimulus reception requirements. (PsycINFO Database Record (c) 2016 APA, all rights reserved)
KW  - *Exercise
KW  - *Heart Rate
KW  - Reaction Time
M3  - doi:10.1037/h0021288
DO  - 10.1037/h0021288
ER  -
TY  - JOUR
ID  - 1985-13604-001
T1  - Comparing the Job Choice Exercise and the multiple choice version of the Miner Sentence Completion Scale.
JF  - Journal of Applied Psychology
A1  - Stahl, Michael J.
A1  - Grigsby, David W.
A1  - Gulati, Anil
VL  - 70
IS  - 1
SP  - 228
EP  - 232
Y1  - 1985
CY  - US
PB  - American Psychological Association
SN  - 1939-1854(Electronic),0021-9010(Print)
N2  - Compared the Job Choice Exercise (JCE) and the multiple choice version of the Miner Sentence Completion Scale (MSCS) by collecting data from 113 undergraduate management students, 31 campus leaders, and 28 campus nonleaders. Results show that the JCE and the MSCS were not significantly correlated and appear to measure attributes, both of which have been labeled "managerial motivation." (28 ref) (PsycINFO Database Record (c) 2016 APA, all rights reserved)
KW  - *Occupational Choice
KW  - *Occupational Interest Measures
KW  - *Projective Personality Measures
KW  - *Test Reliability
KW  - Business Students
KW  - Statistical Correlation
M3  - doi:10.1037/0021-9010.70.1.228
DO  - 10.1037/0021-9010.70.1.228
ER  -
TY  - JOUR
PMID  - 13563711
ID  - 1960-02639-001
T1  - The effects of different amounts of training on the resistance to extinction of different patterns of partially reinforced responses.
JF  - Journal of Comparative and Physiological Psychology
A1  - Capaldi, E. J.
VL  - 51
IS  - 3
SP  - 367
EP  - 371
Y1  - 1958
CY  - US
PB  - American Psychological Association
SN  - 0021-9940(Print)
N2  - Rats were trained to traverse a runway and jump to a modified single-window jumping stand. The Ss were divided at random into 4 groups. The A-7 group was given alternating reinforcement for 7 days. The A-14 group was given alternating reinforcement for 14 days. 2 other groups were trained with random reinforcement, R-7 group for 7 days and R-14 group for 14 days. The A-14 group was significantly less resistant to extinction than the 3 other groups which did not differ from each other. The results were interpreted as contrary to 3 of the major reinforcement formulations and consonant with deductions derivable from the discrimination hypothesis. (PsycINFO Database Record (c) 2016 APA, all rights reserved)
KW  - *Extinction (Learning)
KW  - *Reinforcement Schedules
KW  - *Resistance
KW  - Rats
KW  - Responses
M3  - doi:10.1037/h0047677
DO  - 10.1037/h0047677
ER  -
TY  - JOUR
PMID  - 3771884
ID  - 1987-08077-001
T1  - Enhancing the efficacy of behavior therapy for obesity: Effects of aerobic exercise and a multicomponent maintenance program.
JF  - Journal of Consulting and Clinical Psychology
A1  - Perri, Michael G.
A1  - McAdoo, William George
A1  - McAllister, David A.
A1  - Lauer, Joan B.
A1  - Yancey, Donna Z.
VL  - 54
IS  - 5
SP  - 670
EP  - 675
Y1  - 1986
CY  - US
PB  - American Psychological Association
SN  - 1939-2117(Electronic),0022-006X(Print)
N2  - Tested whether the efficacy of behavior therapy for obesity might be improved by the programmatic additions of an aerobic exercise regimen during treatment and a multicomponent maintenance program following treatment. 14 male and 76 female obese 22–60 yr olds were randomly assigned to 2 treatment conditions (behavior therapy or behavior therapy plus aerobic exercise) and 2 posttreatment conditions (no further contact or a multicomponent maintenance program). The exercise regimen consisted of 80 min/week of brisk walking or stationary cycling. The maintenance program included therapist contact by telephone and mail and peer self-help group meetings. At posttreatment, Ss in the behavior therapy plus aerobic exercise condition lost significantly more weight than those who received behavior therapy only. Over an 18-mo follow-up period, maintenance program participants demonstrated significantly better weight-loss progress than Ss in the no-further-contact condition. (29 ref) (PsycINFO Database Record (c) 2016 APA, all rights reserved)
KW  - *Behavior Therapy
KW  - *Exercise
KW  - *Obesity
KW  - *Treatment Outcomes
KW  - *Weight Control
KW  - Followup Studies
M3  - doi:10.1037/0022-006X.54.5.670
DO  - 10.1037/0022-006X.54.5.670
ER  -
TY  - JOUR
PMID  - 3316168
ID  - 1988-08310-001
T1  - Effects of exercise, relaxation, and management skills training on physiological stress indicators: A field experiment.
JF  - Journal of Applied Psychology
A1  - Bruning, Nealia S.
A1  - Frew, David R.
VL  - 72
IS  - 4
SP  - 515
EP  - 521
Y1  - 1987
CY  - US
PB  - American Psychological Association
SN  - 1939-1854(Electronic),0021-9010(Print)
N2  - The physiological effects of three stress intervention strategies (management skills training, exercise, and meditation) were examined in a longitudinal field experiment. Sixty-two subjects were randomly assigned to four groups (three experimental groups and a control group). Pulse rate, diastolic blood pressure, systolic blood pressure, and galvanic skin response were used as physiological stress indicators. Analysis of covariance and multiple comparison tests indicated that each of the strategies led to decreases in pulse rate and systolic blood pressure. Dual combination strategies also showed significant decreases in pulse rate. However, no reliable results were found for combination strategies when examined for ordered effects. (PsycINFO Database Record (c) 2016 APA, all rights reserved)
KW  - *Diastolic Pressure
KW  - *Exercise
KW  - *Meditation
KW  - *Stress Management
KW  - *Systolic Pressure
KW  - Arterial Pulse
KW  - Galvanic Skin Response
KW  - Longitudinal Studies
KW  - Occupational Stress
M3  - doi:10.1037/0021-9010.72.4.515
DO  - 10.1037/0021-9010.72.4.515
ER  -
TY  - JOUR
ID  - 1965-07196-001
T1  - Resistance to punishment and extinction following training with shock or nonreinforcement.
JF  - Journal of Experimental Psychology
A1  - Brown, Robert T.
A1  - Wagner, Allan R.
VL  - 68
IS  - 5
SP  - 503
EP  - 507
Y1  - 1964
CY  - US
PB  - American Psychological Association
SN  - 0022-1015(Print)
N2  - 3 groups of 30 rats were trained in a simple runway. During acquisition Group N was exposed to nonreinforcement on a 50% reward schedule, Group P was exposed to gradually increasing punishment along with consistent food reward, while Group C was never punished or nonreinforced. Half of each group was then tested for the decremental effects of either consistent nonreinforcement or consistent strong punishment. Group P and N Ss were more resistant than Group C Ss not only to the decremental variable with which they had been trained, i.e., punishment or nonreinforcement, respectively, but also to the alternate test variable. The results were interpreted in support of a commonality between the emotional consequences of punishment and nonreinforcement. (PsycINFO Database Record (c) 2016 APA, all rights reserved)
KW  - *Animal Learning
KW  - *Extinction (Learning)
KW  - *Punishment
KW  - *Rats
KW  - *Resistance
KW  - Reinforcement
KW  - Shock
M3  - doi:10.1037/h0042696
DO  - 10.1037/h0042696
ER  -
TY  - JOUR
PMID  - 6536490
ID  - 1988-14673-001
T1  - Specific efficacy expectations mediate exercise compliance in patients with COPD.
JF  - Health Psychology
A1  - Kaplan, Robert M.
A1  - Atkins, Catherine J.
A1  - Reinsch, Sibylle
VL  - 3
IS  - 3
SP  - 223
EP  - 242
Y1  - 1984
CY  - US
PB  - Lawrence Erlbaum Associates
SN  - 1930-7810(Electronic),0278-6133(Print)
N2  - Investigated specific vs generalized expectancies as mediators of changes in exercise behavior among 60 patients (mean age 64.79 yrs) with chronic obstructive pulmonary disease (COPD). Ss were given a prescription to increase exercise and assigned to groups receiving either attention or attention plus specific training to increase their exercise. After 3 mo, groups given specific training for compliance with walking significantly increased their activity compared with the attention-only group. These changes were mediated by changes in perceived efficacy for walking, with efficacy expectations for other behaviors changing as a function of their similarity to walking. A generalized health locus of control expectancy measure was less clearly associated with behavior change. Results support A. Bandura's (1977) theory of social learning and self-efficacy. (PsycInfo Database Record (c) 2020 APA, all rights reserved)
KW  - *Behavior Modification
KW  - *Exercise
KW  - *Lung Disorders
KW  - *Self-Efficacy
KW  - *Treatment Compliance
KW  - Health Attitudes
KW  - Health Locus of Control
M3  - doi:10.1037/0278-6133.3.3.223
DO  - 10.1037/0278-6133.3.3.223
ER  -
TY  - JOUR
PMID  - 5908814
ID  - 1966-04976-001
T1  - Resistance to extinction as a function of percentage of reinforcement, number of training trials, and conditioned reinforcement.
JF  - Journal of Experimental Psychology
A1  - Kass, Norman
A1  - Wilson, Helen
VL  - 71
IS  - 3
SP  - 355
EP  - 357
Y1  - 1966
CY  - US
PB  - American Psychological Association
SN  - 0022-1015(Print)
N2  - The purpose of this study was to investigate the influence of number of reinforcements upon extinction in a free operant situation requiring children to pull a lever on a simulated slot machine. The variables employed were percentage of reinforcement, number of training trials, and the presence or absence of a conditioned reinforcer. The significant findings of the study indicated that resistance to extinction was inversely related to the number of acquisition trials for both continuous and intermittent training, and that a smaller percentage of reinforcements resulted in the usual partial reinforcement. (PsycINFO Database Record (c) 2016 APA, all rights reserved)
KW  - *Extinction (Learning)
KW  - *Reinforcement Schedules
KW  - Resistance
M3  - doi:10.1037/h0022994
DO  - 10.1037/h0022994
ER  -
TY  - JOUR
PMID  - 3168979
ID  - 1989-15019-001
T1  - Exercise as a buffer of life stress: A prospective study of adolescent health.
JF  - Health Psychology
A1  - Brown, Jonathon D.
A1  - Siegel, Judith M.
VL  - 7
IS  - 4
SP  - 341
EP  - 353
Y1  - 1988
CY  - US
PB  - Lawrence Erlbaum Associates
SN  - 1930-7810(Electronic),0278-6133(Print)
N2  - Investigated stress and well-being in adolescence to examine the ability of exercise to buffer stress-induced deteriorations in physical health. 384 female 7th–8th graders completed a life events survey, the Seriousness of Illness Rating Scale, and an activity questionnaire at the beginning and end of the academic year. Analyses revealed that the negative impact of stressful life events on health declined as exercise levels increased. Findings suggest that exercise may be a valuable resource for combating life stress. (PsycINFO Database Record (c) 2019 APA, all rights reserved)
KW  - *Exercise
KW  - *Health
KW  - *Stress Reactions
KW  - Adolescent Health
M3  - doi:10.1037/0278-6133.7.4.341
DO  - 10.1037/0278-6133.7.4.341
ER  -
TY  - JOUR
ID  - 1929-00921-001
T1  - Training in the public presentation of a school exercise: a study in school morale.
JF  - Journal of Applied Psychology
A1  - Fenton, N.
VL  - 12
IS  - 4
SP  - 417
EP  - 425
Y1  - 1928
CY  - US
PB  - American Psychological Association
SN  - 1939-1854(Electronic),0021-9010(Print)
N2  - Aquestionnaire was given to the students and faculty of a teachers' college at the beginning of the practice for the public presentation of a pageant. The questionnaire asked for information in regard to class time lost, courses interfered with, amount of personal time taken, the effect of the pageant on school morale, the educational and cultural values of the pageant, the light thrown on the problem of organization and direction of such school exercises. The average loss of class time by students was 8.7 hours. The courses interfered with were chiefly those which had something to contribute to the pageant. The students gave their time after school, evenings, or week ends. During the pageant practice school morale was low; after it was over, it was high. The cultural and educational values listed varied from dancing and musical training to training in observing the organization features of such a program. Recommendations for future organization indicated that (1) "the process of preparation should be accorded at least as much weight as the resulting performance," (2) the students should be given an opportunity to take part in the organizing end of the production, the faculty to correlate the work of the pageant with the curriculum, (3) work on the pageant should not be compulsory on the part of either students or faculty. A suggested plan for the possible organization of a pageant is given in diagram form. The questionnaire is given in full. (PsycINFO Database Record (c) 2016 APA, all rights reserved)
KW  - *Extracurricular Activities
KW  - *Morale
KW  - Schools
M3  - doi:10.1037/h0070990
DO  - 10.1037/h0070990
ER  -
TY  - JOUR
PMID  - 3743529
ID  - 1988-02780-001
T1  - An experimental study of the physical and psychological effects of aerobic exercise on schoolchildren.
JF  - Health Psychology
A1  - Tuckman, Bruce W.
A1  - Hinkle, J. Scott
VL  - 5
IS  - 3
SP  - 197
EP  - 207
Y1  - 1986
CY  - US
PB  - Lawrence Erlbaum Associates
SN  - 1930-7810(Electronic),0278-6133(Print)
N2  - Compared the effects of running to those of the normal physical education program among 154 4th, 5th, and 6th graders who were randomly assigned to conditions. The running program consisted of 3 30-min sessions per week for 12 wks in lieu of attendance in regular physical education classes. Findings show that although boys tended to run faster than girls overall and that older children ran faster than younger children, running Ss performed better on an 800-m run, had lower pulse rates, and performed better on a test of creativity than did regular physical education participants. Running was judged effective for enhancing the cardiorespiratory health and creativity of school children. (PsycINFO Database Record (c) 2016 APA, all rights reserved)
KW  - *Aerobic Exercise
KW  - *Creativity
KW  - *Elementary School Students
KW  - *Physical Education
KW  - *Physical Fitness
KW  - Health
M3  - doi:10.1037/0278-6133.5.3.197
DO  - 10.1037/0278-6133.5.3.197
ER  -
TY  - JOUR
PMID  - 5832353
ID  - 1965-14436-001
T1  - Resistance to extinction after variable training as a function of multiple associations.
JF  - Journal of Comparative and Physiological Psychology
A1  - Long, J. B.
A1  - McNamara, J. H.
A1  - Gardner, J. O.
VL  - 60
IS  - 2
SP  - 252
EP  - 255
Y1  - 1965
CY  - US
PB  - American Psychological Association
SN  - 0021-9940(Print)
N2  - 96 rats were given 8 acquisition trials in each of 3 different alleys and extinguished under conditions of constant, variable, or block assignments of successive trials to the 3 alleys. Resistance to extinction was greatest under variable and least under constant extinction condition. The block extinction group, with 4 consecutive trials in each alley, showed significant decreases in time scores when shifted to new alleys. These results were obtained when unique responses were associated with each alley and when presumably the responses to each alley were identical. (PsycINFO Database Record (c) 2016 APA, all rights reserved)
KW  - *Animal Learning
KW  - *Extinction (Learning)
KW  - Rats
M3  - doi:10.1037/h0022332
DO  - 10.1037/h0022332
ER  -
TY  - JOUR
PMID  - 6747061
ID  - 1984-23688-001
T1  - Effects of diet plus exercise on weight change in parents and children.
JF  - Journal of Consulting and Clinical Psychology
A1  - Epstein, Leonard H.
A1  - Wing, Rena R.
A1  - Koeske, Randi
A1  - Valoski, Alice
VL  - 52
IS  - 3
SP  - 429
EP  - 437
Y1  - 1984
CY  - US
PB  - American Psychological Association
SN  - 1939-2117(Electronic),0022-006X(Print)
N2  - Obese children (aged 8–12 yrs) and parents from 53 families were randomly assigned to 3 groups: diet, diet plus exercise, and no-treatment control. At 6 mo, parents and children in both treatment groups had equal and significantly better weight change than members of the control group. At 1 yr, however, parents given diet plus exercise showed better weight losses than parents given diet alone. No treatment group differences were found for children after 1 yr. Parent and child weight changes observed during the 1st 6 mo of treatment were highly correlated, but those observed during Months 6–22 were uncorrelated. Discriminant analyses showed that initial relative weight was the best predictor of 12-mo relative weight for both parents and children but that exposure to the exercise program during treatment was a predictor of maintenance of nonobesity. (23 ref) (PsycINFO Database Record (c) 2016 APA, all rights reserved)
KW  - *Diets
KW  - *Exercise
KW  - *Obesity
KW  - *Parents
KW  - Body Weight
M3  - doi:10.1037/0022-006X.52.3.429
DO  - 10.1037/0022-006X.52.3.429
ER  -
TY  - JOUR
PMID  - 3678171
ID  - 1988-31703-001
T1  - Relative contributions of protection motivation theory components in predicting exercise intentions and behavior.
JF  - Health Psychology
A1  - Wurtele, Sandy K.
A1  - Maddux, James E.
VL  - 6
IS  - 5
SP  - 453
EP  - 466
Y1  - 1987
CY  - US
PB  - Lawrence Erlbaum Associates
SN  - 1930-7810(Electronic),0278-6133(Print)
N2  - Tested the relative effectiveness of the 4 cognitive appraisal processes contained in the revised protection motivation theory (PMT). 160 undergraduate women read persuasive appeals for increasing exercise that varied on these 4 dimensions. As predicted, both the vulnerability and self-efficacy variables enhanced intentions to exercise along with similar effects on self-reported exercising. The obtained interaction between vulnerability, self-efficacy, and response efficacy suggests that individuals employed a precaution strategy. Findings are compared with others obtained using the PMT, and the issue of main and interactive effects produced by the model is also addressed. (PsycINFO Database Record (c) 2016 APA, all rights reserved)
KW  - *Exercise
KW  - *Health Attitudes
KW  - *Persuasive Communication
KW  - Motivation
M3  - doi:10.1037/0278-6133.6.5.453
DO  - 10.1037/0278-6133.6.5.453
ER  -
TY  - JOUR
ID  - 1981-28394-001
T1  - Weight loss and maintenance and changes in diet and exercise for behavioral counseling and nutrition education.
JF  - Journal of Counseling Psychology
A1  - Gormally, Jim
A1  - Rardin, David
VL  - 28
IS  - 4
SP  - 295
EP  - 304
Y1  - 1981
CY  - US
PB  - American Psychological Association
SN  - 1939-2168(Electronic),0022-0167(Print)
N2  - 100 out of 112 women who initially were at least 20 lb overweight, but did not weigh over 220 lb completed a 16-wk program of either behavioral counseling or nutrition education. Initial weight losses were similar for both groups, but behavioral Ss (BEs) consumed significantly fewer calories and changed more on 2 of 4 exercise measures than did nutrition education Ss (NEs). Reviews of daily eating records indicated that BEs more often used diets that were nutritionally unsound. The exercise changes in both conditions were modest and highly variable. Seven-month follow-up indicated that BEs maintained significantly more weight loss than did NEs. Interviews with 92 Ss indicated that regular monitoring of eating, an exercise routine, and problem solving were associated with maintenance. (27 ref) (PsycINFO Database Record (c) 2016 APA, all rights reserved)
KW  - *Behavior Therapy
KW  - *Diets
KW  - *Exercise
KW  - *Nutrition
KW  - *Obesity
KW  - Followup Studies
KW  - Weight Loss
M3  - doi:10.1037/0022-0167.28.4.295
DO  - 10.1037/0022-0167.28.4.295
ER  -
TY  - JOUR
PMID  - 3830704
ID  - 1987-10736-001
T1  - Perception of expiratory flow by asthmatics and non-asthmatics during rest and exercise.
JF  - Health Psychology
A1  - Ergood, Jane S.
A1  - Epstein, Leonard H.
A1  - Ackerman, Michael
A1  - Fireman, Philip
VL  - 4
IS  - 6
SP  - 545
EP  - 554
Y1  - 1985
CY  - US
PB  - Lawrence Erlbaum Associates
SN  - 1930-7810(Electronic),0278-6133(Print)
N2  - The perception of normal and asthmatic individuals was assessed using a magnitude production procedure in a series of 3 studies, testing 10 male and 10 female 20–30 yr old Ss during rest, then 9 female 20–35 yr old Ss during submaximal exercise (both groups with no history of respiratory disease), and 10 12–18 yr old male asthmatics using no steroid medication and 10 nonasthmatic age- and sex-matched controls during rest and submaximal exercise. Findings do not support an abnormality in perception occurring during exercise in asthma patients. (18 ref) (PsycInfo Database Record (c) 2022 APA, all rights reserved)
KW  - *Asthma
KW  - *Body Awareness
KW  - *Respiration
KW  - Self-Management
M3  - doi:10.1037/0278-6133.4.6.545
DO  - 10.1037/0278-6133.4.6.545
ER  -
TY  - JOUR
PMID  - 15392583
ID  - 1950-02257-001
T1  - Lifetime worry patterns of American psychologists.
JF  - Journal of Consulting Psychology
A1  - Kerr, Willard A.
A1  - Newman, Harry L.
A1  - Sadewic, Alfred R.
VL  - 13
IS  - 5
SP  - 377
EP  - 380
Y1  - 1949
CY  - US
PB  - American Psychological Association
SN  - 0095-8891(Print)
N2  - By means of an anonymous questionnaire sent to 250 successful American psychologists (103 responses) kinds of worries in relation to age were obtained. Economic worry was reported with greatest frequency appearing most at the age of 30. Other worries, and the ages at which they appear most frequently, are discussed. (PsycINFO Database Record (c) 2016 APA, all rights reserved)
KW  - *Anxiety
KW  - *Psychologist Attitudes
KW  - *Psychologists
KW  - Economics
M3  - doi:10.1037/h0062875
DO  - 10.1037/h0062875
ER  -
TY  - JOUR
ID  - 1963-06383-001
T1  - Resistance to extinction after varying amounts of discriminative or nondiscriminative instrumental training.
JF  - Journal of Experimental Psychology
A1  - D'Amato, M. R.
A1  - Schiff, Donald
A1  - Jagoda, Harry
VL  - 64
IS  - 5
SP  - 526
EP  - 532
Y1  - 1962
CY  - US
PB  - American Psychological Association
SN  - 0022-1015(Print)
N2  - Using albino rats, support was found for the hypothesis that acquisition level and resistance to extinction would be monotonically related for a simple (nondiscriminative) instrumental response (bar pressing), but the function would be nonmonotonic for a comparable discriminative response (successive brightness discrimination). It was also found that the discriminatively trained Ss were more resistant to extinction than those trained on the simple instrumental response. (20 ref.) (PsycINFO Database Record (c) 2016 APA, all rights reserved)
KW  - *Animal Learning
KW  - *Discrimination
KW  - *Extinction (Learning)
KW  - *Resistance
KW  - Operant Conditioning
KW  - Rats
M3  - doi:10.1037/h0041058
DO  - 10.1037/h0041058
ER  -
TY  - JOUR
PMID  - 3168978
ID  - 1989-14772-001
T1  - Acute effects of aerobic exercise on mood.
JF  - Health Psychology
A1  - Steptoe, Andrew
A1  - Cox, Sarah
VL  - 7
IS  - 4
SP  - 329
EP  - 340
Y1  - 1988
CY  - US
PB  - Lawrence Erlbaum Associates
SN  - 1930-7810(Electronic),0278-6133(Print)
N2  - 32 female medical students (aged 18–23 yrs) completed 2 8-min trials of high-intensity exercise and 2 8-min trials of low-intensity exercise. One high- and 1 low-exercise trial were accompanied by music; the other 2 trials were accompanied by metronome. Mood was assessed with a modification of the Profile of Mood States before and immediately after each trial. Ss were divided into fit and unfit groups based on heart rate responses during high-exercise trials. High-intensity exercise led to increases in tension/anxiety and fatigue, whereas positive mood changes (vigor and exhilaration) were seen following low-intensity exercise only. No fitness group differences in mood responses were observed. (PsycINFO Database Record (c) 2016 APA, all rights reserved)
KW  - *Aerobic Exercise
KW  - *Emotional States
KW  - Music
M3  - doi:10.1037/0278-6133.7.4.329
DO  - 10.1037/0278-6133.7.4.329
ER  -
TY  - JOUR
PMID  - 6470285
ID  - 1984-32080-001
T1  - Behavioral exercise programs in the management of chronic obstructive pulmonary disease.
JF  - Journal of Consulting and Clinical Psychology
A1  - Atkins, Catherine J.
A1  - Kaplan, Robert M.
A1  - Timms, Richard M.
A1  - Reinsch, Sibylle
A1  - Lofback, Ken
VL  - 52
IS  - 4
SP  - 591
EP  - 603
Y1  - 1984
CY  - US
PB  - American Psychological Association
SN  - 1939-2117(Electronic),0022-006X(Print)
N2  - Evaluated exercise programs for 71 patients (mean age 64.79 yrs) with chronic obstructive pulmonary disease by randomly assigning Ss to 1 of 5 groups: behavior modification, cognitive-behavior modification, cognitive modification, attention control, or no-treatment control. In the 1st 4 groups, Ss participated in 6 sessions designed to increase their adherence to an exercise prescription; Ss in the no-treatment group were given an exercise prescription but did not receive training on how to implement it. Results show that over the 3 mo of the program the 1st 3 groups showed significant increases in exercise, exercise tolerance, health status, and self-efficacy in comparison to the last 2 groups (control). The cognitive-behavior modification group walked significantly more than any other group. (53 ref) (PsycINFO Database Record (c) 2016 APA, all rights reserved)
KW  - *Behavior Therapy
KW  - *Cognitive Therapy
KW  - *Exercise
KW  - *Lung Disorders
KW  - *Treatment Compliance
KW  - Chronic Obstructive Pulmonary Disease
M3  - doi:10.1037/0022-006X.52.4.591
DO  - 10.1037/0022-006X.52.4.591
ER  -
TY  - JOUR
PMID  - 6737208
ID  - 1984-26469-001
T1  - Influence of aerobic exercise on depression.
JF  - Journal of Personality and Social Psychology
A1  - McCann, I. Lisa
A1  - Holmes, David S.
VL  - 46
IS  - 5
SP  - 1142
EP  - 1147
Y1  - 1984
CY  - US
PB  - American Psychological Association
SN  - 1939-1315(Electronic),0022-3514(Print)
N2  - 43 depressed undergraduate women were randomly assigned to either an aerobic exercise treatment condition in which they participated in strenuous exercise, a placebo treatment condition in which they practiced relaxation exercises, or a no-treatment condition. Aerobic capacity was assessed before and after a 10-wk treatment period. Self-reported depression was assessed before, during, and after the treatment period. Results show that Ss in the aerobic exercise condition had reliably greater increases in aerobic capacity and reliably greater decreases in depression than did Ss in the placebo or no-treatment condition. There was a reduction in depression that was independent of treatment; it is suggested that a no-treatment control condition is a necessity in research on depression. It is concluded that findings provide clear evidence that participation in a program of strenuous aerobic exercise is effective for reducing depression. (20 ref) (PsycINFO Database Record (c) 2016 APA, all rights reserved)
KW  - *Depression (Emotion)
KW  - Exercise
M3  - doi:10.1037/0022-3514.46.5.1142
DO  - 10.1037/0022-3514.46.5.1142
ER  -
TY  - JOUR
ID  - 1965-09292-001
T1  - Individual differences in response to a Zen meditation exercise.
JF  - Journal of Consulting Psychology
A1  - Maupin, Edward W.
VL  - 29
IS  - 2
SP  - 139
EP  - 145
Y1  - 1965
CY  - US
PB  - American Psychological Association
SN  - 0095-8891(Print)
N2  - In order to explore the psychological functions involved in meditation, 28 male college student volunteers were instructed in a concentration exercise related to Zen Buddhist procedures. Their response to the exercise was rated as high, moderate, and low from verbal reports taken after daily 45-min. sessions over a 2-3 wk. period. Response was then compared with premeditation test results related to attention, tolerance for unrealistic experience, and capacity for regression in the service of the ego (derived from Rorschach expressions of "primary process" and from spontaneous visual imagery). Capacity for regression and tolerance for unrealistic experience significantly predicted response to meditation, while attention measures did not. Once issues related to comfort in the face of strange inner experience are resolved, attention functions necessary to the exercise probably became available. (15 ref.) (PsycINFO Database Record (c) 2016 APA, all rights reserved)
KW  - *Exercise
KW  - *Individual Differences
KW  - *Meditation
KW  - *Psychodynamics
KW  - Zen Buddhism
M3  - doi:10.1037/h0021754
DO  - 10.1037/h0021754
ER  -
TY  - JOUR
PMID  - 6538208
ID  - 1984-12685-001
T1  - Effect of pubococcygeal exercise on coital orgasm in women.
JF  - Journal of Consulting and Clinical Psychology
A1  - Chambless, Dianne L.
A1  - Sultan, Faye E.
A1  - Stern, Tina E.
A1  - O'Neill, Colleen
A1  - Garrison, Shawn
A1  - Jackson, Althea
VL  - 52
IS  - 1
SP  - 114
EP  - 118
Y1  - 1984
CY  - US
PB  - American Psychological Association
SN  - 1939-2117(Electronic),0022-006X(Print)
N2  - 16 20–41 yr old female volunteers participated in a study comparing the effects of Kegel exercises to an attention placebo and a waiting-list control condition. All Ss had a low (<30%) frequency of coital orgasm but were not severely sexually anxious or low in sexual arousal (as measured by the Sexual Arousability Inventory [SAI]). In addition to the SAI, Ss also completed the Women's Sexuality Questionnaire. The Kegel program led to an average increase in pubococcygeal strength of 10 mm; there was a trend for this change to be greater than that in the control groups. Nevertheless, the Kegel exercise group clearly did not show differential improvement on coital orgasmic frequency at posttest when compared to the other 2 groups. Furthermore, notable compliance problems were encountered with the instructions for 20 min of daily exercise. On the basis of these findings and prior research, it is concluded that Kegel exercises are unlikely to contribute to positive outcome in the treatment of orgasmic dysfunction in women. (15 ref) (PsycINFO Database Record (c) 2016 APA, all rights reserved)
KW  - *Exercise
KW  - *Female Orgasm
KW  - Sex Therapy
M3  - doi:10.1037/0022-006X.52.1.114
DO  - 10.1037/0022-006X.52.1.114
ER  -
TY  - JOUR
PMID  - 3268270
ID  - 1989-06989-001
T1  - Effects of aerobic exercise training, age, and physical fitness on memory-search performance.
JF  - Psychology and Aging
A1  - Blumenthal, James A.
A1  - Madden, David J.
VL  - 3
IS  - 3
SP  - 280
EP  - 285
Y1  - 1988
CY  - US
PB  - American Psychological Association
SN  - 1939-1498(Electronic),0882-7974(Print)
N2  - We investigated the effects of exercise training on memory performance. One group of 13 men (M = 42.92 years of age) participated in supervised aerobic exercise (jogging) three times a week for 12 weeks. A second group of 15 men (M = 43.67 years of age) performed anaerobic exercise (strength training) for the same period of time. Subjects' reaction time (RT) performance in a memory-search task was assessed both before (Time 1) and after (Time 2) the 12 weeks of exercise training. Results indicated that there was no significant change in memory-search performance over time as a function of exercise training. Analyses of the Time 2 RTs demonstrated that aspects of memory-search performance were related significantly both to subjects' initial (Time 1) level of fitness and to age, but not to the amount of change of fitness associated with aerobic exercise training over this 12-week duration in this age group. (PsycINFO Database Record (c) 2016 APA, all rights reserved)
KW  - *Age Differences
KW  - *Cognitive Processes
KW  - *Exercise
KW  - *Memory
KW  - *Physical Fitness
KW  - Aerobic Exercise
KW  - Reaction Time
KW  - Recall (Learning)
M3  - doi:10.1037/0882-7974.3.3.280
DO  - 10.1037/0882-7974.3.3.280
ER  -
TY  - JOUR
ID  - 1964-02300-001
T1  - Extended acquisition training and resistance to extinction.
JF  - Journal of Experimental Psychology
A1  - Siegel, Shepard
A1  - Wagner, Allan R.
VL  - 66
IS  - 3
SP  - 308
EP  - 310
Y1  - 1963
CY  - US
PB  - American Psychological Association
SN  - 0022-1015(Print)
N2  - A group of rats receiving 184 food rewarded, runway acquisition trials extinguished faster than groups receiving only 64 acquisition trials. This was found to be the case whether or not the groups receiving different numbers of acquisition trials were equated prior to extinction with respect to such variables as age, amount of handling, and length of time on deprivation schedule. The results corroborate previous findings by North and Stimmel on the effects of extended acquisition training, and indicate that their results cannot be attributed simply to the age, handling, and deprivation variables. (PsycINFO Database Record (c) 2016 APA, all rights reserved)
KW  - *Animal Learning
KW  - *Extinction (Learning)
KW  - *Rats
KW  - *Resistance
KW  - Rewards
M3  - doi:10.1037/h0041325
DO  - 10.1037/h0041325
ER  -
TY  - JOUR
PMID  - 5980738
ID  - 2007-05314-001
T1  - Activite physique et deactiviation: Baisse du rhythme cardiaque au cours de l'activite instrumentale. [Physical activity and deactivation: Base rate of heartbeat during instrumental activity.]
JF  - Canadian Journal of Psychology / Revue canadienne de psychologie
A1  - Ducharme, Raymond
VL  - 20
IS  - 4
SP  - 445
EP  - 454
Y1  - 1966
CY  - Canada
PB  - University of Toronto Press
SN  - 0008-4255(Print)
N2  - Thirty rats have been placed in a Skinner box for five minutes after each one of five independent increasing periods of water deprivation. Their instrumental activity or non-activity was controlled by means of a retractable lever; the lever was accessible only during the first, third, and fifth minutes of the test session. Seven samples of the rat's heart rate were taken at various set periods during a trial. The heart rate increased linearly with duration of pre-trial water deprivation for both conditions: instrumental activity and non-activity. However, the heart rate level was considerably lower when the rat was bar pressing than when the lever was retracted. This fact implies that, far from being the cause of an increase in heart rate, the physical effort accompanying instrumental activity produces a drop in heart rate. It is suggested that instrumental activity could induce "de-activation" and thus contribute to a mechanism for the regulation of activation. (PsycInfo Database Record (c) 2022 APA, all rights reserved)
KW  - *Heart Rate
KW  - *Motor Processes
KW  - Rats
KW  - Skinner Boxes
KW  - Water Deprivation
M3  - doi:10.1037/h0083162
DO  - 10.1037/h0083162
ER  -
TY  - JOUR
PMID  - 6501665
ID  - 1985-04734-001
T1  - Behavioral control of exercise in sedentary adults: Studies 1 through 6.
JF  - Journal of Consulting and Clinical Psychology
A1  - Martin, John e.
A1  - Dubbert, Patricia M.
A1  - Katell, Alan D.
A1  - Thompson, J. Kevin
A1  - Raczynski, James R.
A1  - Lake, Mary
A1  - Smith, Patrick O.
A1  - Webster, Jeffrey S.
A1  - Sikora, Thomas
A1  - Cohen, Randye E.
VL  - 52
IS  - 5
SP  - 795
EP  - 811
Y1  - 1984
CY  - US
PB  - American Psychological Association
SN  - 1939-2117(Electronic),0022-006X(Print)
N2  - Conducted 6 experiments with 143 healthy sedentary adults who had been unsuccessful in starting or maintaining an exercise regimen to identify behavioral and cognitive procedures that would enhance Ss' adherence to a 3 day/wk exercise (walking/jogging) program. Procedures evaluated included feedback and praise during exercise, various goal-setting strategies, lottery reinforcement, cognitive strategies during the exercise, and relapse-prevention training. Class attendance, exercise program adherence, and fitness data were collected, and self-reported 3-mo follow-up data were also obtained. Results suggest the importance of social support, feedback, and praise during exercise; flexibility in exercise-goal setting; and distraction-based cognitive strategies. Findings are integrated and discussed in terms of the importance and difficulties of shaping and maintaining exercise behaviors. (58 ref) (PsycINFO Database Record (c) 2019 APA, all rights reserved)
KW  - *Behavior Modification
KW  - *Commitment
KW  - *Exercise
KW  - *Praise
KW  - *Treatment Compliance
KW  - Feedback
KW  - Goals
KW  - Social Support
KW  - Cognitive Strategies
KW  - Cognitive Aging
M3  - doi:10.1037/0022-006X.52.5.795
DO  - 10.1037/0022-006X.52.5.795
ER  -
TY  - JOUR
ID  - 1931-02226-001
T1  - The relationship between compulsory physical exercise and the ability of the white rat to learn and relearn an elevated skeleton maze.
JF  - Journal of Comparative Psychology
A1  - Corey, Stephen Maxwell
VL  - 11
IS  - 3
SP  - 291
EP  - 318
Y1  - 1931
CY  - US
PB  - Williams & Wilkins Company
SN  - 0093-4127(Print)
N2  - Using the split litter technique to control initial ability, an attempt was made to determine the relationship between compulsory physical exercise and learning ability. There were three experimental groups of 31 subjects each, which were forced to exercise one, three, and five hours per day respectively. Exercise was provided in a rotating wire cage electrically operated. The control groups were given no opportunity for exercise other than that provided by the nest cages. Learning ability was tested by having all subjects solve an eight cul-de-sac elevated maze of high reliability. The animals were tested for retention two weeks after original learning had been completed. The learning records of the control and exercised groups were compared with respect to: (1) error, trial, time, and active time scores, (2) variability of criterion scores, (3) location of errors, (4) tendency to repeat errors, (5) frequency and location of retracements, (6) speed of relearning, and (7) correlation between learning and relearning scores. Although the exercised subjects were slightly superior with respect to most of the criteria of speed of learning, their superiority was in no instance statistically significant. Compulsory physical exercise had no pronounced effect upon the ability of the white rat to learn or relearn an elevated skeleton maze under the conditions of this study. (PsycINFO Database Record (c) 2017 APA, all rights reserved)
KW  - *Animal Learning
KW  - *Animal Locomotion
KW  - *Learning Ability
KW  - Rats
M3  - doi:10.1037/h0071732
DO  - 10.1037/h0071732
ER  -
TY  - JOUR
PMID  - 15428586
ID  - 1951-02289-001
T1  - Relative resistance to extinction of escape training and avoidance training.
JF  - Journal of Experimental Psychology
A1  - Sheffield, Fred D.
A1  - Temmer, Helena Wellisz
VL  - 40
IS  - 3
SP  - 287
EP  - 298
Y1  - 1950
CY  - US
PB  - American Psychological Association
SN  - 0022-1015(Print)
N2  - 10 rats (escape group) were trained to run off a grill by placing them on a charged grill and allowing escape to an adjacent safe compartment; 10 rats matched for weight with the first group (avoidance group) were allowed 1.5 sec. to get off the grill prior to shock. Animals in the avoidance group were: poorer in performance at the end of training than escape animals; poorer in performance at the end of training than their own performance earlier in training; more resistant to extinction than escape animals. (PsycINFO Database Record (c) 2016 APA, all rights reserved)
KW  - *Avoidance
KW  - *Rats
KW  - *Resistance
KW  - Extinction (Learning)
KW  - Performance
M3  - doi:10.1037/h0055980
DO  - 10.1037/h0055980
ER  -
TY  - JOUR
ID  - 1926-01690-001
T1  - Communications and discussion. Repetition versus recall in memorizing vocabularies; The effect of continuous exercise and of rest upon difficult mental multiplication.
JF  - Journal of Educational Psychology
A1  - Thorndike, Edward L.
VL  - 5
IS  - 10
SP  - 596
EP  - 599
Y1  - 1914
CY  - US
PB  - Warwick & York
SN  - 1939-2176(Electronic),0022-0663(Print)
N2  - Reports two studies. The first study involved an attempt to compare the methods of recall and repetition, in memorizing vocabularies. 28 Ss were required to learn 4 vocabularies of 20 pairs each. It was found that there was no superiority in the method involving recall, though there was some favor towards the method of repetition. The second study involved an investigation of the effect of continuous work for 2 hrs and 2 retests, after a rest of 30 mins and after one night's rest, upon the efficiency of adult students who were trying to mentally multiply two 3 place numbers. The study involved 72 students. The study was tried with other Ss also, and it was found that the full night's rest improved the speed and the quality of work to the best. (PsycINFO Database Record (c) 2016 APA, all rights reserved)
KW  - *Memory
KW  - *Recall (Learning)
KW  - Vocabulary
M3  - doi:10.1037/h0072245
DO  - 10.1037/h0072245
ER  -
