# Supplementary material for: Does physical activity-based intervention decrease repetitive negative thinking? A systematic review
Source: PLoS One. 2025 Apr 1;20(4):e0319806. doi: 10.1371/journal.pone.0319806 (PMC11960971; doi:10.1371/journal.pone.0319806)
Supplement: S1 File — https://doi.org/10.6084/m9.figshare.25711734. (ZIP) [file pone.0319806.s001.zip › supporting information/database/PsycNET_1-100.ris]

Provider: American Psychological Association
Database: PsycINFO
Content: application/x-research-info-systems

TY  - JOUR
PMID  - 37166860
ID  - 2023-71120-001
T1  - Initial status and change in cognitive function mediate the association between academic education and physical activity in adults over 50 years of age.
JF  - Psychology and Aging
A1  - Cheval, Boris
A1  - Saoudi, Ilyes
A1  - Maltagliati, Silvio
A1  - Fessler, Layan
A1  - Farajzadeh, Ata
A1  - Sieber, Stefan
A1  - Cullati, Stéphane
A1  - Boisgontier, Matthieu P.
VL  - 38
IS  - 6
SP  - 494
EP  - 507
Y1  - 2023
CY  - US
AD  - Cheval, Boris: Swiss Center for Affective Sciences, University of Geneva, Campus Biotech, Chemin des Mines 9, Geneve, Switzerland, 1202, boris.cheval@unige.ch
PB  - American Psychological Association
SN  - 1939-1498(Electronic),0882-7974(Print)
N2  - Higher levels of academic education are associated with higher levels of physical activity throughout the lifespan. However, the mechanisms underlying this association are unclear. Cognitive functioning is a potential mediator of this association because higher levels of education are associated with better cognitive function, which is related to greater engagement in physical activity. Here, we used large-scale longitudinal data from 105,939 adults 50 years of age or older (55% women) from the Survey of Health, Ageing, and Retirement in Europe to investigate whether initial status and change in cognitive function mediate the relationship between education and change in physical activity. Education and physical activity were self-reported. Cognitive function was assessed based on delayed recall and verbal fluency. Academic education was assessed at the first measurement occasion. The other measures were collected seven times between 2004 and 2019. The mediating role of cognitive function was tested using longitudinal mediation analyses combined with growth curve models. We found that higher levels of education were associated with higher levels and slower decreases in cognitive function, which in turn predicted a lower decrease in physical activity across time. These results support the presence of an indirect effect of education on physical activity trajectories by affecting the intercept and slope of cognitive function. Specifically, these findings suggest that both the initial status and change in cognitive function mediate the association between academic education and change in physical activity. In addition, results revealed that, across the aging process, differences in cognitive function and physical activity widen between the low and high educated. In other words, this study demonstrates the long-lasting effect of education on cognitive function and physical activity. (PsycInfo Database Record (c) 2023 APA, all rights reserved)
KW  - *Behavior Change
KW  - *Cognitive Ability
KW  - *Education
KW  - *Physical Activity
KW  - Status
M3  - doi:10.1037/pag0000749
DO  - 10.1037/pag0000749
ER  -
TY  - JOUR
ID  - 2025-22496-001
T1  - Psychometric properties of the Italian Tendency to Avoid Physical Activity and Sport Scale relationship to weight stigma and body esteem.
JF  - Stigma and Health
A1  - Soraci, Paolo
A1  - Griffiths, Mark D.
A1  - Bevan, Nadia
A1  - O'Brien, Kerry S.
A1  - Lin, Chung-Ying
A1  - Pisanti, Renato
A1  - Servidio, Rocco
A1  - Granata, Tjasa Giorgia
A1  - D'Aleo, Ettore
A1  - Lo Destro, Calogero
A1  - Szabo, Attila
SP  - No Pagination Specified
EP  - No Pagination Specified
Y1  - 2024
CY  - US
AD  - Bevan, Nadia: School of Social Sciences, Faculty of Arts, Monash University, Menzies Building, 20 Chancellors Walk, Clayton, VIC, Australia, 3800, Nadia.bevan@monash.edu
PB  - Educational Publishing Foundation
SN  - 2376-6964(Electronic),2376-6972(Print)
N2  - Physical inactivity is a growing problem that contributes to a range of negative health consequences, such as psychological and physical issues and weight gain. Recent evidence suggests that the tendency to avoid physical activity is associated with weight stigma and low (body-related) self-esteem. New cross-culturally validated psychometric scales for assessing nonparticipation in physical activity could help researchers and practitioners better understand the psychosocial factors contributing to avoidance of physical activity and for the more efficient promotion of an active lifestyle. The objective of the present study was to evaluate the psychometric properties of the Italian Tendency to Avoid Physical Activity and Sport Scale (TAPAS) by conducting a confirmatory factor analysis and calculating the scale’s internal consistency and convergent/discriminant validity. An Italian sample (N = 235; 57.4% females, Mage = 35.17 years; SD = ± 10.83) participated in an online survey. The measures included the TAPAS, Rosenberg Self-Esteem Scale, Depression Anxiety Stress Scale–21, Weight Self-Stigma Questionnaire, Body Esteem Scale, and Exercise Addiction Inventory–Revised. The results of the confirmatory factor analysis supported a first-order one-factor scale, and the TAPAS showed good internal consistency. Additionally, the TAPAS was positively associated with body mass index, weight stigma, anxiety, stress, and depression; it was negatively associated with self-esteem and body self-esteem. The results suggest that the TAPAS is a psychometrically reliable and valid measure for assessing the tendency to avoid physical activity and sport among Italian-speaking individuals. The study also expands the knowledge of psychosocial factors involved in avoiding sports and participation in physical activity. (PsycInfo Database Record (c) 2024 APA, all rights reserved)
KW  - *Confirmatory Factor Analysis
KW  - *Physical Activity
KW  - *Psychometrics
KW  - *Self-Esteem
KW  - *Stigma
KW  - *Test Validity
KW  - *European Cultural Groups
KW  - Sport and Exercise Measures
M3  - doi:10.1037/sah0000579
DO  - 10.1037/sah0000579
ER  -
TY  - JOUR
ID  - 2025-42685-001
T1  - Move past adversity or bite through it? Diet quality, physical activity, and sedentary behavior in relation to resilience.
JF  - American Psychologist
A1  - Ruf, Alea
A1  - Ahrens, Kira F.
A1  - Gruber, Judith R.
A1  - Neumann, Rebecca J.
A1  - Kollmann, Bianca
A1  - Kalisch, Raffael
A1  - Lieb, Klaus
A1  - Tüscher, Oliver
A1  - Plichta, Michael M.
A1  - Nöthlings, Ute
A1  - Ebner-Priemer, Ulrich
A1  - Reif, Andreas
A1  - Matura, Silke
SP  - No Pagination Specified
EP  - No Pagination Specified
Y1  - 2024
CY  - US
AD  - Ruf, Alea: Department of Psychiatry, Psychosomatic Medicine and Psychotherapy, University Hospital, Goethe University Frankfurt, Heinrich-Hoffmann-Strasse 10, Frankfurt am Main, Germany, 60528, alea.ruf@univie.ac.at
PB  - American Psychological Association
SN  - 1935-990X(Electronic),0003-066X(Print)
N2  - Adverse life experiences are associated with an increased risk of mental disorders. The successful adaptation to adversity and maintenance or quick restoration of mental health despite adversity is referred to as resilience. Identifying factors that promote resilience can contribute to the prevention of mental disorders. Lifestyle behaviors, increasingly recognized for their impact on mental health, are discussed as potential resilience factors. Several studies found that healthy eating and physical activity (PA) are positively associated with resilience. However, most of these studies assessed resilience through questionnaires, which is unsatisfactory given that resilience research is moving toward conceptualizing resilience as the outcome of a dynamic process, which can only be assessed prospectively and longitudinally. The present study is the first to assess the relationship between diet quality, PA, sedentary behavior (SB), and resilience, captured prospectively and longitudinally in a sample of 145 individuals (75.17% female; Mage = 28.88, SDage = 7.80; MBMI = 24.11, SDBMI = 3.97). Resilience was assessed as the relationship between stressor exposure and mental health (i.e., the stressor reactivity score: higher scores indicate lower resilience and vice versa). Diet quality (i.e., the Healthy Eating Index) was assessed on the basis of app-based food records and 24-hr dietary recalls. PA and SB were objectively recorded through accelerometers. Regression analysis showed that neither diet quality nor PA and SB predicted resilience (ps > .30). Profound differences in the conceptualization and operationalization of resilience might explain the contrary findings. Prospective longitudinal studies are needed to replicate the findings of the present study. (PsycInfo Database Record (c) 2024 APA, all rights reserved)
KW  - *Diets
KW  - *Mental Disorders
KW  - *Mental Health
KW  - *Physical Activity
KW  - *Resilience (Psychological)
KW  - *Sedentary Behavior
KW  - *Adversity
KW  - Healthy Eating
M3  - doi:10.1037/amp0001423
DO  - 10.1037/amp0001423
ER  -
TY  - JOUR
ID  - 2025-57925-001
T1  - Volitional processes in changing physical activity: A randomized controlled trial with individuals with knee osteoarthritis.
JF  - Health Psychology
A1  - Lorbeer, Noemi
A1  - Schwarzer, Ralf
A1  - Keller, Jan
A1  - Di Maio, Sally
A1  - Domke, Antonia
A1  - Armbrecht, Gabriele
A1  - Börst, Hendrikje
A1  - Martus, Peter
A1  - Ertel, Wolfgang
A1  - Luszczynska, Aleksandra
A1  - Knoll, Nina
SP  - No Pagination Specified
EP  - No Pagination Specified
Y1  - 2024
CY  - US
AD  - Knoll, Nina: Department of Education and Psychology, Freie Universitat Berlin, Habelschwerdter Allee 45, Berlin, Germany, 14195, nina.knoll@fu-berlin.de
PB  - American Psychological Association
SN  - 1930-7810(Electronic),0278-6133(Print)
N2  - Objective: A health action process approach (HAPA)-based intervention was designed to support moderate-to-vigorous physical activity (MVPA) in individuals with osteoarthritis of the knee (OAK). In secondary analyses of the randomized controlled trial “preventing the impairment of primary osteoarthritis by high-impact long-term physical exercise regimen—psychological adherence program,” we examined long-term effects of the intervention on HAPA determinants and MVPA, and explored the former as mediators of change. Method: N = 241 individuals with OAK (63% women, aged 44–80 years) were randomly assigned to the 12-month intervention condition (IC) or active control condition (CC). Between 2016 and 2020, self-reported HAPA determinants (action and coping planning, maintenance and recovery self-efficacy, action control) and collaborative planning were assessed at 0, 6, 12, 18, and 24 months, accelerometer-assessed MVPA at 0, 12, and 24 months. Multilevel and manifest path models were fit. Results: Compared to the CC, action planning was higher in the IC at 6, 12, and 24 months. Maintenance and recovery self-efficacy were stable in the IC but decreased in the CC. MVPA decreased in both conditions. More action planning in the IC at 12 months was related to higher MVPA at 24 months, but, as in all other models, the indirect effect was nonsignificant. Conclusions: The intervention partly stabilized or enhanced HAPA determinants but did not increase MVPA in a Western, highly-educated sample with OAK. Future work might use blended-care approaches enriched by mobile applications for continuous MVPA support. (PsycInfo Database Record (c) 2024 APA, all rights reserved)
KW  - *Arthritis
KW  - *Knee
KW  - *Physical Activity
KW  - *Random Sampling
KW  - *Self-Efficacy
KW  - Volition
M3  - doi:10.1037/hea0001453
DO  - 10.1037/hea0001453
ER  -
TY  - JOUR
PMID  - 38815103
ID  - 2024-87104-001
T1  - “Too much of a burden”: Lived experiences of depressive rumination in early adulthood.
JF  - Journal of Counseling Psychology
A1  - Ciobotaru, Delia
A1  - Jones, Christina J.
A1  - Cohen Kadosh, Roi
A1  - Violante, Ines R.
A1  - Cropley, Mark
VL  - 71
IS  - 4
SP  - 255
EP  - 267
Y1  - 2024
CY  - US
AD  - Ciobotaru, Delia: School of Psychology, Faculty of Health and Medical Sciences, University of Surrey, Guildford, United Kingdom, GU2 7XH, d.ciobotaru@surrey.ac.uk
PB  - American Psychological Association
SN  - 1939-2168(Electronic),0022-0167(Print)
N2  - Rumination is an established transdiagnostic factor in mental illness, but there remains a significant gap in understanding the subjective experiences of those affected by it. This study explored the lived experiences of depressive rumination in early adulthood, a population notably susceptible to its effects. We interviewed 20 participants aged between 18 and 35 years using a semistructured approach and generated five distinct but interconnected themes using reflective thematic analysis. The first theme delved into recurrent narratives of past traumas and unresolved pain, with participants unable to move on from their past. The second theme illustrated how participants, due to real or perceived pressure, often equated their self-worth with their ability to meet expectations, leading to a distorted self-view and diminished self-esteem. The third theme captured the relentless pursuit of mental peace, with tranquility remaining ever elusive despite the frequent use of distraction. The fourth theme highlighted the profound isolation stemming from internalized mental health stigma, with participants grappling with fears of being perceived as burdensome and facing rejection from their close ones. Finally, the fifth theme underscored the far-reaching and interconnected repercussions of rumination on mental, emotional, and physical health and individuals’ ability to achieve their life goals. These findings emphasize the intertwined nature of psychological, physiological, and social risk factors for the development and maintenance of rumination, advocating for a holistic treatment approach to rumination and paving the way for more timely, tailored care. (PsycInfo Database Record (c) 2024 APA, all rights reserved)
KW  - *Experiences (Events)
KW  - *Major Depression
KW  - *Rumination (Cognitive Process)
KW  - *Stigma
KW  - *Wakefulness
KW  - *Emerging Adulthood
KW  - *Self-Worth
KW  - Lived Experience
M3  - doi:10.1037/cou0000740
DO  - 10.1037/cou0000740
ER  -
TY  - JOUR
PMID  - 37155290
ID  - 2023-69336-001
T1  - Developmental differences in the impact of racial discrimination on depression and anxiety among Black youth: Examining rumination as a mechanism.
JF  - American Journal of Orthopsychiatry
A1  - Bernard, Donte L.
A1  - López, Cristina M.
A1  - Banks, Devin E.
A1  - Hahn, Austin M.
A1  - Danielson, Carla Kmett
VL  - 93
IS  - 4
SP  - 293
EP  - 303
Y1  - 2023
CY  - US
AD  - Bernard, Donte L.: Department of Psychological Sciences, University of Missouri—Columbia, 204D McAlester Hall, Columbia, MO, US, 65211, dbernard@missouri.edu
PB  - Educational Publishing Foundation
SN  - 1939-0025(Electronic),0002-9432(Print)
N2  - Experiences of racial discrimination are pervasive among Black youth, resulting in psychosocial problems such as depression and anxiety. Rumination plays a key role in linking racial discrimination and internalizing concerns. Developmental age has also been shown to influence the extent to which racial discrimination and rumination impact mental health; however, studies have yet to explore the interplay between these factors. This study examined the association between racial discrimination and internalizing concerns among Black youth, whether racial discrimination was indirectly associated with internalizing concerns through rumination, and whether developmental age moderated these direct and indirect effects. Participants included 158 pre- and early-adolescent youth recruited from a community sample (Mage = 11.56 years; 53% female). Data were from baseline questionnaire responses from a larger longitudinal study conducted in the Southeastern United States examining the effects of interpersonal stressors on youth mental health outcomes. Racial discrimination was directly and indirectly associated with internalizing concerns through rumination. Developmental age moderated the indirect link between racial discrimination and depressive symptoms via rumination with the association being stronger as participant age increased. The impact of racial discrimination on mental health among Black youth is informed by maladaptive coping strategies such as rumination and developmental age. Such factors help to identify who is most at risk for the impact of racial discrimination and potential intervening targets. (PsycInfo Database Record (c) 2024 APA, all rights reserved)
KW  - *Age Differences
KW  - *Anxiety
KW  - *Major Depression
KW  - *Mental Health
KW  - *Race and Ethnic Discrimination
KW  - *Rumination (Cognitive Process)
KW  - Black People
M3  - doi:10.1037/ort0000679
DO  - 10.1037/ort0000679
ER  -
TY  - JOUR
ID  - 2024-09897-001
T1  - Does exposure to sedentary temptations activate physical activity goals? A high-powered replication study.
JF  - Motivation Science
A1  - de Chanaleilles, Margaux
A1  - Chalabaev, Aïna
A1  - Forestier, Cyril
A1  - Mazéas, Alexandre
A1  - Dubouchaud, Hervé
A1  - Cheval, Boris
VL  - 10
IS  - 1
SP  - 78
EP  - 82
Y1  - 2024
CY  - US
AD  - de Chanaleilles, Margaux: Laboratoire SENS, Universite Grenoble Alpes, UFRAPS, BP 53, Grenoble, France, 38041, margaux.de-chanaleilles@univ-grenoble-alpes.fr
PB  - Educational Publishing Foundation
SN  - 2333-8121(Electronic),2333-8113(Print)
N2  - Cognitive asymmetry is an effortless self-control strategy observed in successful self-regulators, for whom exposure to temptations (e.g., sedentary [SED] opportunities) increases the cognitive accessibility of long-term goals (e.g., physical activity [PA]), whereas exposure to goals should not increase the cognitive accessibility of the temptations. However, this mechanism has rarely been observed in the context of PA, and a recent high-powered study did not replicate it in the academic context. Therefore, additional replication studies are needed to support the existence of the phenomenon, or not. The present study attempted to replicate the cognitive asymmetry mechanism in the PA context based on a high-powered design. To do so, 257 participants completed a primed lexical decision task including PA-related (i.e., goal) and SED-related (i.e., temptation) stimuli target words preceded by a relevant SED-related and PA-related prime, respectively, or an irrelevant-related prime (i.e., neutral words). Results showed significant priming effects—SED-related primes increased the cognitive accessibility of PA-related words and PA-related primes increased the cognitive accessibility of SED-related words. However, we did not replicate the hypothesized cognitive asymmetry pattern between temptations and goals. These findings were consistent with a recent replication study by demonstrating that the automatic associations between goals and temptations were more likely to be symmetric (i.e., bidirectional linkage facilitation) than asymmetric (i.e., activation of the goal by temptations, but inhibition of the temptations by goals). (PsycInfo Database Record (c) 2024 APA, all rights reserved)
KW  - *Cognitive Processes
KW  - *Experimental Replication
KW  - *Goals
KW  - *Physical Activity
KW  - *Temptation
KW  - *Words (Phonetic Units)
KW  - *Exposure
KW  - Sedentary Behavior
M3  - doi:10.1037/mot0000308
DO  - 10.1037/mot0000308
ER  -
TY  - JOUR
ID  - 2024-85535-001
T1  - Predicting physical activity by the personality styles of the five-factor model.
JF  - Health Psychology
A1  - Weiss, Alexander
A1  - Costa Jr., Paul T.
A1  - Collins, Katherine A.
A1  - Ross, Leanna M.
A1  - Huffman, Kim M.
A1  - Wolever, Ruth Q.
A1  - Smith, Patrick J.
A1  - Hauser, Elizabeth R.
A1  - Jiang, Rong
A1  - Jakicic, John M.
A1  - Kraus, William E.
A1  - Siegler, Ilene C.
VL  - 43
IS  - 10
SP  - 768
EP  - 777
Y1  - 2024
CY  - US
AD  - Costa, Paul T., Jr.: Division of Geriatrics, Department of Medicine, Duke University School of Medicine, 3502 Hospital South, Durham, NC, US, 27710, paul.costa@duke.edu
PB  - American Psychological Association
SN  - 1930-7810(Electronic),0278-6133(Print)
N2  - Objective: Low neuroticism, high extraversion, and high conscientiousness are related to physical activity (PA). We tested whether the small size and heterogeneity of these relationships result because personality traits influence one another as well as because some narrow facets rather than the broad domains contain more specific variance relevant to PA. Method: Participants were men and women enrolled in the University of North Carolina Alumni Heart Study who completed the Revised NEO Personality Inventory (NEO-PI-R) and reported their past month’s average activity on an 8-point scale. In Study 1, we examined prospective correlations between the five NEO-PI-R domains and PA. In Studies 2 and 3, we used multinomial logistic regression to examine associations between PA and trait pair combinations (personality styles) controlling for age, sex, educational achievement, relationship status, and depression. Results: Study 1 revealed that lower neuroticism (N) and agreeableness (A) and higher conscientiousness (C) predicted more PA. Taken together, Studies 2 and 3 found that the combination of high Extraversion (E) and high openness (O) was related to higher PA and that combinations of low E and high A and low E and low C were related to lower PA. Study 3, which examined the activity facet of E (E4), found that E4 is an important driver of E—PA associations. Conclusions: Personality traits do not operate in isolation. They may influence how other traits are expressed and such nonadditive effects can impact PA. Assessment of personality styles could help to identify individuals at risk for PA avoidance and may be useful for developing personalized interventions. (PsycInfo Database Record (c) 2024 APA, all rights reserved)
KW  - *Conscientiousness
KW  - *Extraversion
KW  - *Five Factor Personality Model
KW  - *Neuroticism
KW  - *Personality Traits
KW  - Physical Activity
M3  - doi:10.1037/hea0001388
DO  - 10.1037/hea0001388
ER  -
TY  - JOUR
ID  - 2025-19055-001
T1  - “You always worry about what other people think”: Experiences of antitrans stigma among trans youth and their siblings in the Northeastern United States.
JF  - Stigma and Health
A1  - Godwin, Eli Glen
A1  - Moore, L. B. M.
A1  - Katz-Wise, Sabra L.
VL  - 9
IS  - 4
SP  - 492
EP  - 504
Y1  - 2024
CY  - US
AD  - Godwin, Eli Glen: Division of Adolescent/Young Adult Medicine, Boston Children’s Hospital, 300 Longwood Avenue, Boston, MA, US, 02115, eli.godwin@childrens.harvard.edu
PB  - Educational Publishing Foundation
SN  - 2376-6964(Electronic),2376-6972(Print)
N2  - Transgender (trans) and nonbinary youth (TNY) and, by extension, their family members, are currently facing widespread and virulent antitrans stigma and discrimination in the United States, which have been associated with negative impacts on health. While research focused on families of TNY has increased in recent years, siblings’ perspectives are rarely included. This qualitative analysis sought to address this gap and learn more about how adolescent and young adult TNY and their siblings experienced and managed antitrans stigma across different settings and over time. Using a reflexive thematic analysis and template organizing approach, we analyzed one-on-one, semistructured, separate interviews (N = 88) with 10 TNY and their 10 siblings (N = 20) who completed at least four of five waves of the Trans Teen and Family Narratives Project, a mixed-methods, longitudinal study of TNY and their families in the New England region of the United States, conducted from 2016 to 2019. TNY and their siblings engaged in meaning-making about the TNY’s (and for some siblings, their own) susceptibility to antitrans stigma within their families, communities, and nation and with respect to a shifting sociopolitical climate and the TNY’s gender affirmation trajectory. Four themes were generated: exercising agency, schemas for understanding stigma, “passing,” and awareness of their spatiotemporal and relational positionality. Recommendations for interventions to support TNY and their siblings include fostering access to other TNY/siblings facing antitrans stigma; advocating for safe and affirming school environments; increasing/restoring access to gender-affirming medical care for those who want it; and conducting explicitly trans liberatory research. (PsycInfo Database Record (c) 2024 APA, all rights reserved)
KW  - *Experiences (Events)
KW  - *Family
KW  - *Siblings
KW  - *Stigma
KW  - *Transgender
KW  - *Adolescent Health
KW  - Gender Nonbinary
M3  - doi:10.1037/sah0000564
DO  - 10.1037/sah0000564
ER  -
TY  - JOUR
ID  - 2023-15571-001
T1  - A just-in-time adaptive intervention to enhance physical activity in the SMARTFAMILY2.0 trial.
JF  - Sport, Exercise, and Performance Psychology
A1  - Fiedler, Janis
A1  - Seiferth, Caroline
A1  - Eckert, Tobias
A1  - Woll, Alexander
A1  - Wunsch, Kathrin
VL  - 12
IS  - 1
SP  - 43
EP  - 57
Y1  - 2023
CY  - US
AD  - Fiedler, Janis: Institute of Sport and Sport Science, Karlsruhe Institute of Technology, Engler-Bunte-Ring 15, Building 40.40, Karlsruhe, Germany, 76131, janis.fiedler@kit.edu
PB  - Educational Publishing Foundation
SN  - 2157-3913(Electronic),2157-3905(Print)
N2  - Just-in-time adaptive interventions (JITAIs) are a promising technology-based approach for health behavior change. This examination aimed to evaluate whether a JITAI after a period of inactivity can enhance physical activity (PA) in the subsequent hour depending on whether the JITAI has been answered (“engaged” condition) compared to when the trigger was not answered (“not engaged” condition). Data of the 3-week intervention period of the SMARTFAMILY2.0 trial was used for analysis. A total of 80 participants (n = 47 adults, 23 female; n = 33 children, 15 female) with 907 JITAI triggers were included in this examination. A JITAI was sent when the participant has been inactive for at least 60 min as indicated by accelerometry. Two multilevel models were calculated for metabolic equivalents (MET) and step count with measurements (Level 1) nested in participants (Level 2) under consideration of the covariates weekday/weekend, time of the day, and adult/child. Results indicated significantly higher MET (β = 0.08, p = .014) and step (β = 0.08, p = .022) counts in the subsequent hour for the engaged condition compared to the not engaged condition within-persons (Level 1). Engagement with the JITAI implemented in the SMARTFAMILY2.0 trial yielded promising results concerning physical activity enhancement in the subsequent hour. Here, the inclusion of further constraining factors like the availability of the participant or the inclusion of affective and contextual variables into the design of a JITAI might enhance the engagement in future studies. (PsycInfo Database Record (c) 2023 APA, all rights reserved)
KW  - *Behavior Change
KW  - *Health Behavior
KW  - *Intervention
KW  - *Physical Activity
KW  - *Mobile Health
KW  - Health Promotion
KW  - Models
M3  - doi:10.1037/spy0000311
DO  - 10.1037/spy0000311
ER  -
TY  - JOUR
PMID  - 37253210
ID  - 2023-76648-001
T1  - Working and working out: Decision-making inputs connect daily work demands to physical exercise.
JF  - Journal of Occupational Health Psychology
A1  - Smith, Claire E.
A1  - Lee, Soomi
A1  - Brooks, Margaret E.
A1  - Barratt, Clare L.
A1  - Yang, Haiyang
VL  - 28
IS  - 3
SP  - 160
EP  - 173
Y1  - 2023
CY  - US
AD  - Smith, Claire E.: School of Aging Studies, University of South Florida, 4202 East Fowler Avenue, Tampa, FL, US, 33620, claire.e.smith94@gmail.com
PB  - Educational Publishing Foundation
SN  - 1939-1307(Electronic),1076-8998(Print)
N2  - Work demands can undermine engagement in physical exercise, posing a threat to employee health and well-being. Integrating resource theories and a novel decision-making theory called the decision triangle, we propose that this effect may emerge because work stress changes the energetic and emotional processes people engage in when making decisions about exercise after work. Using diary-style data across two workweeks (N = 83 workers, 783 days), we used multilevel latent profile analysis to extract common decision input profiles, or daily configurations of energy and affect as key decision-making resources. Consistent with the decision triangle, three profiles emerged: visceral inputs (low energy/high negative affect), automatic inputs (low energy/low negative affect), and logical inputs (high energy/low negative affect). Daily job demands were highest among the visceral profile. In turn, the daily visceral profile related to the lowest likelihood of and intensity of physical exercise after work, especially relative to the daily logical profile. Whether or not those in the daily automatic profile exercised depended on their health orientation, or trait-level value of maintaining personal health. Our results support decision-making as a promising mechanism explaining the link between work demands and healthy leisure choices. Organizational interventions can target work stress, health orientation, or logical decision-making to promote frequent and vigorous employee physical exercise. (PsycInfo Database Record (c) 2023 APA, all rights reserved)
KW  - *Decision Making
KW  - *Exercise
KW  - *Occupational Stress
KW  - *Negative Emotions
KW  - Job Demands
M3  - doi:10.1037/ocp0000349
DO  - 10.1037/ocp0000349
ER  -
TY  - JOUR
ID  - 2022-92432-001
T1  - A brief life-purpose intervention reduces trauma-film anxiety and rumination.
JF  - The Humanistic Psychologist
A1  - Ostafin, Brian D.
A1  - Proulx, Travis
VL  - 51
IS  - 4
SP  - 397
EP  - 406
Y1  - 2023
CY  - US
AD  - Ostafin, Brian D.: Department of Clinical Psychology and Experimental Psychopathology, University of Groningen, Grote Kruisstraat 2/1, Groningen, Netherlands, 9712 TS, b.d.ostafin@rug.nl
PB  - Educational Publishing Foundation
SN  - 1547-3333(Electronic),0887-3267(Print)
N2  - Although there is accumulating evidence for an inverse relation between life meaning and anxiety, most of this research has used cross-sectional designs. We examined the relation between life meaning and anxiety with an experimental design (N = 103), hypothesizing that compared to control, a brief life-purpose intervention administered after a film stressor would result in less anxiety and film-related rumination and that anxiety would mediate the intervention-rumination relation. After viewing a validated “trauma film” depicting a racially motivated physical assault, participants completed either a life-purpose intervention comprised of reading about life meaning and writing about intrinsically valued goals or one of two control groups consisting of either a distracting theme (computers) or a threat-relevant theme (racial equality), both designed to be engaging without evoking life purpose. Results showed that compared to control, the life-purpose participants reported less postintervention anxiety and film-related rumination and that the intervention effect on rumination was mediated by anxiety. The findings support the promise of meaning interventions for stressor-related responses. (PsycInfo Database Record (c) 2023 APA, all rights reserved)
KW  - *Anxiety
KW  - *Anxiety Management
KW  - *Intervention
KW  - *Rumination (Cognitive Process)
KW  - *Trauma
KW  - Films
KW  - Meaningfulness
KW  - Racial and Ethnic Groups
M3  - doi:10.1037/hum0000298
DO  - 10.1037/hum0000298
ER  -
TY  - JOUR
PMID  - 37676134
ID  - 2024-05010-001
T1  - Predicting physical activity for people with multiple sclerosis: The role of exercise-related cognitive errors.
JF  - Rehabilitation Psychology
A1  - Blumenkrans, Magalee
A1  - Locke, Sean R.
VL  - 69
IS  - 1
SP  - 29
EP  - 35
Y1  - 2024
CY  - US
AD  - Locke, Sean R.: Department of Kinesiology, Faculty of Applied Health Sciences, Brock University, 1812 Sir Isaac Brock Way, St. Catharines, ON, Canada, L2S 3A1, slocke@brocku.ca
PB  - American Psychological Association
SN  - 1939-1544(Electronic),0090-5550(Print)
N2  - Purpose: Multiple sclerosis (MS) is a neurological disease that is chronic, progressive characterized by symptoms of relapsing fatigue and pain. Despite evidence supporting the use of physical activity (PA) for MS symptom management, low rates of PA participation are observed. Previous research suggests exercise-related cognitive errors (ECEs) can deter and decrease PA participation. The purpose of this study was to examine whether ECEs and self-regulatory efficacy for MS symptom control predict important behavior-related outcomes for MS self-management (dependent variables: PA, maladaptive behavioral responses to illness, and perceived walking impairment). Method: Adults with MS (N = 110; aged 18 and over, with a patient-determined disease steps score of six or less) completed the following validated questionnaires: ECEs, MS symptom control self-efficacy, self-report moderate to vigorous physical activity, behavioral responses to illness, and perceived walking impairment. Results: ECEs significantly predicted behavioral responses to illness (β = .459, p p ps < .05). Conclusion: This is the first study to demonstrate associations between ECEs and different illness- and mobility-related perceptions for persons with MS. Findings suggested that self-regulatory efficacy to manage MS symptoms varied based on low, moderate, or high levels of ECEs. Disability status is not easily modifiable; targeting social cognitions, like self-regulatory efficacy or ECEs, may be a promising way to promote PA for MS self-management. (PsycInfo Database Record (c) 2024 APA, all rights reserved)
KW  - *Cognitive Bias
KW  - *Errors
KW  - *Illness Behavior
KW  - *Multiple Sclerosis
KW  - *Physical Activity
KW  - *Physical Illness (Attitudes Toward)
KW  - *Self-Management
KW  - Walking
M3  - doi:10.1037/rep0000517
DO  - 10.1037/rep0000517
ER  -
TY  - JOUR
ID  - 2025-04107-001
T1  - Psychological detachment matters right after work: Engaging in physical exercise after stressful workdays.
JF  - International Journal of Stress Management
A1  - Koch, Theresa J. S.
A1  - Nesher Shoshan, Hadar
A1  - Völker, Jette
A1  - Sonnentag, Sabine
VL  - 31
IS  - 3
SP  - 266
EP  - 278
Y1  - 2024
CY  - US
AD  - Koch, Theresa J. S.: Department of Clinical and Health Psychology, University of Vienna, Wachtergasse 1/504, Vienna, Austria, 1010, theresa.koch@univie.ac.at
PB  - Educational Publishing Foundation
SN  - 1573-3424(Electronic),1072-5245(Print)
N2  - While regular physical exercise as a recovery activity has an important role regarding employees’ well-being, employees seem to engage less in physical exercise after stressful workdays—pointing to a paradoxical pattern. Extending the recovery paradox (Sonnentag, 2018) applied to physical exercise and drawing from perspectives on energetic and self-regulatory resource loss and recovery, we integrate psychological detachment right after work as an explaining psychological mechanism in the paradoxical pattern between job stressors, physical exercise, and energetic well-being. We collected daily diary data from 93 employees on 514 days over two consecutive workweeks. Results of our two-level path model suggest that psychological detachment right after work explains the paradoxical pattern between job stressors (workload and self-control demands) and time spent on physical exercise. However, we did not find a serial indirect effect from job stressors to next-morning energetic well-being (vigor and fatigue) via psychological detachment and time spent on physical exercise. Our study suggests a new perspective on the role of psychological detachment, namely as a prerequisite instead of an outcome of physical exercise after stressful workdays. This new perspective has implications for future research and practical interventions. (PsycInfo Database Record (c) 2024 APA, all rights reserved)
KW  - *Exercise
KW  - *Occupational Stress
KW  - *Occupations
KW  - *Well Being
KW  - *Work Scheduling
KW  - Psychological Detachment
M3  - doi:10.1037/str0000312
DO  - 10.1037/str0000312
ER  -
TY  - JOUR
PMID  - 36689381
ID  - 2023-40207-001
T1  - Pathways towards posttraumatic stress symptomatology: A moderated mediation model including perceived stress, worry, and defense mechanisms.
JF  - Psychological Trauma: Theory, Research, Practice, and Policy
A1  - Gori, Alessio
A1  - Topino, Eleonora
A1  - Musetti, Alessandro
VL  - 16
IS  - 6
SP  - 903
EP  - 912
Y1  - 2024
CY  - US
AD  - Gori, Alessio: Department of Health Sciences, University of Florence, via di San Salvi 12, Pad. 26, Florence, Italy, 50135, alessio.gori@unifi.it
PB  - Educational Publishing Foundation
SN  - 1942-969X(Electronic),1942-9681(Print)
N2  - Objective: The general aim of this study was to examine the psychological variables associated with post-traumatic stress disorder (PTSD) symptomatology, focusing on perceived stress, worry, as well as mature, neurotic, and immature defenses. Therefore, the differences in the study variables based on the levels of posttraumatic stress were explored, and a moderated mediation model was tested, controlling for gender and SARS-CoV-2 infection as covariates. Method: A sample of 1,864 Italian participants completed the Impact of event scale—revised (IES-R), the 10-Item Perceived Stress Scale (PSS-10), the Penn State Worry Questionnaire (PSWQ), and the 40-Item Defense Style Questionnaire (DSQ–40). Results: 41% (n = 764) of participants showed scores indicative of a probable presence of PTSD. They reported significantly higher levels of perceived stress, worry, neurotic and immature defenses than participants with lower PTSD symptomatology. Perceived stress was significantly associated with PTSD symptomatology, both directly and indirectly through the mediation of worry. Furthermore, neurotic and immature defenses were significant moderators in some relationships of this model. Conclusions: Such data can provide useful indications to elaborate tailored interventions and specific prevention activities for PTSD. (PsycInfo Database Record (c) 2024 APA, all rights reserved)
KW  - *Anxiety
KW  - *Defense Mechanisms
KW  - *Posttraumatic Stress Disorder
KW  - *Symptoms
KW  - *Perceived Stress
KW  - Neurosis
KW  - Posttraumatic Stress
M3  - doi:10.1037/tra0001435
DO  - 10.1037/tra0001435
ER  -
TY  - JOUR
PMID  - 35549364
ID  - 2022-59481-001
T1  - Executive functions predict the trajectories of rumination in middle-aged and older adults: A latent growth curve analysis.
JF  - Emotion
A1  - Ng, Gilaine
A1  - Ng, Wee Qin
A1  - Yang, Hwajin
VL  - 23
IS  - 3
SP  - 776
EP  - 786
Y1  - 2023
CY  - US
AD  - Yang, Hwajin: School of Social Sciences, Singapore Management University, Level 4, 90 Stamford Road, Singapore, 178903, hjyang@smu.edu.sg
PB  - American Psychological Association
SN  - 1931-1516(Electronic),1528-3542(Print)
N2  - Previous studies suggest that executive functions (EF)—a set of domain-general cognitive control processes that contribute to the regulation of emotion—are generally associated with ruminative tendencies. However, there is a dearth of research that examines how EF influences changes in rumination over time, especially in middle-aged and older adults who typically experience a decline in EF. To fill this gap in the literature, we analyzed a large-scale combined dataset from the MIDUS Refresher, Daily Diary, and Cognitive Projects. We examined the impact of EF on the trajectory of rumination across 8 days using latent growth curve analysis. We also examined age as a moderator using a latent interaction term in our structural equation model. Higher executive functioning predicted lower levels of baseline rumination and faster rates of decline in rumination over time, which reflect the successful regulation of maladaptive rumination. The age x EF interaction term was not significant, indicating that the impact of EF on the trajectory of rumination was not modulated by age. Our study offers new insights into the cognitive underpinnings of rumination and underscores the beneficial role of EF for effective regulation of ruminative tendencies in middle and late adulthood. (PsycInfo Database Record (c) 2023 APA, all rights reserved)
KW  - *Cognitive Ability
KW  - *Emotional Regulation
KW  - *Rumination (Cognitive Process)
KW  - *Executive Function
KW  - *Older Adulthood
KW  - Cognitive Impairment
KW  - Cognitive Control
KW  - Middle Adulthood
M3  - doi:10.1037/emo0001096
DO  - 10.1037/emo0001096
ER  -
TY  - JOUR
ID  - 2023-47594-001
T1  - Brief self-compassion induction for adolescent girls’ weight-stigmatizing experiences in physical activity.
JF  - Stigma and Health
A1  - Huellemann, Katarina L.
A1  - Rizzardo, Stefania
A1  - Pila, Eva
VL  - 9
IS  - 4
SP  - 518
EP  - 528
Y1  - 2024
CY  - US
AD  - Pila, Eva: School of Kinesiology, Western University, 1151 Richmond Street, London, ON, Canada, N6A 3K7, epila@uwo.ca
PB  - Educational Publishing Foundation
SN  - 2376-6964(Electronic),2376-6972(Print)
N2  - Adolescent girls commonly report weight-stigmatizing experiences in physical activity contexts, which may contribute to negative experiences and lower rates of participation. As such, psychological intervention strategies that target the negative effects of weight stigma on girls’ physical activity experiences may be beneficial. The aim of the present study was to test group differences in physical activity motivation among adolescent girls who engaged in a self-compassion writing, compared to a neutral writing induction, after recalling a weight-stigmatizing physical activity experience. In an online brief experimental task, 195 adolescent girls (Mage = 16.95, SD = 1.24) recalled a weight-stigmatizing experience in physical activity and were randomized to a self-compassionate writing (n = 98) or attentional control condition (n = 97). Using a between-subjects postmanipulation design, participants self-reported their motivation and intent to re-engage in future physical activity. Compared to the attentional control group, girls in the self-compassion condition reported lower levels of external motivation (η² = .057), though no between-condition differences were detected for other psychosocial correlates of physical activity (i.e., intent to re-engage in physical activity, identified regulation, intrinsic motivation, amotivation). Although the results show initial promise for the utility of a brief self-compassion induction using a randomized experimental design, future research should integrate pretest assessments to determine the extent to which cultivating self-compassion can combat the negative effects associated with weight-stigmatizing experiences in physical activity among adolescent girls. (PsycInfo Database Record (c) 2024 APA, all rights reserved)
KW  - *Adolescent Psychology
KW  - *Motivation
KW  - *Physical Activity
KW  - *Stigma
KW  - *Self-Compassion
KW  - Attention
KW  - Exercise
KW  - Intrinsic Motivation
KW  - Weight Perception
M3  - doi:10.1037/sah0000442
DO  - 10.1037/sah0000442
ER  -
TY  - JOUR
ID  - 2025-28054-001
T1  - Mindfulness interventions during exercise: More pleasant core affective feelings for regular exercisers but not for the physically inactive.
JF  - Sport, Exercise, and Performance Psychology
A1  - Liu, Jiao
A1  - Brand, Ralf
A1  - Nosrat, Sanaz
A1  - Qiu, Yue
A1  - Yun, Dong-Ting
A1  - Mao, Zhi-Xiong
VL  - 13
IS  - 4
SP  - 325
EP  - 339
Y1  - 2024
CY  - US
AD  - Mao, Zhi-Xiong: School of Psychology, Beijing Sport University, No. 48 Xinxi Road, Haidian, Beijing, China, 100084, zhxmao@bsu.edu.cn
PB  - Educational Publishing Foundation
SN  - 2157-3913(Electronic),2157-3905(Print)
N2  - This study aimed to investigate the effectiveness of mindfulness in improving affect during moderate-intensity exercise and to test the hypothesis that this intervention is particularly beneficial for those who are already sufficiently active. Two groups of sufficiently and insufficiently active participants were recruited to complete a 20-min moderate-intensity exercise (based on 55%–65% of heart rate reserve) on treadmill in three different experimental conditions (mindfulness, attention distraction, and no-intervention control) in a randomized order. Core affective valence was measured repeatedly during exercise. Linear mixed-effects modeling and subsequent Tukey post hoc comparisons revealed that more positive affective responses occurred in the mindfulness condition than in attention distraction and control conditions, but only among those who reported sufficient physical activity in their daily lives. We also found that participants in the insufficiently active group experienced more pleasant feelings in the attention distraction condition than in the control condition. Additional exploratory analysis suggested that all participants reported a more positive forecasted affect for exercising in the future in mindfulness and attention distraction conditions, whereas only the sufficiently active group reported greater postexercise enjoyment after mindfulness condition. We interpret these findings as evidence that nonregular exercisers should be advised to divert their attention from their bodily sensations during moderate-intensity physical activity rather than to be mindful, which is more appropriate for those who are already used to regular exercise. (PsycInfo Database Record (c) 2024 APA, all rights reserved)
KW  - *Distraction
KW  - *Emotional Regulation
KW  - *Emotions
KW  - *Exercise
KW  - *Physical Activity
KW  - *Mindfulness
KW  - Mindfulness-Based Interventions
M3  - doi:10.1037/spy0000358
DO  - 10.1037/spy0000358
ER  -
TY  - JOUR
ID  - 2025-13887-001
T1  - Let us sweat it out in virtual reality: The effects of virtual reality exercise contexts on physical activity outcomes through social presence and audience responses.
JF  - Psychology of Popular Media
A1  - Lin, JihHsuan (Tammy)
A1  - Wu, Dai-Yun
A1  - Yang, Ji-Wei
SP  - No Pagination Specified
EP  - No Pagination Specified
Y1  - 2024
CY  - US
AD  - Lin, JihHsuan (Tammy): College of Communication, National ChengChi University, No. 64, Sec. 2, Zhinan Road, Wenshan District, Taipei City, Taiwan, 11605, tammylin@nccu.edu.tw
PB  - Educational Publishing Foundation
SN  - 2689-6575(Electronic),2689-6567(Print)
N2  - Synchronous group exercise is not easy due to scheduling difficulties despite its motivating effects on exercise outcomes. Social virtual reality (VR) exercise with software-generated partners (SGPs) (i.e., replay of prerecorded exercise movements of actual other players) can be effective at achieving the illusion of synchronous group exercise in a shared virtual space. Centering around the unique affordance of VR to create this social presence, we examined the serial mediating mechanism of VR group exercise on players’ exercise outcomes first through social presence and second through audience responses (enjoyment and appreciation). One hundred forty-eight university students participated in the two-condition (VR exercise context: group vs. solo) between-subject experiment. Players in the VR group exercise condition demonstrated greater levels of physical activity, social presence, enjoyment, and appreciation than did those in the solo exercise condition. In addition to direct effects, we found significant serial mediations of VR group exercise on exercise outcomes. Players in the VR group exercise condition reported greater physical activity first through social presence and then through appreciation. Only appreciation, not enjoyment, mediated these relationships. VR group exercise resulted in direct enjoyment, whereas it also provided reflective appreciation. VR group exercise was shown to be not only enjoyable but also meaningful through different processes. SGPs in VR provided an efficient approach to create a synchronous group exercise and personalized exercise setting and indeed resulted in social presence. Theoretical contributions to social presence and practical implications are discussed. (PsycInfo Database Record (c) 2024 APA, all rights reserved)
KW  - *Exercise
KW  - *Physical Activity
KW  - *Pleasure
KW  - *Responses
KW  - Virtual Reality
M3  - doi:10.1037/ppm0000543
DO  - 10.1037/ppm0000543
ER  -
TY  - JOUR
ID  - 2024-87088-001
T1  - “It’s like feeling everyone will be looking at you, but in reality, no one cares.” A qualitative visual methods study exploring adolescent males’ relatedness in physical activity.
JF  - Psychology of Men & Masculinities
A1  - Beddoe, Amelia
A1  - Hings, Rebecca
A1  - Kerner, Charlotte
SP  - No Pagination Specified
EP  - No Pagination Specified
Y1  - 2024
CY  - US
AD  - Beddoe, Amelia: Division of Sport, Health and Exercise Sciences, Department of Life Sciences, College of Health, Medicine and Life Sciences, Brunel University London, Kingston Lane, Uxbridge, United Kingdom, UB8 3PH, amelia.beddoe@brunel.ac.uk
PB  - Educational Publishing Foundation
SN  - 1939-151X(Electronic),1524-9220(Print)
N2  - The basic psychological need of relatedness in physical activity (PA) is key to keeping adolescent males active into adulthood. This qualitative research study, framed by self-determination theory, aimed to discover how relatedness affects adolescent males’ motivations to be active and how their masculine identities affect their perceived relatedness in PA spaces. Photo elicitation interviews (PEIs) were conducted with 13 adolescent males in two phases: (1) researcher-led PEIs and (2) participant-led PEIs. In Phase 1, the researcher shared photos of PA to initiate conversation, and in Phase 2, participants were encouraged to take photographs of what motivates or amotivates them to be active, which were discussed in the second PEIs. Reflexive thematic analysis produced five themes: (1) How positive peer relatedness affects adolescent males’ motivations to be active, (2) How positive adult relatedness affects adolescent males’ motivations to be active, (3) How negative peer relationships affect adolescent males’ motivations to be active, (4) How adolescent males perceived relatedness in PA is affected by adolescence and masculine identities, and (5) How negative peer relationships of adolescent males leads to vulnerability in PA spaces. Social connections with peers were a key driver of intrinsic motivation to be active, whereas perceived peer judgment and poor relatedness triggered changes in or avoidance of PA. Participants experienced pressure to conform to hegemonic masculine traits, and comparisons of physique and muscularity were common. To ensure all adolescent males experience relatedness in PA, we need to create inclusive and supportive environments which accept and celebrate all forms of masculine identity. (PsycInfo Database Record (c) 2024 APA, all rights reserved)
KW  - *Adolescent Attitudes
KW  - *Adolescent Psychology
KW  - *Masculinity
KW  - *Motivation
KW  - *Peer Relations
KW  - *Photographs
KW  - *Physical Activity
KW  - Negative Emotions
M3  - doi:10.1037/men0000467
DO  - 10.1037/men0000467
ER  -
TY  - JOUR
ID  - 2025-33401-001
T1  - Examining the indirect effects of acculturation stress on insomnia through rumination and alcohol use among Latinx women and men.
JF  - Cultural Diversity & Ethnic Minority Psychology
A1  - Giorgio Cosenzo, Luciana Andrea
A1  - Alcántara, Carmela
SP  - No Pagination Specified
EP  - No Pagination Specified
Y1  - 2024
CY  - US
AD  - Giorgio Cosenzo, Luciana Andrea: School of Social Work, University of Alabama, 3006 Little Hall, Box 870314, Tuscaloosa, AL, US, 35401, luciana.giorgio@ua.edu
PB  - Educational Publishing Foundation
SN  - 1939-0106(Electronic),1099-9809(Print)
N2  - Objectives: Acculturation stress, a type of sociocultural stress, is positively associated with insomnia among Latinxs; however, the mechanisms of this association remain elusive. We tested the indirect effects of acculturation stress on insomnia through rumination and alcohol use, two coping strategies associated with insomnia, and explored these effects in gender-stratified models among Latinxs. Method: We analyzed cross-sectional data from 187 Latinxs participating in the Latino Sleep and Health study in New York City in 2016–2019. We conducted bias-corrected boot-strap tests of mediation with case resampling (1,000 replications) in aggregate and gender-stratified models. Acculturation stress and insomnia were measured continuously using the Hispanic Stress Inventory and Insomnia Severity Index (ISI). Rumination was measured using a subscale of the Ruminative Response Scale. The Quantity–Frequency Index was used to measure alcohol use. Covariates included age, New York City poverty threshold, and perceived stress. Results: Participants were Mage 37.43 (SD = 13.67). Most participants were women (64.17%). The average ISI was 6.65 (SD = 5.51). The indirect effect of acculturation stress on insomnia through rumination was statistically significant (b = 0.02, 95% BCa CI [0.01, 0.03]). Among women, this indirect effect had slightly larger coefficients than among men (b = 0.02, 95% BCa CI [0.01, 0.04]; b = 0.01, 95% BCa CI [0.004, 0.04]). Alcohol use was not a statistically significant mediator (b = −0.001, 95% BCa CI [−0.004, 0.0002]). Conclusion: These findings suggest that psychological interventions focused on reducing rumination in response to acculturation stress may promote healthy sleep among Latinxs, particularly among Latina women. Future studies should use longitudinal study designs to determine the causal relationships among these variables. (PsycInfo Database Record (c) 2024 APA, all rights reserved)
KW  - *Acculturation
KW  - *Alcohol Use
KW  - *Human Sex Differences
KW  - *Insomnia
KW  - *Rumination (Cognitive Process)
KW  - *Stress
KW  - *Symptoms
KW  - Latinos/Latinas
M3  - doi:10.1037/cdp0000723
DO  - 10.1037/cdp0000723
ER  -
TY  - JOUR
ID  - 2024-43644-001
T1  - “Always look on the bright side of life”: The role of adaptive rumination on goal pursuit and cognitive task performance.
JF  - Journal of Individual Differences
A1  - Sankaran, Sindhuja
A1  - Szumowska, Ewa
A1  - Kossowska, Małgorzata
VL  - 45
IS  - 2
SP  - 98
EP  - 107
Y1  - 2024
CY  - Germany
AD  - Sankaran, Sindhuja: Faculty of Arts and Sciences, SAI University, SSPDL Tower 4th Floor, Beta Block, Navalur Old Mahabalipuram Road, Chennai, India, 603103, sindhuja.s@saiuniversity.edu.in
PB  - Hogrefe Publishing
SN  - 2151-2299(Electronic),1614-0001(Print)
N2  - Most research on depressive rumination is generally related to performance deterioration. Rumination, however, may be adaptive if it is associated with reflection, improving task performance. The mechanisms responsible for improved task performance related to rumination are not well-known. Thus, this study investigated the role of effort in understanding how people, high on reflection, engage in task performance. We argue that high reflectors would be more sensitive to “effort congruent” cues than low reflectors and would, therefore, take that extra step to invest more effort, which would then be translated into improved task performance. We manipulated motivational states of effort investment (effort enhancing vs. effort minimizing) and tested the effect of individual differences in reflection on the performance of the multiple-goal task. Results showed that high reflectors (vs. low) performed better when asked to focus on tasks requiring more effort. These new insights make a meaningful contribution to the dual model theory of rumination. (PsycInfo Database Record (c) 2024 APA, all rights reserved)
KW  - *Cognitive Ability
KW  - *Energy Expenditure
KW  - *Goal Orientation
KW  - *Individual Differences
KW  - *Motivation
KW  - *Reflectiveness
KW  - *Rumination (Cognitive Process)
KW  - Task Analysis
M3  - doi:10.1027/1614-0001/a000413
DO  - 10.1027/1614-0001/a000413
ER  -
TY  - JOUR
ID  - 2024-67585-001
T1  - Worry differentially mediates posttraumatic cognition and posttraumatic stress symptom relationships among veterans seeking treatment associated with military sexual trauma.
JF  - Psychological Services
A1  - Vuper, Tessa C.
A1  - Lass, Alisson N. S.
A1  - Paulson, Julia L.
A1  - Rogers, Travis A.
A1  - Porter, Katherine E.
A1  - Rauch, Sheila A. M.
A1  - Sexton, Minden B.
VL  - 21
IS  - 4
SP  - 840
EP  - 848
Y1  - 2024
CY  - US
AD  - Vuper, Tessa C.: VA Ann Arbor Healthcare System, Mental Health Service, 116C, 2215 Fuller Road, Ann Arbor, MI, US, 48105, Tessa.Vuper@va.gov
PB  - Educational Publishing Foundation
SN  - 1939-148X(Electronic),1541-1559(Print)
N2  - Research has established negative posttraumatic cognitions (NPC) affect the development and course of posttraumatic stress symptoms (PTSS) following trauma exposure (L. A. Brown et al., 2019). Previous studies in civilian and combat veteran populations also suggest positive associations among worry, NPC (Beck et al., 2004; Bennett et al., 2009), and PTSS (Fergus & Bardeen, 2017). However, little research has investigated the prevalence of worry in veterans who have experienced military sexual trauma (MST), and no research has examined the role of worry in the relation between NPC and PTSS among veterans seeking treatment associated with MST. This project examined the prevalence of worry in a MST sample and whether worry mediated NPC-PTSS associations. Veterans (N = 91) seeking MST-related treatment presented to a Veterans Affairs Posttraumatic Stress Disorder specialty clinic for assessment and treatment recommendations. Veterans completed questionnaires assessing NPC, worry, and PTSS. Bootstrapped mediation analyses examined NPC-PTSS associations. Veterans reported similar levels of worry as nonveterans seeking treatment associated with generalized anxiety disorder. Mediation analyses showed worry significantly mediated NPC-PTSS relationships for beliefs about the world, self-blame, and coping competence but not for beliefs about the self or global NPC severity. Further, the degree of mediation differed by NPC type. Though a limitation of this study is the use of cross-sectional data, these results inform the use of clinical intervention strategies targeting worry in trauma-focused interventions and necessitate further research on whether trauma-focused interventions ameliorate co-occurring worry among veterans exposed to MST. (PsycInfo Database Record (c) 2024 APA, all rights reserved)
KW  - *Anxiety
KW  - *Cognition
KW  - *Health Care Seeking Behavior
KW  - *Military Veterans
KW  - *Symptoms
KW  - *Posttraumatic Stress
KW  - *Military Mental Health
KW  - Military Sexual Trauma
M3  - doi:10.1037/ser0000855
DO  - 10.1037/ser0000855
ER  -
TY  - JOUR
PMID  - 37856382
ID  - 2024-18115-001
T1  - Risking one’s life to save one’s livelihood: Precarious work, presenteeism, and worry about disease exposure during the COVID-19 pandemic.
JF  - Journal of Occupational Health Psychology
A1  - Shoss, Mindy K.
A1  - Min, Hanyi
A1  - Horan, Kristin
A1  - Schlotzhauer, Ann E.
A1  - Nigam, Jeannie A. S.
A1  - Swanson, Naomi G.
VL  - 28
IS  - 6
SP  - 363
EP  - 379
Y1  - 2023
CY  - US
AD  - Shoss, Mindy K.: Department of Psychology, University of Central Florida, P.O. Box 161390, Orlando, FL, US, 32816-1390, mindy.shoss@ucf.edu
PB  - Educational Publishing Foundation
SN  - 1939-1307(Electronic),1076-8998(Print)
N2  - The present study advances research on the negative consequences of precarious work experiences (PWE), which include perceptions of threats to one’s job and financial security as well as a sense of powerlessness and inability to exercise rights in the workplace. Using the COVID-19 pandemic as a backdrop, we examine how PWE relate to sickness presenteeism and worry about work-related COVID-19 exposure. In a 12-week, four-wave study of workers working fully in-person, perceptions of powerlessness and job insecurity were associated with presenteeism (e.g., general presenteeism as well as attending work with known or possible COVID-19 infection) and concerns about disease exposure at work. Whereas powerlessness primarily operated at the between-person level of analysis, job insecurity’s effects emerged at both levels of analysis. A sense of powerlessness at work also predicted sending children to school/daycare sick. In sum, the findings suggest that precarity related to being able to keep one’s job and a sense of powerlessness at work contribute to concerns about the risk of COVID-19 exposure at work and, simultaneously, behaviors that may contribute to the health risks faced by others. This research provides added support to the argument that precarious work should be addressed in order to improve both worker well-being and public health. (PsycInfo Database Record (c) 2024 APA, all rights reserved)
KW  - *Anxiety
KW  - *Employee Absenteeism
KW  - *Job Security
KW  - *Occupations
KW  - *Pandemics
KW  - *Personnel
KW  - *COVID-19
KW  - Employee Well Being
M3  - doi:10.1037/ocp0000366
DO  - 10.1037/ocp0000366
ER  -
TY  - JOUR
ID  - 2024-11491-001
T1  - Effects of resistance training on mental health and sleep outcomes among women with posttraumatic stress disorder.
JF  - Practice Innovations
A1  - Pebole, Michelle M.
A1  - SantaBarbara, Nicholas J.
A1  - Nosrat, Sanaz
A1  - Whitworth, James W.
VL  - 9
IS  - 1
SP  - 30
EP  - 38
Y1  - 2024
CY  - US
AD  - Whitworth, James W.: National Center for PTSD, Veterans Affairs Boston Healthcare System, 150 South Huntington Avenue, Boston, MA, US, 02130-4817, james.whitworth@va.gov
PB  - Educational Publishing Foundation
SN  - 2377-8903(Electronic),2377-889X(Print)
N2  - Women living with posttraumatic stress disorder (PTSD) face significant co-occurring mental health concerns and behavioral risk factors (e.g., poor sleep). Increasing evidence demonstrates that exercise can positively impact diverse health-related domains among populations with PTSD, yet analyses which examine these conditions among women are rare. To address this gap, this analysis examined the effects of a 3-week resistance training program on depression, anxiety, sleep, and PTSD among women who screened positive for PTSD. This investigation analyzed pooled data from two methodologically similar randomized controlled trials (i.e., a pilot and a replication study). Participants (n = 40) were randomly assigned to exercise (n = 20) or non-exercise time-matched control (n = 20). Data were analyzed with repeated-measures analysis of variance (ANOVA). Results revealed significant improvements in depression, F(1, 32) = 5.47, p = .02; anxiety, F(1, 32) = 7.75, p = .009; and sleep, F(1, 32) = 12.62, p = .001, from pre-post intervention in the intervention group relative to controls. Significant improvements were also found pre-post intervention in PTSD symptoms in both exercise and control groups, F(1, 32) = 52.63, p < .001. Findings suggest that exercise improves mental health and sleep among women with PTSD. Taken together, these results suggest that exercise may be used as a therapeutic treatment option for women with PTSD. (PsycInfo Database Record (c) 2024 APA, all rights reserved)
KW  - *Anxiety
KW  - *Comorbidity
KW  - *Human Females
KW  - *Major Depression
KW  - *Mental Health
KW  - *Posttraumatic Stress Disorder
KW  - *Resistance
KW  - Sleep
M3  - doi:10.1037/pri0000216
DO  - 10.1037/pri0000216
ER  -
TY  - JOUR
PMID  - 37126025
ID  - 2023-67754-001
T1  - Predicting physical activity following cardiac rehabilitation: A longitudinal observational study.
JF  - Rehabilitation Psychology
A1  - Bierbauer, Walter
A1  - Bermudez, Tania
A1  - Bernardo, Artur
A1  - Fleisch-Silvestri, Ruth
A1  - Hermann, Matthias
A1  - Schmid, Jean-Paul
A1  - Kowatsch, Tobias
A1  - Scholz, Urte
VL  - 68
IS  - 3
SP  - 338
EP  - 349
Y1  - 2023
CY  - US
AD  - Bierbauer, Walter: Binzmuehlestrasse 14/14, Zurich, Switzerland, 8050, walter.bierbauer@psychologie.uzh.ch
PB  - American Psychological Association
SN  - 1939-1544(Electronic),0090-5550(Print)
N2  - Purpose: The adoption of a healthy lifestyle is crucial for patients with established cardiac diseases. However, many patients do not engage in regular physical activity in their everyday life. Research Method: The present study applied the health action process approach (HAPA) in an intensive longitudinal research design (n = 3,354 daily surveys) investigating intention towards physical activity and objectively measured physical activity in 137 cardiac patients (Mage = 62.1 years) during and after inpatient rehabilitation across 28 days. Self-reported HAPA variables were measured daily in online questionnaires at the end of each day. Theory-driven hypotheses were tested using linear multilevel models. Results: One-third of the sample did not reach the recommended physical activity levels in the first weeks after discharge from rehabilitation. Results are mostly in line with the motivational HAPA phase at both levels of analysis; outcome expectations and self-efficacy were positively associated with intentions. Results for the volitional phase were partly in line with the HAPA. Daily deviations in previous-day planning and concurrent action control were positively associated with physical activity during and after cardiac rehabilitation. Conclusion: The results of this study partly speak towards the HAPA in predicting physical activity in cardiac patients, thereby replicating prior research. The HAPA framework offers guidance for motivating and empowering cardiac patients to be more active in their everyday life. (PsycInfo Database Record (c) 2023 APA, all rights reserved)
KW  - *Heart Disorders
KW  - *Intention
KW  - *Patients
KW  - *Physical Activity
KW  - Rehabilitation
M3  - doi:10.1037/rep0000490
DO  - 10.1037/rep0000490
ER  -
TY  - JOUR
ID  - 2024-34946-001
T1  - Validation of the Danish version of Perseverative Thinking Questionnaire (PTQ) – Introducing the PTQ Short Version.
JF  - Psychological Test Adaptation and Development
A1  - Moeller, Stine Bjerrum
A1  - Larsen, Pia Veldt
A1  - Arendt, Ida-Marie T. P.
A1  - Ehring, Thomas
A1  - Reinholt, Nina
A1  - Hvenegaard, Morten
A1  - Christensen, Anne Bryde
A1  - Arnfred, Sidse
VL  - 4
IS  - 1
SP  - 310
EP  - 318
Y1  - 2023
CY  - Germany
AD  - Moeller, Stine Bjerrum: Department of Psychology, University of Southern Denmark, Campusvej 55, Odense, Denmark, DK-5230, stinebm@health.sdu.dk
PB  - Hogrefe Publishing
SN  - 2698-1866(Electronic)
N2  - Introduction: The Perseverative Thinking Questionnaire (PTQ) measures repetitive negative thinking and has been translated and validated in several countries. However, the PTQ has not been translated and validated in a Danish clinical sample. The aim of this paper was to evaluate the psychometric properties of the PTQ in a Danish clinical population and to introduce a shorter, 9-item version of the PTQ, the PTQ-9. Methods: Participants were recruited from a multicenter randomized clinical trial (N = 251). They all completed the PTQ and World Health Organization 5-item Wellbeing Index (WHO-5). Participants were further assessed with the 6-item Hamilton Anxiety Rating Scale (HAM-A6) and the 6-item Hamilton Depression Rating Scale (HAM-D6). Results: The 2nd order factor model with one higher order general factor and three lower order factors showed the best model fit for the PTQ and the PTQ-9. Both versions showed good internal consistency and the expected correlations with the constructs used for validation. Furthermore, using WHO-5 as primary outcome, both the PTQ and PTQ-9 versions were able to discriminate between treatment responders and nonresponders. Conclusion: The PTQ and the PTQ-9 showed satisfying psychometric properties in a Danish clinical sample, including sensitivity to change, and could be used to evaluate psychotherapeutic treatment. To minimize the burden for the patients, the PTQ-9 may be recommended for clinical use over the PTQ. (PsycInfo Database Record (c) 2024 APA, all rights reserved)
KW  - *Anxiety Disorders
KW  - *Construct Validity
KW  - *Factor Structure
KW  - *Foreign Language Translation
KW  - *Internal Consistency
KW  - *Major Depression
KW  - *Perseveration
KW  - Thinking
M3  - doi:10.1027/2698-1866/a000065
DO  - 10.1027/2698-1866/a000065
ER  -
TY  - JOUR
PMID  - 34941330
ID  - 2022-15609-001
T1  - Longitudinal relations between physical activity and alcohol consumption among young adults.
JF  - Psychology of Addictive Behaviors
A1  - Henderson, Craig E.
A1  - Najjar, Laian Z.
A1  - Young, Chelsie M.
A1  - Leasure, J. Leigh
A1  - Neighbors, Clayton
A1  - Gasser, Melissa L.
A1  - Lindgren, Kristen P.
VL  - 37
IS  - 2
SP  - 285
EP  - 293
Y1  - 2023
CY  - US
AD  - Henderson, Craig E.: Department of Psychology and Philosophy, Sam Houston State University, Campus Box 2447, Huntsville, TX, US, 77341, chenderson@shsu.edu
PB  - American Psychological Association
SN  - 1939-1501(Electronic),0893-164X(Print)
N2  - Objective: Recent research has revealed positive associations between alcohol use and physical activity. However, findings from these studies have been inconsistent, and longitudinal designs have been underutilized. Therefore, the present study examined longitudinal associations between physical activity and alcohol use in a sample of young adults. Method: This study is a secondary analysis of 383 college students (57% female) who reported their drinking behaviors at 3-month assessments over an approximately 2-year period. Self-reported physical activity was examined for the first 9 months, and drinking was assessed over 21 months. Results: Analyses revealed that increases in the intensity of physical activity over the first 9 months predicted increases in drinking over the same time period; however, predictions over the subsequent year were nonsignificant. Conversely, increases in alcohol use over the first 9 months were associated with concurrent increases in duration of physical activity. Conclusions: Results extend previous cross-sectional research findings by indicating that positive associations between physical activity and alcohol use also are found longitudinally. (PsycInfo Database Record (c) 2024 APA, all rights reserved)
KW  - *Alcohol Use
KW  - *College Students
KW  - *Exercise
KW  - *Health Behavior
KW  - *Physical Activity
KW  - Educational Measures
KW  - Prediction
KW  - Time Estimation
KW  - Emerging Adulthood
M3  - doi:10.1037/adb0000807
DO  - 10.1037/adb0000807
ER  -
TY  - JOUR
PMID  - 37768571
ID  - 2024-12687-001
T1  - “Let’s go over it again”: Examining the intra- and interpersonal processes that perpetuate co-rumination in close relationships.
JF  - Emotion
A1  - Tudder, Ashley
A1  - Lemay Jr., Edward P.
A1  - Peters, Brett J.
VL  - 24
IS  - 3
SP  - 769
EP  - 781
Y1  - 2024
CY  - US
AD  - Tudder, Ashley: Department of Psychological and Brain Sciences, Washington University, St. Louis, St. Louis, MO, US, 63130, ashley.tudder@gmail.com
PB  - American Psychological Association
SN  - 1931-1516(Electronic),1528-3542(Print)
N2  - Co-rumination is an interpersonal emotion regulation strategy characterized by extensive, cyclical conversations regarding the causes and consequences of problems and associated negative emotions. Theory posits that over time, interpersonal benefits of co-rumination such as emotional intimacy reinforce the behavior, outweighing the resulting negative impacts on mental health. However, our understanding of how co-rumination is perpetuated within conversations is limited. This study (conducted in 2019–2020) aims to assess perceptions of partner co-rumination and responsiveness as factors that perpetuate co-rumination to better understand the intra- and interpersonal processes that influence how co-rumination unfolds within conversations. To do this, we utilized an observational paradigm with primarily White, female, young adult friendship dyads wherein one individual (the discloser) disclosed and discussed an extradyadic problem with a close friend (the responder). Using an empathic accuracy paradigm, participants reported their own and their partner’s co-rumination and responsiveness for every 30-s epoch. Results revealed biased estimations of partner co-rumination that may facilitate reciprocity of co-ruminative conversation within the dyad. Additionally, while greater perceptions of partner co-rumination were perceived as responsive by disclosers and elicited responsive behavior from responders, perceived partner responsiveness did not perpetuate co-rumination within the conversation. Together, these findings enhance our understanding of the intra- and interpersonal processes that influence how co-rumination unfolds within conversations between close friends, but they also draw attention to unanswered questions in the field regarding partner contributions to co-rumination, the nature of problems discussed, and generalizability of these findings as well as those of other extant co-rumination research. (PsycInfo Database Record (c) 2024 APA, all rights reserved)
KW  - *Conversation
KW  - *Dyads
KW  - *Emotional Regulation
KW  - *Rumination (Cognitive Process)
KW  - *Interpersonal Relationships
KW  - *Negative Emotions
KW  - *Partners
KW  - Close Relationships
M3  - doi:10.1037/emo0001297
DO  - 10.1037/emo0001297
ER  -
TY  - JOUR
ID  - 2023-79586-001
T1  - Reduction in physical activity moderates the effect of perceived disturbance from the COVID-19 pandemic on psychological well-being: A moderated-mediation approach.
JF  - The Humanistic Psychologist
A1  - Haghayeghi, Marzieh
A1  - Mousavi, Amin
A1  - Moghadamzadeh, Ali
A1  - Naji, Seyedeh Hoda
VL  - 52
IS  - 3
SP  - 302
EP  - 317
Y1  - 2024
CY  - US
AD  - Moghadamzadeh, Ali: Department of Education, Faculty of Psychology and Education, University of Tehran, Jalal Al-e-Ahmad Avenue, P.O. Box 14155-6456, Tehran, Iran, 00982, amoghadamzadeh@ut.ac.ir
PB  - Educational Publishing Foundation
SN  - 1547-3333(Electronic),0887-3267(Print)
N2  - The COVID-19 pandemic can have severe mental implications. In this regard, this study investigates the possibility that resilience and anxiety can mediate the effect of perceived disturbance from the COVID-19 outbreak on psychological well-being. It also examines the moderating effect of a reduction in physical activity on this relationship. To that end, an eligible sample including 863 participants (age range: 18–67 years) completed the 18-item Ryff’s Psychological Well-Being Scale (PWB-18), the Connor–Davidson Resilience Scale, and the COVID-19 Related Anxiety Scale. They also rated two items assessing perceived COVID-19 disturbance and reduction in physical activity during the pandemic. The study confirms that coronavirus anxiety and resilience mediate the predictive relation between perceived COVID-19 disturbance and psychological well-being. Findings also indicate that a reduction in physical activity moderates the effect of perceived disturbance from COVID-19 on psychological well-being, resilience, as well as coronavirus anxiety. Individuals with reduced physical activity due to the COVID-19 pandemic are more affected by the disrupting impact of the pandemic on psychological well-being. This study contributes to the comprehension of factors involved in the disruptive impact of pandemics on psychological well-being. (PsycInfo Database Record (c) 2024 APA, all rights reserved)
KW  - *Anxiety
KW  - *Emotional Disturbances
KW  - *Pandemics
KW  - *Physical Activity
KW  - *Resilience (Psychological)
KW  - *Well Being
KW  - *Coronavirus
KW  - COVID-19
M3  - doi:10.1037/hum0000329
DO  - 10.1037/hum0000329
ER  -
TY  - JOUR
ID  - 2024-14840-001
T1  - Be positive? The interplay of Instagram influencers’ body type and favorable user comments on young women’s perceptions, affective well-being, and exercise intentions.
JF  - Psychology of Popular Media
A1  - Breves, Priska
A1  - Paryschew, Lisa
A1  - Stein, Jan-Philipp
VL  - 13
IS  - 4
SP  - 709
EP  - 720
Y1  - 2024
CY  - US
AD  - Breves, Priska: Amsterdam School of Communication Research, University of Amsterdam, Nieuwe Achtergracht 166, Amsterdam, Netherlands, 1018 WV, p.l.breves@uva.nl
PB  - Educational Publishing Foundation
SN  - 2689-6575(Electronic),2689-6567(Print)
N2  - Just as traditional media such as television or magazines, social networking sites are filled with thin-ideal appearances—fostering unattainable beauty standards and detrimental social comparisons among users. In recent years, the so-called body positivity movement has strived to counteract these effects and to promote the beauty of many different body shapes. While initial research connects body-positive content to very promising results, much less is known about the role of other users’ social approval for the impact of the respective posts and messages. Thus, an online experiment (N = 156) is presented that exposes participants either to a classic thin-ideal or a plus-size influencer, while also manipulating visible peer feedback (positive vs. no comments). The findings show that the post of the body-positive influencer indeed exerts more beneficial effects on participants’ state affect than the thin-ideal content, but no significant differences emerge in terms of actual–ideal self-discrepancy, social comparison processes, or exercise intentions. However, intriguing interaction effects highlight the particular role of peer comments: Only if comments were absent, body-positive posts decreased actual–ideal self-discrepancy and increased exercise intentions. Offering an interpretation of these unexpected findings, the potential role of appearance-related comments as prompts of self-objectification is considered, as well as the promises of body neutrality (instead of body positivity). (PsycInfo Database Record (c) 2024 APA, all rights reserved)
KW  - *Exercise
KW  - *Intention
KW  - *Perception
KW  - *Positivism
KW  - *Social Approval
KW  - *Social Comparison
KW  - *Well Being
KW  - Online Social Networks
M3  - doi:10.1037/ppm0000499
DO  - 10.1037/ppm0000499
ER  -
TY  - JOUR
ID  - 2021-80545-001
T1  - Weight bias internalization: Relationships with mental health, physical activity, and sedentary behavior.
JF  - Stigma and Health
A1  - Levy, Matthew
A1  - Nguyen, Alex
A1  - Kakinami, Lisa
A1  - Alberga, Angela S.
VL  - 8
IS  - 4
SP  - 453
EP  - 461
Y1  - 2023
CY  - US
AD  - Alberga, Angela S.: Department of Health, Kinesiology, and Applied Physiology, Concordia University, 7141 Sherbrooke Street West, Office-SP-165.3, Montreal, PQ, Canada, H4B 1R6, angela.alberga@concordia.ca
PB  - Educational Publishing Foundation
SN  - 2376-6964(Electronic),2376-6972(Print)
N2  - Research is lacking on the relationships between weight bias internalization (WBI; known as self-directed stigma regarding one’s weight) and mental health, physical activity, and sedentary behavior. The aim of this study was to examine the relationship between WBI, mental health (body satisfaction, life satisfaction, positive affect, and negative affect), time spent performing different intensities of physical activity (PA) and sedentary behavior (SB) among a Canadian sample of adults that is more representative of the general public. Participants (N = 175) completed questionnaires which examined WBI, body satisfaction, life satisfaction, positive affect and negative affect, PA, and SB. Multiple linear and logistic regression models were used to examine the relationship between WBI and mental health variables, physical activity, and sedentary behavior after adjusting for age, gender, and race. Subsequent analyses were stratified by gender. WBI was negatively associated with moderate and strenuous intensity PA, as well as total PA, and was positively associated with SB. WBI was also negatively associated with life satisfaction, body satisfaction, and positive affect, but was positively associated with negative affect. WBI is significantly associated with negative mental health variables, reductions in PA, and increases in SB. More research is needed to better understand the negative health correlates and impacts WBI on physical and mental health in order to improve patient outcomes and to optimize the efficacy of targeted health behavior interventions. (PsycInfo Database Record (c) 2023 APA, all rights reserved)
KW  - *Life Satisfaction
KW  - *Mental Health
KW  - *Obesity (Attitudes Toward)
KW  - *Positive Emotions
KW  - *Sedentary Behavior
KW  - Internalization
KW  - Physical Activity
KW  - Negative Emotions
M3  - doi:10.1037/sah0000336
DO  - 10.1037/sah0000336
ER  -
TY  - JOUR
ID  - 2021-45660-001
T1  - Changes in self-rumination and self-compassion mediate the effect of psychedelic experiences on decreases in depression, anxiety, and stress.
JF  - Psychology of Consciousness: Theory, Research, and Practice
A1  - Fauvel, Baptiste
A1  - Strika-Bruneau, Lana
A1  - Piolino, Pascale
VL  - 10
IS  - 1
SP  - 88
EP  - 102
Y1  - 2023
CY  - US
AD  - Fauvel, Baptiste: Institut de Psychologie, Université de Paris, 71 Avenue Ed. Vaillan,, Boulogne Billancourt, France, 92100, baptiste.fauvel@u-paris.fr
PB  - Educational Publishing Foundation
SN  - 2326-5531(Electronic),2326-5523(Print)
N2  - Psychedelic experiences can be associated with psychological health improvements, such as decreased depression, anxiety, and stress (DAS). Indices indicate that mystical experience and psychological insights, two consistent phenomena of the psychedelics experience, could operate a shift from self-rumination toward self-compassion. Therefore, the present study tests the hypothesis that changes in self-rumination and self-compassion mediate the effects of mystical experience and psychological insights on decreases in DAS following a psychedelic experience. Online questionnaires were completed by individuals who reported having had a significant psychedelic experience (n = 164). We observed significant decreases in DAS after the psychedelic experience. We also observed significant decrease in self-rumination and increase in self-compassion after the psychedelic experience. A regression analysis showed that the level of psychological insights experienced during the psychedelic session was significantly associated with decrease in DAS. A mediation analysis revealed that decreases in self-rumination and increases in self-compassion partially mediated the effect of psychological insights on decreases in DAS. Although there was an increase in self-reflection following the psychedelic experience, it was not associated with decreases in DAS. This suggests that decreases in self-rumination and increases in self-compassion may be partial mediators of the effects of psychedelics on DAS. Self-compassion shared similarities with psychological flexibility, and self-compassion focused therapies have been shown efficient to decrease DAS. Therefore, we propose that our results bring additional support for the use of contextual behavioral science and related third waves cognitive-behavioral therapies to get the best benefits of psychedelic effects in the context of psychedelic-assisted therapy. (PsycInfo Database Record (c) 2023 APA, all rights reserved)
KW  - *Anxiety
KW  - *Major Depression
KW  - *Psychedelic Drugs
KW  - *Psychedelic Experiences
KW  - *Self-Compassion
KW  - Drug Usage
KW  - Rumination (Cognitive Process)
KW  - Stress
M3  - doi:10.1037/cns0000283
DO  - 10.1037/cns0000283
ER  -
TY  - JOUR
PMID  - 36862471
ID  - 2023-49863-002
T1  - Dose–response relations between the frequency of two types of momentary feedback prompts and daily physical activity.
JF  - Health Psychology
A1  - Conroy, David E.
A1  - Wu, Jingchuan
A1  - Lee, Alexandra M.
A1  - Brunke-Reese, Deborah
A1  - Lagoa, Constantino M.
VL  - 42
IS  - 3
SP  - 151
EP  - 160
Y1  - 2023
CY  - US
AD  - Conroy, David E.: Department of Kinesiology, The Pennsylvania State University, 266 Rec Hall, University Park, PA, US, 16802, conroy@psu.edu
PB  - American Psychological Association
SN  - 1930-7810(Electronic),0278-6133(Print)
N2  - Objective: Self-monitoring and behavioral feedback are widely used to help people monitor progress toward daily physical activity goals. Little information exists about the optimal dosing parameters for these techniques or if they are interchangeable in digital physical activity interventions. This study used a within-person experimental design to evaluate associations between the frequency of two different prompt types (one for each technique) and daily physical activity. Method: Insufficiently active young adults were assigned monthly physical activity goals and wore smartwatches with activity trackers for 3 months. They received zero to six randomly selected and timed watch-based prompts each day, with individual prompts either providing behavioral feedback or prompting the participant to self-monitor. Results: Physical activity increased significantly over the 3-month period (step counts d = 1.03; moderate-to-vigorous physical activity duration d = 0.99). Mixed linear models revealed that daily step counts were positively associated with the frequency of daily self-monitoring prompts up to approximately three prompts/day (d = 0.22) after which additional prompts provided minimal or reduced benefit. Daily step counts were not associated with the frequency of behavioral feedback prompts. Daily moderate-to-vigorous physical activity was not associated with the frequency of either prompt. Conclusions: Self-monitoring and behavioral feedback are not interchangeable behavior change techniques in digital physical activity interventions, and only self-monitoring prompts show signs of a dose-response association with physical activity volume. Activity trackers, such as smartwatches and mobile apps, should provide an option to replace behavioral feedback prompts with self-monitoring prompts to promote physical activity among insufficiently active young adults. (PsycInfo Database Record (c) 2023 APA, all rights reserved)
KW  - *Behavior Change
KW  - *Feedback
KW  - *Physical Activity
KW  - *Walking
KW  - *Wearable Devices
KW  - Prompting
KW  - Digital Interventions
M3  - doi:10.1037/hea0001271
DO  - 10.1037/hea0001271
ER  -
TY  - JOUR
ID  - 2024-57697-001
T1  - Physical activity in psychiatry: Current state and challenges: An online-survey on sports psychiatry in health professionals.
JF  - Sports Psychiatry: Journal of Sports and Exercise Psychiatry
A1  - Imboden, Christian
A1  - Mikutta, Christian
A1  - Hemmeter, Ulrich
A1  - Seifritz, Erich
A1  - Claussen, Malte Christian
VL  - 3
IS  - 4
SP  - 187
EP  - 195
Y1  - 2024
CY  - Germany
AD  - Imboden, Christian: Private Clinic Wyss, Fellenbergstrasse 34, Munchenbuchsee, Switzerland, 3053, christian.imboden@faculty.unibe.ch
PB  - Hogrefe Publishing
SN  - 2674-0052(Electronic)
N2  - Introduction: Physical activity (PA) shows beneficial effects for various mental illnesses, but exercise-prescription has not yet become routine practice in psychiatry. Therefore, this survey addresses attitudes and barriers towards exercise-prescription in health professionals. Methods: We conducted an anonymous online-survey among health professionals on the importance of PA in prevention and treatment of mental illness and perceived barriers as part of a larger survey on sports psychiatry. The survey was promoted by societies for sports psychiatry. Results: N = 310 health professionals from Switzerland (86.5%) and other countries responded to the online survey. Sixty percent were physicians (51.1% psychiatrists). Most respondents strongly agreed that PA plays an important role in prevention and treatment of mental (80.2%, 69.8%) and physical (84.5%, 72.0%) illness. Forty-six percent use PA in prevention and 59.4% in treatment of mental illness with lower proportions for physical illness (39.5%, 36.2%). Most mentioned barriers to the use of PA were “insufficient possibilities” in psychiatric institutions (34.8%) and “no reimbursement” (41.9%) in private practice. Participants working in private practice rated barriers in practice significantly higher than those from other workplaces. “No motivation” was found to be the most common barrier for patients (56.5%). PA was used most often for depression (39.5%) followed by substance use disorders (32.1%) and anxiety disorders (30.9%). Conclusions: Health professionals in Switzerland and some extent other European countries show a positive attitude towards the use of PA in mental illness. Current barriers, especially reimbursement in private practice should be addressed to improve prescription-rates of PA. (PsycInfo Database Record (c) 2024 APA, all rights reserved)
KW  - *Exercise
KW  - *Health Personnel Attitudes
KW  - *Mental Disorders
KW  - *Physical Activity
KW  - *Physical Disorders
KW  - *Prevention
KW  - *Treatment
KW  - Health Personnel
M3  - doi:10.1024/2674-0052/a000069
DO  - 10.1024/2674-0052/a000069
ER  -
TY  - JOUR
ID  - 2024-37904-005
T1  - Patient education to increase behavioral treatment referrals for rumination syndrome.
JF  - Clinical Practice in Pediatric Psychology
A1  - Mayer-Brown, Sarah
A1  - Downing, Maura A.
A1  - Webster, Jennifer
A1  - Maxwell, Elizabeth C.
A1  - Baber, Kari F.
VL  - 11
IS  - 4
SP  - 408
EP  - 414
Y1  - 2023
CY  - US
AD  - Mayer-Brown, Sarah: Department of Child and Adolescent Psychiatry and Behavioral Sciences, Children’s Hospital of Philadelphia, 3500 Civic Center Boulevard, Philadelphia, PA, US, 19104, mayerbrows@chop.edu
PB  - Educational Publishing Foundation
SN  - 2169-4834(Electronic),2169-4826(Print)
N2  - Objective: Rumination syndrome (RS) is a disorder of gut–brain interaction (DGBI) for which evidence-based intervention includes behavioral treatment (BT). However, youth with DGBIs, including RS, face numerous barriers to accessing behavioral health care. This brief report describes the initiation of a quality improvement project that (a) assessed RS education and referral practices within our gastroenterology (GI) division, (b) developed patient education materials about RS and BT, and (c) implemented a process to monitor the educational initiative’s impact on BT referrals. Method: Baseline referral and education practices were assessed by a provider survey. The authors developed a patient handout, a two-part video, and a provider documentation phrase about RS and BT to be used in the electronic medical record (EMR). A newly developed EMR-based registry tracks patients diagnosed with RS, use of education materials, and referrals to BT. A follow-up survey assessed providers’ knowledge and use of new education tools. Results: Data from 39 GI providers indicated multiple BT referral barriers. Providers expressed confidence in educating patients/families about RS but endorsed limited time for comprehensive education. In response, we developed and disseminated educational materials about RS and BT. Follow-up data from 25 providers indicated general awareness of education materials, with 50% of providers disseminating RS materials to patients/families. After this educational intervention, BT referrals increased from 50.8% to 61.3% of patients diagnosed with RS. Conclusions: Development and distribution of RS educational materials increased referrals to BT. Providing standard educational materials may decrease variability in care and increase the acceptability of appropriate therapy for RS and, potentially, other DGBIs. (PsycInfo Database Record (c) 2023 APA, all rights reserved)
KW  - *Behavior Therapy
KW  - *Brain
KW  - *Client Education
KW  - *Gastrointestinal Disorders
KW  - *Professional Referral
KW  - *Syndromes
KW  - *Treatment
KW  - Gastrointestinal Microbiota
M3  - doi:10.1037/cpp0000494
DO  - 10.1037/cpp0000494
ER  -
TY  - JOUR
PMID  - 38284993
ID  - 2024-47336-001
T1  - Gossiping the (recipient’s) day away: The impact of supervisor-directed gossip on recipients’ rumination, sleep quality, vitality, and work outcomes.
JF  - Journal of Applied Psychology
A1  - Hu, Dishi
A1  - Deng, Yufan
A1  - Song, Yifan
A1  - Lian, Huiwen
A1  - Daniels, Shanna R.
A1  - Yang, Mengxi
A1  - Chen, Wansi
VL  - 109
IS  - 8
SP  - 1311
EP  - 1326
Y1  - 2024
CY  - US
AD  - Yang, Mengxi: Department of Business Administration, School of Economics and Management, University of Chinese Academy of Sciences, Beijing, China, 100190, yangmengxi@ucas.ac.cn
PB  - American Psychological Association
SN  - 1939-1854(Electronic),0021-9010(Print)
N2  - Despite gossip research’s predominant focus on gossipers and gossip targets, existing theoretical views and the limited yet important empirical studies converge to suggest that gossip benefits its recipients. Our research builds on conservation of resources theory to shift this consensus by examining the negative effects of supervisor-directed gossip on recipients. We theorize that hearing negative supervisor-directed gossip triggers both cognition- and affect-focused rumination, which consume resources, and we develop a research question around the moderating role of hearing positive supervisor-directed gossip. Furthermore, we propose that the aforementioned effects have cascading implications for recipients’ work behaviors the following day. In a 15-day experience sampling investigation of 122 workers, we found that on days when employees hear negative gossip about the supervisor, they are more likely to engage in cognition- and affect-focused rumination, and hearing positive supervisor-directed gossip strengthens these positive relationships. In addition, we found that cognition- and affect-focused rumination lead to poor sleep quality and diminished next-morning vitality, which in turn results in reduced work engagement and supervisor-directed organizational citizenship behavior. We conclude by discussing the implications and future directions of our work. (PsycInfo Database Record (c) 2024 APA, all rights reserved)
KW  - *Gossip
KW  - *Management Personnel
KW  - *Organizational Climate
KW  - *Rumination (Cognitive Process)
KW  - *Supervisor Employee Interaction
KW  - *Working Conditions
KW  - *Negative Emotions
KW  - Sleep Quality
M3  - doi:10.1037/apl0001181
DO  - 10.1037/apl0001181
ER  -
TY  - JOUR
ID  - 2025-23945-001
T1  - How ghosting and stress impact vulnerable narcissism and maladaptive daydreaming: The role of mindfulness and rumination.
JF  - Psychology of Consciousness: Theory, Research, and Practice
A1  - Pham, Quang Dao
A1  - Pecherkina, Anna Alexandrovna
SP  - No Pagination Specified
EP  - No Pagination Specified
Y1  - 2024
CY  - US
AD  - Pham, Quang Dao: Department of Psychology, Ural Federal University (named after the first President of Russia B.N.Yeltsin), Lenina Avenue 51, Yekaterinburg, Russia, 620083, dao20152014@gmail.com
PB  - Educational Publishing Foundation
SN  - 2326-5531(Electronic),2326-5523(Print)
N2  - The present study aims to explore the influence of ghosting and stress on maladaptive daydreaming and vulnerable narcissism within a multivariate framework, using mindfulness and rumination as mediators. We employed a cross-sectional design and conducted it among 301 university students (Mage = 20.07; SDage = 1.83) in Vietnam. The study utilized the Maladaptive Daydreaming Scale, Hypersensitive Narcissism Scale, Rumination Response Scale, Mindful Attention Awareness Scale, Perceived Stress Scale, and the Ghosting Questionnaire. A multivariate structural equation model was utilized for the analysis. The findings indicated that both stress and ghosting positively influenced maladaptive daydreaming and vulnerable narcissism. Mindfulness and rumination were identified as mediators of the influence of stress and ghosting on vulnerable narcissism, while only mindfulness served as a mediator of the influence of stress and ghosting on maladaptive daydreaming. These findings highlight significant implications for alleviating the adverse effects of stress and ghosting on maladaptive daydreaming and vulnerable narcissism through mindfulness interventions and educational support programs. However, the study’s design limitations pose challenges in establishing causal conclusions. This suggests the need for more robust designs, such as longitudinal and experimental studies, to test the relationships and evaluate the effectiveness of the proposed interventions. (PsycInfo Database Record (c) 2024 APA, all rights reserved)
KW  - *Consciousness States
KW  - *Daydreaming
KW  - *Foreign Language Translation
KW  - *Narcissism
KW  - *Rumination (Cognitive Process)
KW  - *Stress
KW  - *Mindfulness
KW  - Mindfulness-Based Interventions
M3  - doi:10.1037/cns0000403
DO  - 10.1037/cns0000403
ER  -
TY  - JOUR
ID  - 2023-59333-001
T1  - Slow looking at still art: The effect of manipulating audio context and image category on mood and engagement during an online slow looking exercise.
JF  - Psychology of Aesthetics, Creativity, and the Arts
A1  - Igdalova, Aleksandra
A1  - Chamberlain, Rebecca
SP  - No Pagination Specified
EP  - No Pagination Specified
Y1  - 2023
CY  - US
AD  - Igdalova, Aleksandra: Department of Psychology, Goldsmiths, University of London, New Cross, London, United Kingdom, SE14 6NW, a.igdalova@gold.ac.uk
PB  - Educational Publishing Foundation
SN  - 1931-390X(Electronic),1931-3896(Print)
N2  - In the past two decades, “slow looking” has emerged as an engaging art-viewing approach used by museums around the world as part of their in-person and online programming, but there has been little empirical inquiry into the precise effects of the practice. This study represents the first such attempt, exploring reported impacts of slow looking within an online context. Specifically, the study examined the effects of two factors—audio context (control, meditation, historical) and image category (photography, representational, abstract)—on mood change and aesthetic engagement. A total of 141 participants completed the online exercise, first selecting a series of three artworks within one of the image categories and then viewing each for 3 min per work while listening to the randomly allocated audio context. Participants reported feeling significantly more pleasant and relaxed after the exercise. Representational artworks were chosen the most and also contributed to greater overall aesthetic experience scores, and the historical condition was found to lead to greater levels of cultural understanding and engagement. Future investigation within an ecologically valid setting is currently underway, examining the contribution of different live viewing elements to the slow-looking experience. (PsycInfo Database Record (c) 2023 APA, all rights reserved)
KW  - *Aesthetics
KW  - *Art
KW  - *Emotional States
KW  - Exercise
M3  - doi:10.1037/aca0000546
DO  - 10.1037/aca0000546
ER  -
TY  - JOUR
ID  - 2025-17161-001
T1  - TRACking health behavior in people with multiple sclerosis: Effects of a randomized trial on physical activity and working memory.
JF  - Rehabilitation Psychology
A1  - Phansikar, Madhura
A1  - Duraney, Elizabeth Jean
A1  - Manglani, Heena R.
A1  - Shankar, Anita
A1  - Roberts, Christine
A1  - Andridge, Rebecca
A1  - Nicholas, Jacqueline A.
A1  - Petosa, Rick
A1  - Prakash, Ruchika S.
SP  - No Pagination Specified
EP  - No Pagination Specified
Y1  - 2024
CY  - US
AD  - Prakash, Ruchika S.: Department of Psychology, Ohio State University, 1835 Neil Avenue, Columbus, OH, US, 43210, prakash.30@osu.edu
PB  - American Psychological Association
SN  - 1939-1544(Electronic),0090-5550(Print)
N2  - Objective: Multiple sclerosis is associated with impairments in working memory functioning. Lifestyle physical activity interventions show promise in improving cognitive functioning; however, the evidence is limited. We examined the efficacy of a lifestyle physical activity intervention, involving step tracking and psychoeducational materials, on improving step counts, working memory functioning, and network strength in a whole-brain network of working memory. Method: Participants (n = 75) were randomly assigned to a group tracking steps with a pedometer (step-track), or a group tracking water intake with a smart water bottle (water-track), for 6 months. At baseline, mid, and postintervention, we assessed weekly physical activity (GT3X+ accelerometer), weekly water intake (H20 Pal Smart Bottle), and working memory functioning. Additionally, the combined network strength of a validated working memory connectome was calculated. Results: We ran random intercept linear mixed models to examine differences between the groups, over time. A significant Group × Time interaction effect with steps and water intake indicated that the step-track group increased their steps, and the water-track group increased their water intake, in comparison to each other, from baseline to postintervention (p p < .05). No significant differences were found on the network strength. Conclusion: Our 6-month randomized controlled trial involving physical activity tracking showed increased step count in the intervention group. Behavioral working memory improved in both groups, potentially due to practice effects. Future studies should include both active and passive control groups to discern practice effects from intervention impact. (PsycInfo Database Record (c) 2024 APA, all rights reserved)
KW  - *Health Behavior
KW  - *Lifestyle
KW  - *Multiple Sclerosis
KW  - *Physical Activity
KW  - *Short Term Memory
KW  - *Tracking
KW  - Water Intake
M3  - doi:10.1037/rep0000578
DO  - 10.1037/rep0000578
ER  -
TY  - JOUR
ID  - 2022-46155-001
T1  - From the laboratory to daily life: Preliminary evidence that self-distancing training buffers vulnerable individuals against daily rumination and depression over time.
JF  - Psychology of Consciousness: Theory, Research, and Practice
A1  - Orvell, Ariana
A1  - Bruehlman-Senecal, Emma
A1  - Vickers, Brian
A1  - Kross, Ethan
A1  - Ayduk, Özlem
VL  - 10
IS  - 2
SP  - 164
EP  - 180
Y1  - 2023
CY  - US
AD  - Orvell, Ariana: Department of Psychology, Bryn Mawr College, 101 N Merion Avenue, Bryn Mawr, PA, US, 19010, aorvell@brynmawr.edu
PB  - Educational Publishing Foundation
SN  - 2326-5531(Electronic),2326-5523(Print)
N2  - Experimental research indicates that self-distancing helps vulnerable individuals to cope with negative experiences. However, whether these findings generalize outside the laboratory is unknown. Here, we report the results of a proof-of-principle study (N = 111) that assessed whether teaching people how to self-distance during a brief (i.e., ∼1 hr) computer-delivered, in-laboratory training session would facilitate adaptive coping in the short term and over time compared to a no treatment control and active control (relaxation) condition. Ten days following the intervention, vulnerable participants in the self-distancing group (but not the active control or no treatment control groups) displayed levels of rumination and negative affect that were on par with their less vulnerable counterparts. At 3 and 6 months after the training, vulnerable participants in both the self-distancing group and the active control group reported lower levels of depressive symptoms (but not rumination) compared to vulnerable participants in the no treatment control group. These findings provide preliminary evidence indicating that training vulnerable individuals to self-distance is beneficial. Future research is needed to replicate these findings with larger samples and to examine whether they generalize to clinical samples. (PsycInfo Database Record (c) 2023 APA, all rights reserved)
KW  - *Emotional Regulation
KW  - *Intervention
KW  - *Major Depression
KW  - *Rumination (Cognitive Process)
KW  - *Training
KW  - Depression (Emotion)
KW  - Relaxation Therapy
KW  - Susceptibility (Disorders)
KW  - Negative Emotions
M3  - doi:10.1037/cns0000323
DO  - 10.1037/cns0000323
ER  -
TY  - JOUR
PMID  - 38976419
ID  - 2025-00416-001
T1  - The mind wanders to dark places: Mind-wandering catalyzes rumination in the context of negative affect and impulsivity.
JF  - Emotion
A1  - Xu, Ellie P.
A1  - Li, Jiani
A1  - Zapetis, Sarah L.
A1  - Trull, Timothy J.
A1  - Stange, Jonathan P.
VL  - 24
IS  - 8
SP  - 1826
EP  - 1836
Y1  - 2024
CY  - US
AD  - Stange, Jonathan P.: Department of Psychology, University of Southern California, 3620 McClintock Avenue, Los Angeles, CA, US, 90089, jstange@usc.edu
PB  - American Psychological Association
SN  - 1931-1516(Electronic),1528-3542(Print)
N2  - Spontaneous mind-wandering has been theorized to increase susceptibility for rumination, contributing to risk for major depressive disorder (MDD). Clarifying whether—and under what circumstances—mind-wandering leads to rumination could inform the development of targeted interventions to reduce risk for ruminative sequelae. Using intensively sampled data in 44 young adults with remitted MDD and 38 healthy volunteers with 1,558 total observations collected from 2018 to 2022, we conducted multilevel models to investigate temporal relationships between mind-wandering and rumination. Contextual factors (e.g., intensity of negative affect; momentary impulsivity) and individual factors (e.g., MDD history) were examined as moderators of these relationships. Mind-wandering predicted increased rumination, whereas rumination did not predict increased mind-wandering. When individuals experienced greater negative affect or acted more impulsively compared to their usual levels, they showed a stronger relationship between mind-wandering and subsequent rumination. Depression history did not significantly moderate temporal relationships between mind-wandering and rumination. Spontaneous mind-wandering may transition into rumination, particularly during moments when people experience more negative affect or impulsivity compared to usual. Delivering interventions in these moments could reduce risk for ruminative sequelae. The tendency to ruminate in response to mind-wandering is suggested to be consistent regardless of depression history, suggesting the transdiagnostic and dimensional nature of rumination as a possible consequence of mind-wandering. Future work is needed to determine whether these associations are generalizable across the lifespan. (PsycInfo Database Record (c) 2024 APA, all rights reserved)
KW  - *Impulsiveness
KW  - *Major Depression
KW  - *Risk Factors
KW  - *Rumination (Cognitive Process)
KW  - *Negative Emotions
KW  - *Sequelae
KW  - Mind Wandering
M3  - doi:10.1037/emo0001397
DO  - 10.1037/emo0001397
ER  -
TY  - JOUR
ID  - 2023-74290-001
T1  - Toward brief tools assessing motivation for exercise: Rationale and development of a six- and 12-item version of the Behavioral Regulation in Exercise 3 (BREQ3) Questionnaire.
JF  - Sport, Exercise, and Performance Psychology
A1  - Rocchi, Meredith A.
A1  - Wilson, Philip M.
A1  - Sylvester, Benjamin D.
A1  - Guerin, Eva
A1  - Shi, Zhiyang
A1  - Sweet, Shane N.
VL  - 12
IS  - 3
SP  - 205
EP  - 227
Y1  - 2023
CY  - US
AD  - Rocchi, Meredith A.: Department of Communication, University of Ottawa, 11147 Laurier East, Ottawa, ON, Canada, K1N 6N5, mrocchi@uottawa.ca
PB  - Educational Publishing Foundation
SN  - 2157-3913(Electronic),2157-3905(Print)
N2  - The Behavioral Regulation in Exercise Questionnaire 3 (BREQ3) is the most widely used instrument to measure exercise motivation under the self-determination theory (SDT) framework. It consists of 23 items measuring the six behavioral regulations advanced within SDT (intrinsic, integrated, identified, introjected, external, and amotivated) and has been used to track exercise motivation in young, old, active, and nonactive samples all over the world. In recent years, the instrument has been incorporated into applied and intervention-based research and due to limited resources and recruitment challenges in certain populations, assessments using the BREQ3 may need to be done more efficiently. As such, there is a need to develop shorter versions of the BREQ3 that enhance flexibility in research. In Studies 1 and 2, we created a 12-item BREQ3-12 (two items per behavior regulation) and a six-item BREQ3-6 (single item per behavior regulation). Then, we demonstrated the factor structure was commensurate with SDT and evidence of score reliability and criterion validity aligned with the full 23-item version (BREQ3-23). In Study 3, participants were randomly assigned to complete the BREQ3-6, BREQ3-12, or the BREQ3-23 and we replicated the results supporting that the factor structure, reliability, and validity of scores derived from the BREQ3-6 and BREQ3-12 aligned with scores from the BREQ3-23. Overall, the findings provide preliminary support for two shorter forms of the BREQ3-23 that may be useful for research in applied settings, interventions, or tracking changes in motives over time using multiwave, longitudinal research designs. (PsycInfo Database Record (c) 2023 APA, all rights reserved)
KW  - *Factor Structure
KW  - *Motivation
KW  - *Psychometrics
KW  - *Questionnaires
KW  - *Self-Determination
KW  - *Test Construction
KW  - *Theories
KW  - Sport and Exercise Measures
M3  - doi:10.1037/spy0000321
DO  - 10.1037/spy0000321
ER  -
TY  - JOUR
ID  - 2025-32397-001
T1  - The health action process approach to promote regular physical activity among people with disabilities: A hierarchical regression analysis.
JF  - Rehabilitation Psychology
A1  - Wu, Jia Rung
A1  - Chan, Fong
A1  - Ditchman, Nicole
SP  - No Pagination Specified
EP  - No Pagination Specified
Y1  - 2024
CY  - US
AD  - Wu, Jia Rung: Department of Counselor Education, Northeastern Illinois University, 5500 North Saint Louis Avenue, Chicago, IL, US, 60625-4699, jiarung7@gmail.com
PB  - American Psychological Association
SN  - 1939-1544(Electronic),0090-5550(Print)
N2  - Objective: People with disabilities continue to cope with high levels of stress, such as disability-related stress and sociopolitical stress. Helping people with disabilities engage in regular physical activity to improve health and reduce stress is more important than ever. This study evaluated demographic covariates, the health action process approach (HAPA) constructs (action self-efficacy, outcome expectancy, risk perception, intention/commitment, maintenance and recovery self-efficacy, and action and coping planning), and positive person-environment variables (autonomous motivation, resilience, hope, and social support) as motivators for regular physical activity in a sample of people with disabilities. Methods: People with disabilities participated in an online study (N = 266). Hierarchical regression analysis was used to determine the incremental variance in physical activity scores accounted for by variables in the regression model. Results: Demographic covariates, HAPA constructs, and positive person-environment variables accounted for 38% of the total variance in physical activity scores (a large effect size). Low income was a risk factor that significantly and negatively associated with regular physical activity, while self-efficacy, action and coping planning, and social support were significantly and positively associated with reular physical activity after controlling for other variables. Autonomous motivation, resilience, and hope were significantly associated with regular physical activity at the zero-order correlation level, but not significant in the regression model. Conclusions: This study provides strong empirical support for the HAPA constructs, which can be used to inform the development of theory-driven and empirically supported physical activity interventions to improve health, stress management, and well-being of people with disabilities. (PsycInfo Database Record (c) 2024 APA, all rights reserved)
KW  - *Coping Behavior
KW  - *Disabilities
KW  - *Health Promotion
KW  - *Intrinsic Motivation
KW  - *Physical Activity
KW  - *Self-Efficacy
KW  - *Social Support
KW  - Well Being
M3  - doi:10.1037/rep0000589
DO  - 10.1037/rep0000589
ER  -
TY  - JOUR
PMID  - 39146063
ID  - 2025-13906-001
T1  - Investigating the transdiagnostic potential of rumination in relation to Cluster B personality disorder symptoms.
JF  - Personality Disorders: Theory, Research, and Treatment
A1  - Kelley, Kren
A1  - Miller, Julie Anne M.
A1  - Mason, Courtney K.
A1  - DeShong, Hilary L.
VL  - 15
IS  - 6
SP  - 469
EP  - 478
Y1  - 2024
CY  - US
AD  - DeShong, Hilary L.: Department of Psychology, Mississippi State University, P.O. Box 6161, Mississippi State, MS, US, 39762, hld166@msstate.edu
PB  - Educational Publishing Foundation
SN  - 1949-2723(Electronic),1949-2715(Print)
N2  - This study examined several forms of repetitive negative thinking in relation to measures of Cluster B disorders to identify unique and co-occurring cognitive mechanisms contributing to these symptom presentations. MTurk participants (N = 725; 53% men; 76% White) completed categorical and dimensional trait-based measures of Cluster B disorders alongside six measures of rumination and worry. Oversampling strategies were used during participant recruitment to obtain a sample with clinically relevant personality features. Path analyses examined each form of repetitive negative thinking in relation to Cluster B measures while controlling for shared variance between each construct. Anger rumination demonstrated notable relations across all four Cluster B personality disorders. Similarly, sadness rumination was positively associated with all four Cluster B personality disorders. Self-critical rumination and depressive rumination were uniquely associated with borderline symptoms. Worry demonstrated negative associations with measures of narcissistic, histrionic, and antisocial/psychopathy symptoms. Findings expand previous research by highlighting probable transdiagnostic and distinguishing cognitive process contributing to the presentation of Cluster B personality pathology. However, partialling the influence of overlapping constructs presents notable challenges in identifying and interpreting unique relations between various forms of repetitive negative thinking and Cluster B symptoms. Future research investigating these relations within outpatient and inpatient samples may provide avenues for the development of effective cognitive-based interventions for treating these symptoms. (PsycInfo Database Record (c) 2024 APA, all rights reserved)
KW  - *Anxiety
KW  - *Personality Disorders
KW  - *Rumination (Cognitive Process)
KW  - *Symptoms
KW  - Transdiagnostic Treatment
M3  - doi:10.1037/per0000690
DO  - 10.1037/per0000690
ER  -
TY  - JOUR
ID  - 2024-13467-001
T1  - Reassessing rumination: Validity of the Day Reconstruction Method for Rumination (DRM-R) to assess episodes of rumination in daily life.
JF  - Psychological Assessment
A1  - Rosenfeld, Eve A.
A1  - Lyman, Cassondra
A1  - Wojcik, Curtis M.
A1  - Macia, Kathryn S.
A1  - Roberts, John E.
VL  - 35
IS  - 12
SP  - 1098
EP  - 1107
Y1  - 2023
CY  - US
AD  - Rosenfeld, Eve A.: Department of Veteran Affairs, Dissemination and Training Division, National Center for PTSD, VA Palo Alto Health Care System, 334, 795 Willow Road, Menlo Park, CA, US, 94025, earosenf@stanford.edu
PB  - American Psychological Association
SN  - 1939-134X(Electronic),1040-3590(Print)
N2  - Rumination is a robust vulnerability to depression and potential treatment target. However, we know relatively little about rumination in daily life. This study tested the validity of a new approach for assessing daily episodes of rumination, the Day Reconstruction Method for Rumination (DRM-R). Participants (N = 127) who were either high or low in neuroticism completed baseline self-report measures (e.g., depression, trait rumination). Next, they completed the DRM-R by reconstructing the previous day into a series of “scenes,” identifying discrete episodes of rumination, and responding to follow-up items about each episode. 78.6% of high neuroticism participants reported experiencing discrete periods of rumination, 80.0% reported constant ruminative thoughts in the back of their heads, and 68.6% reported ruminative thoughts of fluctuating intensity. Time spent ruminating was moderately correlated with trait measures of rumination and worry. Findings provide preliminary evidence that the DRM-R is a valid method for assessing discrete episodes of rumination in daily life. The DRM-R may reveal, ideographically, the relationship between specific thought content and features of ruminative episodes (e.g., length, frequency). Further research is needed to establish whether the DRM-R can detect changes in rumination across multiple days and how it corresponds with traditional daily diary methods and ecological momentary assessment. (PsycInfo Database Record (c) 2023 APA, all rights reserved)
KW  - *Anxiety
KW  - *Depression (Emotion)
KW  - *Major Depression
KW  - *Neuroticism
KW  - *Rumination (Cognitive Process)
KW  - Test Validity
M3  - doi:10.1037/pas0001282
DO  - 10.1037/pas0001282
ER  -
TY  - JOUR
PMID  - 36201796
ID  - 2023-07025-001
T1  - The role of uncertainty, worry, and control in well-being: Evidence from the COVID-19 outbreak and pandemic in U.S. and China.
JF  - Emotion
A1  - Howell, Jennifer L.
A1  - Sweeny, Kate
A1  - Hua, Jacqueline
A1  - Werntz, Alexandra
A1  - Hussain, Maryam
A1  - Hinojosa, Bianca M.
A1  - Johnson, Angela E.
A1  - Lindgren, Kristen P.
A1  - Meese, William
A1  - O'Shea, Brian A.
A1  - Teachman, Bethany A.
VL  - 23
IS  - 5
SP  - 1458
EP  - 1471
Y1  - 2023
CY  - US
AD  - Howell, Jennifer L.: Psychological Sciences & Health Sciences Research Institute, University of California, Merced, 5200 Lake Road, Merced, CA, US, 95343, Howell@ucmerced.edu
PB  - American Psychological Association
SN  - 1931-1516(Electronic),1528-3542(Print)
N2  - Uncertainty about the future often leads to worries about what the future will bring, which can have negative consequences for health and well-being. However, if worry can act as a motivator to promote efforts to prevent undesirable future outcomes, those negative consequences of worry may be mitigated. In this article, we apply a novel model of uncertainty, worry, and perceived control to predict psychological and physical well-being among four samples collected in China (Study 1; during the early COVID-19 outbreak in China) and the United States (Studies 2–4, during 4 weeks in May 2020, 4 weeks in November 2020, and cross-sectionally between April and November 2020). Grounded in the feeling-is-for-doing approach to emotions, we hypothesized (and found) that uncertainty about one’s COVID-19 risk would predict greater worry about the virus and one’s risk of contracting it, and that greater worry would in turn predict poorer well-being. We also hypothesized, and found somewhat mixed evidence, that perceptions of control over 1’s COVID-19 risk moderated the relationship between worry and well-being such that worry was related to diminished well-being when people felt they lacked control over their risk for contracting the virus. This study is one of the first to demonstrate an indirect path from uncertainty to well-being via worry and to demonstrate the role of control in moderating whether uncertainty and worry manifest in poor well-being. (PsycInfo Database Record (c) 2024 APA, all rights reserved)
KW  - *Anxiety
KW  - *Pandemics
KW  - *Uncertainty
KW  - *Well Being
KW  - *COVID-19
KW  - Disease Outbreaks
KW  - Risk Factors
KW  - Viral Infections
KW  - Perceived Control
M3  - doi:10.1037/emo0001163
DO  - 10.1037/emo0001163
ER  -
TY  - JOUR
PMID  - 37347895
ID  - 2023-84147-001
T1  - Adolescent victimization predicts adult depression and aggression: The role of rumination.
JF  - Developmental Psychology
A1  - Malamut, Sarah T.
A1  - Salmivalli, Christina
VL  - 59
IS  - 8
SP  - 1464
EP  - 1469
Y1  - 2023
CY  - US
AD  - Malamut, Sarah T.: INVEST Research Flagship, Department of Psychology, University of Turku, Assistentinkatu 7, Turku, Finland, 20500, sarah.malamut@utu.fi
PB  - American Psychological Association
SN  - 1939-0599(Electronic),0012-1649(Print)
N2  - Victimization during school years can have detrimental effects on individuals’ adjustment, lasting even into adulthood. In the current study, we examine whether there is an indirect effect of victimization on adult depression and aggression, via sad and angry rumination about past victimization. Participants included 1,319 Finnish individuals (59.5% identified as women; 97.4 native Finns) who were followed from adolescence into adulthood (Mage = 25.78, SD = 1.35). Victimization was indirectly associated with adult depression and aggression, through sad and angry ruminations, respectively. The findings suggest that intervention efforts targeting rumination could help victimized individuals avoid lasting ill effects from their experiences. (PsycInfo Database Record (c) 2023 APA, all rights reserved)
KW  - *Adjustment
KW  - *Aggressive Behavior
KW  - *Anger
KW  - *Major Depression
KW  - *Rumination (Cognitive Process)
KW  - Victimization
M3  - doi:10.1037/dev0001544
DO  - 10.1037/dev0001544
ER  -
TY  - JOUR
ID  - 2023-72248-001
T1  - Self-regulated well-being: A moderated mediation effect of self-rumination and social support.
JF  - Psychology of Consciousness: Theory, Research, and Practice
A1  - van Seggelen - Damen, Inge C. M.
VL  - 10
IS  - 2
SP  - 181
EP  - 192
Y1  - 2023
CY  - US
AD  - van Seggelen - Damen, Inge C. M.: Open University of the Netherlands, Department of Psychology, P.O. Box 2960, Heerlen, Netherlands, 6401 DL, inge.vanseggelen@ou.nl
PB  - Educational Publishing Foundation
SN  - 2326-5531(Electronic),2326-5523(Print)
N2  - Studies on self-focused emotion-regulation strategies such as self-rumination and self-reflection report both positive and negative effects. It however remains unclear how self-reflection and self-rumination are interdependent, and when they affect well-being. In this study, the mediation effect of self-rumination on the relationships between self-efficacy, self-reflection, and life satisfaction was investigated together with social support as a moderator in this regard. A representative sample of Dutch employees (N = 489) completed a questionnaire package. We used hierarchical multiple regression analysis to test for moderated mediation. Our findings indicate that self-rumination acts as a mediator between self-reflection and life satisfaction. When social support was taken into account as a moderator, the indirect effects of self-efficacy and self-reflection were stronger and significant in the high social support condition. More knowledge about the factors that induce, influence, and perpetuate self-rumination could lead to timely intervention and effective assistance to enhance psychological well-being. (PsycInfo Database Record (c) 2023 APA, all rights reserved)
KW  - *Emotional Regulation
KW  - *Life Satisfaction
KW  - *Self-Efficacy
KW  - *Social Support
KW  - *Well Being
KW  - Self-Reflection
M3  - doi:10.1037/cns0000298
DO  - 10.1037/cns0000298
ER  -
TY  - JOUR
ID  - 2023-72248-002
T1  - Being mindful and resilient: The role of self-reflection, rumination, and well-being.
JF  - Psychology of Consciousness: Theory, Research, and Practice
A1  - van Seggelen-Damen, Inge C. M.
A1  - Peeters, Sanne C. T.
A1  - Jacobs, Nele
VL  - 10
IS  - 2
SP  - 193
EP  - 203
Y1  - 2023
CY  - US
AD  - van Seggelen-Damen, Inge C. M.: Open University of the Netherlands, Department of Psychology, P.O. Box 2960, Heerlen, Netherlands, 6401 DL, inge.vanseggelen@ou.nl
PB  - Educational Publishing Foundation
SN  - 2326-5531(Electronic),2326-5523(Print)
N2  - Resilient individuals are found to be able to cope with the challenges of life. They experience self-control and find the strength to adapt. Mindfulness is found to be associated with resilience. The aim of this study was to investigate whether the association between mindfulness and resilience was moderated by orientations of self-focus and well-being. The sample consisted of 381 Dutch and Flemish employees working in health care, education, and governmental organizations. Hierarchical regression analyses were used to test the hypotheses. More mindfulness was associated with more resilience. Furthermore, our findings indicated that rumination and well-being moderated the association between mindfulness and resilience (β = 0.13, p < .01 and β = −.125, p < .05). Contrary, reflection did not moderate the association between mindfulness and resilience (β = 0.06, p = .21). The results indicated that the association between mindfulness and resilience was strongest among highly ruminating and low well-being individuals. These findings suggest that especially high ruminators and individuals with low well-being might benefit from mindfulness. Therefore, they need to be encouraged to engage in mindfulness-based activities, as they are expected to build resiliency from these activities. (PsycInfo Database Record (c) 2023 APA, all rights reserved)
KW  - *Resilience (Psychological)
KW  - *Rumination (Cognitive Process)
KW  - *Well Being
KW  - *Mindfulness
KW  - Self-Reflection
M3  - doi:10.1037/cns0000338
DO  - 10.1037/cns0000338
ER  -
TY  - JOUR
PMID  - 37199979
ID  - 2023-73377-001
T1  - Hopefulness and meaning in adults with disabilities’ physical activity: A qualitative study.
JF  - Rehabilitation Psychology
A1  - Standley, Krys
A1  - Ravesloot, Craig
A1  - Sage, Rayna
A1  - Sondag, Kathleen Ann
VL  - 68
IS  - 4
SP  - 419
EP  - 430
Y1  - 2023
CY  - US
AD  - Standley, Krys: Research and Training Center on Disability in Rural Communities, University of Montana, 35 N. Corbin Hall, Missoula, MT, US, 59801, krys.standley@mso.umt.edu
PB  - American Psychological Association
SN  - 1939-1544(Electronic),0090-5550(Print)
N2  - Purpose/Objective: The body of knowledge regarding the processes involved in changing physical activity behaviors in people with disabilities is very limited. This qualitative study is a follow-up to a pilot study on an individualized health coaching intervention for adults with any type of disabilities, titled Health My Way, that used a disability-specific health-promotion curriculum. In the original study, we found that participants in the health coaching intervention experienced improved health-promoting behavior, notably physical activity. In the current follow-up study, we examined the relationships among participants’ personal sense of meaning and hope and the physical activity change process. Research Method/Design: Participants (n = 12) were a subset of participants from the original pilot study, who were adults with any type of disability, recruited by convenience sampling. These participants completed in-depth interviews to explore possible interactions among health coaching, health behavior changes (including physical activity), meaning, and hope. The curriculum-based health coaching intervention involved weekly, individual coaching for up to 12 weeks. We used thematic analysis to analyze interview data. Results: We identified three main themes: tapping into sources of meaning, increasing hopefulness, and hopelessness combined with lack of meaningful engagement. Conclusions/Implications: In the context of health coaching for people with disabilities, identifying sources of personal meaning appears to be necessary for the initial motivation for goal-directed action regarding physical activity. Subsequent generation and maintenance of hope appear to be vital for maintaining physical activity in this population. (PsycInfo Database Record (c) 2023 APA, all rights reserved)
KW  - *Disabilities
KW  - *Health Behavior
KW  - *Intervention
KW  - *Physical Activity
KW  - *Coaching
KW  - Thematic Analysis
M3  - doi:10.1037/rep0000496
DO  - 10.1037/rep0000496
ER  -
TY  - JOUR
ID  - 2023-83597-001
T1  - COVID-19 on mind: Daily worry about the coronavirus is linked to negative affect experienced during mind-wandering and dreaming.
JF  - Emotion
A1  - Sikka, Pilleriin
A1  - Tuominen, Jarno
A1  - Ezquerro Nassar, Alejandro
A1  - Kirberg, Manuela
A1  - Loukola, Ville
A1  - Revonsuo, Antti
A1  - Valli, Katja
A1  - Windt, Jennifer
A1  - Bekinschtein, Tristan A.
A1  - Noreika, Valdas
VL  - 24
IS  - 1
SP  - 177
EP  - 195
Y1  - 2024
CY  - US
AD  - Sikka, Pilleriin: Department of Psychology, Stanford University, 450 Jane Stanford Way, Stanford, CA, US, 94305, sikka@stanford.edu
PB  - American Psychological Association
SN  - 1931-1516(Electronic),1528-3542(Print)
N2  - Despite a surge of studies on the effects of COVID-19 on our well-being, we know little about how the pandemic is reflected in people’s spontaneous thoughts and experiences, such as mind-wandering (or daydreaming) during wakefulness and dreaming during sleep. We investigated whether and how COVID-19-related general concern, anxiety, and daily worry are associated with the daily fluctuation of the affective quality of mind-wandering and dreaming, and to what extent these associations can be explained by poor sleep quality. We used ecological momentary assessment by asking participants to rate the affect they experienced during mind-wandering and dreaming in daily logs over a 2-week period. Our preregistered analyses based on 1,755 dream logs from 172 individuals and 1,496 mind-wandering logs from 152 individuals showed that, on days when people reported higher levels of negative affect and lower levels of positive affect during mind-wandering, they experienced more worry. Only daily sleep quality was associated with affect experienced during dreaming at the within-person level: on nights with poorer sleep quality people reported experiencing more negative and less positive affect in dreams and were more likely to experience nightmares. However, at the between-person level, individuals who experienced more daily COVID-19 worry during the study period also reported experiencing more negative affect during mind-wandering and during dreaming. As such, the continuity between daily and nightly experiences seems to rely more on stable trait-like individual differences in affective processing. (PsycInfo Database Record (c) 2024 APA, all rights reserved)
KW  - *Anxiety
KW  - *Cognitions
KW  - *Dreaming
KW  - *Emotions
KW  - *Mind Wandering
KW  - *COVID-19
KW  - Sleep Quality
M3  - doi:10.1037/emo0001255
DO  - 10.1037/emo0001255
ER  -
TY  - JOUR
PMID  - 37227880
ID  - 2023-76042-002
T1  - The Physical Activity Regulation Scale: Development and validity testing.
JF  - Health Psychology
A1  - Rhodes, Ryan E.
A1  - Lithopoulos, Alexander
VL  - 42
IS  - 6
SP  - 378
EP  - 387
Y1  - 2023
CY  - US
AD  - Rhodes, Ryan E.: Behavioural Medicine Laboratory, School of Exercise Science, Physical and Health Education, University of Victoria, PO Box 1700, Victoria, BC, Canada, V8W 2Y2, rhodes@uvic.ca
PB  - American Psychological Association
SN  - 1930-7810(Electronic),0278-6133(Print)
N2  - Objective: Behavioral regulation tactics used to manage actions after the formation of a physical activity (PA) intention are common to many theories, yet comprehensive measures of PA regulation are scant. Purpose: To develop a reliable instrument of PA regulation and test predictive validity and its capacity to mediate the intention–PA relationship. Method: To achieve a pool of candidate items, we used the behavior change technique taxonomy as a template, followed by a critical literature review of PA regulation measures to extract exemplar items, and then concluded with a Delphi feedback method (N = 4). The main study included a sample representative of the Canadian adult population to explore and then confirm the construct and discriminant validity, and internal consistency reliability of the measure using two independent samples (N = 683 and N = 727). Finally, using a 2-week prospective design, the full sample was used to investigate test–retest reliability, and predictive validity of self-reported PA at Time 2. Results: Exploratory and confirmatory factor analyses resulted in a reliable 14-item, four-factor measure (internal consistencies > .80) of (a) proactive regulation, (b) reactive regulation, (c) social monitoring, and (d) self-monitoring, we named the Physical Activity Regulation Scale (PARS). The PARS factors explained 18% of PA at Time 2, and mediated the relationship between intention and PA. Conclusion: While continued testing is needed, the initial evidence is supportive that the PARS may be a useful PA behavioral regulation measure to include for use within various theoretical models applied to understand PA. (PsycInfo Database Record (c) 2023 APA, all rights reserved)
KW  - *Behavior
KW  - *Emotional Regulation
KW  - *Factor Structure
KW  - *Intention
KW  - *Physical Activity
KW  - *Predictive Validity
KW  - *Test Construction
KW  - Test Validity
M3  - doi:10.1037/hea0001283
DO  - 10.1037/hea0001283
ER  -
TY  - JOUR
ID  - 2024-03249-001
T1  - The effect of descriptive norms on exercise output and exertion during a video-guided workout.
JF  - Sport, Exercise, and Performance Psychology
A1  - Stevens, Mark
A1  - Davies, Olivia
A1  - Cruwys, Tegan
VL  - 12
IS  - 4
SP  - 241
EP  - 255
Y1  - 2023
CY  - US
AD  - Stevens, Mark: School of Medicine and Psychology, Australian National University, Building 39 Science Road, Canberra, ACT, Australia, 2601, mark.stevens@anu.edu.au
PB  - Educational Publishing Foundation
SN  - 2157-3913(Electronic),2157-3905(Print)
N2  - Evidence suggests that messages targeting descriptive norms (people’s perceptions of the typical behaviors of others) can enhance physical activity participation. However, no research has examined whether descriptive norms can be harnessed to improve people’s exercise output and exertion during specific and popular exercise tasks. We examined the effect of manipulating descriptive norms on objective indicators of participants’ exercise output and exertion during a video-guided workout. Participants (N = 102) first completed a baseline trial in which they were asked to complete a workout to the best of their ability. Then, prior to and during Trial 2, participants in the experimental group were presented with normative feedback, which indicated that the number of exercise repetitions they completed during Trial 1 was below average. Participants in the control group received no normative feedback. Experimental group participants improved their repetition count to a significantly greater extent than control group participants during Trial 2: by an average of 11% compared to 0.5%. Experimental group participants also demonstrated increases in their maximum and average heart rate from Trial 1 to Trial 2, while control group participants demonstrated reduced exertion. Moderation and mediation analyses showed that the effect of the norm messages on participants’ exercise output and exertion was (a) greater to the extent that participants strongly identified with the norm reference group and (b) underpinned by increases in participants’ task motivation. Findings suggest that highlighting descriptive norms might be a fruitful way for exercise professionals to motivate exercisers to maximize their exertion and output during exercise sessions. (PsycInfo Database Record (c) 2023 APA, all rights reserved)
KW  - *Exercise
KW  - *Feedback
KW  - *Messages
KW  - Social Identity
M3  - doi:10.1037/spy0000329
DO  - 10.1037/spy0000329
ER  -
TY  - JOUR
ID  - 2025-33417-001
T1  - Affective response to daily physical activity in younger and older adults.
JF  - Psychology and Aging
A1  - Stojanovic, Marta
A1  - Venkatesan, Arthi
A1  - English, Tammy
A1  - Head, Denise
SP  - No Pagination Specified
EP  - No Pagination Specified
Y1  - 2024
CY  - US
AD  - Stojanovic, Marta: Department of Psychological and Brain Sciences, Washington University in St. Louis, One Brookings Drive, Box 1125, St. Louis, MO, US, 63130, martastojanovic@wustl.edu
PB  - American Psychological Association
SN  - 1939-1498(Electronic),0882-7974(Print)
N2  - Many older adults do not meet the physical activity recommendations of the American Heart Association; hence, it is important to understand the factors that can facilitate regular physical activity in older adults. Notably, the role of affective response has been understudied. Mixed findings have been reported in terms of age effects in affective response to daily physical activity. This study aimed to determine age differences in affective response to daily physical activity and whether these differences are associated with overall physical activity levels. Further, the role of contextual factors in age differences in affective response following daily physical activity was examined. Younger (n = 59) and older adults (n = 60) completed 1 week of experience sampling during which they responded to daily prompts about their affect and physical activity. Overall physical activity levels were estimated via actigraphy. In both age groups, daily physical activity was similarly associated with greater high-arousal positive (HAP) affect relative to other activities. Across age groups, participants reported more HAP affect when engaging in daily physical activity in a group compared to alone. Greater duration and enjoyment of daily physical activity were more strongly associated with greater HAP affect in younger adults relative to older adults. Affective responses following bouts of daily physical activity did not predict overall physical activity levels for either age group. Overall, older adults may experience similar positive affective response to younger adults following daily physical activity relative to other activities. These affective responses may have a limited role in physical activity engagement in daily life. (PsycInfo Database Record (c) 2024 APA, all rights reserved)
KW  - *Activity Level
KW  - *Age Differences
KW  - *Emotional Responses
KW  - *Physical Activity
KW  - *Emerging Adulthood
KW  - Older Adulthood
M3  - doi:10.1037/pag0000852
DO  - 10.1037/pag0000852
ER  -
TY  - JOUR
ID  - 2025-50880-001
T1  - The moderating effect of maternal modeling on age-related decline in children’s physical activity.
JF  - Journal of Family Psychology
A1  - Katzenelenbogen, Ophir
A1  - Bar-Kalifa, Eran
A1  - Dunton, Genevieve Fridlund
SP  - No Pagination Specified
EP  - No Pagination Specified
Y1  - 2024
CY  - US
AD  - Katzenelenbogen, Ophir: Department of Psychology, Ben-Gurion University of the Negev, David Ben Gurion Boulevard 1, Beer-Sheva, Israel, 8410501, leshets@post.bgu.ac.il
PB  - American Psychological Association
SN  - 1939-1293(Electronic),0893-3200(Print)
N2  - Maintaining adequate levels of physical activity is challenging for many children. Parents, particularly mothers, play a pivotal role in children’s engagement in health behaviors. This longitudinal study investigated the moderating role of maternal physical activity-related modeling behaviors on the typical age-related decline in children’s physical activity. A total of six waves of 1-week ecological momentary assessments were conducted with mother–child dyads (N = 202) of 8- to 12-year-old children. The results indicated that both maternal physical activity and physical activity in the presence of their child attenuated the typical decline in the children’s physical activity over time. These findings underscore the importance of maternal physical activity-related behaviors in shaping children’s physical activity habits over time. The discussion centers on the need to further explore the mechanisms underlying these moderation effects and outlines implications for interventions targeting children’s physical activity. (PsycInfo Database Record (c) 2024 APA, all rights reserved)
KW  - *Aging
KW  - *Dyads
KW  - *Health Behavior
KW  - *Mothers
KW  - *Physical Activity
KW  - *Simulation
KW  - *Ecological Momentary Assessment
KW  - Child Health
M3  - doi:10.1037/fam0001284
DO  - 10.1037/fam0001284
ER  -
TY  - JOUR
ID  - 2023-53766-001
T1  - Secondary traumatic stress, vicarious posttraumatic growth, and rumination among healthcare professionals: Examining conditional indirect effect of secondary exposure to trauma.
JF  - Traumatology
A1  - Dar, Imtiyaz Ahmad
A1  - Iqbal, Naved
A1  - Emran, Ashti
VL  - 30
IS  - 3
SP  - 384
EP  - 395
Y1  - 2024
CY  - US
AD  - Dar, Imtiyaz Ahmad: Department of Psychology, Jamia Millia Islamia, Maulana Mohammad Ali Jauhar Marg, Jamia Nagar, Okhla, New Delhi, India, 110025, psyimtiyaz@gmail.com
PB  - Educational Publishing Foundation
SN  - 1085-9373(Electronic)
N2  - Objective: Rumination is considered to be a key factor that determines whether a person would develop pathogenic or salutogenic posttraumatic psychological changes. Much of the previous research in this direction has focused on primary victims of trauma, and there is a paucity of research on secondary victims of trauma. The present study is one of the first to examine simultaneously the indirect effects of secondary exposure to armed conflict (SEAC) on secondary traumatic stress (STS) and vicarious posttraumatic growth (VPTG) via rumination, and also determine whether these indirect effects are moderated by time since SEAC. Method: A cross-sectional research design was employed and a sample of 337 healthcare professionals who worked with primary victims of armed conflict was selected from secondary and tertiary healthcare units in Kashmir. Results: After adjusting for potential confounding variables, the results revealed that SEAC has a significant indirect effect on STS and VPTG via rumination; while SEAC had a positive indirect effect on STS via intrusive rumination, the indirect effect of SEAC positively predicted VPTG via deliberate rumination. Furthermore, the indirect effect of SEAC on STS via intrusive rumination was strong soon after SEAC, but the magnitude of the relationship decreases over time. The indirect effect of SEAC via deliberate rumination, on the other hand, was not influenced by times since SEAC. Conclusion: These results suggest that STS and VPTG are influenced by different cognitive mechanisms, and unlike VPTG, the cognitive mechanism influencing STS is conditional on time since SEAC. (PsycInfo Database Record (c) 2024 APA, all rights reserved)
KW  - *Conflict
KW  - *Rumination (Cognitive Process)
KW  - *Trauma
KW  - *Health Personnel
KW  - *Posttraumatic Growth
KW  - Stress
KW  - Time
KW  - Exposure
M3  - doi:10.1037/trm0000443
DO  - 10.1037/trm0000443
ER  -
TY  - JOUR
PMID  - 35951382
ID  - 2022-90249-001
T1  - The intrapersonal and interpersonal consequences of a new experimental manipulation of co-rumination.
JF  - Emotion
A1  - Tudder, Ashley
A1  - Wilkinson, Matthew
A1  - Gresham, Abriana M.
A1  - Peters, Brett J.
VL  - 23
IS  - 4
SP  - 1190
EP  - 1201
Y1  - 2023
CY  - US
AD  - Tudder, Ashley: Department of Psychology, Ohio University, 22 Richland Avenue, Athens, OH, US, 45701, ashley.tudder@gmail.com
PB  - American Psychological Association
SN  - 1931-1516(Electronic),1528-3542(Print)
N2  - Co-rumination is a form of interpersonal emotion regulation wherein dyads engage in extensive, cyclical conversations regarding the causes and consequences of problems and associated negative emotions. In the present investigation, we leveraged the biopsychosocial model of challenge and threat to elucidate the intrapersonal costs and interpersonal benefits of co-rumination. To do so, we developed the first direct experimental manipulation of co-rumination using a multimethod, dyadic approach to test the effects of co-rumination on both dyad members. Friend dyads (N = 172) engaged in conversation during which one dyad member (i.e., the discloser) divulged and discussed their most stressful, extradyadic problem with their friend (i.e., the responder). Dyads either engaged in co-rumination or talked about the problem as they would naturally. Validating the experimental paradigm, results revealed a pattern of intrapersonal costs (stressed/upset feelings and rumination) and interpersonal benefits (perceived partner responsiveness) of co-rumination that replicated and extended past research. Regarding challenge and threat, results indicated that female disclosers in the co-rumination (vs. natural) condition exhibited physiological responses corresponding to greater psychological threat (i.e., greater total peripheral resistance). This research contributes to a growing body of literature identifying co-rumination as a vulnerability factor that exacerbates stress, potentially leading to poor downstream health outcomes. Furthermore, these results highlight the importance of examining co-rumination from a dyadic perspective, as inter- and intrapersonal effects varied as a function of whether individuals were disclosing or responding during the problem talk discussion. (PsycInfo Database Record (c) 2023 APA, all rights reserved)
KW  - *Emotional Regulation
KW  - *Interpersonal Interaction
KW  - *Psychophysiology
KW  - *Rumination (Cognitive Process)
KW  - *Threat
KW  - Conversation
KW  - Dyads
KW  - Stress
KW  - Negative Emotions
KW  - Health Outcomes
M3  - doi:10.1037/emo0001151
DO  - 10.1037/emo0001151
ER  -
TY  - JOUR
ID  - 2024-42580-001
T1  - Intraday relations between physical activity and energy intake among behavioral weight loss participants.
JF  - Health Psychology
A1  - Crochiere, Rebecca J.
A1  - Butryn, Meghan L.
A1  - Zhang, Fengqing
A1  - Beaulieu, Kristine
A1  - Maher, Jaclyn P.
A1  - Huang, Zhuoran
A1  - Cong, Clev
A1  - Forman, Evan M.
VL  - 43
IS  - 5
SP  - 376
EP  - 387
Y1  - 2024
CY  - US
AD  - Crochiere, Rebecca J.: Department of Psychology, Williams College, 18 Hoxsey Street, Williamstown, MA, US, 01267, rjc4@williams.edu
PB  - American Psychological Association
SN  - 1930-7810(Electronic),0278-6133(Print)
N2  - Objective: Weight loss results from a negative energy balance, when energy intake (EI) is less than energy expended, e.g., from physical activity (PA). However, PA may impact energy balance beyond energy expenditure alone, through indirect effects on eating behavior. Yet, no research has examined if engaging in PA—a central component of most weight loss programs—is associated with same-day EI among individuals with overweight/obesity pursuing weight loss. Method: Adults (N = 101) with overweight/obesity in a weight loss program were prescribed a reduced-calorie diet and PA regimen (250 min of moderate-to-vigorous PA at midtreatment). For 3 weeks at midtreatment, PA and EI were measured via an accelerometer and self-monitoring app, respectively. Multilevel models examined within-person relations between PA and EI preceding PA (“pre-PA”), acutely following PA (“acute post-PA,” the 2 hr following PA), in the time following the acute post-PA period (“remaining time in day”), and across entire PA days (“full-day”), relative to non-PA matched time periods. Results: EI was higher in the pre-PA and acute post-PA periods. There were no reliable differences in EI during the remaining time in day nor across the full-day on PA days versus within-subject matched non-PA days. There also was insufficient evidence to suggest EI pre-PA, post-PA, or across entire PA days, relative to non-PA matched time periods, was associated with percent weight change. Conclusions: Findings suggest that engaging in PA was associated with different within-person EI patterns compared to non-PA days, though there was little evidence to support that these patterns relate to weight change. (PsycInfo Database Record (c) 2024 APA, all rights reserved)
KW  - *Eating Behavior
KW  - *Food Intake
KW  - *Health Behavior
KW  - *Physical Activity
KW  - Weight Loss
M3  - doi:10.1037/hea0001358
DO  - 10.1037/hea0001358
ER  -
TY  - JOUR
PMID  - 36455006
ID  - 2023-22377-001
T1  - Acute exercise-induced changes in motivation and behavioral expectation for quitting smoking as predictors of smoking behavior in women.
JF  - Psychology of Addictive Behaviors
A1  - LaRowe, Lisa R.
A1  - Dunsiger, Shira I.
A1  - Williams, David M.
VL  - 37
IS  - 3
SP  - 475
EP  - 482
Y1  - 2023
CY  - US
AD  - LaRowe, Lisa R.: Center for Health Promotion and Health Equity, Department of Behavioral and Social Sciences, Brown University School of Public Health, Box G-121-8, Providence, RI, US, 02914, lisa_larowe@brown.edu
PB  - American Psychological Association
SN  - 1939-1501(Electronic),0893-164X(Print)
N2  - Objective: Temporally static self-reports of motivation and behavioral expectation are established predictors of addictive behavior. However, previous research has not tested intervention effects on within-day changes in motivation/behavioral expectation for smoking cessation as mediators of smoking abstinence. The goals of this study were to test whether aerobic exercise exerts acute pre–postexercise effects on motivation and behavioral expectation and to test the main and interactive effects of change in motivation/behavioral expectation for cessation on subsequent smoking abstinence. Method: We conducted secondary analyses of ecological momentary assessment data collected among N = 105 women who participated in a 12-week randomized controlled trial (RCT) examining thrice weekly aerobic exercise (vs. contact control) as an adjunct to cessation treatment. A multilevel, longitudinal mixed-effects model was used to test all pathways simultaneously. Results: Exercise (vs. control) was associated with greater increases in motivation (p = .04), but not behavioral expectation (p > .05), pre-to-postexercise session. Increases in motivation and behavioral expectation were associated with higher odds of abstinence at next session (ps p = .02). There was also an indirect effect of exercise on abstinence via acute changes in motivation (p < .05). Conclusions: A single bout of exercise can increase motivation for quitting smoking, which may improve quit success. Moreover, increasing behavioral expectation may enhance the effect of increased motivation on cessation. (PsycInfo Database Record (c) 2023 APA, all rights reserved)
KW  - *Motivation
KW  - *Physical Activity
KW  - *Smoking Cessation
KW  - *Tobacco Smoking
KW  - *Ecological Momentary Assessment
KW  - Aerobic Exercise
KW  - Expectations
KW  - Health Behavior
KW  - Intervention
KW  - Nicotine
M3  - doi:10.1037/adb0000901
DO  - 10.1037/adb0000901
ER  -
TY  - JOUR
ID  - 2024-10422-002
T1  - Lived experiences of American adults who survive COVID-19: Implications for physical activity and interpersonal stress.
JF  - Families, Systems, & Health
A1  - Piacentine, Linda B.
A1  - Barbosa, Hannah C.
A1  - Haglund, Kristin A.
A1  - Opielinski, Lauren E.
A1  - Hunter, Sandra K.
A1  - Papanek, Paula E.
A1  - Hoeger Bement, Marie
A1  - Johnson, Norah L.
VL  - 41
IS  - 3
SP  - 308
EP  - 319
Y1  - 2023
CY  - US
AD  - Piacentine, Linda B.: Marquette University, College of Nursing, PO Box 1881, Milwaukee, WI, US, 53201-1881, linda.piacentine@marquette.edu
PB  - Educational Publishing Foundation
SN  - 1939-0602(Electronic),1091-7527(Print)
N2  - Introduction: The cumulative number of COVID-19 cases has surpassed 579 million globally. Symptoms during and after COVID-19 infection vary from mild cold symptoms to severe multisystem illness. Given the wide range of symptom presentations and complications post-COVID-19, the purpose of this study was to describe the lived experience of American adults surviving COVID-19. Method: This study employed an exploratory qualitative description design. Semi-structured interviews were conducted with a sample of 35 individuals (White [94%], female [71%], Mage = 43.7 years), with proximity to a university in an urban Midwest American city. Interviews occurred between May and August 2021, 3 or more months after participants tested positive for COVID-19. Results: Forty percent of the 35 participants experienced prolonged COVID-19 symptoms impacting their lifestyle. Four themes characterized the impacts of the post-COVID-19 condition on the lives of the participants within the context of a global pandemic: (a) disruptions in health and well-being, (b) persistent uncertainty, (c) disruptions in interpersonal relationships, (d) beneficent outcomes and adaptation. Discussion: This study of COVID-19 has identified important implications for physical activity and interpersonal stress. Prolonged COVID-19 symptoms led to disruptions in the health, well-being, and interpersonal relationships of participants. Health care professionals need to attend to symptoms post-COVID-19, assess interpersonal functioning, and provide guidance on physical activity. Future studies are recommended to track consequences of COVID-19’s impact on long-term health and well-being. (PsycInfo Database Record (c) 2024 APA, all rights reserved)
KW  - *Experiences (Events)
KW  - *Physical Activity
KW  - *Stress
KW  - *Well Being
KW  - *Interpersonal Relationships
KW  - *COVID-19
KW  - Lived Experience
M3  - doi:10.1037/fsh0000792
DO  - 10.1037/fsh0000792
ER  -
TY  - JOUR
ID  - 2023-96773-001
T1  - Running toward my challenges: Day-level effects of physical activity before work on appraisal of the upcoming workday and employee well-being.
JF  - Journal of Occupational Health Psychology
A1  - Roswag, Malte
A1  - Abdel Hadi, Sascha
A1  - Häusser, Jan A.
A1  - Mojzisch, Andreas
VL  - 28
IS  - 5
SP  - 310
EP  - 324
Y1  - 2023
CY  - US
AD  - Roswag, Malte: Department of Psychology, University of Hildesheim, Universitatsplatz 1, Hildesheim, Germany, D-31141, roswag@uni-hildesheim.de
PB  - Educational Publishing Foundation
SN  - 1939-1307(Electronic),1076-8998(Print)
N2  - Previous research has typically conceptualized physical activity as a recovery activity after work that promotes well-being by allowing employees to detach from work and replenish their resources. Here, we aimed to go beyond this framework by proposing a new theoretical model of how physical activity in the morning before work affects employee well-being. Drawing upon the transactional theory of stress, we theorized that physical activity before work shapes employees’ appraisal of their upcoming workday which, in turn, affects their well-being. In a preregistered study (N = 269), we utilized a within-person daily experience sampling approach to test our model. Results showed that two types of appraisals are particularly important for explaining the effects of physical activity before work on employee well-being: First, challenge appraisal mediated the effects of physical activity before work on work engagement. Second, we found an indirect effect via threat appraisal of physical activity before work on job-related anxiety. Exploratorily, we found that threat appraisal also mediated the effect of physical activity before work on emotional exhaustion. In conclusion, our results show that physical activity before work is beneficially related to several types of well-being outcomes by increasing challenge appraisal and decreasing threat appraisal. Furthermore, our study advances theoretical understanding on physical activity and work stress by shedding light on the mechanisms underlying the effect of physical activity on employee well-being and showing that physical activity before work benefits well-being by shaping how employees appraise their work situation on a day-to-day basis. (PsycInfo Database Record (c) 2023 APA, all rights reserved)
KW  - *Cognitive Appraisal
KW  - *Occupational Stress
KW  - *Physical Activity
KW  - *Threat
KW  - *Well Being
KW  - *Employee Engagement
KW  - Employee Well Being
M3  - doi:10.1037/ocp0000360
DO  - 10.1037/ocp0000360
ER  -
TY  - JOUR
PMID  - 39052376
ID  - 2025-07057-001
T1  - Associations between positive affect and physical activity from young adulthood to midlife: A 25-year prospective study.
JF  - Health Psychology
A1  - Qureshi, Farah
A1  - Kubzansky, Laura D.
A1  - Chen, Ying
A1  - Soo, Jackie
A1  - Kim, Eric S.
A1  - Lloyd-Jones, Donald
A1  - Boehm, Julia K.
VL  - 43
IS  - 10
SP  - 730
EP  - 738
Y1  - 2024
CY  - US
AD  - Qureshi, Farah: Department of Population, Family and Reproductive Health, Johns Hopkins Bloomberg School of Public Health, 615 North Wolfe Street, Office E4624, Baltimore, MD, US, 21205, fqureshi@jhu.edu
PB  - American Psychological Association
SN  - 1930-7810(Electronic),0278-6133(Print)
N2  - Objective: Positive affect may influence health by promoting physical activity, but evidence evaluating this association is mostly cross-sectional and cannot discern directionality. This study used a counterfactual-based framework to estimate the causal effect of positive affect on physical activity patterns over 25 years, accounting for potential reverse associations. Method: Data were from 3,352 participants in the Coronary Artery Risk Development in Young Adults study. Repeated assessments of positive affect and physical activity were collected from 1990 to 2016. Longitudinal associations were evaluated in two ways: (a) using baseline positive affect in traditional linear mixed models that accounted for reverse causal associations by adjusting for baseline physical activity, and (b) using marginal structural models that treated positive affect as a time-varying exposure, thus accounting for dynamic reverse causal associations due to bidirectional relationships. Results: Fully adjusted traditional models found no association with physical activity at the first follow-up assessment, but positive affect was related to a slower decline in physical activity over time. Marginal structural models similarly found that positive affect was unrelated to physical activity at the first follow-up assessment but robustly associated with a slower decline in activity levels (5-year change: β = −3.33, 95% confidence interval [CI] = −5.80, −0.86; difference in 5-year change per 1 − SD positive affect: β = 4.99, 95% CI = 2.52, 7.46). Conclusions: Positive affect may play a causal role in slowing the decline in physical activity adults generally experience during through midlife. Efforts to enhance positive affect at the population level may be a promising new approach to help individuals stay active as they age. (PsycInfo Database Record (c) 2024 APA, all rights reserved)
KW  - *Emotional Adjustment
KW  - *Physical Activity
KW  - *Emerging Adulthood
KW  - *Positive Emotions
KW  - Middle Adulthood
M3  - doi:10.1037/hea0001381
DO  - 10.1037/hea0001381
ER  -
TY  - JOUR
PMID  - 36442001
ID  - 2023-20199-001
T1  - Transgression-related co-rumination: Scale validation and prediction of relational outcomes.
JF  - Journal of Family Psychology
A1  - Thai, Michael
A1  - Wenzel, Michael
A1  - Okimoto, Tyler G.
VL  - 37
IS  - 3
SP  - 335
EP  - 346
Y1  - 2023
CY  - US
AD  - Thai, Michael: School of Psychology, University of Queensland, Level 3, McElwain Building (24A), St. Lucia, QLD, Australia, 4072, m.thai@uq.edu.au
PB  - American Psychological Association
SN  - 1939-1293(Electronic),0893-3200(Print)
N2  - Co-rumination refers to the extended and/or recurring discussion of issues in social relationships. The extant research tends to conceptualize co-rumination in terms of general interaction styles, commonly between individuals who act as a source of support for one another. Little work has examined co-rumination in conflict contexts, between victims and offenders, as an event-specific process to come to terms with wrongdoing. The present research develops and validates a new scale measuring three distinct approaches to transgression-related co-rumination: co-reflection, co-brooding, and co-avoidance. Within the context of close romantic relationships, we show that these new co-rumination scales are associated with conciliatory sentiments including victim forgiveness, offender self-forgiveness, and relationship commitment. This research highlights co-rumination between parties as an important mechanism to consider in the process of relationship repair. (PsycInfo Database Record (c) 2023 APA, all rights reserved)
KW  - *Forgiveness
KW  - *Predictability (Measurement)
KW  - *Test Validity
KW  - *Interpersonal Relationships
KW  - *Self-Forgiveness
KW  - Conflict
KW  - Crime Victims
KW  - Psychometrics
KW  - Test Construction
KW  - Test Reliability
KW  - Criminal Offenders
M3  - doi:10.1037/fam0001046
DO  - 10.1037/fam0001046
ER  -
TY  - JOUR
PMID  - 35389730
ID  - 2022-47544-001
T1  - Profiles of adolescents’ sadness, anger, and worry regulation: Characterization and relations with psychopathology.
JF  - Emotion
A1  - Price, Natalee N.
A1  - Scelsa, Valerie L.
A1  - Zeman, Janice L.
A1  - Luebbe, Aaron M.
VL  - 23
IS  - 2
SP  - 473
EP  - 485
Y1  - 2023
CY  - US
AD  - Price, Natalee N.: Department of Psychology, Miami University, 90 North Patterson Avenue, Oxford, OH, US, 45056, pricenn2@miamioh.edu
PB  - American Psychological Association
SN  - 1931-1516(Electronic),1528-3542(Print)
N2  - Adaptive emotion regulation (ER) reflects competence in effective emotion expression and emotion coping, both of which are critical to mitigating psychopathology risk. The current study extends past work on adolescent ER in three ways. First, using a functionalist framework, we focused on discrete emotions, examining how adolescents may differentially express and cope with sadness, anger, and worry. Second, we used a person-centered approach to determine whether subgroups of youth report different patterns of managing emotions. Third, to provide indices of validity and replicability, we characterized ER profiles in two independent community samples of adolescents and in relation to psychological adjustment (i.e., depression, anxiety, aggression), concurrently and longitudinally. Sample A comprised 202 youths (Mage = 12.90 years, 52.5% girls) participating at two time points 2 years apart. Sample B comprised 500 adolescents (Mage = 14.06 years, 60.2% girls), 99 of whom participated again 6 months later. Latent profile analyses per sample revealed similar three-profile solutions, such that adolescents were classified into the Expressive Coping (i.e., high regulation coping, low inhibition), Inhibited Coping (i.e., high regulation coping, high inhibition), or Dysregulated Anger (i.e., low anger coping, low anger inhibition) group. Youth in the Dysregulated Anger group reported elevations in depression and, in some instances, anxiety and aggression. Psychological adjustment for the other groups differed by sample. Profile membership did not predict change in symptoms over time. As such, adolescents vary in the extent to which their ER is global versus emotion-specific, in both replicable and, potentially, clinically meaningful ways. (PsycInfo Database Record (c) 2023 APA, all rights reserved)
KW  - *Adolescent Psychology
KW  - *Adolescent Psychopathology
KW  - *Anger
KW  - *Anxiety
KW  - *Sadness
KW  - Coping Behavior
KW  - Emotional Regulation
M3  - doi:10.1037/emo0001084
DO  - 10.1037/emo0001084
ER  -
TY  - JOUR
ID  - 2023-34174-001
T1  - Subjective workload and the metabolic syndrome: An exploration of the mediating role of burnout and the moderating effect of physical activity.
JF  - International Journal of Stress Management
A1  - Atad, Ofer I.
A1  - Toker, Sharon
VL  - 30
IS  - 1
SP  - 95
EP  - 107
Y1  - 2023
CY  - US
AD  - Atad, Ofer I.: School of Business, Peres Academic Center, Shimon Peres Street 10, Rehovot, Israel, 7610202, ofer.atad@gmail.com
PB  - Educational Publishing Foundation
SN  - 1573-3424(Electronic),1072-5245(Print)
N2  - In this study, building on Hobfoll’s (1989) conservation of resources theory, we aimed to reveal the effect of subjective workload at baseline on the likelihood of developing new-onset of metabolic syndrome (MetS), a cluster of cardiovascular risk factors during follow-up. We also aimed to find out whether an increase in job burnout mediates this association, and whether the extent of engagement in leisure-time physical activity (PA) attenuates the effect of workload on MetS. Using a three-wave longitudinal study design, we followed a sample of 1,966 Israeli employees free of MetS at baseline for 3.5 years on average. We controlled for multiple confounders, including objective workload (i.e., work hours). Subjective workload at baseline was associated with the risk of new-onset of MetS, yet this association was moderated by PA. Specifically, among participants with low PA (37 weekly minutes), a one-point increase in our five-point measure of subjective workload was associated with a 41% increase in risk of new-onset MetS, whereas among those with high PA (258 weekly minutes) it was associated with a 38% reduction in risk. Among participants who engaged in 148 weekly minutes of PA (as recommended by the U.S. Department of Health and Human Services), an increase in workload did not result in an increased risk of developing MetS. We did not find, however, any indication for a mediating effect of job burnout. Our findings suggest that engaging in PA while being overloaded not only protects employees from adverse outcomes but actually reverses the cardiovascular risk. (PsycInfo Database Record (c) 2024 APA, all rights reserved)
KW  - *Burnout
KW  - *Metabolic Syndrome
KW  - *Physical Activity
KW  - *Risk Factors
KW  - *Work Load
KW  - *Job Burnout
KW  - Leisure Time
KW  - Occupations
KW  - Stress
M3  - doi:10.1037/str0000270
DO  - 10.1037/str0000270
ER  -
TY  - JOUR
PMID  - 36808964
ID  - 2023-47595-009
T1  - 18-month trajectories of delusional dimensions in young adults: Relationship with reasoning biases and worry.
JF  - Journal of Psychopathology and Clinical Science
A1  - So, Suzanne H.
A1  - Zhu, Chen
A1  - Chau, Anson Kai Chun
A1  - Sun, Xiaoqi
A1  - Chiu, Chui-De
A1  - Chan, Raymond C. K.
A1  - Leung, Patrick W. L.
VL  - 132
IS  - 2
SP  - 209
EP  - 221
Y1  - 2023
CY  - US
AD  - So, Suzanne H.: The Chinese University of Hong Kong, Department of Psychology, New Territories, Hong Kong, China, shwso@psy.cuhk.edu.hk
PB  - American Psychological Association
SN  - 2769-755X(Electronic),2769-7541(Print)
N2  - Background: It has been argued that what differentiates delusional ideation from full-blown delusions (indicating need for care) is not the number of beliefs, but the experiential dimensions such as conviction, distress, and preoccupation. However, how these dimensions evolve over time and affect outcomes is under-researched. While delusional conviction and distress are associated with reasoning biases and worry respectively in clinical samples, how these processes predict trajectories of delusional dimensions in the general population remains unclear. Method: Young adults (age 18–30) were screened for delusional ideation on the Peters et al. Delusions Inventory. Participants with at least one delusional ideation were randomly selected for a 4-wave assessment (6-month apart). Trajectories of delusional dimensions were separately identified by latent class growth analyses, then compared on baseline levels of jumping-to-conclusions bias, belief inflexibility, worry, and meta-worry. Results: The longitudinal sample consisted of 356 individuals (drawn from a community sample of 2,187). For each of the three dimensions (conviction, distress, and preoccupation), four-group linear models were identified–high stable, moderate stable, moderate decreasing, and low stable. The high stable group exhibited worse emotional and functional outcomes at 18 months than the other three groups. Worry and meta-worry predicted group differences, and notably differentiated the moderate decreasing groups from the moderate stable groups. Contrary to hypothesis, jumping-to-conclusions bias was milder in the high/moderate stable groups than the low stable group for conviction. Conclusions: Distinct trajectories of delusional dimensions were predicted by worry and meta-worry. Differences between the decreasing and stable groups carried clinical implications. (PsycInfo Database Record (c) 2024 APA, all rights reserved)
KW  - *Anxiety
KW  - *Delusions
KW  - *Psychosis
KW  - *Reasoning
KW  - *Schizotypy
KW  - Distress
KW  - Group Differences
KW  - Ideation
M3  - doi:10.1037/abn0000784
DO  - 10.1037/abn0000784
ER  -
TY  - JOUR
PMID  - 38573691
ID  - 2024-71469-001
T1  - Racial differences in physical activity engagement, barriers, and enjoyment during weight loss.
JF  - Health Psychology
A1  - Knudsen, Francesca M.
A1  - Hagerman, Charlotte J.
A1  - Chabria, Reena S.
A1  - McCausland, Hannah C.
A1  - Ehmann, Marny M.
A1  - Schumacher, Leah M.
A1  - Butryn, Meghan L.
VL  - 43
IS  - 7
SP  - 477
EP  - 487
Y1  - 2024
CY  - US
AD  - Knudsen, Francesca M.: Center for Weight, Eating, and Lifestyle Sciences, Drexel University, 3201 Chestnut Street, Stratton 270, Philadelphia, PA, US, 19104, fk365@drexel.edu
PB  - American Psychological Association
SN  - 1930-7810(Electronic),0278-6133(Print)
N2  - Objective: Aiming to identify potential intervention targets to achieve more equitable outcomes from behavioral weight loss (BWL) programs, the current study examined whether Black and White individuals experienced similar increases in physical activity (PA) engagement, perceived PA barriers, and PA enjoyment during an 18-month BWL program. Method: Adults (N = 290) enrolled in an 18-month BWL program from 2014 to 2016 completed accelerometer-based measurements of moderate-to-vigorous PA and self-reported measures of PA barriers and enjoyment at months 0, 6, 12, and 18. Results: Black participants had significantly fewer minutes of PA than White participants at baseline, 6, 12, and 18 months. Black participants reported fewer barriers to PA than White participants at 0 and 6 months but not at 12 or 18 months. They also reported higher PA enjoyment than White participants at 0 and 6 months but not at 12 or 18 months. Furthermore, whereas White participants had a significant reduction in PA barriers and an increase in PA behavior overtime, Black participants did not. There was no interaction between race and time on PA enjoyment. Conclusions: Traditional BWL interventions may be ineffective for promoting PA among Black participants and may not appropriately address the unique PA barriers that Black participants experience. An improved understanding of differences in PA behaviors during BWL among Black and White individuals could help delineate why Black participants do not appear to benefit as much as White participants from traditional BWL programs and inform intervention strategies. (PsycInfo Database Record (c) 2024 APA, all rights reserved)
KW  - *Physical Activity
KW  - *Pleasure
KW  - *Racial and Ethnic Differences
KW  - *Treatment Barriers
KW  - *Health Disparities
KW  - *Weight Loss
KW  - Equity
M3  - doi:10.1037/hea0001380
DO  - 10.1037/hea0001380
ER  -
TY  - JOUR
ID  - 2024-98107-001
T1  - Longitudinal associations between posttraumatic stress disorder, separation anxiety, and rumination among adolescents: Disentangling within-person and between-person associations.
JF  - Psychological Trauma: Theory, Research, Practice, and Policy
A1  - Ye, Yingying
A1  - Li, Yifan
A1  - Wu, Xinchun
A1  - Zhou, Xiao
SP  - No Pagination Specified
EP  - No Pagination Specified
Y1  - 2024
CY  - US
AD  - Zhou, Xiao: Department of Psychology and Behavioral Sciences, Zhejiang University, 886 Yuhangtang Road, Hangzhou, China, 310058, psyzx@zju.edu.cn
PB  - Educational Publishing Foundation
SN  - 1942-969X(Electronic),1942-9681(Print)
N2  - Objective: Posttraumatic stress disorder (PTSD) and separation anxiety often show high comorbidity after trauma, which complicates the course of disease and treatment response. However, it is unclear how PTSD and separation anxiety comorbidity occur. According to the cognitive model of PTSD, rumination may be a key cognitive process linking the two constructs. Thus, this study aimed to examine the relation between PTSD and separation anxiety and to assess the mediating role of rumination in this relation among adolescents after trauma. Method: A follow-up survey was conducted among 204 adolescent survivors of the Ya’an earthquake, at 6 months (T1), 12 months (T2), and 18 months (T3). A random-intercept cross-lagged panel model was used for data analysis to disentangle within-person dynamics from stable between-person differences. Results: The results showed that at the within-person level, PTSD increased separation anxiety via rumination, and early PTSD further exacerbated later PTSD through increased rumination and separation anxiety. Conclusions: These findings highlight the mediating role of rumination, elucidate the relation between PTSD and separation anxiety, and provide theoretical support for the development of transdiagnostic clinical interventions and treatments. (PsycInfo Database Record (c) 2024 APA, all rights reserved)
KW  - *Comorbidity
KW  - *Posttraumatic Stress Disorder
KW  - *Rumination (Cognitive Process)
KW  - *Separation Anxiety
KW  - *Trauma
KW  - *Clinical Models
KW  - Youth Mental Health
M3  - doi:10.1037/tra0001721
DO  - 10.1037/tra0001721
ER  -
TY  - JOUR
PMID  - 38252110
ID  - 2024-45638-001
T1  - Do changes in mood and anxiety mediate exercise-induced reductions in alcohol cravings? An exploratory study.
JF  - Psychology of Addictive Behaviors
A1  - Pechtl, Sarah M. L.
A1  - Abrantes, Ana M.
A1  - Sjöqvist, Hugo
A1  - Andreasson, Sven
A1  - Herring, Matthew P.
A1  - Hallgren, Mats
VL  - 38
IS  - 8
SP  - 827
EP  - 835
Y1  - 2024
CY  - US
AD  - Hallgren, Mats: Department of Global Public Health Sciences, Karolinska Institutet, Level 6, Solnavagen 1e, Solna, Sweden, 113 65, mats.hallgren@ki.se
PB  - American Psychological Association
SN  - 1939-1501(Electronic),0893-164X(Print)
N2  - Objective: Exercise is increasingly used as adjunct treatment for alcohol use disorder (AUD). Evidence suggests that moderate-to-high-intensity exercise can ameliorate cravings. We explored the potential mediating effects of changes in mood states in the relationship between exercise intensity and alcohol cravings. Method: Secondary analyses of a nested single-arm trial within a randomized controlled trial (FitForChange). In total, 117 sedentary adults (68.4% female, M = 52 ± 12 years) with clinician diagnosed (Diagnostic and Statistical Manual of Mental Disorders, fifth edition) AUD and indications of craving (Desire for Alcohol Questionnaire) completed a 12-min submaximal cardiorespiratory fitness test on a cycle ergometer. Assessments of craving, mood states (POMS), and state anxiety (STAI-Y1) were taken immediately before, after, and 30 min after exercise. Ratings of perceived exertion (RPE) were included as indirect measures of exercise intensity. The med4way command in Stata was used to explore mediating and interaction effects of improvements in total mood disturbance (TMD) and state anxiety. Results: Improvements in mood and anxiety did not mediate the effect of higher exercise intensity on reductions in alcohol craving. A significant reference interaction was found between “hard” (or greater) exertion and anxiety improvements (β = −1.06, 95% CI [−1.50, −0.61]). Participants whose anxiety reduced during exercise had two times higher odds of reduced cravings when exercising at a higher intensity than participants whose anxiety worsened (OR = 2.04, 95% CI [1.12, 3.72]). Conclusions: Reductions in anxiety may partly explain the positive effect of higher exercise intensity on alcohol cravings. The findings are preliminary and require replication in future studies. (PsycInfo Database Record (c) 2024 APA, all rights reserved)
KW  - *Anxiety
KW  - *Anxiety Management
KW  - *Craving
KW  - *Emotional States
KW  - *Exercise
KW  - Alcohol Use Disorder
M3  - doi:10.1037/adb0000987
DO  - 10.1037/adb0000987
ER  -
TY  - JOUR
PMID  - 38421766
ID  - 2024-59434-001
T1  - The impact of restricting sleep duration on physical activity: Secondary analysis of a randomized crossover study.
JF  - Health Psychology
A1  - McElroy, Todd
A1  - Dickinson, David L.
A1  - Vale, Stephen
VL  - 43
IS  - 8
SP  - 561
EP  - 569
Y1  - 2024
CY  - US
AD  - McElroy, Todd: Department of Psychology, Water School—Florida Gulf Coast University, 10501 FGCU Boulevard South, Ft. Myers, FL, US, 33967, tmcelroy@fgcu.edu
PB  - American Psychological Association
SN  - 1930-7810(Electronic),0278-6133(Print)
N2  - Objectives: This study investigated the causal impact of sleep durations on participants’ physical activity (PA) in real-world conditions. Method: We performed a secondary analysis of PA data from 146 young adults using a randomized crossover design: both restricted (5–6 hr/night) and well-rested (8–9 hr/night) sleep weeks were assessed, with a washout week in between. Sleep and activity were tracked via research-grade actigraphy. Data analysis of PA involved repeated-measures analysis of variance (ANOVA) and regression techniques. Results: Analysis plans and hypothesis were preregistered before data analysis. The exogenously assigned sleep restriction (SR) treatment reduced nightly sleep an average of 92.65 min (± 40.44 min) compared to one’s well-rested sleep treatment. The impact of SR on PA was substantial, leading to a 7% reduction in average hourly PA: 18,081.2 (well-rested) versus 16,818.2 (restricted sleep). Significant findings were revealed in daily, F(1, 6) = 84.37, pp² = 0.934, and hourly comparisons, F(1, 166) = 30.47, pp² = 0.155. Further, sensitivity analysis using a variety of regression specifications also found that exogenously assigned SR decreased average wake-hour activity counts by approximately 4.4%–4.7% (p < .01 in all cases) when controlling for other factors. Exploratory analysis showed the PA effects of SR manifested via reductions in PA intensity with concurrent increases in the proportion of time considered as sedentary. Conclusions: SR significantly lowered PA by around 7%, characterized by reduced intensity and elevated sedentary behavior in a naturalistic setting. (PsycInfo Database Record (c) 2024 APA, all rights reserved)
KW  - *Health Promotion
KW  - *Physical Activity
KW  - *Sleep
KW  - *Emerging Adulthood
KW  - Sleep Quality
M3  - doi:10.1037/hea0001360
DO  - 10.1037/hea0001360
ER  -
TY  - JOUR
PMID  - 39172392
ID  - 2025-15208-001
T1  - Uncertainty moderates the emotional consequences of reappraisal, social sharing, and rumination in daily life.
JF  - Emotion
A1  - Moeck, Ella K.
A1  - Greenaway, Katharine H.
A1  - Bianchi, Valentina
A1  - Gross, James J.
A1  - Koval, Peter
A1  - Kalokerinos, Elise K.
VL  - 24
IS  - 8
SP  - 1962
EP  - 1974
Y1  - 2024
CY  - US
AD  - Moeck, Ella K.: School of Psychology, University of Adelaide, Room 510, Hughes Building, Adelaide, SA, Australia, 5005, ella.moeck@adelaide.edu.au
PB  - American Psychological Association
SN  - 1931-1516(Electronic),1528-3542(Print)
N2  - People must often wait for important but uncertain outcomes, like medical results or job offers. During such uncertain waiting periods, there is uncertainty around an outcome that people have minimal control over. Uncertainty makes these periods emotionally challenging, raising the possibility that emotion regulation strategies may have different effects while people wait for an uncertain outcome versus after they learn that outcome. To test this possibility, we conducted secondary analyses of an experience sampling study following 101 Belgian University students for 9 days as they waited for (uncertain period), and then received (certain period), consequential exam grades. Across 8,275 observations, we tested the effects of six emotion regulation strategies on positive and negative emotions about anticipated, and then actual, grades. Regardless of uncertainty, acceptance was consistently beneficial for short-term emotional well-being, and expressive suppression was consistently detrimental. However, the consequences of rumination, social sharing, and reappraisal differed when the outcome was uncertain versus certain. Rumination was more detrimental to short-term emotional well-being during the uncertain than certain period, while social sharing and reappraisal were detrimental in the uncertain period but beneficial in the certain period. These findings suggest uncertainty moderates the short-term effectiveness of some emotion regulation strategies in an academic context, which may exacerbate the emotional challenges of uncertain waiting periods. (PsycInfo Database Record (c) 2024 APA, all rights reserved)
KW  - *Cognitive Appraisal
KW  - *Emotional Regulation
KW  - *Emotions
KW  - *Rumination (Cognitive Process)
KW  - *Sharing (Social Behavior)
KW  - *Uncertainty
KW  - Well Being
M3  - doi:10.1037/emo0001407
DO  - 10.1037/emo0001407
ER  -
TY  - JOUR
ID  - 2024-62775-001
T1  - Participation in organized physical activity and discomfort with locker rooms among youth across sexual, gender, and racial identities.
JF  - Clinical Practice in Pediatric Psychology
A1  - Parchem, Benjamin
A1  - Poquiz, Jonathan
A1  - Rahm-Knigge, Ryan L.
A1  - Panetta, Elizabeth
A1  - Watson, Ryan J.
A1  - Rider, G. Nic
VL  - 12
IS  - 2
SP  - 225
EP  - 231
Y1  - 2024
CY  - US
AD  - Parchem, Benjamin: Institute for Sexual and Gender Health, Department of Family Medicine and Community Health, University of Minnesota Medical School, 1300 South 2nd Street, Suite 180, Minneapolis, MN, US, 55454, parch020@umn.edu
PB  - Educational Publishing Foundation
SN  - 2169-4834(Electronic),2169-4826(Print)
N2  - Objective: Participation in organized physical activity contributes to well-being and positive youth development. Lesbian, gay, bisexual, transgender and gender diverse, and queer/questioning (LGBTQ+) youth, across racial identities, experience barriers to organized physical activity, including discomfort with locker rooms. The current quantitative analysis expands existing qualitative evidence to understand the relation between discomfort with locker rooms and participation in organized physical activity among youth across diverse sexual, gender, and racial identities. Method: High school students (N = 13,469) in the Midwestern United States completed questions about physical activity and discomfort with locker rooms. Independent sample t tests assessed differences in mean participation in organized physical activity by discomfort with locker rooms across LGBTQ+ and racial identities. Results: LGBTQ+ youth endorsed half the participation and eight times the discomfort with locker rooms as cisgender/heterosexual peers. Discomfort with locker rooms was less impactful for LGBTQ+ youth of color than white LGBTQ+ youth. Locker rooms were also less of a concern for white LGBTQ+ youth who were active in organized physical activity relative to white LGBTQ+ youth who were not active in organized physical activity. Conclusions: Locker rooms may be a larger barrier to any engagement in organized physical activity rather than frequency of activity, and strategies to promote engagement must consider the intersection of LGBTQ+ and racial identities. Pediatric psychologists can intervene through supporting youth’s problem-solving and self-advocacy skills while also advocating directly with schools and community spaces for the restructuring of the binary nature of gendered locker rooms to be more accessible and inclusive for youth with diverse identities. (PsycInfo Database Record (c) 2024 APA, all rights reserved)
KW  - *Athletic Participation
KW  - *Ethnic Identity
KW  - *Gender Identity
KW  - *High School Students
KW  - *Physical Activity
KW  - *Sexual Identity
KW  - *Single Sex Environments
KW  - LGBTQ
M3  - doi:10.1037/cpp0000518
DO  - 10.1037/cpp0000518
ER  -
TY  - JOUR
PMID  - 35727316
ID  - 2022-74114-001
T1  - Physical activity reduces alcohol consumption induced by reward downshift.
JF  - Experimental and Clinical Psychopharmacology
A1  - Castejón, Elena
A1  - Fuentes-Verdugo, Esmeralda
A1  - Pellón, Ricardo
A1  - Torres, Carmen
VL  - 31
IS  - 2
SP  - 404
EP  - 413
Y1  - 2023
CY  - US
AD  - Torres, Carmen: Departamento de Psicologia, Universidad de Jaen, Campus Lagunillas s/n, Jaen, Spain, 23071, mctorres@ujaen.es
PB  - American Psychological Association
SN  - 1936-2293(Electronic),1064-1297(Print)
N2  - Increased voluntary consumption of alcohol and other anxiolytics has been demonstrated in animals after experiencing frustrative reward devaluation (downshift) or omission. These results have been interpreted in terms of emotional self-medication. In the present study, we analyzed whether voluntary physical activity reduces alcohol intake induced by reward downshift. Sixty-four male Wistar rats were divided into eight groups (n = 8). Thirty-two (downshifted) animals received 32% sucrose during 10 preshift sessions (5 min), followed by 4% sucrose during five postshift sessions, whereas 32 (unshifted) controls were always exposed to 4% sucrose. Immediately after each consummatory session, animals were exposed to a 2-hr two-bottle preference test involving 32% alcohol versus water or water versus water. Half of the animals had also access to a wheel for voluntary running during the preference test. The results showed lower sucrose consumption in downshifted groups compared with unshifted controls (the frustrative reward downshift effect). Reward downshift significantly increased alcohol intake, this effect being absent in downshifted animals with access to the wheel. These findings suggest that physical exercise could be useful to prevent alcohol self-medication induced by frustrative nonreward. (PsycInfo Database Record (c) 2023 APA, all rights reserved)
KW  - *Alcohol Use
KW  - *Physical Activity
KW  - *Rewards
KW  - *Self-Medication
KW  - *Sugars
KW  - Animal Emotionality
KW  - Frustration
KW  - Preferences
KW  - Rats
M3  - doi:10.1037/pha0000587
DO  - 10.1037/pha0000587
ER  -
TY  - JOUR
PMID  - 38271069
ID  - 2024-47755-001
T1  - Worrying about our children: Parental worry and psychological well-being among Korean middle-aged couples.
JF  - Journal of Family Psychology
A1  - Hong, Sung Hee
A1  - Kim, Kyungmin
A1  - Chung, Grace H.
A1  - Han, Gyounghae
VL  - 38
IS  - 3
SP  - 476
EP  - 483
Y1  - 2024
CY  - US
AD  - Kim, Kyungmin: Department of Child Development and Family Studies, College of Human Ecology, Seoul National University, 1 Gwanak-ro, Gwanak-gu, Seoul, Republic of Korea, 08826, kyungmin.kim@snu.ac.kr
PB  - American Psychological Association
SN  - 1939-1293(Electronic),0893-3200(Print)
N2  - When children reach a certain age of maturity, middle-aged parents often reflect on their parenting, harboring continuous worries about their adult children. These parenting experiences are also shared within couples and continue to impact parents’ well-being. Utilizing couple data from the 2010 Korean Baby Boomer Panel Study, we examined the dyadic associations of worry about child issues and psychological well-being among middle-aged couples (N = 1,091; aged 47–55) who have at least one adult child (Mage = 23.13 years). Results from the actor–partner interdependence model showed that one’s own parental worry was significantly associated with psychological well-being for both husbands and wives (i.e., actor effects). Further, wives’ worry about children was significantly associated with husbands’ psychological well-being (i.e., partner effects)—but not vice versa. These findings highlight that aspects of parenting not only impact children but also extend to the linked lives of midlife parents themselves. Research on parental experiences at the couple level may inform interventions to enhance middle-aged parents’ well-being. (PsycInfo Database Record (c) 2024 APA, all rights reserved)
KW  - *Adult Offspring
KW  - *Anxiety
KW  - *Couples
KW  - *Korean Cultural Groups
KW  - *Well Being
KW  - *Parenting
KW  - *Interdependence
KW  - Middle Adulthood
M3  - doi:10.1037/fam0001190
DO  - 10.1037/fam0001190
ER  -
TY  - JOUR
ID  - 2024-05056-001
T1  - Family asthma management and physical activity among urban children.
JF  - Families, Systems, & Health
A1  - D'Angelo, Christina
A1  - McQuaid, Elizabeth
A1  - Jelalian, Elissa
A1  - Kopel, Sheryl
A1  - Coutinho, Maria Teresa
A1  - Dunsiger, Shira
A1  - Small, Danielle
A1  - Yoho, Heather
A1  - Salha, Racha
A1  - Koinis-Mitchell, Daphne
VL  - 42
IS  - 2
SP  - 193
EP  - 204
Y1  - 2024
CY  - US
AD  - D'Angelo, Christina: Bradley-Hasbro Children’s Research Center, Rhode Island Hospital, Coro Center West, 1 Hoppin Street, Suite 204, Providence, RI, US, 02903, cdangelo4@lifespan.org
PB  - Educational Publishing Foundation
SN  - 1939-0602(Electronic),1091-7527(Print)
N2  - Introduction: Urban, low-income, and Black and Latino children with asthma experience higher morbidity and poorer outcomes compared to their suburban, higher-income, and non-Latino White counterparts. This risk is further compounded by higher rates of co-occurring overweight or obesity. Physical activity contributes to both asthma and overweight/obesity status, however, little is known about factors that may promote/limit physical activity among youth from low-income, urban, and racial/ethnic backgrounds. This study evaluates associations between asthma management behaviors and physical activity among a sample of racially/ethnically diverse youth with asthma of both healthy weight and overweight/obesity status. Method: 147 children with asthma (Mage = 8.3; 50% overweight/obese status, 58% Hispanic/Latino, and 26% Black) and their families completed the Family Asthma Management System Scale (FAMSS; McQuaid et al., 2005) between 2013 and 2015. Physical activity was measured with waist-worn accelerometers. Differences in FAMSS scores by physical activity levels and associations between FAMSS scores and physical activity for the total sample and by race/ethnicity and weight status were evaluated. Results: Children who met recommended physical activity guidelines had higher FAMSS “medication adherence”, t(89) = −2.04, p t(89) = −2.09, p p p < .05). Differences in these associations were identified by race/ethnicity, though not weight status. Conclusions: Asthma management behaviors were associated with physical activity, with notable differences by race/ethnicity. Tailored interventions simultaneously addressing multiple health behaviors may be warranted. (PsycInfo Database Record (c) 2024 APA, all rights reserved)
KW  - *Asthma
KW  - *Disease Management
KW  - *Family
KW  - *Lower Income Level
KW  - *Physical Activity
KW  - Racial and Ethnic Differences
M3  - doi:10.1037/fsh0000842
DO  - 10.1037/fsh0000842
ER  -
TY  - JOUR
ID  - 2024-00286-001
T1  - Relationship between thought suppression and dissociation and the mediating effect of rumination and unusual sleep experiences.
JF  - Psychology of Consciousness: Theory, Research, and Practice
A1  - Perona-Garcelán, Salvador
A1  - Velasco-Barbancho, Elena
A1  - Ródenas-Perea, Gabriel
A1  - Rodríguez-Testal, Juan F.
A1  - Senín-Calderón, Cristina
A1  - Crespo-Facorro, Benedicto
A1  - Ruíz-Veguilla, Miguel
SP  - No Pagination Specified
EP  - No Pagination Specified
Y1  - 2023
CY  - US
AD  - Senín-Calderón, Cristina: Department of Psychology, University of Cadiz, Avenue Republica Arabe Saharaui s/n, Cadiz, Spain, 11519, cristina.senin@uca.es
PB  - Educational Publishing Foundation
SN  - 2326-5531(Electronic),2326-5523(Print)
N2  - Dissociation is a phenomenon present in a wide variety of psychiatric disorders as well as in the general population. The objective of this study was to examine the relation between trait thought suppression (TS) and development of dissociative phenomena in the nonclinical population, with emphasis on the potential mediating role of rumination and unusual sleep experiences (USEs) in a population with no psychiatric pathology. The sample was comprised of 482 participants from the general population (61.2% women) with a mean age of 31.28 (SD = 13.4). They completed the TS Scale (White Bear Suppression Inventory), Ruminative Response Scale, Iowa Sleep Experiences Survey, the Dissociative Experiences Scale, 2nd version Revised, and the Depression Anxiety Stress Scale–21. The results supported the original hypothesis and showed a positive correlation between trait TS and dissociation on one hand, and, on the other hand, between TS, rumination, and USEs. A serial mediation analysis showed that rumination and USEs mediated trait TS and dissociative states. Our study underlines the importance of variables related to TS, rumination, and USEs in understanding dissociative experiences and the importance of considering these variables in developing new theoretical dissociation models. (PsycInfo Database Record (c) 2023 APA, all rights reserved)
KW  - *Dissociation
KW  - *Rumination (Cognitive Process)
KW  - *Sleep
KW  - Thought Suppression
M3  - doi:10.1037/cns0000366
DO  - 10.1037/cns0000366
ER  -
TY  - JOUR
PMID  - 36107646
ID  - 2023-01510-001
T1  - The effects of rumination, distraction, and gratitude on positive and negative affect.
JF  - Journal of Personality and Social Psychology
A1  - Layous, Kristin
A1  - Kumar, Shaina A.
A1  - Arendtson, Myles
A1  - Najera, Alix
VL  - 124
IS  - 5
SP  - 1053
EP  - 1078
Y1  - 2023
CY  - US
AD  - Layous, Kristin: Department of Psychology, California State University, East Bay, 25800 Carlos Bee Boulevard, Hayward, CA, US, 94542, kristin.layous@csueastbay.edu
PB  - American Psychological Association
SN  - 1939-1315(Electronic),0022-3514(Print)
N2  - In a series of classic quasi-experiments, Lyubomirsky, Nolen-Hoeksema, and colleagues demonstrated the negative effects of rumination (vs. distraction) among people with depression. Across five studies, we attempted to replicate the former studies, as well as extend them by adding a third condition, gratitude, and the measurement of positive affect. We measured baseline depression severity and then randomly assigned people to a rumination, distraction, or gratitude condition. Pre- and post-manipulation, we measured depressed mood and positive and negative affect. We also explored whether manipulation-induced changes in affect related to construal of events, problem-solving, and thoughts about future behaviors (i.e., thought–action repertoires). As expected, both the distraction and gratitude conditions dampened negative affect (compared to the rumination condition), and the negative effects of the rumination condition were stronger among people relatively higher in baseline depression (compared to the distraction condition). Also as expected, the gratitude condition promoted positive affect when compared to the rumination and distraction conditions, an effect that was unmoderated by baseline depression. Furthermore, gratitude-induced changes in positive affect uniquely related to more positive construal of events, as well as higher positivity and lower negativity in thought–action repertoires. In sum, we found strong evidence that positive affect—above and beyond negative affect—facilitates healthy thought patterns, and we provide support for the idea that increasing positive affect should be a direct goal of treatments for depression, in addition to reducing negative affect. (PsycInfo Database Record (c) 2023 APA, all rights reserved)
KW  - *Distraction
KW  - *Gratitude
KW  - *Rumination (Cognitive Process)
KW  - *Negative Emotions
KW  - *Positive Emotions
KW  - Intervention
KW  - Positive Psychology
KW  - Well Being
M3  - doi:10.1037/pspp0000440
DO  - 10.1037/pspp0000440
ER  -
TY  - JOUR
ID  - 2024-69053-001
T1  - The effect of childhood emotional abuse and neglect on disturbed dreaming frequency: The important role of rumination and perceived social support.
JF  - Dreaming
A1  - Lin, Bingbing
A1  - Ye, Ziqing
A1  - Ye, Yiduo
A1  - Wang, Kunyan
A1  - Zhang, Yuanjun
VL  - 34
IS  - 4
SP  - 318
EP  - 327
Y1  - 2024
CY  - US
AD  - Ye, Yiduo: College of Psychology, Fujian Normal University, No. 1 Keji Road, Gaoxin District, Fuzhou, China, 350117, yeyiduo@163.com
PB  - Educational Publishing Foundation
SN  - 1573-3351(Electronic),1053-0797(Print)
N2  - The stress acceleration hypothesis of nightmares suggests that childhood trauma has a profound impact on disturbed dreaming in adulthood. Studies have found that emotional abuse and neglect are the most common but easily ignored types of childhood abuse. This study investigated the influence of emotional abuse and neglect, the mediating role of rumination, and the moderating role of perceived social support on the frequency of disturbed dreaming. A total of 847 participants participated in the study, including 482 female and 365 male, aged 17–22 years (M = 19.05, SD = 0.98). All participants completed a childhood trauma questionnaire subscale, a rumination scale, a multidimensional scale of perceived social support questionnaire, and a disturbed dreaming frequency survey. After controlling for gender variables, we found that emotional abuse and neglect positively predicted the disturbed dreaming frequency. The mediation analysis showed that rumination played a mediating role between emotional abuse and neglect and disturbed dreaming frequency. Emotional abuse and neglect positively predicted rumination and rumination positively predicted disturbed dreaming frequency. The moderation analysis showed that perceived social support played a moderating role between rumination and disturbed dreaming frequency. As the level of perceived social support increased, the positive prediction effect of rumination on disturbed dreaming frequency gradually weakened. The results help us understand the pathways and conditions of how emotional abuse and neglect affect the frequency of disturbed dreaming, as well as provide some references for prevention and intervention for individuals with frequent disturbed dreaming. (PsycInfo Database Record (c) 2024 APA, all rights reserved)
KW  - *Child Abuse
KW  - *Dreaming
KW  - *Early Experience
KW  - *Emotional Abuse
KW  - *Rumination (Cognitive Process)
KW  - *Trauma
KW  - Perceived Social Support
M3  - doi:10.1037/drm0000270
DO  - 10.1037/drm0000270
ER  -
TY  - JOUR
ID  - 2024-12582-007
T1  - Effects of a father–daughter physical activity intervention delivered by trained facilitators in the community setting on girls’ social-emotional well-being: A randomized controlled trial.
JF  - Developmental Psychology
A1  - Pollock, Emma R.
A1  - Young, Myles D.
A1  - Lubans, David R.
A1  - Eather, Narelle
A1  - Morgan, Philip J.
VL  - 59
IS  - 10
SP  - 1852
EP  - 1866
Y1  - 2023
CY  - US
AD  - Morgan, Philip J.: Priority Research Centre for Physical Activity and Nutrition, University of Newcastle, University Drive, Callaghan, NSW, Australia, 2308, philip.morgan@newcastle.edu.au
PB  - American Psychological Association
SN  - 1939-0599(Electronic),0012-1649(Print)
N2  - This study evaluated the effect of the Dads And Daughters Exercising and Empowered (DADEE) program on daughters’ social-emotional well-being when delivered by trained facilitators. Fathers (n = 158; Mage = 41.95 ± 5.32 years; 86% Australian born) and daughters (n = 193; Mage = 8.35 ± 1.85 years) from Newcastle, New South Wales, Australia, were randomized into (a) the DADEE intervention or (b) a wait-list control. At baseline and 3 months, fathers, daughters, and mothers completed validated scales of daughters’ social-emotional well-being (main outcome of interest), daughters’ self-esteem, and other family-related outcomes. Intervention daughters improved their social-emotional well-being from father and mother perspectives compared to the control group (d = 0.51–0.64). Intervention effects were observed for the father–daughter relationship, indicators of father involvement, fathering warmth, coparenting, and family-related well-being, but not daughters’ self-reported self-esteem and family-related well-being. (PsycInfo Database Record (c) 2023 APA, all rights reserved)
KW  - *Daughters
KW  - *Family Intervention
KW  - *Fathers
KW  - *Physical Activity
KW  - *Self-Esteem
KW  - *Treatment Outcomes
KW  - *Well Being
KW  - Socioemotional Functioning
M3  - doi:10.1037/dev0001609
DO  - 10.1037/dev0001609
ER  -
TY  - JOUR
PMID  - 38913702
ID  - 2024-98655-001
T1  - Biophilia in the home–workplace: Integrating dog caregiving and outdoor access to explain teleworkers’ daily physical activity, loneliness, and job performance.
JF  - Journal of Occupational Health Psychology
A1  - Delanoeije, Joni
A1  - Verbruggen, Marijke
VL  - 29
IS  - 3
SP  - 131
EP  - 154
Y1  - 2024
CY  - US
AD  - Delanoeije, Joni: Department of Work and Organisation Studies, Faculty of Economics and Business, KU Leuven, Naamsestraat 69, Box 3530, Leuven, Belgium, 3000, joni.delanoeije@kuleuven.be
PB  - Educational Publishing Foundation
SN  - 1939-1307(Electronic),1076-8998(Print)
N2  - We examined whether dog caregiving and outdoor access affect the relationships between a teleworking day and teleworkers’ daily physical activity, loneliness, and job performance during the pandemic in two different seasons in 2021. Building on the biophilia hypothesis, we hypothesized that dog caregiving and outdoor access would attenuate the adverse effects of telework on our outcomes. We tested our cross-level moderation hypotheses in a Belgian daily diary data set combining two data collections during 10 workdays in two seasons: One in 284 teleworking employees in spring and one in 151 teleworking employees in autumn—of whom 75 also participated in spring (Npersons = 360, Ndatapoints = 3,809). Consistent with our hypotheses, mixed coefficient modeling showed two-way interactions between teleworking day and dog caregiving, and between teleworking day and outdoor access on daily physical activity, daily loneliness, and daily job performance. Specifically, both dog caregiving and outdoor access buffered against the harmful effects of a teleworking day on these three outcomes: On teleworking days compared to nonteleworking days, there was a smaller decrease in physical activity and in job performance for employees who had a dog or who had outdoor access compared to employees who did not. Likewise, dog caregiving and outdoor access buffered against an increase in loneliness on teleworking days, with a less steep increase for employees with a dog or outdoor access. Our study shows the importance of contextualizing the home context more broadly by including dogs and outdoor access at home when considering the effects of telework during and after the pandemic. (PsycInfo Database Record (c) 2024 APA, all rights reserved)
KW  - *Dogs
KW  - *Job Performance
KW  - *Loneliness
KW  - *Pandemics
KW  - *Physical Activity
KW  - Telecommuting
M3  - doi:10.1037/ocp0000378
DO  - 10.1037/ocp0000378
ER  -
TY  - JOUR
ID  - 2024-78684-001
T1  - Exercise intensity at RPE13 in female kendo practitioners: A pilot study exploring the detection of mental fortitude.
JF  - Sports Psychiatry: Journal of Sports and Exercise Psychiatry
A1  - Kitahara, Akari
A1  - Tamai, Shinsuke
A1  - Sagayama, Hiroyuki
A1  - Nomura, Shoko
A1  - Kagawa, Rina
A1  - Suzuki, Hideo
A1  - Tsurushima, Hideo
A1  - Watanabe, Koichi
VL  - 3
IS  - 2
SP  - 57
EP  - 61
Y1  - 2024
CY  - Germany
AD  - Watanabe, Koichi: Faculty of Health and Sport Sciences, University of Tsukuba, 1-1-1, Tennodai, Tsukuba, Japan, 305-8574, watanabe.koichi.ga@u.tsukuba.ac.jp
PB  - Hogrefe Publishing
SN  - 2674-0052(Electronic)
N2  - Introduction: Kendo, a Japanese martial art, requires rigorous physical and mental training. Kendo practitioners who engage in daily mental training may experience a disparity between their subjective perception of exertion and the actual physiological load on their bodies. Methods: Fifteen healthy adult female kendo practitioners were recruited as participants. Participants were asked to report levels of exertion using the Ratings of Perceived Exertion (RPE) during a progressive, load-incremented stress test. The participants’ heart rate at the time of reporting RPE13, which is considered a “somewhat hard” level of exertion, as well as heart rate at the anaerobic threshold (AT) to measure actual load, were compared to the maximum heart rate measurement obtained during the test. Results: The participants’ heart rates at RPE13 were found to be higher than those at AT, based on their values as percentages of maximum heart rates. Conclusion: This study discovered that kendo practitioners engaged in regular mental training exhibited a higher heart rate at “somewhat hard” exertion (RPE13) compared to the anaerobic threshold (AT), indicating a relative increase in RPE. Additional research is necessary to determine if this effect is attributable to mental training. (PsycInfo Database Record (c) 2024 APA, all rights reserved)
KW  - *Exercise
KW  - *Heart Rate
KW  - *Martial Arts
KW  - *Thresholds
KW  - Training
M3  - doi:10.1024/2674-0052/a000079
DO  - 10.1024/2674-0052/a000079
ER  -
TY  - JOUR
ID  - 2023-55000-001
T1  - Isometric handgrip exercise speeds working memory responses in younger and older adults.
JF  - Psychology and Aging
A1  - Bachman, Shelby L.
A1  - Attanti, Sumedha
A1  - Mather, Mara
VL  - 38
IS  - 4
SP  - 305
EP  - 322
Y1  - 2023
CY  - US
AD  - Bachman, Shelby L.: Davis School of Gerontology, University of Southern California, 3715 McClintock Avenue, Room 341, Los Angeles, CA, US, 90089, sbachman@usc.edu
PB  - American Psychological Association
SN  - 1939-1498(Electronic),0882-7974(Print)
N2  - Physiological arousal affects attention and memory, sometimes enhancing and other times impairing what we attend to and remember. In the present study, we investigated how changes in physiological arousal—induced through short bursts of isometric handgrip exercise—affected subsequent working memory performance. A sample of 57 younger (ages 18–29) and 56 older (ages 65–85) participants performed blocks of isometric handgrip exercise in which they periodically squeezed a therapy ball, alternating with blocks of an auditory working memory task. We found that, compared with those in a control group, participants who performed isometric handgrip had faster reaction times on the working memory task. Handgrip-speeded responses were observed for both younger and older participants, across working memory loads. Analysis of multimodal physiological responses indicated that physiological arousal increased during handgrip. Our findings suggest that performing short bouts of isometric handgrip exercise can improve processing speed, and they offer testable possibilities for the mechanism underlying handgrip’s effects on performance. The potential for acute isometric exercise to temporarily improve processing speed may be of particular relevance for older adults who show declines in processing speed and working memory. (PsycInfo Database Record (c) 2023 APA, all rights reserved)
KW  - *Age Differences
KW  - *Exercise
KW  - *Physiological Arousal
KW  - *Responses
KW  - *Short Term Memory
KW  - Aging
KW  - Emerging Adulthood
KW  - Older Adulthood
KW  - Sport and Exercise Measures
M3  - doi:10.1037/pag0000728
DO  - 10.1037/pag0000728
ER  -
TY  - JOUR
ID  - 2021-71838-001
T1  - I worry that I am almost perfect! Examining relationships among perfectionism, scrupulosity, intrinsic spirituality, and psychological well-being among Latter-Day Saints.
JF  - Spirituality in Clinical Practice
A1  - Allen, G. E. Kawika
A1  - Norton, Abigail
A1  - Pulsipher, Sara
A1  - Johnson, David
A1  - Bunker, Benson
VL  - 10
IS  - 4
SP  - 316
EP  - 325
Y1  - 2023
CY  - US
AD  - Allen, G. E. Kawika: Counseling Psychology and Special Education, Brigham Young University, McKay School of Education, 273 MCKB, Provo, UT, US, 84602, gekawika_allen@byu.edu
PB  - Educational Publishing Foundation
SN  - 2326-4519(Electronic),2326-4500(Print)
N2  - This study examined the relationships between perfectionism, scrupulosity, intrinsic spirituality, attachment to God, and psychological well-being among 547 members of The Church of Jesus Christ of Latter-day Saints (LDS). Maladaptive perfectionism was positively associated with scrupulosity and anxiety about God. Scrupulosity was positively associated with anxiety about God and avoidance from God. Intrinsic spirituality significantly mediated the link between scrupulosity and avoidance from God. Additional correlations are presented among maladaptive perfectionism, scrupulosity, anxiety about God, avoidance from God, and self-esteem. Implications for addressing maladaptive perfectionism, scrupulosity, attachment to God, and psychological well-being among a religious population are discussed. (PsycInfo Database Record (c) 2023 APA, all rights reserved)
KW  - *Anxiety
KW  - *God Concepts
KW  - *Perfectionism
KW  - *Spirituality
KW  - *Mormons
KW  - Attachment Behavior
KW  - Avoidance
KW  - Self-Esteem
KW  - Well Being
M3  - doi:10.1037/scp0000273
DO  - 10.1037/scp0000273
ER  -
TY  - JOUR
ID  - 2024-43293-001
T1  - Predicting physical activity and quality of life in coronary heart disease patients: An 18-month path analysis of motivational and emotional factors.
JF  - Health Psychology
A1  - Zanatta, Francesco
A1  - Tabernero, Carmen
A1  - Steca, Patrizia
A1  - Castillo-Mayén, Rosario
A1  - Cuadrado, Esther
A1  - Luque, Barbara
VL  - 43
IS  - 5
SP  - 352
EP  - 364
Y1  - 2024
CY  - US
AD  - Tabernero, Carmen: Department of Social Psychology and Anthropology, Faculty of Psychology, University of Salamanca, Avenida de la Merced 109, Salamanca, Spain, 37005, carmen.tabernero@usal.es
PB  - American Psychological Association
SN  - 1930-7810(Electronic),0278-6133(Print)
N2  - Objective: Investigating factors that promote cardiovascular health outcomes is essential for secondary prevention. In a sample of coronary heart disease patients, we examined the direct and indirect effects of selected psychological factors on physical activity behavior and health-related quality of life (HRQoL) over 18 months. Method: Patient-reported data were collected over three time points. Through structured equation modeling, a longitudinal path analysis was conducted to estimate the indirect effects of baseline HRQoL and cardiac self-efficacy on reported physical activity behavior and HRQoL (evaluated at 18 months) through the mediation of anxiety and depression symptoms, patients’ reported intention to change the behavior, and emotions regulation strategies (evaluated at 9 months). Results: A total of 410 patients were included. Significant indirect effects of baseline HRQoL (β = .05, 95% CI [−0.001, 0.111]) and cardiac self-efficacy (β = .105, 95% CI [0.06, 0.16]) on physical activity behavior were found, with anxiety symptoms and emotions regulation strategies as significant mediators. Additionally, the mediation of reported intention in the association between cardiac self-efficacy and physical activity levels was estimated. At the final follow-up, we also found a significant direct association between physical activity behavior and HRQoL (β = .12, p < .01), which was indirectly impacted by baseline HRQoL (β = .006, 95% CI [0.000, 0.017]) and cardiac self-efficacy (β = .012, 95% CI [0.003, 0.027]). Conclusions: This study underlines the significance of addressing stress management, anxiety symptoms reduction, and cardiac self-efficacy enhancement when targeting better cardiovascular health outcomes. Identifying cardiovascular risk profiles based on these findings may benefit future clinical practice and further inform secondary prevention policy guidelines. (PsycInfo Database Record (c) 2024 APA, all rights reserved)
KW  - *Coronary Heart Disease
KW  - *Motivation
KW  - *Physical Activity
KW  - *Psychological Needs
KW  - *Self-Efficacy
KW  - Health Related Quality of Life
M3  - doi:10.1037/hea0001348
DO  - 10.1037/hea0001348
ER  -
TY  - JOUR
PMID  - 39509218
ID  - 2025-41912-001
T1  - A cultural adaptation of acceptance and commitment therapy with exercise for older Chinese with chronic pain and depressive symptoms: A mixed-methods study.
JF  - Psychotherapy
A1  - Leung, Dara Kiu Yi
A1  - Fong, Annabelle Pui Chi
A1  - Kwok, Wai Wai
A1  - Shum, Angie Kwan Yu
A1  - Liu, Tianyin
A1  - Chan, Rachel H. M.
A1  - Kanagawa, Hotinpo Sky
A1  - Wong, Gloria Hoi Yan
A1  - Lum, Terry Yat Sang
VL  - 61
IS  - 4
SP  - 269
EP  - 281
Y1  - 2024
CY  - US
AD  - Lum, Terry Yat Sang: Department of Social Work and Social Administration, University of Hong Kong, 5/F, The Jockey Club Tower, Centennial Campus, Pokfulam, Hong Kong, tlum@hku.hk
PB  - Educational Publishing Foundation
SN  - 1939-1536(Electronic),0033-3204(Print)
N2  - Chronic pain and depression are highly prevalent and correlated in older adults. Acceptance and commitment therapy (ACT) and exercise have been shown to be effective for both conditions, mostly in Western literature. Little is known about integrating two approaches, particularly in Asian cultures and among less well-educated people. This article describes the iterative process of developing a culturally adapted ACT with exercise intervention for older Chinese with chronic pain and depressive symptoms. A multidisciplinary expert panel codesigned a culturally adapted ACT with exercise intervention, comprising a weekly 2-hr ACT and a 1½-hr exercise program for 8 weeks, focusing on six ACT core components and low-to-moderate intensity circuit-based resistance exercise. Its feasibility was tested through a mixed-methods, pretest–posttest design with 22 older Chinese experiencing chronic pain and depressive symptoms (Mage = 71.5 years, SD = 7.5, 86% female). Participants showed significant improvements in pain intensity, pain interference, pain self-efficacy, physical performance, pain acceptance, and committed action (all p < .05). We identified five themes to inform protocol revision: (1) contextualizing values, (2) utilizing experiential learning, (3) using culturally appropriate metaphors, (4) establishing linkage between ACT concepts and pain, and (5) promoting application through repetition and prompts. Incorporating these findings, the final protocol emphasized three core ACT components and one set of physical exercises. This is the first study demonstrating the feasibility of a culturally adapted, person-centered tailoring ACT with exercise intervention for improving pain-related outcomes and mental wellness among older Chinese. (PsycInfo Database Record (c) 2024 APA, all rights reserved)
KW  - *Chinese Cultural Groups
KW  - *Chronic Pain
KW  - *Exercise
KW  - *Major Depression
KW  - *Symptoms
KW  - *Acceptance and Commitment Therapy
KW  - *Older Adulthood
KW  - Exercise Therapy
M3  - doi:10.1037/pst0000539
DO  - 10.1037/pst0000539
ER  -
TY  - JOUR
ID  - 2021-32344-001
T1  - Religiosity as a predictor of worry during stressful periods of uncertainty.
JF  - Psychology of Religion and Spirituality
A1  - Sweeny, Kate
A1  - Tran, Brandon Q.
A1  - Ramirez Loyola, Maria D.
VL  - 15
IS  - 1
SP  - 18
EP  - 24
Y1  - 2023
CY  - US
AD  - Sweeny, Kate: Department of Psychology, University of California, Riverside, Riverside, CA, US, 92521, ksweeny@ucr.edu
PB  - Educational Publishing Foundation
SN  - 1943-1562(Electronic),1941-1022(Print)
N2  - Although robust evidence has identified benefits of religiosity for coping with adversity, no study to date has explored religious faith in the context of awaiting uncertain news. Results across 12 studies (total N = 4,106) revealed no benefits of religiosity for reducing worry in lab and real-world waiting periods. In fact, religious individuals consistently reported greater worry than less religious participants. Two in-depth examinations of religiosity confirmed the relatively weak but consistent positive association between religiosity and worry across a number of validated measures of facets of religiosity (i.e., extrinsic and intrinsic, intrapersonal and interpersonal commitment, and attitudes toward God as comforting or angry). (PsycInfo Database Record (c) 2023 APA, all rights reserved)
KW  - *Anger
KW  - *Anxiety
KW  - *Religiosity
KW  - *Stress
KW  - *Uncertainty
KW  - Attitudes
KW  - Coping Behavior
KW  - God Concepts
KW  - Test Construction
KW  - Adversity
M3  - doi:10.1037/rel0000413
DO  - 10.1037/rel0000413
ER  -
TY  - JOUR
PMID  - 39172435
ID  - 2025-15186-001
T1  - A daily exercise prescription when work gets tough: The moderating effect of work demands on the relationship between daily physical exercise and next-day well-being and job performance.
JF  - Journal of Occupational Health Psychology
A1  - Li, Yolanda Na
A1  - Zhu, Julie N. Y.
A1  - Su, Qin
A1  - Xu, Qianqian
VL  - 29
IS  - 5
SP  - 342
EP  - 358
Y1  - 2024
CY  - US
AD  - Zhu, Julie N. Y.: School of Economics and Management, Fuzhou University, No. 2 Xueyuan Road, Fuzhou University Town, Fuzhou, China, 350108, julie.zhu@fzu.edu.cn
PB  - Educational Publishing Foundation
SN  - 1939-1307(Electronic),1076-8998(Print)
N2  - Physical exercise is widely recognized for its benefits to individuals’ general health, yet its implications for in-role and extrarole job performance, especially on demanding workdays, have rarely been explored. This oversight is concerning as high work demands can deter employees from exercising when they are unaware that exercise can improve their job performance on demanding workdays. In this research, we draw on the effort–recovery model to propose that daily physical exercise not only promotes next-day well-being but also enhances next-day in-role job performance and extrarole organizational citizenship behavior (OCB) by fostering positive affect and work engagement the following day. Moreover, these benefits of daily physical exercise are more pronounced on days with high rather than low work demands. Results from two experience sampling studies generally support our hypotheses, revealing that daily physical exercise contributes to next-day well-being, both self- and leader-rated in-role job performance and self-rated, but not leader-rated, extrarole OCB, through the sequential mediation of next-morning positive affect and next-day work engagement. Furthermore, these benefits of physical exercise are more evident on days when employees face high overall work demands (Study 1) and in particular on days with high-hindrance demands but on days with low-challenge demands (Study 2). (PsycInfo Database Record (c) 2024 APA, all rights reserved)
KW  - *Exercise
KW  - *Job Performance
KW  - *Well Being
KW  - *Work Scheduling
KW  - *Employee Engagement
KW  - *Organizational Citizenship Behavior
KW  - Positive Emotions
M3  - doi:10.1037/ocp0000385
DO  - 10.1037/ocp0000385
ER  -
TY  - JOUR
ID  - 2024-41899-001
T1  - Morally injurious events and depression: Examining the role of rumination among combat-deployed military veterans in the community.
JF  - International Journal of Stress Management
A1  - Thomas, Emmanuel D.
A1  - Weiss, Nicole H.
A1  - Forkus, Shannon R.
A1  - Contractor, Ateka A.
VL  - 31
IS  - 2
SP  - 162
EP  - 166
Y1  - 2024
CY  - US
AD  - Weiss, Nicole H.: Department of Psychology, University of Rhode Island, 142 Flagg Road, Kingston, RI, US, 02881, nhweiss7@gmail.com
PB  - Educational Publishing Foundation
SN  - 1573-3424(Electronic),1072-5245(Print)
N2  - While depression remains a common psychological disorder among combat military veterans, there is a need to investigate factors that relate to the development and maintenance of this disorder. Potentially morally injurious events (PMIEs), perceived transgressions against one’s moral code, are associated with depression. This relationship may be influenced by the level of engagement in brooding rumination. Therefore, the present study sought to examine the moderating role of rumination in the association between PMIEs and depression. Two hundred three participants were included in the study (77.7% male, 72.2% White), with a mean age of 35.08 years (SD = 8.09). Findings indicated that the association between PMIEs and depression was stronger at higher levels of rumination, suggesting that military veterans who are exposed to PMIEs and engage in more repetitive thoughts centered around negative emotions are at a higher risk for experiencing more severe depression symptoms. (PsycInfo Database Record (c) 2024 APA, all rights reserved)
KW  - *Combat Experience
KW  - *Major Depression
KW  - *Military Deployment
KW  - *Military Veterans
KW  - *Rumination (Cognitive Process)
KW  - Moral Injury
M3  - doi:10.1037/str0000319
DO  - 10.1037/str0000319
ER  -
TY  - JOUR
ID  - 2024-72754-001
T1  - Is the goal intrinsic or extrinsic? Examining self-determination theory researchers’ and the general publics’ perceptions of exercise goals.
JF  - Canadian Journal of Behavioural Science / Revue canadienne des sciences du comportement
A1  - Pope, J. Paige
A1  - Wall, Hayley
SP  - No Pagination Specified
EP  - No Pagination Specified
Y1  - 2024
CY  - US
AD  - Pope, J. Paige: Department of Kinesiology and Physical Education, University of Lethbridge, 4401 University Drive, Lethbridge, AB, Canada, T1K3M4, paige.pope@uleth.ca
PB  - Educational Publishing Foundation
SN  - 1879-2669(Electronic),0008-400X(Print)
N2  - Within the literature, scholars have raised concerns regarding the general publics’ interpretation of intrinsic and extrinsic goals/messages, which has prompted a need to examine the specific words to be used in exercise promotion messages. The purpose of this research was to explore which exercise goal words self-determination theory (SDT) researchers and the general public perceived as intrinsic and/or extrinsic, and how these perceptions differed between these groups. A cross-sectional, online survey was presented to SDT researchers (n = 13) and general public participants (nmen = 123, nwomen = 188). Based on study findings, 27 intrinsic goal words and 24 extrinsic goal words were identified that were most commonly classified in their respective category in comparison to other categories by SDT researchers and the general public. In contrast, SDT researchers and the general public participants differed significantly on 55% of the words. These findings provide scholars as well as programme and message designers with a preliminary word bank when investigating or promoting exercise goals. Additionally, this study identified some words that should be approached with caution and brings awareness to the problematic nature of the multibarreled definitions of intrinsic and extrinsic goals. (PsycInfo Database Record (c) 2024 APA, all rights reserved)
KW  - *Exercise
KW  - *Experimenters
KW  - *Framing Effects
KW  - *Goals
KW  - *Messages
KW  - *Public Opinion
KW  - *Self-Determination
KW  - Theories
M3  - doi:10.1037/cbs0000411
DO  - 10.1037/cbs0000411
ER  -
TY  - JOUR
PMID  - 36780269
ID  - 2023-46838-001
T1  - Psychosocial factors of physical activity among people with disabilities: Prospective cohort study.
JF  - Rehabilitation Psychology
A1  - Brandenbarg, Pim
A1  - Krops, Leonie A.
A1  - Seves, Bregje L.
A1  - Hoekstra, Trynke
A1  - Hettinga, Florentina J.
A1  - Twisk, Jos W. R.
A1  - van der Woude, Lucas H. V.
A1  - Dekker, Rienk
A1  - Hoekstra, Femke
VL  - 68
IS  - 2
SP  - 164
EP  - 173
Y1  - 2023
CY  - US
AD  - Brandenbarg, Pim: Department of Human Movement Science, University Medical Center Groningen, University of Groningen, Antonius Deusinglaan 1, Groningen, Netherlands, 9713 AV, p.brandenbarg@umcg.nl
PB  - American Psychological Association
SN  - 1939-1544(Electronic),0090-5550(Print)
N2  - Purpose/Objective: This study aimed to (a) explore the associations between psychosocial factors and physical activity behavior in people with physical disabilities and/or chronic diseases, both between and within persons over time; and (b) examine whether these associations differ for people initiating and people maintaining physical activity behavior. Research Method/Design: Data of 1,256 adults with physical disabilities and/or chronic diseases enrolled in the prospective cohort study Rehabilitation, Sports, and Active lifestyle (ReSpAct) were analyzed. Self-reported physical activity and four main psychosocial factors (i.e., self-efficacy, attitude, motivation, social support) were measured with questionnaires 3–6 weeks before discharge (T0) and 14 (T1), 33 (T2), and 52 (T3) weeks after discharge from rehabilitation. Hybrid multilevel regression models (corrected for age, sex, education level, diagnosis, counseling support) were used. Results: Multivariable significant between-subject associations were found for self-efficacy (std β = .094; 95% CI [0.035, 0.153]) and intrinsic motivation (std β = .114; [0.036, 0.192]). Multivariable significant within-subject associations were found for identified regulation (std β = −.038; [−0.072, −0.005]) and intrinsic motivation (std β = .049; [0.016, 0.082]). Effect modification of initiating or maintaining physical activity was found for the between-subject association of attitude (p = .035). No significant associations were found for social support, amotivation, external regulation, and introjected regulation. Conclusion/Implications: This study is the first that explored the between- and within-subject associations between psychosocial factors and physical activity over time in a large cohort of adults with physical disabilities and/or chronic diseases. The findings indicate the importance of intrinsic motivation, identified regulation, and self-efficacy in initiating and maintaining physical activity behavior. (PsycInfo Database Record (c) 2023 APA, all rights reserved)
KW  - *Behavior Change
KW  - *Disabilities
KW  - *Physical Activity
KW  - *Psychosocial Factors
KW  - *Statistical Regression
KW  - Intrinsic Motivation
KW  - Physical Disorders
KW  - Rehabilitation
KW  - Self-Efficacy
M3  - doi:10.1037/rep0000488
DO  - 10.1037/rep0000488
ER  -
TY  - JOUR
PMID  - 36729521
ID  - 2023-42406-001
T1  - Mental health and physical activity in SCI: Is anxiety sensitivity important?
JF  - Rehabilitation Psychology
A1  - Connell, Emma M.
A1  - Olthuis, Janine V.
VL  - 68
IS  - 2
SP  - 174
EP  - 183
Y1  - 2023
CY  - US
AD  - Connell, Emma M.: Department of Psychology, University of New Brunswick, 38 Dineen Drive, Room 119 Keirstead Hall, Fredericton, NB, Canada, E3B 5A3, emma.connell@unb.ca
PB  - American Psychological Association
SN  - 1939-1544(Electronic),0090-5550(Print)
N2  - Compared to research conducted with nondisabled samples, little is known about the relation between mental health and physical activity (PA) in individuals with a spinal cord injury (SCI). Despite this population being more at risk of experiencing anxiety and depression and less likely to engage in PA, few studies have investigated other factors that may impact this association in this population such as anxiety sensitivity (AS). AS is a fear of physiological arousal sensations, and importantly has been shown to be negatively associated with PA in people without disabilities. It is unknown if the changes to how one experiences physiological sensations after a SCI impacts the relation between AS and PA. Objective: This study investigated which forms of PA are predicted by anxiety and depression and whether AS is predictive of PA in this population. Research Method: 98 participants with a SCI (both paraplegia and tetraplegia) completed an online questionnaire that had measures of PA, AS, and anxiety and depression. Results: It was found that symptoms of anxiety were significantly associated with mild-intensity PA. Interestingly AS was positively associated with moderate-intensity PA. Conclusions: The results of this study show that the relation between mental health and PA in this sample may not mirror what has been found in people without disabilities. More research is needed to replicate these findings as well as to investigate other potential mechanisms that may be relevant for people with a SCI. (PsycInfo Database Record (c) 2023 APA, all rights reserved)
KW  - *Anxiety
KW  - *Major Depression
KW  - *Physical Activity
KW  - *Spinal Cord Injuries
KW  - Anxiety Sensitivity
M3  - doi:10.1037/rep0000485
DO  - 10.1037/rep0000485
ER  -
TY  - JOUR
ID  - 2024-59880-001
T1  - Posttraumatic growth in women after a childbirth experience: The influence of individual characteristics and intrusive and deliberate rumination.
JF  - Psychological Trauma: Theory, Research, Practice, and Policy
A1  - Brandão, Tânia
A1  - Brandão, Sónia
A1  - Prata, Ana Paula
A1  - Silva, Rosa
A1  - Abreu, Wilson
A1  - Riklikiene, Olga
A1  - Jarasiunaite-Fedosejeva, Gabija
A1  - González-Mesa, Ernesto
A1  - İsbir, Gözde Gökçe
A1  - Inci, Figen
A1  - Akik, Burcu Kömürcü
A1  - Uriko, Kristiina
A1  - Thomson, Gill
SP  - No Pagination Specified
EP  - No Pagination Specified
Y1  - 2024
CY  - US
AD  - Brandão, Tânia: William James Center for Research, Ispa—Instituto Universitario, R. Jardim do Tabaco 34, Lisboa, Portugal, 1149-041, tbrandao@ispa.pt
PB  - Educational Publishing Foundation
SN  - 1942-969X(Electronic),1942-9681(Print)
N2  - Objective: This study targets women who had a self-defined traumatic childbirth experience to (a) explore the differences between sociodemographic-, obstetric-, and trauma-related variables in relation to the rumination style; (b) determine differences between intrusive and deliberate rumination in relation to posttraumatic growth (PTG) dimensions, and (c) test whether intrusive rumination is associated with deliberate rumination, which in turn is associated with PTG dimensions. Method: A cross-sectional study design was employed using a web-based survey method for data collection. In total, 202 women who identified their childbirth experience as traumatic participated in this study. Results: Intrusive rumination and deliberate rumination were positively associated with all dimensions of PTG in women following the traumatic childbirth event. Deliberate rumination fully explained the relationship between intrusive rumination and PTG aspects of relating to others, new opportunities, and personal strength, and partially explained the relationship between intrusive rumination and PTG aspects of spiritual changes and appreciation of life. Conclusions: The results suggest that deliberate rumination can contribute to explain the occurrence of PTG. These findings could help develop psychosocial interventions to maximize opportunities for deliberate rumination for women with traumatic childbirth experiences. (PsycInfo Database Record (c) 2024 APA, all rights reserved)
KW  - *Birth
KW  - *Birth Trauma
KW  - *Human Females
KW  - *Individual Differences
KW  - *Life Experiences
KW  - *Rumination (Cognitive Process)
KW  - Posttraumatic Growth
M3  - doi:10.1037/tra0001665
DO  - 10.1037/tra0001665
ER  -
TY  - JOUR
ID  - 2023-91593-001
T1  - Crank it up: Utilizing exercise to combat acute fatigue and pain in individuals with probable posttraumatic stress disorder.
JF  - Sport, Exercise, and Performance Psychology
A1  - Greene, Daniel R.
A1  - Greene, Cassandra L.
A1  - Petruzzello, Steven J.
VL  - 12
IS  - 4
SP  - 229
EP  - 240
Y1  - 2023
CY  - US
AD  - Greene, Daniel R.: Department of Kinesiology, Augusta University, 1120 15th Street, Augusta, GA, US, 30909, dagreene@augusta.edu
PB  - Educational Publishing Foundation
SN  - 2157-3913(Electronic),2157-3905(Print)
N2  - Evidence has emerged highlighting the beneficial effects of exercise in reducing symptoms of posttraumatic stress disorder (PTSD) but often fails to address the effects of exercise on other disabling symptoms. As such, examining changes in fatigue and pain following an acute bout of moderate-intensity continuous aerobic exercise (MICE) and a bout of high-intensity functional exercise (HIFE), relative to a no-exercise control (SED), in participants with PTSD seems warranted. Participants (N = 21) fatigue and pain were assessed before (Pre), immediate after (post0), 20-min after (Post20), and 40-min after (Post40) each condition. During HIFE, fatigue and pain increased from Pre to Post0 (Cohen’s d = 0.77 and Cohen’s d = 0.62; respectively) and both returned to baseline by Post40 (P = 0.55 and P = 0.76, respectively). Fatigue was significantly reduced at Post20 (Cohen’s d = 0.64) and marginally reduced at Post40 (Cohen’s d = 0.36) relative to Pre during MICE. Pain was not different at any time during MICE. While no adverse events occurred during MICE or HIFE, overall MICE resulted in reduced fatigue relative to HIFE (Cohen’s d = 0.67) without increasing pain. (PsycInfo Database Record (c) 2023 APA, all rights reserved)
KW  - *Exercise
KW  - *Fatigue
KW  - *Pain
KW  - *Posttraumatic Stress Disorder
KW  - Symptoms
M3  - doi:10.1037/spy0000327
DO  - 10.1037/spy0000327
ER  -
TY  - JOUR
ID  - 2025-59464-001
T1  - Time frame and perceived stress in the intention–planning–physical activity link.
JF  - Health Psychology
A1  - Xu, Yue
A1  - Choy, Olivia
SP  - No Pagination Specified
EP  - No Pagination Specified
Y1  - 2024
CY  - US
AD  - Xu, Yue: Department of Psychology, Nanyang Technological University, 48 Nanyang Avenue, Singapore, Singapore, 639818, yxu024@e.ntu.edu.sg
PB  - American Psychological Association
SN  - 1930-7810(Electronic),0278-6133(Print)
N2  - Objective: The study aims to investigate the influence of time frame and perceived stress on the relationship between intention, planning, and physical activity (PA) within the health action process approach framework. Method: Following a baseline assessment of 177 participants (64.4% female, Mage = 21.1 years), which measured perceived stress from the previous week and intentions to do PA, action planning, and coping planning for the following week, a 21-day daily survey was conducted, recording participants’ moderate-to-vigorous physical activity (MVPA) levels each day and their daily intention to do PA, as well as daily action and coping planning for the next day. Multilevel modeling was used to analyze the daily dynamics in the intention–planning–MVPA link, and mediation was used to analyze how predictors influenced MVPA levels over 1 week after the baseline assessment. Moderated mediation models were tested to examine the moderating role of perceived stress. Results: The study found that action planning had a more immediate impact on daily MVPA while coping planning played a more significant role in mediating the relationship between intention and MVPA on a weekly basis. Perceived stress did not significantly moderate the intention–planning–behavior link in either time frame. Conclusion: These findings suggest that planning strategies may be tailored to specific time frames, with action planning having a larger impact on daily intentions while coping planning better supports weekly intentions. This research contributes to our understanding of health behavior and offers insights for interventions to promote PA. (PsycInfo Database Record (c) 2024 APA, all rights reserved)
KW  - *Coping Behavior
KW  - *Health Behavior
KW  - *Intention
KW  - *Physical Activity
KW  - *Time Perception
KW  - Perceived Stress
M3  - doi:10.1037/hea0001461
DO  - 10.1037/hea0001461
ER  -
TY  - JOUR
ID  - 2025-59682-001
T1  - “Sticky” thinking disrupts decision making for individuals with a tendency toward worry and depression.
JF  - Emotion
A1  - Yang, Hang
A1  - van Vugt, Marieke
SP  - No Pagination Specified
EP  - No Pagination Specified
Y1  - 2024
CY  - US
AD  - Yang, Hang: Bernoulli Institute for Mathematics, Computer Science and Artificial Intelligence, University of Groningen, Room 330, Nijenborgh 9, Groningen, Netherlands, 9747AG, hankyoung1324@hotmail.com
PB  - American Psychological Association
SN  - 1931-1516(Electronic),1528-3542(Print)
N2  - Depressed individuals are commonly known to suffer from low mood. Less attention is paid to their decision-making deficiencies, consisting of indecisiveness and biased judgments. Many theories attempt to explain these impairments by focusing on reduced sensitivity to reward and punishment or biased information processing. Beyond these accounts, the present study explores another scenario, namely, whether the occurrence of sticky thinking—the occurrence of thoughts that are difficult to disengage from—could be a cause for the disruption of the decision-making process in individuals with depression. To test this hypothesis, we utilized the drift-diffusion model to investigate the influence of sticky thinking on the accumulation of evidence during a task commonly used to measure spontaneous thinking—the Sustained Attention to Response Task. Results showed that the more vulnerable group—specifically those with higher levels of repetitive negative thinking and depressive symptoms, including rumination—performed less accurately than the less vulnerable group. The more vulnerable group also showed a lower speed of evidence accumulation as evidenced by a decrease in the drift rate according to the drift-diffusion model. Moreover, the more vulnerable group exhibited prolonged nondecision time when more sticky thoughts occurred. At the neural level, we found that stronger alpha-band power marked more sticky thinking. We also demonstrated that the lower drift rate in the more vulnerable group, compared to the less vulnerable group, was exclusive to moments when the alpha-band power was higher than average. In summary, the study supported the idea that sticky thinking could explain the decision-making impairment among individuals who are more vulnerable to depression and worry. (PsycInfo Database Record (c) 2024 APA, all rights reserved)
KW  - *Alpha Rhythm
KW  - *Anxiety
KW  - *Decision Making
KW  - *Major Depression
KW  - *Models
KW  - *Susceptibility (Disorders)
KW  - Thinking
M3  - doi:10.1037/emo0001449
DO  - 10.1037/emo0001449
ER  -
TY  - JOUR
ID  - 2021-69651-001
T1  - LGBTQ rumination, anxiety, depression, and community connection during Trump’s presidency.
JF  - Psychology of Sexual Orientation and Gender Diversity
A1  - Pulice-Farrow, Lex
A1  - Gonzalez, Kirsten A.
A1  - Lefevor, G. Tyler
VL  - 10
IS  - 1
SP  - 80
EP  - 90
Y1  - 2023
CY  - US
AD  - Gonzalez, Kirsten A.: Department of Psychology, University of Tennessee, Knoxville, 1404 Circle Drive, Knoxville, TN, US, 37996, kgonzal6@utk.edu
PB  - Educational Publishing Foundation
SN  - 2329-0390(Electronic),2329-0382(Print)
N2  - Historically, feelings of community connection have been linked to decreases in negative mental health outcomes for lesbian, gay, bisexual, transgender, and queer (LGBTQ) individuals. However, scholarship has consistently focused this research on lesbian women and gay men, without acknowledging the potential nuances within the LGBTQ community. The present study assessed 250 sexual and gender minority individuals’ perceptions of their own feelings of rumination and connection to the LGBTQ community as well as the mental health outcomes of anxiety and depression during the Trump administration. A moderation analysis using the PROCESS macro assessed the impact that connection to community had on the relationship between sexual orientation rumination and anxiety and depression during the Trump administration. Results indicate that within the overall sample, having a stronger connection to community was associated with more negative mental health outcomes. However, results also indicate that the closer an individual felt to the LGBTQ community, the more they acknowledged rumination. Discussion focuses on how mental health providers can work to help LGBTQ clients build community, interrupt ruminative processes, and facilitate lower psychological distress in order to enhance psychological health and wellness. (PsycInfo Database Record (c) 2023 APA, all rights reserved)
KW  - *Anxiety
KW  - *Community Attitudes
KW  - *Major Depression
KW  - *Rumination (Cognitive Process)
KW  - *LGBTQ
KW  - Homosexuality
KW  - Lesbianism
KW  - Male Homosexuality
KW  - Mental Health
KW  - Political Candidates
KW  - Health Outcomes
M3  - doi:10.1037/sgd0000497
DO  - 10.1037/sgd0000497
ER  -
TY  - JOUR
ID  - 2022-95110-001
T1  - A psychology role-playing exercise improves student-athletes’ ability to confront prejudiced comments.
JF  - Scholarship of Teaching and Learning in Psychology
A1  - Lawson, Timothy J.
A1  - Veraldo, Cynthia M.
VL  - 10
IS  - 4
SP  - 488
EP  - 495
Y1  - 2024
CY  - US
AD  - Lawson, Timothy J.: Department of Psychology, Mount St. Joseph University, 5701 Delhi Road, Cincinnati, OH, US, 45233, tim.lawson@msj.edu
PB  - Educational Publishing Foundation
SN  - 2332-211X(Electronic),2332-2101(Print)
N2  - The National Collegiate Athletic Association (NCAA, 2020) acknowledged that student-athletes can play an important role in combatting prejudice and promoting inclusiveness by confronting prejudiced comments. Lawson et al. (2010) found that a prejudice-response training exercise improved social psychology students’ ability to respond effectively to prejudiced comments. We examined whether this exercise would improve student-athletes’ ability to respond effectively to prejudiced comments. Female student-athletes in several sports who experienced the training demonstrated a significant improvement in their ability to effectively respond to prejudiced comments, compared to athletes who did not receive the training. By implementing this training with sports teams on their campus, psychology instructors can (a) facilitate their athletic departments’ adherence to NCAA recommendations and (b) potentially improve the inclusiveness and competitiveness of university athletic teams. (PsycInfo Database Record (c) 2024 APA, all rights reserved)
KW  - *Athletic Training
KW  - *College Athletes
KW  - *Exercise
KW  - *Prejudice
KW  - *Diversity Training
KW  - Ability
KW  - Competition
KW  - Sports
KW  - Teams
KW  - Role Playing Games
M3  - doi:10.1037/stl0000334
DO  - 10.1037/stl0000334
ER  -
TY  - JOUR
ID  - 2025-27520-001
T1  - Individual, dyadic, collaborative planning, physical activity, and nutrition: A randomized controlled trial in parent–child dyads.
JF  - Health Psychology
A1  - Kulis, Ewa
A1  - Szczuka, Zofia
A1  - Banik, Anna
A1  - Siwa, Maria
A1  - Boberska, Monika
A1  - Wietrzykowska, Dominika
A1  - Zaleskiewicz, Hanna
A1  - Rhodes, Ryan E.
A1  - Radtke, Theda
A1  - Schenkel, Konstantin
A1  - Knoll, Nina
A1  - Scholz, Urte
A1  - Luszczynska, Aleksandra
VL  - 44
IS  - 2
SP  - 140
EP  - 153
Y1  - 2025
CY  - US
AD  - Kulis, Ewa: Wroclaw Faculty of Psychology, SWPS University, Ostrowskiego 30b, Wroclaw, Poland, 53 238, ekulis@swps.edu.pl
PB  - American Psychological Association
SN  - 1930-7810(Electronic),0278-6133(Print)
N2  - Objective: This study was designed to investigate the effects of individual, dyadic, and collaborative planning on moderate-to-vigorous physical activity (MVPA; primary outcome) and energy-dense food intake (secondary outcome) in dyads of parents and their 9–15-year-old children. Individual planning reflects an “I-for-me” planning of one person’s behavior. Collaborative (“we-for-us”) planning refers to joint planning of both dyad members’ behavior, whereas dyadic (“we-for-me”) planning involves joint planning of only the target person’s behavior. Method: N = 247 dyads participated in a randomized controlled trial with individual, dyadic, or collaborative physical activity (PA) planning and control conditions (education about PA, sedentary behavior, nutrition, energy intake–expenditure balance). MVPA was measured with ActiGraph wGT3X-BT accelerometers at baseline, 1-week, and 36-week follow-ups. Energy-dense food intake was self-reported at baseline, 9-week, and 36-week follow-ups. Linear mixed models were fit for parents and children separately. Results: At the 36-week follow-up, children in the dyadic “we-for-me” planning condition decreased their MVPA compared to the control condition. At the same time, children in the dyadic planning condition also decreased energy-dense food intake at the 36-week follow-up. No effects were found among children in individual and collaborative PA planning conditions. Parents in any experimental conditions decreased energy-dense food intake. Conclusions: Children’s decrease in MVPA in dyadic PA planning condition was offset by a reduction of energy intake, which may represent a compensatory mechanism. The limited effectiveness of the dyadic “we-for-me” interventions in parent–child dyads may result from young people’s needs for individuation and their reactance to parental support. (PsycInfo Database Record (c) 2025 APA, all rights reserved)
KW  - *Collaboration
KW  - *Dyads
KW  - *Food Intake
KW  - *Nutrition
KW  - *Parent Child Relations
KW  - Physical Activity
M3  - doi:10.1037/hea0001405
DO  - 10.1037/hea0001405
ER  -
TY  - JOUR
ID  - 2025-29574-001
T1  - Moderating effects of clock genes DNA methylation on the relationship between physical activity trajectories and depressive symptoms among Chinese college students.
JF  - Health Psychology
A1  - Qu, Yang
A1  - Zhai, Shuang
A1  - Zhang, Dan
A1  - Li, Tingting
A1  - Xie, Yang
A1  - Tao, Shuman
A1  - Yang, Yajuan
A1  - Zou, Liwei
A1  - Tao, Fangbiao
A1  - Wu, Xiaoyan
VL  - 44
IS  - 1
SP  - 27
EP  - 34
Y1  - 2025
CY  - US
AD  - Wu, Xiaoyan: Department of Maternal, Child and Adolescent Health, School of Public Health, Anhui Medical University, 81, Meishan Road, Hefei City, China, 230032, xywu@ahmu.edu.cn
PB  - American Psychological Association
SN  - 1930-7810(Electronic),0278-6133(Print)
N2  - Objectives: To explore the 2-year physical activity trajectory of Chinese college students and further examine the longitudinal relationship between physical activity trajectory and depressive symptoms. Furthermore, our study aimed to clarify the potential role of clock genes deoxyribonucleic acid (DNA) methylation in the association between physical activity and depressive symptoms. Method: From April 2019 to May 2021, College Student Behavior and Health Cohort Study was conducted among 1,179 students from two universities in Anhui and Jiangxi provinces. Latent Class Growth Model was applied to simulate and group physical activity in a total of five surveys. The PROCESS macro for SPSS was used to analyze the moderating effects of clock genes DNA methylation on the association between physical activity and depressive symptoms. Results: Two physical activity trajectories were identified: “continued high level” and “gradual low level.” Multinomial logistic regression analysis showed that the “gradual low level” of physical activity trajectory was independently associated with moderate-to-severe depressive symptoms. Furthermore, DNA methylation of the PER2 and CRY1 genes had negatively moderating effects between physical activity and depressive symptoms, and there was sex-specific effect for CRY1 gene. Conclusions: Our findings suggests that long-term low physical activity was connected to more severe depressive symptoms among college students, and clock genes DNA methylation may play a negative moderating role, attenuating the positive effect of high intensity physical activity levels on depressive symptoms. In this regard, intervention programs regarding depressive symptoms among Chinese college students should consider multiple approaches such as increasing the duration and intensity of physical activity. (PsycInfo Database Record (c) 2024 APA, all rights reserved)
KW  - *Chinese Cultural Groups
KW  - *College Students
KW  - *Major Depression
KW  - *Physical Activity
KW  - Symptoms
M3  - doi:10.1037/hea0001332
DO  - 10.1037/hea0001332
ER  -
