# Supplementary material for: Does physical activity-based intervention decrease repetitive negative thinking? A systematic review
Source: PLoS One. 2025 Apr 1;20(4):e0319806. doi: 10.1371/journal.pone.0319806 (PMC11960971; doi:10.1371/journal.pone.0319806)
Supplement: S1 File — https://doi.org/10.6084/m9.figshare.25711734. (ZIP) [file pone.0319806.s001.zip › supporting information/database/pubmed-1321.nbib]

PMID- 33067493
OWN - NLM
STAT- MEDLINE
DCOM- 20210310
LR  - 20210310
IS  - 2045-2322 (Electronic)
IS  - 2045-2322 (Linking)
VI  - 10
IP  - 1
DP  - 2020 Oct 16
TI  - Resistance exercise training for anxiety and worry symptoms among young adults: a 
      randomized controlled trial.
PG  - 17548
LID - 10.1038/s41598-020-74608-6 [doi]
LID - 17548
AB  - This trial quantified the effects of ecologically-valid resistance exercise 
      training (RET) on anxiety and worry symptoms among young adults. Young adults not 
      meeting criteria for subclinical, or analogue Generalized Anxiety Disorder (AGAD) 
      were randomized to an eight-week RET intervention, or eight-week wait-list. AGAD 
      status was determined using validated cut-scores for both the Psychiatric 
      Diagnostic Screening Questionnaire-Generalized Anxiety Disorder subscale (≥ 6) 
      and Penn State Worry Questionnaire (≥ 45). The primary outcome was anxiety 
      symptoms measured with the Trait Anxiety subscale of the State-Trait Anxiety 
      Inventory. The RET was designed according to World Health Organization and 
      American College of Sports Medicine guidelines. RM-ANCOVA examined differences 
      between RET and wait-list over time. Significant interactions were decomposed 
      with simple effects analysis. Hedges' d effect sizes quantified magnitude of 
      differences in change between RET and wait-list. Twenty-eight participants (64% 
      female) fully engaged in the trial (mean age: 26.0 ± 6.2y, RET: n = 14; 
      Wait-list: n = 14). A significant group X time interaction was found for anxiety 
      symptoms (F((3,66)) = 3.60, p ≤ 0.019; d = 0.85, 95%CI: 0.06 to 1.63). RET 
      significantly reduced anxiety symptoms from baseline to post-intervention (mean 
      difference =  - 7.89, p ≤ 0.001). No significant interaction was found for worry 
      (F((3,69)) = 0.79, p ≥ 0.50; d =  - 0.22, 95%CI: - 0.96 to 0.53). 
      Ecologically-valid RET significantly improves anxiety symptoms among young 
      adults.Trial Registration: Clinicaltrials.gov Identifier: NCT04116944, 
      07/10/2019.
FAU - Gordon, Brett R
AU  - Gordon BR
AUID- ORCID: 0000-0002-3039-7577
AD  - Department of Physical Education and Sport Sciences, University of Limerick, 
      Limerick, Ireland. brg5334@psu.edu.
AD  - Physical Activity for Health Research Cluster, Health Research Institute, 
      University of Limerick, Limerick, Ireland. brg5334@psu.edu.
FAU - McDowell, Cillian P
AU  - McDowell CP
AD  - Department of Physical Education and Sport Sciences, University of Limerick, 
      Limerick, Ireland.
AD  - Physical Activity for Health Research Cluster, Health Research Institute, 
      University of Limerick, Limerick, Ireland.
AD  - The Irish Longitudinal Study On Ageing, Trinity College Dublin, Dublin, Ireland.
AD  - School of Medicine, Trinity College Dublin, Dublin, Ireland.
FAU - Lyons, Mark
AU  - Lyons M
AD  - Department of Physical Education and Sport Sciences, University of Limerick, 
      Limerick, Ireland.
FAU - Herring, Matthew P
AU  - Herring MP
AD  - Department of Physical Education and Sport Sciences, University of Limerick, 
      Limerick, Ireland.
AD  - Physical Activity for Health Research Cluster, Health Research Institute, 
      University of Limerick, Limerick, Ireland.
LA  - eng
SI  - ClinicalTrials.gov/NCT04116944
PT  - Journal Article
PT  - Randomized Controlled Trial
PT  - Research Support, Non-U.S. Gov't
DEP - 20201016
PL  - England
TA  - Sci Rep
JT  - Scientific reports
JID - 101563288
SB  - IM
MH  - Adolescent
MH  - Adult
MH  - Anxiety Disorders/*therapy
MH  - Depression/*therapy
MH  - Exercise Therapy/*methods
MH  - Female
MH  - Humans
MH  - Male
MH  - Psychiatric Status Rating Scales
MH  - Psychometrics
MH  - *Resistance Training
MH  - Surveys and Questionnaires
MH  - Young Adult
PMC - PMC7567848
COIS- The authors declare no competing interests.
EDAT- 2020/10/18 06:00
MHDA- 2021/03/11 06:00
PMCR- 2020/10/16
CRDT- 2020/10/17 05:27
PHST- 2020/04/26 00:00 [received]
PHST- 2020/09/29 00:00 [accepted]
PHST- 2020/10/17 05:27 [entrez]
PHST- 2020/10/18 06:00 [pubmed]
PHST- 2021/03/11 06:00 [medline]
PHST- 2020/10/16 00:00 [pmc-release]
AID - 10.1038/s41598-020-74608-6 [pii]
AID - 74608 [pii]
AID - 10.1038/s41598-020-74608-6 [doi]
PST - epublish
SO  - Sci Rep. 2020 Oct 16;10(1):17548. doi: 10.1038/s41598-020-74608-6.

PMID- 36328822
OWN - NLM
STAT- MEDLINE
DCOM- 20221227
LR  - 20240719
IS  - 1873-2402 (Electronic)
IS  - 0006-3223 (Linking)
VI  - 93
IP  - 3
DP  - 2023 Feb 1
TI  - Mindfulness Training Changes Brain Dynamics During Depressive Rumination: A 
      Randomized Controlled Trial.
PG  - 233-242
LID - S0006-3223(22)01435-4 [pii]
LID - 10.1016/j.biopsych.2022.06.038 [doi]
AB  - BACKGROUND: Depression is a leading cause of disability worldwide and its 
      prevalence is on the rise. One of the most debilitating aspects of depression is 
      the dominance and persistence of depressive rumination, a state of mind that is 
      linked to onset and recurrence of depression. Mindfulness meditation trains 
      adaptive attention regulation and present-moment embodied awareness, skills that 
      may be particularly useful during depressive mind states characterized by 
      negative ruminative thoughts. METHODS: In a randomized controlled functional 
      magnetic resonance imaging study (N = 80), we looked at the neurocognitive 
      mechanisms behind mindfulness-based cognitive therapy (n = 50) for recurrent 
      depression compared with treatment as usual (n = 30) across experimentally 
      induced states of rest, mindfulness practice and rumination, and the relationship 
      with dispositional psychological processes. RESULTS: Mindfulness-based cognitive 
      therapy compared with treatment as usual led to decreased salience network 
      connectivity to the lingual gyrus during a ruminative state, and this change in 
      salience network connectivity mediated improvements in the ability to sustain and 
      control attention to body sensations. CONCLUSIONS: These findings showed that a 
      clinically effective mindfulness intervention modulates neurocognitive 
      functioning during depressive rumination and the ability to sustain attention to 
      the body.
CI  - Copyright © 2022 Society of Biological Psychiatry. Published by Elsevier Inc. All 
      rights reserved.
FAU - van der Velden, Anne Maj
AU  - van der Velden AM
AD  - Department of Clinical Medicine, Aarhus University, Aarhus, Denmark; Department 
      of Psychiatry, Oxford University and Oxford Health NHS Foundation Trust, 
      Warneford Hospital, Oxford, United Kingdom. Electronic address: 
      am.vandervelden@clin.au.dk.
FAU - Scholl, Jacqueline
AU  - Scholl J
AD  - Department of Psychiatry, Oxford University and Oxford Health NHS Foundation 
      Trust, Warneford Hospital, Oxford, United Kingdom; Department of Experimental 
      Psychology, Oxford University, Oxford, United Kingdom; Lyon Neuroscience Research 
      Centre, INSERM U1028, CNRS UMR5292, PSYR2 Team, University of Lyon, Lyon, France; 
      Centre Hospitalier Le Vinatier, Bron, France.
FAU - Elmholdt, Else-Marie
AU  - Elmholdt EM
AD  - School of Business and Social Sciences, Aarhus University, Aarhus, Denmark; NIDO, 
      Regional Hospital West Jutland, Herning, Denmark.
FAU - Fjorback, Lone O
AU  - Fjorback LO
AD  - Department of Clinical Medicine, Aarhus University, Aarhus, Denmark.
FAU - Harmer, Catherine J
AU  - Harmer CJ
AD  - Department of Psychiatry, Oxford University and Oxford Health NHS Foundation 
      Trust, Warneford Hospital, Oxford, United Kingdom.
FAU - Lazar, Sara W
AU  - Lazar SW
AD  - Department of Psychiatry, Massachusetts General Hospital, Harvard Medical School, 
      Boston, Massachusetts.
FAU - O'Toole, Mia S
AU  - O'Toole MS
AD  - School of Business and Social Sciences, Aarhus University, Aarhus, Denmark.
FAU - Smallwood, Jonathan
AU  - Smallwood J
AD  - Department of Psychology, Queens University, Kingston, Ontario, Canada.
FAU - Roepstorff, Andreas
AU  - Roepstorff A
AD  - Department of Clinical Medicine, Aarhus University, Aarhus, Denmark; School of 
      Culture and Society, Aarhus University, Aarhus, Denmark.
FAU - Kuyken, Willem
AU  - Kuyken W
AD  - Department of Psychiatry, Oxford University and Oxford Health NHS Foundation 
      Trust, Warneford Hospital, Oxford, United Kingdom.
LA  - eng
SI  - ClinicalTrials.gov/NCT03353493
GR  - MR/N014448/1/MRC_/Medical Research Council/United Kingdom
GR  - R01 AG048351/AG/NIA NIH HHS/United States
PT  - Journal Article
PT  - Randomized Controlled Trial
DEP - 20220722
PL  - United States
TA  - Biol Psychiatry
JT  - Biological psychiatry
JID - 0213264
SB  - IM
MH  - Humans
MH  - *Mindfulness/methods
MH  - Brain/diagnostic imaging
MH  - *Cognitive Behavioral Therapy/methods
MH  - *Depressive Disorder, Major/therapy
MH  - Cognition
OTO - NOTNLM
OT  - Depression
OT  - Interoceptive awareness
OT  - Mechanisms
OT  - Mindfulness
OT  - Neural connectivity
OT  - Rumination
EDAT- 2022/11/04 06:00
MHDA- 2022/12/28 06:00
CRDT- 2022/11/03 23:03
PHST- 2021/11/11 00:00 [received]
PHST- 2022/06/23 00:00 [revised]
PHST- 2022/06/23 00:00 [accepted]
PHST- 2022/11/04 06:00 [pubmed]
PHST- 2022/12/28 06:00 [medline]
PHST- 2022/11/03 23:03 [entrez]
AID - S0006-3223(22)01435-4 [pii]
AID - 10.1016/j.biopsych.2022.06.038 [doi]
PST - ppublish
SO  - Biol Psychiatry. 2023 Feb 1;93(3):233-242. doi: 10.1016/j.biopsych.2022.06.038. 
      Epub 2022 Jul 22.

PMID- 33321380
OWN - NLM
STAT- MEDLINE
DCOM- 20210421
LR  - 20210421
IS  - 1573-2517 (Electronic)
IS  - 0165-0327 (Linking)
VI  - 281
DP  - 2021 Feb 15
TI  - Resistance exercise training among young adults with analogue generalized anxiety 
      disorder.
PG  - 153-159
LID - S0165-0327(20)33109-8 [pii]
LID - 10.1016/j.jad.2020.12.020 [doi]
AB  - INTRODUCTION: The objective of this randomized controlled trial (RCT) was to 
      quantify the effects of eight weeks of World Health Organization and American 
      College of Sports Medicine guidelines-based resistance exercise training (RET) 
      among participants meeting criteria for subclinical, or analogue-GAD (AGAD) 
      METHODS: Forty-four participants (mean age (y): 25.4.6±4.9.2) were randomized to 
      either an eight-week, fully-supervised, one-on-one RET intervention or wait-list 
      control. AGAD status was determined using validated cut-scores for both the 
      Psychiatric Diagnostic Screening Questionnaire-GAD subscale (≥6) and Penn State 
      Worry Questionnaire (≥45). Remission, based on change in AGAD status, was 
      assessed post-intervention, and quantified with number needed to treat (NNT). 
      Primary analyses focused on participants missing outcome data at ≤1 time point 
      (RET: n=12, Wait-list: n=15). RM-ANCOVA examined differences between RET and 
      wait-list across time. Simple effects analysis decomposed significant 
      interactions. Hedges' d quantified magnitude of differences in change between 
      conditions over time. RESULTS: Attendance was 81% and compliance to the RET was 
      77%. Participants significantly increased strength (all d≥1.24, p≤0.006) with no 
      adverse events. RET improved AGAD status (NNT=3, 95%CI: 2 to 7). Significant 
      group X time interactions were found for worry (F((3,66)) = 3.12, p≤0.043; 
      d=0.93, 95%CI: 0.13 to 1.73) and anxiety symptoms (F((3,57.84))=2.91, ε=0.88, 
      p≤0.045; d=0.71, 95%CI: -0.08 to 1.49). RET significantly reduced worry (mean 
      difference=-6.49, p≤0.045) and anxiety symptoms (mean difference=-10.50, 
      p≤0.001). LIMITATIONS: Limitations include a small sample size, and lack of 
      attention-matched control condition. CONCLUSION: RET significantly improved AGAD 
      severity, and elicited large, clinically meaningful improvements in worry and 
      anxiety symptoms among young adults with AGAD.
CI  - Copyright © 2020. Published by Elsevier B.V.
FAU - Gordon, Brett R
AU  - Gordon BR
AD  - Department of Physical Education and Sport Sciences, University of Limerick, 
      Limerick, Ireland; Physical Activity for Health Research Cluster, Health Research 
      Institute, University of Limerick, Limerick, Ireland; Public Health Sciences, 
      Penn State College of Medicine, Pennsylvania, United States of America. 
      Electronic address: brg5334@psu.edu.
FAU - McDowell, Cillian P
AU  - McDowell CP
AD  - Department of Physical Education and Sport Sciences, University of Limerick, 
      Limerick, Ireland; Physical Activity for Health Research Cluster, Health Research 
      Institute, University of Limerick, Limerick, Ireland; Public Health Sciences, 
      Penn State College of Medicine, Pennsylvania, United States of America; The Irish 
      Longitudinal Study on Ageing, Trinity College Dublin, Dublin, Ireland.
FAU - Lyons, Mark
AU  - Lyons M
AD  - Department of Physical Education and Sport Sciences, University of Limerick, 
      Limerick, Ireland.
FAU - Herring, Matthew P
AU  - Herring MP
AD  - Department of Physical Education and Sport Sciences, University of Limerick, 
      Limerick, Ireland; Physical Activity for Health Research Cluster, Health Research 
      Institute, University of Limerick, Limerick, Ireland; School of Medicine, Trinity 
      College Dublin, Dublin, Ireland.
LA  - eng
PT  - Journal Article
PT  - Randomized Controlled Trial
PT  - Research Support, Non-U.S. Gov't
DEP - 20201208
PL  - Netherlands
TA  - J Affect Disord
JT  - Journal of affective disorders
JID - 7906073
SB  - IM
MH  - Anxiety
MH  - Anxiety Disorders/therapy
MH  - Exercise
MH  - Humans
MH  - *Resistance Training
MH  - Waiting Lists
MH  - Young Adult
OTO - NOTNLM
OT  - Anxious
OT  - Muscle Strengthening Activity
OT  - Strength training
OT  - Worry
EDAT- 2020/12/16 06:00
MHDA- 2021/04/22 06:00
CRDT- 2020/12/15 20:11
PHST- 2020/06/04 00:00 [received]
PHST- 2020/11/18 00:00 [revised]
PHST- 2020/12/05 00:00 [accepted]
PHST- 2020/12/16 06:00 [pubmed]
PHST- 2021/04/22 06:00 [medline]
PHST- 2020/12/15 20:11 [entrez]
AID - S0165-0327(20)33109-8 [pii]
AID - 10.1016/j.jad.2020.12.020 [doi]
PST - ppublish
SO  - J Affect Disord. 2021 Feb 15;281:153-159. doi: 10.1016/j.jad.2020.12.020. Epub 
      2020 Dec 8.

PMID- 36006668
OWN - NLM
STAT- MEDLINE
DCOM- 20220829
LR  - 20240904
IS  - 2291-5222 (Electronic)
IS  - 2291-5222 (Linking)
VI  - 10
IP  - 8
DP  - 2022 Aug 25
TI  - Health Care Workers' Need for Headspace: Findings From a Multisite Definitive 
      Randomized Controlled Trial of an Unguided Digital Mindfulness-Based Self-help 
      App to Reduce Healthcare Worker Stress.
PG  - e31744
LID - 10.2196/31744 [doi]
LID - e31744
AB  - BACKGROUND: Health care workers experience high stress. Accessible, affordable, 
      and effective approaches to reducing stress are lacking. In-person 
      mindfulness-based interventions can reduce health care worker stress but are not 
      widely available or accessible to busy health care workers. Unguided, digital, 
      mindfulness-based self-help (MBSH) interventions show promise and can be flexibly 
      engaged with. However, their effectiveness in reducing health care worker stress 
      has not yet been explored in a definitive trial. OBJECTIVE: This study aimed to 
      investigate the effectiveness of an unguided digital MBSH app (Headspace) in 
      reducing health care worker stress. METHODS: This was a definitive superiority 
      randomized controlled trial with 2182 National Health Service staff in England 
      recruited on the web and allocated in a 1:1 ratio to fully automated Headspace 
      (n=1095, 50.18%) or active control (Moodzone; n=1087, 49.82%) for 4.5 months. 
      Outcomes were subscales of the Depression, Anxiety, and Stress (primary outcome) 
      Scale short form; Short Warwick Edinburgh Mental Well-being Scale; Maslach 
      Burnout Inventory; 15-item Five-Facet Mindfulness Questionnaire minus Observe 
      items; Self-Compassion Scale-Short Form; Compassionate Love Scale; Penn State 
      Worry Questionnaire; Brooding subscale of the Ruminative Response Scale; and 
      sickness absence. RESULTS: Intention-to-treat analyses found that Headspace led 
      to greater reductions in stress over time than Moodzone (b=-0.31, 95% CI -0.47 to 
      -0.14; P<.001), with small effects. Small effects of Headspace versus Moodzone 
      were found for depression (b=-0.24, 95% CI -0.40 to -0.08; P=.003), anxiety 
      (b=-0.19, 95% CI -0.32 to -0.06; P=.004), well-being (b=0.14, 95% CI 0.05-0.23; 
      P=.002), mindfulness (b=0.22, 95% CI 0.09-0.34; P=.001), self-compassion (b=0.48, 
      95% CI 0.33-0.64; P<.001), compassion for others (b=0.02, 95% CI 0.00-0.04; 
      P=.04), and worry (b=-0.30, 95% CI -0.51 to -0.09; P=.005) but not for burnout 
      (b=-0.19, -0.04, and 0.13, all 95% CIs >0; P=.65, .67, and .35), ruminative 
      brooding (b=-0.06, 95% CI -0.12 to 0.00; P=.06), or sickness absence (γ=0.09, 95% 
      CI -0.18 to 0.34). Per-protocol effects of Headspace (454/1095, 41.46%) versus 
      Moodzone (283/1087, 26.03%) over time were found for stress, self-compassion, and 
      compassion for others but not for the other outcomes. Engagement (practice days 
      per week) and improvements in self-compassion during the initial 1.5-month 
      intervention period mediated pre- to postintervention improvements in stress. 
      Improvements in mindfulness, rumination, and worry did not mediate pre- to 
      postintervention improvements in stress. No serious adverse events were reported. 
      CONCLUSIONS: An unguided digital MBSH intervention (Headspace) can reduce health 
      care workers' stress. Effect sizes were small but could have population-level 
      benefits. Unguided digital MBSH interventions can be part of the solution to 
      reducing health care worker stress alongside potentially costlier but potentially 
      more effective in-person mindfulness-based interventions, nonmindfulness courses, 
      and organizational-level interventions. TRIAL REGISTRATION: International 
      Standard Randomised Controlled Trial Number ISRCTN15424185; 
      https://tinyurl.com/rv9en5kc.
CI  - ©Heather Taylor, Kate Cavanagh, Andy P Field, Clara Strauss. Originally published 
      in JMIR mHealth and uHealth (https://mhealth.jmir.org), 25.08.2022.
FAU - Taylor, Heather
AU  - Taylor H
AUID- ORCID: 0000-0003-1940-0197
AD  - School of Psychology, University of Sussex, Brighton, United Kingdom.
FAU - Cavanagh, Kate
AU  - Cavanagh K
AUID- ORCID: 0000-0002-9863-1462
AD  - School of Psychology, University of Sussex, Brighton, United Kingdom.
FAU - Field, Andy P
AU  - Field AP
AUID- ORCID: 0000-0003-3306-4695
AD  - School of Psychology, University of Sussex, Brighton, United Kingdom.
FAU - Strauss, Clara
AU  - Strauss C
AUID- ORCID: 0000-0002-0303-763X
AD  - School of Psychology, University of Sussex, Brighton, United Kingdom.
AD  - Sussex Partnership NHS Foundation Trust, Hove, United Kingdom.
LA  - eng
PT  - Journal Article
PT  - Randomized Controlled Trial
PT  - Research Support, Non-U.S. Gov't
DEP - 20220825
PL  - Canada
TA  - JMIR Mhealth Uhealth
JT  - JMIR mHealth and uHealth
JID - 101624439
SB  - IM
MH  - *Burnout, Professional/therapy
MH  - Health Personnel
MH  - Humans
MH  - *Mindfulness/methods
MH  - *Mobile Applications
MH  - State Medicine
PMC - PMC9459942
OTO - NOTNLM
OT  - NHS
OT  - National Health Service
OT  - burnout
OT  - doctors
OT  - health care worker
OT  - mental health
OT  - mindfulness
OT  - mobile phone
OT  - nurses
OT  - randomized control trial
OT  - self-help
OT  - stress
COIS- Conflicts of Interest: HT was awarded a doctoral studentship for this work by 
      Headspace. KC received research and consultancy funding from digital health care 
      companies, including Headspace. CS is the Research Lead for Sussex Mindfulness 
      Centre and has received research funding from the National Institute for Health 
      Research and Headspace to evaluate mindfulness-based interventions.
EDAT- 2022/08/26 06:00
MHDA- 2022/08/30 06:00
PMCR- 2022/08/25
CRDT- 2022/08/25 11:52
PHST- 2021/07/02 00:00 [received]
PHST- 2022/06/08 00:00 [accepted]
PHST- 2022/02/27 00:00 [revised]
PHST- 2022/08/25 11:52 [entrez]
PHST- 2022/08/26 06:00 [pubmed]
PHST- 2022/08/30 06:00 [medline]
PHST- 2022/08/25 00:00 [pmc-release]
AID - v10i8e31744 [pii]
AID - 10.2196/31744 [doi]
PST - epublish
SO  - JMIR Mhealth Uhealth. 2022 Aug 25;10(8):e31744. doi: 10.2196/31744.

PMID- 35060398
OWN - NLM
STAT- MEDLINE
DCOM- 20221229
LR  - 20230916
IS  - 1497-0015 (Electronic)
IS  - 0706-7437 (Print)
IS  - 0706-7437 (Linking)
VI  - 67
IP  - 6
DP  - 2022 Jun
TI  - Public Health Nurse-delivered Group Cognitive Behavioural Therapy for Postpartum 
      Depression: A Randomized Controlled Trial.
PG  - 432-440
LID - 10.1177/07067437221074426 [doi]
AB  - OBJECTIVES: To examine the effectiveness of group cognitive behavioural therapy 
      (CBT) for postpartum depression (PPD) delivered by public health nurses with 
      little to no previous psychiatric training at improving depression, worry, social 
      support and the mother-infant relationship. METHODS: Mothers (n = 141) living in 
      Ontario, Canada with Edinburgh Postnatal Depression Scale Scores ≥10 and an 
      infant <12 months of age were randomized to receive nine weekly 2-h sessions of 
      in-person group CBT for PPD delivered by two public health nurses plus treatment 
      as usual (TAU; experimental group) or TAU alone (control group). Primary outcomes 
      were change in EPDS score and current major depressive disorder (Mini 
      International Neuropsychiatric Interview) assessed immediately post-treatment 
      (T2). Secondary outcomes included maternal worry, social support, and quality of 
      the mother-infant relationship. All outcomes were assessed again six months 
      post-treatment (T3). RESULTS: Participants in the experimental group had 
      statistically significantly greater reductions in PPD symptoms immediately 
      post-treatment (T2) (B = -5.35, p < 0.01), were more likely to manifest a 
      clinically significant improvement in EPDS scores (≥4 points; OR = 3.44, 95%CI: 
      1.49-7.94), and no longer have symptoms consistent with current MDD (OR = 5.31, 
      95% CI: 1.78-15.83). Six months post-treatment (T3), experimental group 
      participants had higher odds of clinically significant PPD improvement 
      (OR = 5.10, 95%CI: 1.89-13.78), while 25% of the experimental group and 70% of 
      remaining control group participants reported current MDD (p < 0.01). 
      Statistically significant improvements in worry and the mother-infant 
      relationship were also observed, decreases maintained at six months 
      post-treatment. CONCLUSIONS: Public health nurses with little to no previous 
      psychiatric training can be trained to deliver effective group CBT for PPD to 
      improve depression, worry, and the mother-infant relationship. Task shifting PPD 
      treatment with group CBT to public health nurses could improve treatment uptake 
      and lead to better outcomes for mothers, families, and the healthcare 
      system.(Trial Registration NCT03039530).
FAU - Van Lieshout, Ryan J
AU  - Van Lieshout RJ
AUID- ORCID: 0000-0001-7244-0222
AD  - Department of Psychiatry and Behavioural Neurosciences, 3710McMaster University, 
      Hamilton, Ontario, Canada.
FAU - Layton, Haley
AU  - Layton H
AD  - Health Research Methodology Graduate Program, 3710McMaster University, Hamilton, 
      Ontario, Canada.
FAU - Savoy, Calan D
AU  - Savoy CD
AD  - Department of Psychiatry and Behavioural Neurosciences, 3710McMaster University, 
      Hamilton, Ontario, Canada.
FAU - Haber, Erika
AU  - Haber E
AD  - Department of Psychiatry and Behavioural Neurosciences, 3710McMaster University, 
      Hamilton, Ontario, Canada.
FAU - Feller, Andrea
AU  - Feller A
AD  - Public Health and Emergency Services, 152633Regional Municipality of Niagara, 
      Thorold, Ontario, Canada.
FAU - Biscaro, Anne
AU  - Biscaro A
AD  - Family Health Division, Niagara Region Public Health and Emergency Services, 
      Thorold, Ontario, Canada.
FAU - Bieling, Peter J
AU  - Bieling PJ
AD  - Department of Psychiatry and Behavioural Neurosciences, 3710McMaster University, 
      Hamilton, Ontario, Canada.
FAU - Ferro, Mark A
AU  - Ferro MA
AUID- ORCID: 0000-0002-0979-3233
AD  - School of Public Health and Health Systems, University of Waterloo, Waterloo, 
      Ontario, Canada.
LA  - eng
SI  - ClinicalTrials.gov/NCT03039530
PT  - Journal Article
PT  - Randomized Controlled Trial
PT  - Research Support, Non-U.S. Gov't
DEP - 20220121
PL  - United States
TA  - Can J Psychiatry
JT  - Canadian journal of psychiatry. Revue canadienne de psychiatrie
JID - 7904187
SB  - IM
MH  - Female
MH  - Humans
MH  - Infant
MH  - *Cognitive Behavioral Therapy
MH  - *Depression, Postpartum/diagnosis
MH  - *Depressive Disorder, Major
MH  - *Nurses, Public Health
MH  - Ontario
PMC - PMC9152236
OTO - NOTNLM
OT  - anxiety
OT  - cognitive behavioural therapy
OT  - depression
OT  - mental disorders
OT  - nurses
OT  - postpartum
OT  - public health
COIS- Declaration of Conflicting Interests: The authors declared no potential conflicts 
      of interest with respect to the research, authorship, and/or publication of this 
      article.
EDAT- 2022/01/22 06:00
MHDA- 2022/06/01 06:00
PMCR- 2022/12/01
CRDT- 2022/01/21 08:41
PHST- 2022/01/22 06:00 [pubmed]
PHST- 2022/06/01 06:00 [medline]
PHST- 2022/01/21 08:41 [entrez]
PHST- 2022/12/01 00:00 [pmc-release]
AID - 10.1177_07067437221074426 [pii]
AID - 10.1177/07067437221074426 [doi]
PST - ppublish
SO  - Can J Psychiatry. 2022 Jun;67(6):432-440. doi: 10.1177/07067437221074426. Epub 
      2022 Jan 21.

PMID- 30785053
OWN - NLM
STAT- MEDLINE
DCOM- 20200429
LR  - 20200429
IS  - 1878-5506 (Electronic)
IS  - 1389-9457 (Print)
IS  - 1389-9457 (Linking)
VI  - 55
DP  - 2019 Mar
TI  - Treating insomnia improves depression, maladaptive thinking, and hyperarousal in 
      postmenopausal women: comparing cognitive-behavioral therapy for insomnia (CBTI), 
      sleep restriction therapy, and sleep hygiene education.
PG  - 124-134
LID - S1389-9457(18)30675-0 [pii]
LID - 10.1016/j.sleep.2018.11.019 [doi]
AB  - INTRODUCTION: Depression increases during menopause, and subclinical depressive 
      symptoms increase risk for major depression. Insomnia is common among 
      postmenopausal women and increases depression-risk in this already-vulnerable 
      population. Recent evidence supports the efficacy of cognitive-behavioral therapy 
      for insomnia (CBTI) to treat menopausal insomnia, but it remains unclear whether 
      treating insomnia also alleviates co-occurring depressive symptoms and 
      depressogenic features. This trial tested whether CBTI improves depressive 
      symptoms, maladaptive thinking, and somatic hyperarousal in postmenopausal women 
      with insomnia; as well as whether sleep restriction therapy (SRT)-a single 
      component of CBTI-is equally efficacious. MATERIALS AND METHODS: Single-site, 
      randomized controlled trial. 117 postmenopausal women (56.34 ± 5.41 years) with 
      peri-or-postmenopausal onset of chronic insomnia were randomized to three 
      treatment conditions: sleep hygiene education control (SHE), SRT, and CBTI. 
      Blinded assessments were performed at baseline, posttreatment, and six-month 
      follow-up. RESULTS: CBTI produced moderate-to-large reductions in depressive 
      symptoms, whereas SRT produced moderate reductions but not until six months 
      posttreatment. Treatment effects on maladaptive thinking were mixed. CBTI and SRT 
      both produced large improvements in dysfunctional beliefs about sleep, but weaker 
      influences on presleep cognitive arousal, rumination, and worry. Presleep somatic 
      arousal greatly improved in the CBTI group and moderately improved in the SRT 
      group. Improvements in depression, maladaptive thinking, and hyperarousal were 
      linked to improved sleep. SHE produced no durable treatment effects. CONCLUSIONS: 
      CBTI and SRT reduce depressive symptoms, dysfunctional beliefs about sleep, and 
      presleep somatic hyperarousal in postmenopausal women, with CBTI producing 
      superior results. Despite its cognitive emphasis, cognitive arousal did not 
      respond strongly or durably to CBTI. NAME: Behavioral Treatment of Menopausal 
      Insomnia: Sleep and Daytime Outcomes. URL: clinicaltrials.gov. REGISTRATION: 
      NCT01933295.
CI  - Copyright © 2019 Elsevier B.V. All rights reserved.
FAU - Kalmbach, David A
AU  - Kalmbach DA
AD  - Thomas Roth Sleep Disorders & Research Center, Henry Ford Health System, Detroit, 
      MI, USA.
FAU - Cheng, Philip
AU  - Cheng P
AD  - Thomas Roth Sleep Disorders & Research Center, Henry Ford Health System, Detroit, 
      MI, USA.
FAU - Arnedt, J Todd
AU  - Arnedt JT
AD  - Department of Psychiatry, University of Michigan Medical School, Ann Arbor, MI, 
      USA.
FAU - Anderson, Jason R
AU  - Anderson JR
AD  - Department of Psychological Sciences, Kent State University, Kent, OH, USA.
FAU - Roth, Thomas
AU  - Roth T
AD  - Thomas Roth Sleep Disorders & Research Center, Henry Ford Health System, Detroit, 
      MI, USA.
FAU - Fellman-Couture, Cynthia
AU  - Fellman-Couture C
AD  - Thomas Roth Sleep Disorders & Research Center, Henry Ford Health System, Detroit, 
      MI, USA.
FAU - Williams, Reg A
AU  - Williams RA
AD  - Department of Psychiatry, University of Michigan Medical School, Ann Arbor, MI, 
      USA.
FAU - Drake, Christopher L
AU  - Drake CL
AD  - Thomas Roth Sleep Disorders & Research Center, Henry Ford Health System, Detroit, 
      MI, USA. Electronic address: cdrake1@hfhs.org.
LA  - eng
SI  - ClinicalTrials.gov/NCT01933295
GR  - K23 HL138166/HL/NHLBI NIH HHS/United States
GR  - R01 NR013959/NR/NINR NIH HHS/United States
PT  - Comparative Study
PT  - Journal Article
PT  - Multicenter Study
PT  - Randomized Controlled Trial
PT  - Research Support, N.I.H., Extramural
DEP - 20181228
PL  - Netherlands
TA  - Sleep Med
JT  - Sleep medicine
JID - 100898759
SB  - IM
MH  - Cognitive Behavioral Therapy/*methods
MH  - Depression/epidemiology/*psychology/therapy
MH  - Female
MH  - Follow-Up Studies
MH  - Humans
MH  - Middle Aged
MH  - Patient Education as Topic/*methods
MH  - Pessimism/psychology
MH  - Postmenopause/*psychology
MH  - Sleep Arousal Disorders/epidemiology/*psychology/therapy
MH  - Sleep Deprivation/epidemiology/psychology
MH  - Sleep Hygiene/*physiology
MH  - Sleep Initiation and Maintenance Disorders/epidemiology/*psychology/therapy
MH  - Treatment Outcome
PMC - PMC6503531
MID - NIHMS1522164
OTO - NOTNLM
OT  - Cognitive arousal
OT  - Depression
OT  - Dysfunctional beliefs about sleep
OT  - Menopause
OT  - Rumination
OT  - Worry
EDAT- 2019/02/21 06:00
MHDA- 2020/04/30 06:00
PMCR- 2020/03/01
CRDT- 2019/02/21 06:00
PHST- 2018/09/07 00:00 [received]
PHST- 2018/10/19 00:00 [revised]
PHST- 2018/11/28 00:00 [accepted]
PHST- 2019/02/21 06:00 [pubmed]
PHST- 2020/04/30 06:00 [medline]
PHST- 2019/02/21 06:00 [entrez]
PHST- 2020/03/01 00:00 [pmc-release]
AID - S1389-9457(18)30675-0 [pii]
AID - 10.1016/j.sleep.2018.11.019 [doi]
PST - ppublish
SO  - Sleep Med. 2019 Mar;55:124-134. doi: 10.1016/j.sleep.2018.11.019. Epub 2018 Dec 
      28.

PMID- 32725848
OWN - NLM
STAT- MEDLINE
DCOM- 20210114
LR  - 20210114
IS  - 1520-6394 (Electronic)
IS  - 1091-4269 (Linking)
VI  - 37
IP  - 12
DP  - 2020 Dec
TI  - Efficacy of digital cognitive behavioral therapy for moderate-to-severe symptoms 
      of generalized anxiety disorder: A randomized controlled trial.
PG  - 1168-1178
LID - 10.1002/da.23079 [doi]
AB  - BACKGROUND: Cognitive behavioral therapy (CBT) is an efficacious intervention for 
      generalized anxiety disorder (GAD). Digital CBT may provide a scalable means of 
      delivering CBT at a population level. We investigated the efficacy of a novel 
      digital CBT program in those with GAD for outcomes of anxiety, worry, depressive 
      symptoms, sleep difficulty, wellbeing, and participant-specific quality of life. 
      METHODS: This online, two-arm parallel-group superiority randomized controlled 
      trial compared digital CBT with waitlist control in 256 participants with 
      moderate-to-severe symptoms of GAD. Digital CBT (Daylight), was delivered using 
      participants' own smartphones. Online assessments took place at baseline (Week 0; 
      immediately preceding randomization), mid-intervention (Week 3; from 
      randomization), post-intervention (Week 6; primary endpoint), and follow-up (Week 
      10). RESULTS: Overall, 256 participants were randomized and intention-to-treat 
      analysis found Daylight reduced symptoms of anxiety compared with waitlist 
      control at post-intervention, reflecting a large effect size (adjusted difference 
      [95% CI]: 3.22 [2.14, 4.31], d = 1.08). Significant improvements were found for 
      measures of worry; depressive symptoms, sleep difficulty, wellbeing, and 
      participant-specific quality of life. CONCLUSION: Digital CBT (Daylight) appears 
      to be safe and efficacious for symptoms of anxiety, worry, and further measures 
      of mental health compared with waitlist control in individuals with GAD.
CI  - © 2020 The Authors. Depression and Anxiety Published by Wiley Periodicals LLC.
FAU - Carl, Jenna R
AU  - Carl JR
AD  - Big Health Inc., San Francisco, California.
AD  - Big Health Inc., London, UK.
FAU - Miller, Christopher B
AU  - Miller CB
AUID- ORCID: 0000-0002-2936-7717
AD  - Big Health Inc., San Francisco, California.
AD  - Big Health Inc., London, UK.
AD  - Nuffield Department of Clinical Neurosciences, Sleep and Circadian Neuroscience 
      Institute, University of Oxford, Oxford, UK.
FAU - Henry, Alasdair L
AU  - Henry AL
AD  - Big Health Inc., San Francisco, California.
AD  - Big Health Inc., London, UK.
AD  - Nuffield Department of Clinical Neurosciences, Sleep and Circadian Neuroscience 
      Institute, University of Oxford, Oxford, UK.
FAU - Davis, Michelle L
AU  - Davis ML
AD  - Big Health Inc., San Francisco, California.
AD  - Big Health Inc., London, UK.
FAU - Stott, Richard
AU  - Stott R
AD  - Big Health Inc., San Francisco, California.
AD  - Big Health Inc., London, UK.
AD  - Department of Psychiatry, University of Oxford, Oxford, UK.
FAU - Smits, Jasper A J
AU  - Smits JAJ
AD  - Department of Psychology, The University of Texas at Austin, Austin, Texas.
FAU - Emsley, Richard
AU  - Emsley R
AD  - Department of Biostatistics and Health Informatics, Institute of Psychiatry, 
      Psychology, & Neuroscience, King's College London, London, UK.
FAU - Gu, Jenny
AU  - Gu J
AD  - Big Health Inc., San Francisco, California.
AD  - Big Health Inc., London, UK.
AD  - Department of Psychiatry, University of Oxford, Oxford, UK.
FAU - Shin, Olivia
AU  - Shin O
AD  - Big Health Inc., San Francisco, California.
AD  - Big Health Inc., London, UK.
FAU - Otto, Michael W
AU  - Otto MW
AD  - Department of Psychological and Brain Sciences, Boston University, Boston, 
      Massachusetts.
FAU - Craske, Michelle G
AU  - Craske MG
AUID- ORCID: 0000-0002-3704-5240
AD  - Anxiety and Depression Research Centre (ADRC), University of California, Los 
      Angeles, California.
FAU - Saunders, Kate E A
AU  - Saunders KEA
AD  - Department of Psychiatry, University of Oxford, Oxford, UK.
AD  - Oxford Health NHS Foundation Trust, Warneford Hospital, Oxford, UK.
FAU - Goodwin, Guy M
AU  - Goodwin GM
AD  - Department of Psychiatry, University of Oxford, Oxford, UK.
FAU - Espie, Colin A
AU  - Espie CA
AD  - Big Health Inc., San Francisco, California.
AD  - Big Health Inc., London, UK.
AD  - Nuffield Department of Clinical Neurosciences, Sleep and Circadian Neuroscience 
      Institute, University of Oxford, Oxford, UK.
LA  - eng
PT  - Journal Article
PT  - Randomized Controlled Trial
PT  - Research Support, Non-U.S. Gov't
DEP - 20200729
PL  - United States
TA  - Depress Anxiety
JT  - Depression and anxiety
JID - 9708816
SB  - IM
MH  - Anxiety
MH  - Anxiety Disorders/therapy
MH  - *Cognitive Behavioral Therapy
MH  - Humans
MH  - *Quality of Life
MH  - Treatment Outcome
OTO - NOTNLM
OT  - anxiety
OT  - cognitive behavioral therapy
OT  - generalized anxiety disorder
OT  - internet
OT  - web-based
EDAT- 2020/07/30 06:00
MHDA- 2021/01/15 06:00
CRDT- 2020/07/30 06:00
PHST- 2020/04/11 00:00 [received]
PHST- 2020/06/09 00:00 [revised]
PHST- 2020/07/01 00:00 [accepted]
PHST- 2020/07/30 06:00 [pubmed]
PHST- 2021/01/15 06:00 [medline]
PHST- 2020/07/30 06:00 [entrez]
AID - 10.1002/da.23079 [doi]
PST - ppublish
SO  - Depress Anxiety. 2020 Dec;37(12):1168-1178. doi: 10.1002/da.23079. Epub 2020 Jul 
      29.

PMID- 30991255
OWN - NLM
STAT- MEDLINE
DCOM- 20200128
LR  - 20200128
IS  - 1573-2517 (Electronic)
IS  - 0165-0327 (Linking)
VI  - 252
DP  - 2019 Jun 1
TI  - The gut-brain relationship: Investigating the effect of multispecies probiotics 
      on anxiety in a randomized placebo-controlled trial of healthy young adults.
PG  - 271-277
LID - S0165-0327(18)31944-X [pii]
LID - 10.1016/j.jad.2019.04.043 [doi]
AB  - INTRO: There has been an increased interest in understanding the therapeutic 
      effect of gut-microbiota on health, particularly in mental health. However, 
      limited research into the connection between gut-microbiota and mental health 
      makes this study an important endeavor in exploring the effect of gut-microbiota, 
      through probiotics intervention, on mental health like anxiety and factors 
      related to anxiety (e.g., anxiety control, affect, negative mood regulation, and 
      worry). METHOD: Healthy college students (N = 86; 75.6% female), average age of 
      20.59, participated in a double-blind, placebo-control, and randomization-control 
      study. Eligible participants completed a baseline survey before being assigned to 
      a condition, which consisted of four probiotics conditions and one placebo 
      condition. After 28 days of daily intake, the participants returned to complete 
      their exit survey. RESULT: Probiotics were observed to improve panic anxiety, 
      neurophysiological anxiety, negative affect, worry, and increase negative mood 
      regulation. Furthermore, post hoc analyses revealed that the CFU (colony-forming 
      unit) level was more effective than species counts in accounting for the number 
      of significant improvements. A ceiling effect was detected in the study, 
      participants with high distress reported higher number of improvements than those 
      with normative distress. CONCLUSION: Overall, this study is the first to examine 
      the effect of CFU and species count on probiotics' efficacy. The study's finding 
      suggested that probiotics may have the therapeutic potential to treat anxiety, 
      however, further research is necessary to make that determination.
CI  - Copyright © 2019 Elsevier B.V. All rights reserved.
FAU - Tran, Nhan
AU  - Tran N
AD  - Department of Psychology, Houston Baptist University, 7502 Fondren Rd, Houston, 
      TX 77074, United States. Electronic address: nhan.tran@utexas.edu.
FAU - Zhebrak, Masha
AU  - Zhebrak M
AD  - Department of Psychology, Houston Baptist University, 7502 Fondren Rd, Houston, 
      TX 77074, United States.
FAU - Yacoub, Christine
AU  - Yacoub C
AD  - Department of Psychology, Houston Baptist University, 7502 Fondren Rd, Houston, 
      TX 77074, United States.
FAU - Pelletier, Joseph
AU  - Pelletier J
AD  - Department of Psychology, Houston Baptist University, 7502 Fondren Rd, Houston, 
      TX 77074, United States. Electronic address: jpelletier@hbu.edu.
FAU - Hawley, Darby
AU  - Hawley D
AD  - Department of Psychology, Houston Baptist University, 7502 Fondren Rd, Houston, 
      TX 77074, United States.
LA  - eng
PT  - Journal Article
PT  - Randomized Controlled Trial
DEP - 20190408
PL  - Netherlands
TA  - J Affect Disord
JT  - Journal of affective disorders
JID - 7906073
SB  - IM
CIN - J Affect Disord. 2019 Dec 1;259:135. doi: 10.1016/j.jad.2019.08.027. PMID: 
      31445338
CIN - J Affect Disord. 2019 Dec 1;259:314-315. doi: 10.1016/j.jad.2019.08.030. PMID: 
      31450140
MH  - Affect/physiology
MH  - Anxiety Disorders/*microbiology/*therapy
MH  - Brain/*microbiology
MH  - Double-Blind Method
MH  - Female
MH  - *Gastrointestinal Microbiome
MH  - Humans
MH  - Male
MH  - Probiotics/*therapeutic use
MH  - Treatment Outcome
MH  - Young Adult
OTO - NOTNLM
OT  - Affect
OT  - Anxiety
OT  - Gut-brain axis
OT  - Probiotic
OT  - Psychobiotics
EDAT- 2019/04/17 06:00
MHDA- 2020/01/29 06:00
CRDT- 2019/04/17 06:00
PHST- 2018/08/31 00:00 [received]
PHST- 2019/03/16 00:00 [revised]
PHST- 2019/04/07 00:00 [accepted]
PHST- 2019/04/17 06:00 [pubmed]
PHST- 2020/01/29 06:00 [medline]
PHST- 2019/04/17 06:00 [entrez]
AID - S0165-0327(18)31944-X [pii]
AID - 10.1016/j.jad.2019.04.043 [doi]
PST - ppublish
SO  - J Affect Disord. 2019 Jun 1;252:271-277. doi: 10.1016/j.jad.2019.04.043. Epub 
      2019 Apr 8.

PMID- 37993555
OWN - NLM
STAT- MEDLINE
DCOM- 20231127
LR  - 20231220
IS  - 2045-2322 (Electronic)
IS  - 2045-2322 (Linking)
VI  - 13
IP  - 1
DP  - 2023 Nov 22
TI  - The impact of rumination on fibromyalgia pain after physical activity: an 
      experimental study.
PG  - 20523
LID - 10.1038/s41598-023-47414-z [doi]
LID - 20523
AB  - Some fibromyalgia (FM) patients engage in rumination (i.e. a chain of repetitive, 
      passive and relatively uncontrollable thoughts focused on negative content) to 
      cope with the pain and discomfort of daily activities. The partial model of 
      rumination in chronic pain suggests that rumination processes may play a causal 
      role in maintaining pain. Rumination might also be one of the key factors 
      interfering with the reestablishment of adapted physical activity. The objective 
      of this study was to test how rumination vs. distraction induction influence FM 
      patients' pain intensity, discomfort linked to pain, and affect after physical 
      activity. Forty-seven participants with a diagnosis of FM were randomly assigned 
      to undergo distraction induction vs. rumination induction after performing a 
      physical activity in ecological setting. Their pain intensity, pain-related 
      discomfort, and affect were measured at the baseline, after physical activity, 
      and after rumination versus distraction induction. A series of mixed-design 
      ANOVAs showed that rumination induction after physical activity impairs patients' 
      recovery in terms of pain intensity and discomfort, but not affect, as compared 
      to the distraction condition. In conclusion, participants with fibromyalgia who 
      engage in rumination following a physical activity recover less from their pain 
      experience as compared to distraction induction. These results are consistent 
      with the partial model of rumination in chronic pain and support the idea that 
      rumination may play a causal role in the development and maintenance of pain.
CI  - © 2023. The Author(s).
FAU - Fonseca das Neves, Jérémy
AU  - Fonseca das Neves J
AD  - Psychiatrie de Liaison, Centre Hospitalier Universitaire Amiens-Picardie, Amiens, 
      France.
FAU - Kornacka, Monika
AU  - Kornacka M
AD  - Emotion Cognition Lab, SWPS University, Technikow 9, 40-326, Katowice, Poland. 
      mkornacka@swps.edu.pl.
FAU - Serra, Eric
AU  - Serra E
AD  - Centre d'étude et de Traitement de la Douleur, Centre Hospitalier Universitaire 
      Amiens-Picardie, Amiens, France.
AD  - Univ. Lille, ULR 4072 - PSITEC - Psychologie: Interactions Temps Émotions 
      Cognition, F-59000, Lille, France.
AD  - UFR Santé, Université de Picardie Jules Verne, Amiens, France.
FAU - Rollin, Noémie
AU  - Rollin N
AD  - Univ. Lille, ULR 4072 - PSITEC - Psychologie: Interactions Temps Émotions 
      Cognition, F-59000, Lille, France.
AD  - Consultation de la Douleur, Centre Hospitalier de Soissons, Soissons, France.
FAU - Kosinski, Thierry
AU  - Kosinski T
AD  - Univ. Lille, ULR 4072 - PSITEC - Psychologie: Interactions Temps Émotions 
      Cognition, F-59000, Lille, France.
FAU - Maréchal, Virginie
AU  - Maréchal V
AD  - Psychiatrie de Liaison, Centre Hospitalier Universitaire Amiens-Picardie, Amiens, 
      France.
FAU - Jehel, Louis
AU  - Jehel L
AD  - Psychiatrie de Liaison, Centre Hospitalier Universitaire Amiens-Picardie, Amiens, 
      France.
AD  - UFR Santé, Université de Picardie Jules Verne, Amiens, France.
AD  - Equipe MOODS-IPSOM, U1018, CESP/INSERM, 94807, Villejuif Cedex, France.
FAU - Rusinek, Stéphane
AU  - Rusinek S
AD  - Univ. Lille, ULR 4072 - PSITEC - Psychologie: Interactions Temps Émotions 
      Cognition, F-59000, Lille, France.
LA  - eng
PT  - Journal Article
PT  - Randomized Controlled Trial
DEP - 20231122
PL  - England
TA  - Sci Rep
JT  - Scientific reports
JID - 101563288
SB  - IM
MH  - Humans
MH  - *Fibromyalgia
MH  - Affect
MH  - *Chronic Pain
MH  - Attention
PMC - PMC10665397
COIS- The authors declare no competing interests.
EDAT- 2023/11/23 00:42
MHDA- 2023/11/27 16:18
PMCR- 2023/11/22
CRDT- 2023/11/22 23:39
PHST- 2023/05/03 00:00 [received]
PHST- 2023/11/03 00:00 [accepted]
PHST- 2023/11/27 16:18 [medline]
PHST- 2023/11/23 00:42 [pubmed]
PHST- 2023/11/22 23:39 [entrez]
PHST- 2023/11/22 00:00 [pmc-release]
AID - 10.1038/s41598-023-47414-z [pii]
AID - 47414 [pii]
AID - 10.1038/s41598-023-47414-z [doi]
PST - epublish
SO  - Sci Rep. 2023 Nov 22;13(1):20523. doi: 10.1038/s41598-023-47414-z.

PMID- 36107646
OWN - NLM
STAT- MEDLINE
DCOM- 20230421
LR  - 20240502
IS  - 1939-1315 (Electronic)
IS  - 0022-3514 (Print)
IS  - 0022-3514 (Linking)
VI  - 124
IP  - 5
DP  - 2023 May
TI  - The effects of rumination, distraction, and gratitude on positive and negative 
      affect.
PG  - 1053-1078
LID - 10.1037/pspp0000440 [doi]
AB  - In a series of classic quasi-experiments, Lyubomirsky, Nolen-Hoeksema, and 
      colleagues demonstrated the negative effects of rumination (vs. distraction) 
      among people with depression. Across five studies, we attempted to replicate the 
      former studies, as well as extend them by adding a third condition, gratitude, 
      and the measurement of positive affect. We measured baseline depression severity 
      and then randomly assigned people to a rumination, distraction, or gratitude 
      condition. Pre- and post-manipulation, we measured depressed mood and positive 
      and negative affect. We also explored whether manipulation-induced changes in 
      affect related to construal of events, problem-solving, and thoughts about future 
      behaviors (i.e., thought-action repertoires). As expected, both the distraction 
      and gratitude conditions dampened negative affect (compared to the rumination 
      condition), and the negative effects of the rumination condition were stronger 
      among people relatively higher in baseline depression (compared to the 
      distraction condition). Also as expected, the gratitude condition promoted 
      positive affect when compared to the rumination and distraction conditions, an 
      effect that was unmoderated by baseline depression. Furthermore, 
      gratitude-induced changes in positive affect uniquely related to more positive 
      construal of events, as well as higher positivity and lower negativity in 
      thought-action repertoires. In sum, we found strong evidence that positive 
      affect-above and beyond negative affect-facilitates healthy thought patterns, and 
      we provide support for the idea that increasing positive affect should be a 
      direct goal of treatments for depression, in addition to reducing negative 
      affect. (PsycInfo Database Record (c) 2023 APA, all rights reserved).
FAU - Layous, Kristin
AU  - Layous K
AUID- ORCID: 0000-0003-0524-2802
AD  - Department of Psychology.
FAU - Kumar, Shaina A
AU  - Kumar SA
AUID- ORCID: 0000-0003-1928-646X
AD  - Department of Psychology.
FAU - Arendtson, Myles
AU  - Arendtson M
AD  - Department of Psychology.
FAU - Najera, Alix
AU  - Najera A
AD  - Department of Psychology.
LA  - eng
GR  - F31 HD101271/HD/NICHD NIH HHS/United States
GR  - Eunice Kennedy Shriver National Institute of Child Health and Human Development/
PT  - Journal Article
PT  - Randomized Controlled Trial
DEP - 20220915
PL  - United States
TA  - J Pers Soc Psychol
JT  - Journal of personality and social psychology
JID - 0014171
SB  - IM
MH  - Humans
MH  - *Affect
MH  - Attention
MH  - *Problem Solving
PMC - PMC10014497
MID - NIHMS1831225
EDAT- 2022/09/16 06:00
MHDA- 2023/04/17 06:41
PMCR- 2024/05/01
CRDT- 2022/09/15 12:13
PHST- 2023/04/17 06:41 [medline]
PHST- 2022/09/16 06:00 [pubmed]
PHST- 2022/09/15 12:13 [entrez]
PHST- 2024/05/01 00:00 [pmc-release]
AID - 2023-01510-001 [pii]
AID - 10.1037/pspp0000440 [doi]
PST - ppublish
SO  - J Pers Soc Psychol. 2023 May;124(5):1053-1078. doi: 10.1037/pspp0000440. Epub 
      2022 Sep 15.

PMID- 37552290
OWN - NLM
STAT- MEDLINE
DCOM- 20230919
LR  - 20230922
IS  - 1432-2072 (Electronic)
IS  - 0033-3158 (Linking)
VI  - 240
IP  - 10
DP  - 2023 Oct
TI  - The effects of cannabidiol on worry and anxiety among high trait worriers: a 
      double-blind, randomized placebo controlled trial.
PG  - 2147-2161
LID - 10.1007/s00213-023-06437-0 [doi]
AB  - RATIONALE: Evidence suggests cannabidiol (CBD) displays broad therapeutic 
      potential in the context of anxiety; however, no study has examined the effects 
      of CBD on worry, a defining, cognitive feature of anxiety. Additionally, no study 
      has examined the effects of an acute, single dose of CBD compared to repeated CBD 
      administration. OBJECTIVES: Within a sample of 63 individuals with elevated trait 
      worry, the current study aimed to assess the effects of an empirically-derived 
      high dose of CBD (i.e., 300mg) compared to a commercially-derived dose of CBD 
      (i.e., 50mg) versus placebo on worry severity and anxiety symptoms after an acute 
      dose and after a 2-week administration period. RESULTS: Results indicated no 
      effect of acute CBD dosing on worry severity or anxiety symptoms. Repeated CBD 
      administration similarly did not impact worry severity; however, 300mg of CBD 
      reduced anxiety symptoms across the 2-week administration period compared to 
      placebo. CONCLUSIONS: Taken together, these findings suggest 300mg of oral CBD 
      does not attenuate cognitive symptoms of anxiety (i.e., worry), following both 
      acute and repeated administration. Some evidence for repeated administration of 
      300mg on physical symptoms of anxiety was obtained. Findings from the current 
      study suggest CBD's modest anxiolytic effects may be specific to the physical 
      aspects of anxious arousal.
CI  - © 2023. The Author(s), under exclusive licence to Springer-Verlag GmbH Germany, 
      part of Springer Nature.
FAU - Gournay, L Riley
AU  - Gournay LR
AUID- ORCID: 0000-0002-5192-8197
AD  - University of Arkansas, 216 Memorial Hall, Fayetteville, AR, 72701, USA. 
      lrgourna@uark.edu.
FAU - Ferretti, Morgan L
AU  - Ferretti ML
AD  - University of Arkansas, 216 Memorial Hall, Fayetteville, AR, 72701, USA.
FAU - Bilsky, Sarah
AU  - Bilsky S
AD  - University of Mississippi, Oxford, USA.
FAU - Vance, Emily
AU  - Vance E
AD  - University of Arkansas, 216 Memorial Hall, Fayetteville, AR, 72701, USA.
FAU - Nguyen, Anna Marie
AU  - Nguyen AM
AD  - University of Arkansas, 216 Memorial Hall, Fayetteville, AR, 72701, USA.
FAU - Mann, Eric
AU  - Mann E
AD  - University of Arkansas, 216 Memorial Hall, Fayetteville, AR, 72701, USA.
AD  - Laureate Institute for Brain Research, Tulsa, USA.
FAU - Williams, Parker
AU  - Williams P
AD  - University of Arkansas, 216 Memorial Hall, Fayetteville, AR, 72701, USA.
FAU - Leen-Feldner, Ellen W
AU  - Leen-Feldner EW
AD  - University of Arkansas, 216 Memorial Hall, Fayetteville, AR, 72701, USA.
LA  - eng
PT  - Journal Article
PT  - Randomized Controlled Trial
DEP - 20230808
PL  - Germany
TA  - Psychopharmacology (Berl)
JT  - Psychopharmacology
JID - 7608025
RN  - 19GBJ60SN5 (Cannabidiol)
RN  - 0 (Anti-Anxiety Agents)
SB  - IM
MH  - Humans
MH  - *Cannabidiol/pharmacology/therapeutic use
MH  - Anxiety/drug therapy
MH  - Anxiety Disorders/drug therapy
MH  - *Anti-Anxiety Agents/pharmacology/therapeutic use
MH  - Double-Blind Method
OTO - NOTNLM
OT  - Acute administration
OT  - Anxiety
OT  - Cannabidiol (CBD)
OT  - Repeated administration
OT  - Worry
EDAT- 2023/08/08 12:42
MHDA- 2023/09/19 06:42
CRDT- 2023/08/08 11:05
PHST- 2023/03/01 00:00 [received]
PHST- 2023/07/24 00:00 [accepted]
PHST- 2023/09/19 06:42 [medline]
PHST- 2023/08/08 12:42 [pubmed]
PHST- 2023/08/08 11:05 [entrez]
AID - 10.1007/s00213-023-06437-0 [pii]
AID - 10.1007/s00213-023-06437-0 [doi]
PST - ppublish
SO  - Psychopharmacology (Berl). 2023 Oct;240(10):2147-2161. doi: 
      10.1007/s00213-023-06437-0. Epub 2023 Aug 8.

PMID- 29433340
OWN - NLM
STAT- MEDLINE
DCOM- 20190913
LR  - 20190913
IS  - 1477-2205 (Electronic)
IS  - 1061-5806 (Linking)
VI  - 31
IP  - 3
DP  - 2018 May
TI  - Worry and rumination: do they prolong physiological and affective recovery from 
      stress?
PG  - 291-303
LID - 10.1080/10615806.2018.1438723 [doi]
AB  - BACKGROUND: Anxiety and depression have been linked to repetitive negative 
      self-regulation styles in the form of worry and rumination respectively. 
      Following predictions of the metacognitive model [Wells, A., & Matthews, 
      G. (1994). Attention and emotion: A clinical perspective. Hove: Erlbaum], the 
      current study compared the effect on recovery from stress of three strategies: 
      worry, rumination, and distraction using a stress exposure paradigm. It was 
      predicted that worry and/or rumination would be associated with delayed recovery 
      on physiological and/or self-report indices when compared to distraction. METHOD: 
      Fifty-four participants were randomly assigned to one of the self-regulation 
      conditions and then completed a modified version of the Trier Social Stress Test 
      [TSST; Kirschbaum, C., Pirke, K. M., & Hellhammer, D. H. (1993). The "TSST" - A 
      tool for investigating psychobiological stress responses in a laboratory setting. 
      Neuropsychobiology, 28, 76-81. doi: 10.1159/000119004 ]. Skin conductance and 
      negative affect (NA) measurements were obtained at six different time points. 
      RESULTS: Skin conductance indicated a prolonged recovery in the rumination 
      condition when compared with the distraction condition. Individuals in the worry 
      condition reported an immediate-delayed recovery from stress marked by higher NA 
      scores in comparison to the distraction condition. CONCLUSIONS: These findings 
      may provide important insights into the effects of different forms of repetitive 
      negative thinking on physiological and psychological recovery from stress. The 
      different response patterns observed are discussed within the context of the 
      metacognitive model.
FAU - Capobianco, Lora
AU  - Capobianco L
AD  - a School of Psychological Sciences , University of Manchester , Manchester , UK.
FAU - Morris, Julie A
AU  - Morris JA
AD  - b Institute of Population Health, University of Manchester , Manchester , UK.
FAU - Wells, Adrian
AU  - Wells A
AD  - a School of Psychological Sciences , University of Manchester , Manchester , UK.
AD  - c Greater Manchester Mental Health and Social Care NHS Trust , Manchester , UK.
LA  - eng
PT  - Journal Article
PT  - Randomized Controlled Trial
PT  - Research Support, Non-U.S. Gov't
DEP - 20180212
PL  - England
TA  - Anxiety Stress Coping
JT  - Anxiety, stress, and coping
JID - 9212242
SB  - IM
MH  - Adolescent
MH  - Adult
MH  - Affect/*physiology
MH  - England
MH  - Female
MH  - Galvanic Skin Response/physiology
MH  - Humans
MH  - Male
MH  - Pessimism/*psychology
MH  - Rumination, Cognitive/*physiology
MH  - Stress, Psychological/*physiopathology/*psychology
MH  - Students/psychology/statistics & numerical data
MH  - Surveys and Questionnaires
MH  - Young Adult
OTO - NOTNLM
OT  - Worry
OT  - metacognition
OT  - psychophysiology
OT  - rumination
OT  - stress recovery
EDAT- 2018/02/13 06:00
MHDA- 2019/09/14 06:00
CRDT- 2018/02/14 06:00
PHST- 2018/02/13 06:00 [pubmed]
PHST- 2019/09/14 06:00 [medline]
PHST- 2018/02/14 06:00 [entrez]
AID - 10.1080/10615806.2018.1438723 [doi]
PST - ppublish
SO  - Anxiety Stress Coping. 2018 May;31(3):291-303. doi: 
      10.1080/10615806.2018.1438723. Epub 2018 Feb 12.

PMID- 34801607
OWN - NLM
STAT- MEDLINE
DCOM- 20220125
LR  - 20220125
IS  - 1573-2517 (Electronic)
IS  - 0165-0327 (Linking)
VI  - 299
DP  - 2022 Feb 15
TI  - The effects of acute resistance exercise among young adults: A randomized 
      controlled trial.
PG  - 102-107
LID - S0165-0327(21)01266-0 [pii]
LID - 10.1016/j.jad.2021.11.049 [doi]
AB  - Background The effects of a single bout of resistance exercise (RE) on state 
      anxiety and worry symptoms are understudied. Further, how resistance exercise 
      training (RET) changes response to acute RE is unknown. Methods Sixty-two 
      untrained young adults (mean age (y):26.6; RET n = 27, Wait-list (WL): n = 35, 
      62.9% female) were randomized to an eight-week, ecologically-valid, 
      guidelines-based RET condition, or eight-week WL control condition. Two acute RE 
      trials were nested within the design at week one and eight, to determine RE 
      response, and change in RE response following RET. The RET condition completed a 
      twice-weekly RET intervention. The WL condition completed 30-minute bouts of 
      quiet-rest at week one and eight. Two-condition (RE/quiet-rest) x two-time 
      (pre/post) x two-session (weeks one/eight) RM-ANCOVAs examined differences 
      between acute RE and quiet-rest pre-post and between acute sessions. Sub-analyses 
      were conducted among young adults with analogue-Generalized Anxiety Disorder 
      (AGAD). Primary outcomes were anxiety and worry symptoms. Results Compliance was 
      99% (Rate of perceived exertion (6-20) = 14±1, Muscle soreness (1-10)=4 ± 2), 
      with no adverse events. There were no significant three-way interactions for 
      anxiety symptoms or worry symptoms (all p ≥ 0.51) among the total sample or AGAD 
      sample. The magnitude of change in outcomes at each session for both samples were 
      small and non-significant (Hedges' d = -0.26 to 0.23). Limitations Post-condition 
      assessment of primary outcomes was only conducted at a single time point. 
      Conclusion RE did not elicit significant reductions in state anxiety or worry 
      symptoms ten minutes post-RE. RET did not change response to acute RE. Clinicians 
      should encourage RET for maximum anxiolytic benefits.
CI  - Copyright © 2021 Elsevier B.V. All rights reserved.
FAU - Gordon, Brett R
AU  - Gordon BR
AD  - Department of Physical Education and Sport Sciences, University of Limerick, 
      Limerick, Ireland; Physical Activity for Health Research Cluster, Health Research 
      Institute, University of Limerick, Limerick, Ireland; Department of Public Health 
      Sciences, Pennsylvania State University College of Medicine, Hershey, PA, USA. 
      Electronic address: brg5334@psu.edu.
FAU - McDowell, Cillian P
AU  - McDowell CP
AD  - Department of Physical Education and Sport Sciences, University of Limerick, 
      Limerick, Ireland; Physical Activity for Health Research Cluster, Health Research 
      Institute, University of Limerick, Limerick, Ireland; The Irish Longitudinal 
      Study on Ageing, Trinity College Dublin, Dublin, Ireland; School of Medicine, 
      Trinity College Dublin, Dublin, Ireland.
FAU - Lyons, Mark
AU  - Lyons M
AD  - Department of Physical Education and Sport Sciences, University of Limerick, 
      Limerick, Ireland.
FAU - Herring, Matthew P
AU  - Herring MP
AD  - Department of Physical Education and Sport Sciences, University of Limerick, 
      Limerick, Ireland; Physical Activity for Health Research Cluster, Health Research 
      Institute, University of Limerick, Limerick, Ireland.
LA  - eng
SI  - ClinicalTrials.gov/NCT04116944
PT  - Journal Article
PT  - Randomized Controlled Trial
PT  - Research Support, Non-U.S. Gov't
DEP - 20211118
PL  - Netherlands
TA  - J Affect Disord
JT  - Journal of affective disorders
JID - 7906073
SB  - IM
MH  - Anxiety/therapy
MH  - Anxiety Disorders
MH  - Exercise
MH  - Female
MH  - Humans
MH  - Male
MH  - *Resistance Training
MH  - Rest
MH  - Young Adult
OTO - NOTNLM
OT  - Anxious
OT  - Muscle strengthening activity
OT  - Strength training
OT  - Worry
EDAT- 2021/11/22 06:00
MHDA- 2022/01/27 06:00
CRDT- 2021/11/21 20:40
PHST- 2021/07/01 00:00 [received]
PHST- 2021/11/12 00:00 [revised]
PHST- 2021/11/15 00:00 [accepted]
PHST- 2021/11/22 06:00 [pubmed]
PHST- 2022/01/27 06:00 [medline]
PHST- 2021/11/21 20:40 [entrez]
AID - S0165-0327(21)01266-0 [pii]
AID - 10.1016/j.jad.2021.11.049 [doi]
PST - ppublish
SO  - J Affect Disord. 2022 Feb 15;299:102-107. doi: 10.1016/j.jad.2021.11.049. Epub 
      2021 Nov 18.

PMID- 38948943
OWN - NLM
STAT- MEDLINE
DCOM- 20240701
LR  - 20241010
IS  - 1099-0879 (Electronic)
IS  - 1063-3995 (Linking)
VI  - 31
IP  - 4
DP  - 2024 Jul-Aug
TI  - The Relationship of Rumination, Worry and OCD Symptoms During Technology 
      Supported Mindfulness Therapy for OCD.
PG  - e3018
LID - 10.1002/cpp.3018 [doi]
AB  - BACKGROUND: In this study, we re-examined data from a previous randomized 
      controlled trial investigating 'technology supported mindfulness' (TSM)-an 8-week 
      treatment intervention for individuals experiencing OCD. The current analysis 
      involves an examination of the longitudinal relationships between rumination, 
      worry and OCD symptom changes during mindfulness treatment, in comparison to a 
      waitlist control. METHODS: Participants experiencing OCD (n = 71) were randomly 
      assigned to 8 weeks of (1) TSM or (2) waitlist control. We tested the extent to 
      which rumination (using the Ruminative Response Scale) and worry (using the Penn 
      State Worry Questionnaire) are associated with OCD symptom changes during the 
      acute phase of treatment, concurrently (i.e., within the same longitudinal 
      model). RESULTS: Generalized linear model (GLM) results indicated a significant 
      time (week 1 vs. week 8) by condition interaction involving decreased rumination 
      in the TSM condition: F(1, 61) = 13.37, p = 0.001, partial η(2) = 0.18 and 
      observed power = 0.94. A second GLM demonstrated decreased worry in the TSM 
      condition: F(1, 69) = 37.34, p = 0.001, partial η(2) = 0.35 and observed 
      power = 0.83. Longitudinal 'latent difference' structural equation analyses 
      demonstrated a cross-lagged association between worry (but not rumination) and 
      OCD symptom changes. CONCLUSIONS: Individuals in the TSM condition experienced 
      greater reductions in rumination and worry during 8 weeks of TSM treatment 
      compared to the waitlist control, and reduced worry predicted subsequent OCD 
      symptom reduction.
CI  - © 2024 The Author(s). Clinical Psychology & Psychotherapy published by John Wiley 
      & Sons Ltd.
FAU - Hawley, Lance L
AU  - Hawley LL
AD  - Frederick W. Thompson Anxiety Disorders Centre, Sunnybrook Health Sciences 
      Centre, Toronto, Ontario, Canada.
AD  - Department of Psychiatry, University of Toronto, Toronto, Ontario, Canada.
FAU - Lisi, Diana M
AU  - Lisi DM
AUID- ORCID: 0000-0002-6759-0776
AD  - Frederick W. Thompson Anxiety Disorders Centre, Sunnybrook Health Sciences 
      Centre, Toronto, Ontario, Canada.
FAU - Richter, Margaret A
AU  - Richter MA
AD  - Frederick W. Thompson Anxiety Disorders Centre, Sunnybrook Health Sciences 
      Centre, Toronto, Ontario, Canada.
AD  - Department of Psychiatry, University of Toronto, Toronto, Ontario, Canada.
FAU - Selchen, Steven
AU  - Selchen S
AD  - Frederick W. Thompson Anxiety Disorders Centre, Sunnybrook Health Sciences 
      Centre, Toronto, Ontario, Canada.
AD  - Department of Psychiatry, University of Toronto, Toronto, Ontario, Canada.
AD  - Joseph Brant Hospital, Burlington, Ontario, Canada.
FAU - Rector, Neil A
AU  - Rector NA
AD  - Frederick W. Thompson Anxiety Disorders Centre, Sunnybrook Health Sciences 
      Centre, Toronto, Ontario, Canada.
AD  - Department of Psychiatry, University of Toronto, Toronto, Ontario, Canada.
LA  - eng
PT  - Journal Article
PT  - Randomized Controlled Trial
PL  - England
TA  - Clin Psychol Psychother
JT  - Clinical psychology & psychotherapy
JID - 9416196
SB  - IM
MH  - Humans
MH  - Female
MH  - Male
MH  - *Mindfulness/methods
MH  - *Obsessive-Compulsive Disorder/therapy/psychology
MH  - *Rumination, Cognitive
MH  - Adult
MH  - Treatment Outcome
MH  - Anxiety/psychology/therapy
MH  - Middle Aged
MH  - Surveys and Questionnaires
OTO - NOTNLM
OT  - meditation
OT  - mindfulness
OT  - obsessive compulsive disorder
OT  - rumination
OT  - technology supported mindfulness
OT  - worry
EDAT- 2024/07/01 12:42
MHDA- 2024/07/01 12:43
CRDT- 2024/07/01 06:05
PHST- 2024/05/23 00:00 [revised]
PHST- 2023/12/22 00:00 [received]
PHST- 2024/05/24 00:00 [accepted]
PHST- 2024/07/01 12:43 [medline]
PHST- 2024/07/01 12:42 [pubmed]
PHST- 2024/07/01 06:05 [entrez]
AID - 10.1002/cpp.3018 [doi]
PST - ppublish
SO  - Clin Psychol Psychother. 2024 Jul-Aug;31(4):e3018. doi: 10.1002/cpp.3018.

PMID- 37577773
OWN - NLM
STAT- MEDLINE
DCOM- 20240118
LR  - 20241004
IS  - 1365-2869 (Electronic)
IS  - 0962-1105 (Print)
IS  - 0962-1105 (Linking)
VI  - 33
IP  - 1
DP  - 2024 Feb
TI  - Effect of cognitive behavioural therapy and yoga for generalised anxiety disorder 
      on sleep quality in a randomised controlled trial: the role of worry, 
      mindfulness, and perceived stress as mediators.
PG  - e13992
LID - 10.1111/jsr.13992 [doi]
AB  - Sleep disturbances are present in ~65% of individuals with generalised anxiety 
      disorder (GAD). Although both Kundalini yoga (KY) and cognitive behavioural 
      therapy (CBT) are effective treatment options for GAD, little is known about how 
      these treatments compare in improving sleep for GAD and what drives these 
      changes. Accordingly, we examined the effects of CBT, KY, and stress education 
      (SEdu; an attention control condition) on subjective sleep quality (as measured 
      by the Pittsburgh Sleep Quality Index [PSQI] and Insomnia Severity Index [ISI]) 
      in a randomised controlled trial of 226 adults with GAD (mean age 33.37 years; 
      70% female; 79% White). We hypothesised that both CBT and KY would outperform 
      SEdu in improving sleep disturbances. Three potential mediators of sleep 
      improvement (worry, mindfulness, perceived stress) were also examined. In line 
      with hypotheses, PSQI and ISI scores significantly improved from pre- to 
      post-treatment for all three treatment groups (all p < 0.001, all d > 0.97). 
      However, contrary to predictions, sleep changes were not significantly greater 
      for CBT or KY compared to SEdu. In mediation analyses, within-person deviations 
      in worry, mindfulness, and stress each significantly mediated the effect of time 
      on sleep outcomes. Degree of change in sleep attributable to worry 
      (CBT > KY > SEdu) and perceived stress (CBT, KY > SEdu) was moderated by 
      treatment group. Personalised medicine as well as combined treatment approaches 
      should be studied to help reduce sleep difficulties for patients with GAD who do 
      not respond.
CI  - © 2023 European Sleep Research Society.
FAU - Jacoby, Ryan J
AU  - Jacoby RJ
AUID- ORCID: 0000-0001-9154-5580
AD  - Massachusetts General Hospital/Harvard Medical School, Department of Psychiatry, 
      Boston, Massachusetts, USA.
FAU - Brown, Mackenzie L
AU  - Brown ML
AD  - University of Louisville, Department of Psychology, Louisville, Kentucky, USA.
FAU - Wieman, Sarah T
AU  - Wieman ST
AD  - Suffolk University, Department of Psychology, Boston, Massachusetts, USA.
FAU - Rosenfield, David
AU  - Rosenfield D
AD  - Southern Methodist University, Department of Psychology, Dallas, Texas, USA.
FAU - Hoeppner, Susanne S
AU  - Hoeppner SS
AD  - Massachusetts General Hospital/Harvard Medical School, Department of Psychiatry, 
      Boston, Massachusetts, USA.
FAU - Bui, Eric
AU  - Bui E
AD  - Normandie Univ, UNICAEN, INSERM, U1237, PhIND 'Physiopathology and Imaging of 
      Neurological Disorders', NEUROPRESAGE Team, Institut Blood and Brain at 
      Caen-Normandie, GIP Cyceron, Caen, France and Centre Hospitalier Universitaire 
      Caen Normandie, Caen, France.
FAU - Hoge, Elizabeth A
AU  - Hoge EA
AD  - Georgetown University Medical Center, Department of Psychiatry, Washington, DC, 
      USA.
FAU - Khalsa, Sat Bir S
AU  - Khalsa SBS
AD  - Brigham and Women's Hospital/Harvard Medical School, Division of Sleep and 
      Circadian Disorders, Department of Medicine, Boston, Massachusetts, USA.
FAU - Hofmann, Stefan G
AU  - Hofmann SG
AD  - Philipps-University Marburg, Department of Clinical Psychology, Marburg/Lahn, 
      Germany.
FAU - Simon, Naomi M
AU  - Simon NM
AD  - New York University Grossman School of Medicine, Department of Psychiatry, New 
      York, New York, USA.
LA  - eng
GR  - K23 MH120351/MH/NIMH NIH HHS/United States
GR  - R01AT007258/AT/NCCIH NIH HHS/United States
GR  - R01 AT007258/AT/NCCIH NIH HHS/United States
GR  - K23MH120351/MH/NIMH NIH HHS/United States
GR  - R01 AT007257/AT/NCCIH NIH HHS/United States
GR  - U01 MH108168/MH/NIMH NIH HHS/United States
GR  - R01 MH128377/MH/NIMH NIH HHS/United States
GR  - R01AT007257/AT/NCCIH NIH HHS/United States
PT  - Journal Article
PT  - Randomized Controlled Trial
PT  - Research Support, N.I.H., Extramural
PT  - Research Support, Non-U.S. Gov't
PT  - Research Support, U.S. Gov't, Non-P.H.S.
DEP - 20230814
PL  - England
TA  - J Sleep Res
JT  - Journal of sleep research
JID - 9214441
SB  - IM
MH  - Adult
MH  - Humans
MH  - Female
MH  - Male
MH  - *Mindfulness
MH  - *Yoga
MH  - Sleep Quality
MH  - *Cognitive Behavioral Therapy
MH  - Anxiety Disorders/therapy/psychology
MH  - *Sleep Initiation and Maintenance Disorders/therapy
MH  - Treatment Outcome
MH  - Stress, Psychological/therapy
PMC - PMC10840983
MID - NIHMS1915438
OTO - NOTNLM
OT  - anxiety
OT  - cognitive behavioural therapy
OT  - insomnia
OT  - mechanisms
OT  - sleep
OT  - stress
OT  - yoga
COIS- All other authors report no conflicts of interest.
EDAT- 2023/08/14 06:42
MHDA- 2024/01/18 06:42
PMCR- 2025/02/01
CRDT- 2023/08/14 05:05
PHST- 2023/06/06 00:00 [revised]
PHST- 2023/04/06 00:00 [received]
PHST- 2023/06/23 00:00 [accepted]
PHST- 2025/02/01 00:00 [pmc-release]
PHST- 2024/01/18 06:42 [medline]
PHST- 2023/08/14 06:42 [pubmed]
PHST- 2023/08/14 05:05 [entrez]
AID - 10.1111/jsr.13992 [doi]
PST - ppublish
SO  - J Sleep Res. 2024 Feb;33(1):e13992. doi: 10.1111/jsr.13992. Epub 2023 Aug 14.

PMID- 37695740
OWN - NLM
STAT- MEDLINE
DCOM- 20240201
LR  - 20240222
IS  - 1477-2205 (Electronic)
IS  - 1061-5806 (Linking)
VI  - 37
IP  - 2
DP  - 2024 Mar
TI  - Cognitive predictors of stress-induced mood malleability in depression.
PG  - 278-292
LID - 10.1080/10615806.2023.2255531 [doi]
AB  - BACKGROUND & OBJECTIVES: Basic attentional control, negative biases in attention 
      and interpretation, and rumination are all cognitive processes associated with 
      depression; however, less is known about their predictive role in depressive mood 
      reactivity and -recovery in response to stress, and their relation to severity of 
      depression. DESIGN & METHODS: We experimentally induced stress based on an 
      autobiographical imagery script in a sample of 92 participants with Major 
      Depressive Disorder with or without comorbid anxiety disorders. We used simple 
      regression analysis for investigating the roles of state- and trait rumination, 
      attentional networks, and attentional and interpretation biases for predicting 
      stress-induced depressive mood reactivity and -recovery, respectively, and 
      whether they in parallel mediated the association between cognitive processes and 
      depression severity. RESULTS: Stress-induced depressive mood reactivity was 
      predicted by better orienting ability and more state rumination. Better recovery 
      was predicted by better orienting efficiency and lower negative interpretation 
      bias. Furthermore, the relation between state rumination and depression severity 
      was partially mediated by depressive mood reactivity, however limited by the lack 
      of temporal precedence in the analysis. CONCLUSIONS: We characterized the 
      relation between cognitive processes and mood malleability in response to stress. 
      Findings could refine theoretical models of depression if causality is 
      established. TRIAL REGISTRATION: ClinicalTrials.gov identifier: NCT04137367.
FAU - Bø, Ragnhild
AU  - Bø R
AUID- ORCID: 0000-0002-3809-3084
AD  - Cognitive Neuroscience Research Group, Department of Psychology, University of 
      Oslo, Oslo, Norway.
FAU - Kraft, Brage
AU  - Kraft B
AUID- ORCID: 0000-0002-1978-5501
AD  - Cognitive Neuroscience Research Group, Department of Psychology, University of 
      Oslo, Oslo, Norway.
AD  - Division of Psychiatry, Diakonhjemmet Hospital, Oslo, Norway.
FAU - Joormann, Jutta
AU  - Joormann J
AUID- ORCID: 0000-0002-5531-8513
AD  - Affect Regulation and Cognition Lab, Yale University, New Haven, CT, USA.
FAU - Jonassen, Rune
AU  - Jonassen R
AUID- ORCID: 0000-0002-5611-4635
AD  - Faculty of Health Sciences, Oslo Metropolitan University, Oslo, Norway.
FAU - Harmer, Catherine J
AU  - Harmer CJ
AUID- ORCID: 0000-0002-1609-8335
AD  - Cognitive Neuroscience Research Group, Department of Psychology, University of 
      Oslo, Oslo, Norway.
AD  - Department of Psychiatry, Oxford University, Oxford, UK.
AD  - Oxford Health NHS Foundation Trust, Warneford Hospital, Oxford, UK.
FAU - Landrø, Nils Inge
AU  - Landrø NI
AUID- ORCID: 0000-0003-0354-5148
AD  - Cognitive Neuroscience Research Group, Department of Psychology, University of 
      Oslo, Oslo, Norway.
AD  - Division of Psychiatry, Diakonhjemmet Hospital, Oslo, Norway.
LA  - eng
SI  - ClinicalTrials.gov/NCT04137367
PT  - Clinical Trial
PT  - Journal Article
PT  - Research Support, Non-U.S. Gov't
DEP - 20230911
PL  - England
TA  - Anxiety Stress Coping
JT  - Anxiety, stress, and coping
JID - 9212242
SB  - IM
MH  - Humans
MH  - Affect/physiology
MH  - Anxiety
MH  - Cognition
MH  - *Depression/psychology
MH  - *Depressive Disorder, Major/psychology
OTO - NOTNLM
OT  - Depression
OT  - cognition
OT  - mood
OT  - reactivity
OT  - recovery
OT  - stress
EDAT- 2023/09/11 18:41
MHDA- 2024/01/23 06:44
CRDT- 2023/09/11 13:02
PHST- 2024/01/23 06:44 [medline]
PHST- 2023/09/11 18:41 [pubmed]
PHST- 2023/09/11 13:02 [entrez]
AID - 10.1080/10615806.2023.2255531 [doi]
PST - ppublish
SO  - Anxiety Stress Coping. 2024 Mar;37(2):278-292. doi: 
      10.1080/10615806.2023.2255531. Epub 2023 Sep 11.

PMID- 38831557
OWN - NLM
STAT- MEDLINE
DCOM- 20241216
LR  - 20250104
IS  - 1540-7586 (Electronic)
IS  - 0734-7332 (Print)
IS  - 0734-7332 (Linking)
VI  - 43
IP  - 1
DP  - 2025
TI  - An exploration into the relationship between insomnia and repetitive negative 
      thinking among cancer survivors.
PG  - 59-72
LID - 10.1080/07347332.2024.2356193 [doi]
AB  - OBJECTIVE: Insomnia and repetitive negative thinking (RNT) are both prevalent 
      among cancer survivors, yet little work has investigated their interrelationship. 
      To explore the hypothesis that RNT and insomnia are related, we conducted 
      secondary analyses on data from a pilot clinical trial of cognitive behavioral 
      therapy for insomnia (CBT-I) for cancer survivors. METHODS: This study analyzed 
      survey data from 40 cancer survivors with insomnia who participated in a pilot 
      randomized trial of CBT-I. Correlations and linear regression models were used to 
      determine associations between aspects of RNT and related constructs (fear of 
      cancer recurrence [FCR], cancer-specific rumination, worry, and intolerance of 
      uncertainty) and sleep (insomnia and sleep quality), while accounting for 
      psychiatric symptoms such as anxiety and depression. Treatment-related change in 
      RNT was examined using a series of linear mixed models. RESULTS: Evidence for an 
      association between RNT and insomnia among cancer survivors emerged. Higher 
      levels of FCR and cancer-related rumination were correlated with more severe 
      insomnia symptoms and worse sleep quality. Notably, FCR levels predicted 
      insomnia, even after controlling for anxiety and depression. Results identified 
      potential benefits and limitations of CBT-I in addressing RNT that should be 
      examined more thoroughly in future research. CONCLUSIONS: RNT is a potential 
      target to consider in insomnia treatment for cancer survivors.
FAU - Arditte Hall, Kimberly A
AU  - Arditte Hall KA
AD  - Department of Psychology and Philosophy, Framingham State University, Framingham, 
      Massachusetts, USA.
FAU - Price, Sarah N
AU  - Price SN
AD  - Department of Social Sciences and Health Policy, Wake Forest University School of 
      Medicine, Winston-Salem, North Carolina, USA.
FAU - Lucas, Alexander R
AU  - Lucas AR
AD  - Department of Health Behavior and Policy, School of Population Health, Virginia 
      Commonwealth University, Richmond, Virginia, USA.
FAU - Park, Elyse R
AU  - Park ER
AD  - Department of Psychiatry, Harvard Medical School, Boston, Massachusetts, USA.
AD  - Department of Psychiatry, Massachusetts General Hospital, Boston, Massachusetts, 
      USA.
FAU - Wagner, Lynne I
AU  - Wagner LI
AD  - Department of Social Sciences and Health Policy, Wake Forest University School of 
      Medicine, Winston-Salem, North Carolina, USA.
FAU - Mizrach, Helen R
AU  - Mizrach HR
AD  - Department of Psychiatry, Massachusetts General Hospital, Boston, Massachusetts, 
      USA.
FAU - Werner, Michael H
AU  - Werner MH
AD  - Department of Psychology and Philosophy, Framingham State University, Framingham, 
      Massachusetts, USA.
AD  - Department of Psychiatry, Massachusetts General Hospital, Boston, Massachusetts, 
      USA.
FAU - Juhel, Brooke C
AU  - Juhel BC
AD  - Department of Psychiatry, Massachusetts General Hospital, Boston, Massachusetts, 
      USA.
FAU - Goldstein, Michael R
AU  - Goldstein MR
AD  - Department of Psychiatry, Beth Israel Deaconess Medical Center, Boston, 
      Massachusetts, USA.
FAU - Gorman, Mark J
AU  - Gorman MJ
AD  - Department of Psychiatry, Harvard Medical School, Boston, Massachusetts, USA.
AD  - Department of Psychiatry, Massachusetts General Hospital, Boston, Massachusetts, 
      USA.
FAU - Hall, Daniel L
AU  - Hall DL
AD  - Department of Psychiatry, Harvard Medical School, Boston, Massachusetts, USA.
AD  - Department of Psychiatry, Massachusetts General Hospital, Boston, Massachusetts, 
      USA.
LA  - eng
GR  - K23 AT010157/AT/NCCIH NIH HHS/United States
GR  - T32 CA122061/CA/NCI NIH HHS/United States
PT  - Journal Article
PT  - Randomized Controlled Trial
DEP - 20240603
PL  - United States
TA  - J Psychosoc Oncol
JT  - Journal of psychosocial oncology
JID - 8309337
SB  - IM
MH  - Humans
MH  - *Sleep Initiation and Maintenance Disorders/therapy/psychology
MH  - *Cancer Survivors/psychology/statistics & numerical data
MH  - Male
MH  - Female
MH  - Middle Aged
MH  - Pilot Projects
MH  - *Cognitive Behavioral Therapy
MH  - Pessimism/psychology
MH  - Aged
MH  - Adult
MH  - Rumination, Cognitive
PMC - PMC11612031
MID - NIHMS2004021
OTO - NOTNLM
OT  - Anxiety
OT  - cancer
OT  - cognitive behavioral therapy
OT  - depression
OT  - insomnia
OT  - negative thinking
OT  - oncology
OT  - survivorship
EDAT- 2024/06/04 06:42
MHDA- 2024/12/16 12:29
PMCR- 2026/01/01
CRDT- 2024/06/04 01:05
PHST- 2026/01/01 00:00 [pmc-release]
PHST- 2024/12/16 12:29 [medline]
PHST- 2024/06/04 06:42 [pubmed]
PHST- 2024/06/04 01:05 [entrez]
AID - 10.1080/07347332.2024.2356193 [doi]
PST - ppublish
SO  - J Psychosoc Oncol. 2025;43(1):59-72. doi: 10.1080/07347332.2024.2356193. Epub 
      2024 Jun 3.

PMID- 30507227
OWN - NLM
STAT- MEDLINE
DCOM- 20190218
LR  - 20201210
IS  - 1939-2117 (Electronic)
IS  - 0022-006X (Linking)
VI  - 86
IP  - 12
DP  - 2018 Dec
TI  - Interpretation training to target repetitive negative thinking in generalized 
      anxiety disorder and depression.
PG  - 1017-1030
LID - 10.1037/ccp0000310 [doi]
AB  - OBJECTIVE: Repetitive negative thinking (RNT) for example, worry in generalized 
      anxiety disorder (GAD) and rumination in depression, is often targeted during 
      psychological treatments. To test the hypothesis that negative interpretation 
      bias contributes to worry and rumination, we assessed the effects of inducing 
      more positive interpretations in reducing RNT. METHOD: Volunteers diagnosed with 
      GAD (66) or depression (65) were randomly allocated to one of two versions of 
      cognitive bias modification for interpretation (CBM-I), either with or without 
      RNT priming prior to training, or a control condition, each involving 10 
      Internet-delivered sessions. Outcome measures of interpretation bias, a 
      behavioral RNT task and self-reported worry, rumination, anxiety and depression 
      were obtained at baseline, after home-based training and at 1-month follow-up 
      (self-report questionnaires only). RESULTS: CBM-I training, across diagnostic 
      groups, promoted a more positive interpretation bias and led to reductions in 
      worry, rumination, and depressive symptoms, which were maintained at follow-up. 
      Anxiety symptoms were reduced only in the GAD group at follow-up. There were no 
      differences between CBM-I versions; brief priming of RNT did not influence CBM-I 
      effectiveness. Level of interpretation bias post training partially mediated the 
      effects of CBM-I on follow-up questionnaire scores. CONCLUSIONS: In contrast to 
      some recent failures to demonstrate improvements following Internet-delivered 
      CBM, we found that self-reported RNT and negative mood were reduced by CBM-I. 
      This is consistent with a causal role for negative interpretation bias in both 
      worry and rumination, suggesting a useful role for CBM-I within treatments for 
      anxiety and depression. (PsycINFO Database Record (c) 2018 APA, all rights 
      reserved).
FAU - Hirsch, Colette R
AU  - Hirsch CR
AUID- ORCID: 0000-0003-3579-2418
AD  - King's College London.
FAU - Krahé, Charlotte
AU  - Krahé C
AD  - King's College London.
FAU - Whyte, Jessica
AU  - Whyte J
AD  - King's College London.
FAU - Loizou, Sofia
AU  - Loizou S
AD  - King's College London.
FAU - Bridge, Livia
AU  - Bridge L
AD  - King's College London.
FAU - Norton, Sam
AU  - Norton S
AUID- ORCID: 0000-0003-1714-9963
AD  - King's College London.
FAU - Mathews, Andrew
AU  - Mathews A
AD  - Department of Psychology, University of California, Davis.
LA  - eng
PT  - Journal Article
PT  - Randomized Controlled Trial
PL  - United States
TA  - J Consult Clin Psychol
JT  - Journal of consulting and clinical psychology
JID - 0136553
SB  - IM
MH  - Adult
MH  - Anxiety Disorders/*psychology/*therapy
MH  - Cognitive Behavioral Therapy/*methods
MH  - Cues
MH  - Depressive Disorder/*psychology/*therapy
MH  - Female
MH  - Follow-Up Studies
MH  - Humans
MH  - Internet
MH  - Male
MH  - Pessimism/*psychology
MH  - Rumination, Cognitive
MH  - Self Report
MH  - Treatment Outcome
EDAT- 2018/12/07 06:00
MHDA- 2019/02/20 06:00
CRDT- 2018/12/04 06:00
PHST- 2018/12/04 06:00 [entrez]
PHST- 2018/12/07 06:00 [pubmed]
PHST- 2019/02/20 06:00 [medline]
AID - 2018-61344-006 [pii]
AID - 10.1037/ccp0000310 [doi]
PST - ppublish
SO  - J Consult Clin Psychol. 2018 Dec;86(12):1017-1030. doi: 10.1037/ccp0000310.

PMID- 36779437
OWN - NLM
STAT- MEDLINE
DCOM- 20230407
LR  - 20230421
IS  - 1651-2316 (Electronic)
IS  - 1650-6073 (Linking)
VI  - 52
IP  - 3
DP  - 2023 May
TI  - Working it out: can an acute exercise bout alleviate memory bias, rumination and 
      negative mood?
PG  - 232-245
LID - 10.1080/16506073.2022.2164349 [doi]
AB  - Although it is well known that exercise reduces depressive symptoms, the 
      underlying psychological mechanisms remain unclear. This experimental study 
      examined the acute effect of exercise on mood, and depressotypic memory bias and 
      state rumination. Trait rumination was tested as a possible moderator. A sample 
      of non-regular exercisers (N = 100) was randomized to exercise or rest. After a 
      negative mood induction, the exercise condition cycled for 24 min at moderate 
      intensity, while the rest condition rested. Negative and overgeneral memory bias, 
      as well as positive and negative affect were assessed after exercise/rest. To 
      capture the lingering of negative mood and state rumination, both were assessed 
      multiple times throughout the study. The exercise (as compared to rest) condition 
      reported more positive affect. However, no differences were found on overgeneral 
      memory bias, as well as depression-specific mood or state rumination measured 
      throughout the study. Interestingly, the exercise condition showed more negative 
      memory bias at higher levels of rumination. Individual differences in trait 
      rumination moderated the exercise-memory bias relation, such that exercise 
      increased negative memory bias at higher levels of rumination. It is possible 
      that long-term exercise protocols are necessary to change cognitive processes 
      related to depression.
FAU - Schmitter, Michèle
AU  - Schmitter M
AUID- ORCID: 0000-0002-6664-7187
AD  - Behavioural Science Institute, Radboud University Nijmegen, Thomas van 
      Aquinostraat 4, Nijmegen 6525 GD, The Netherlands.
AD  - Depression Expertise Center, Pro Persona Mental Health Care, Nijmeegsebaan 61, 
      Nijmegen 6525 DX, The Netherlands.
FAU - Vanderhasselt, Marie-Anne
AU  - Vanderhasselt MA
AUID- ORCID: 0000-0002-4045-1055
AD  - Department of Head and Skin, Ghent Experimental Psychiatry Lab, Ghent University, 
      Corneel Heymanslaan 10, Ghent 9000, Belgium.
FAU - Spijker, Jan
AU  - Spijker J
AUID- ORCID: 0000-0003-1480-9647
AD  - Behavioural Science Institute, Radboud University Nijmegen, Thomas van 
      Aquinostraat 4, Nijmegen 6525 GD, The Netherlands.
AD  - Depression Expertise Center, Pro Persona Mental Health Care, Nijmeegsebaan 61, 
      Nijmegen 6525 DX, The Netherlands.
FAU - Smits, Jasper A J
AU  - Smits JAJ
AUID- ORCID: 0000-0001-7128-9807
AD  - Department of Psychology & Institute for Mental Health Research, University of 
      Texas at Austin, 1 University Station, Austin, TX 78712, USA.
FAU - Vrijsen, Janna N
AU  - Vrijsen JN
AUID- ORCID: 0000-0002-7081-9893
AD  - Behavioural Science Institute, Radboud University Nijmegen, Thomas van 
      Aquinostraat 4, Nijmegen 6525 GD, The Netherlands.
AD  - Department of Psychiatry, Donders Institute for Brain, Cognition and Behaviour, 
      Radboud University Medical Center, Reinier Postlaan 10, Nijmegen 6525 GC, The 
      Netherlands.
LA  - eng
PT  - Journal Article
PT  - Randomized Controlled Trial
DEP - 20230213
PL  - England
TA  - Cogn Behav Ther
JT  - Cognitive behaviour therapy
JID - 101143317
SB  - IM
MH  - Humans
MH  - *Affect
MH  - *Cognition
MH  - Exercise
MH  - Depression
OTO - NOTNLM
OT  - Exercise
OT  - memory bias
OT  - mood
OT  - overgeneral memory
OT  - rumination
EDAT- 2023/02/14 06:00
MHDA- 2023/04/07 10:18
CRDT- 2023/02/13 06:23
PHST- 2023/04/07 10:18 [medline]
PHST- 2023/02/14 06:00 [pubmed]
PHST- 2023/02/13 06:23 [entrez]
AID - 10.1080/16506073.2022.2164349 [doi]
PST - ppublish
SO  - Cogn Behav Ther. 2023 May;52(3):232-245. doi: 10.1080/16506073.2022.2164349. Epub 
      2023 Feb 13.

PMID- 39227376
OWN - NLM
STAT- MEDLINE
DCOM- 20240903
LR  - 20240906
IS  - 2158-3188 (Electronic)
IS  - 2158-3188 (Linking)
VI  - 14
IP  - 1
DP  - 2024 Sep 4
TI  - Whole-brain mechanism of neurofeedback therapy: predictive modeling of 
      neurofeedback outcomes on repetitive negative thinking in depression.
PG  - 354
LID - 10.1038/s41398-024-03066-9 [doi]
LID - 354
AB  - Real-time fMRI neurofeedback (rtfMRI-NF) has emerged as a promising intervention 
      for psychiatric disorders, yet its clinical efficacy remains underexplored due to 
      an incomplete mechanistic understanding. This study aimed to delineate the 
      whole-brain mechanisms underpinning the effects of rtfMRI-NF on repetitive 
      negative thinking in depression. In a double-blind randomized controlled trial, 
      forty-three depressed individuals underwent NF training targeting the functional 
      connectivity (FC) between the posterior cingulate cortex and the right 
      temporoparietal junction, linked to rumination severity. Participants were 
      randomly assigned to active or sham groups, with the sham group receiving 
      synthesized feedback mimicking real NF signal patterns. The active group 
      demonstrated a significant reduction in brooding rumination scores (d = -1.52, 
      p < 0.001), whereas the sham group did not (d = -0.23, p = 0.503). While the 
      target FC did not show discernible training effects or group differences, 
      connectome-based predictive modeling (CPM) analysis revealed that the interaction 
      between brain activity during regulation and brain response to the feedback 
      signal was the critical factor in explaining treatment outcomes. The model 
      incorporating this interaction successfully predicted rumination changes across 
      both groups. The FCs significantly contributing to the prediction were 
      distributed across brain regions, notably the frontal control, salience network, 
      and subcortical reward processing areas. These results underscore the importance 
      of considering the interplay between brain regulation activities and brain 
      response to the feedback signal in understanding the therapeutic mechanisms of 
      rtfMRI-NF. The study affirms rtfMRI-NF's potential as a therapeutic intervention 
      for repetitive negative thinking and highlights the need for a nuanced 
      understanding of the whole-brain mechanisms contributing to its efficacy.
CI  - © 2024. The Author(s).
FAU - Misaki, Masaya
AU  - Misaki M
AUID- ORCID: 0000-0002-6829-4311
AD  - Laureate Institute for Brain Research, Tulsa, OK, USA. 
      mmisaki@laureateinstitute.org.
AD  - Oxley College of Health & Natural Sciences, The University of Tulsa, Tulsa, OK, 
      USA. mmisaki@laureateinstitute.org.
FAU - Tsuchiyagaito, Aki
AU  - Tsuchiyagaito A
AUID- ORCID: 0000-0002-7606-1745
AD  - Laureate Institute for Brain Research, Tulsa, OK, USA.
AD  - Oxley College of Health & Natural Sciences, The University of Tulsa, Tulsa, OK, 
      USA.
FAU - Guinjoan, Salvador M
AU  - Guinjoan SM
AD  - Laureate Institute for Brain Research, Tulsa, OK, USA.
AD  - Department of Psychiatry, Oklahoma University Health Sciences Center at Tulsa, 
      Tulsa, OK, USA.
FAU - Rohan, Michael L
AU  - Rohan ML
AD  - Laureate Institute for Brain Research, Tulsa, OK, USA.
FAU - Paulus, Martin P
AU  - Paulus MP
AUID- ORCID: 0000-0002-0825-3606
AD  - Laureate Institute for Brain Research, Tulsa, OK, USA.
LA  - eng
GR  - P20 GM121312/GM/NIGMS NIH HHS/United States
GR  - 1P20GM121312/U.S. Department of Health & Human Services | NIH | National 
      Institute of General Medical Sciences (NIGMS)/
PT  - Journal Article
PT  - Randomized Controlled Trial
DEP - 20240904
PL  - United States
TA  - Transl Psychiatry
JT  - Translational psychiatry
JID - 101562664
SB  - IM
MH  - Humans
MH  - *Neurofeedback/methods
MH  - Female
MH  - Male
MH  - Adult
MH  - *Magnetic Resonance Imaging
MH  - Double-Blind Method
MH  - *Connectome
MH  - Rumination, Cognitive/physiology
MH  - Gyrus Cinguli/physiopathology/diagnostic imaging
MH  - Young Adult
MH  - Middle Aged
MH  - Pessimism
MH  - Brain/physiopathology/diagnostic imaging
MH  - Depressive Disorder, Major/therapy/physiopathology/diagnostic imaging
MH  - Treatment Outcome
PMC - PMC11371824
COIS- The authors declare no competing interests.
EDAT- 2024/09/04 01:01
MHDA- 2024/09/04 01:02
PMCR- 2024/09/04
CRDT- 2024/09/03 23:15
PHST- 2023/12/19 00:00 [received]
PHST- 2024/08/23 00:00 [accepted]
PHST- 2024/08/20 00:00 [revised]
PHST- 2024/09/04 01:02 [medline]
PHST- 2024/09/04 01:01 [pubmed]
PHST- 2024/09/03 23:15 [entrez]
PHST- 2024/09/04 00:00 [pmc-release]
AID - 10.1038/s41398-024-03066-9 [pii]
AID - 3066 [pii]
AID - 10.1038/s41398-024-03066-9 [doi]
PST - epublish
SO  - Transl Psychiatry. 2024 Sep 4;14(1):354. doi: 10.1038/s41398-024-03066-9.

PMID- 37439253
OWN - NLM
STAT- MEDLINE
DCOM- 20230809
LR  - 20230809
IS  - 1469-1833 (Electronic)
IS  - 1352-4658 (Linking)
VI  - 51
IP  - 5
DP  - 2023 Sep
TI  - Effects of abstract versus concrete rumination about anger on affect.
PG  - 432-442
LID - 10.1017/S1352465823000280 [doi]
AB  - BACKGROUND: The processing-mode theory of rumination proposes that an abstract 
      mode of rumination results in more maladaptive consequences than a concrete 
      ruminative mode. It is supported by evidence mostly from the area of depression 
      and little is known of the relative consequences of abstract versus concrete 
      rumination for anger. AIMS: We investigated the differential effects of abstract 
      versus concrete rumination about anger on individuals' current affect. We 
      hypothesized that abstract rumination would increase current anger and negative 
      affect, and decrease positive affect, to a greater extent than concrete 
      rumination. METHOD: In a within-subject design, 120 participants were instructed 
      to focus on a past social event that resulted in intense anger and then to 
      ruminate about the event in both an abstract and a concrete mode, in a randomly 
      assigned order. Current anger, negative and positive affect were assessed before 
      and after each rumination phase. RESULTS: Anger and negative affect increased and 
      positive affect decreased from pre- to post-rumination. Contrary to expectations, 
      these patterns were observed irrespective of the ruminative mode induced. 
      CONCLUSIONS: This initial study does not support the hypothesis that abstract and 
      concrete rumination about anger have different consequences for current affect. 
      Replications and more extensive designs are needed.
FAU - Heinzel, Carlotta V
AU  - Heinzel CV
AUID- ORCID: 0000-0002-2619-913X
AD  - Division of Clinical Psychology and Epidemiology, Department of Psychology, 
      University of Basel, Basel, Switzerland.
FAU - Moulds, Michelle
AU  - Moulds M
AD  - School of Psychology, The University of New South Wales, Sydney, NSW 2052, 
      Australia.
FAU - Kollárik, Martin
AU  - Kollárik M
AD  - Division of Clinical Psychology and Epidemiology, Department of Psychology, 
      University of Basel, Basel, Switzerland.
FAU - Lieb, Roselind
AU  - Lieb R
AD  - Division of Clinical Psychology and Epidemiology, Department of Psychology, 
      University of Basel, Basel, Switzerland.
FAU - Wahl, Karina
AU  - Wahl K
AD  - Division of Clinical Psychology and Epidemiology, Department of Psychology, 
      University of Basel, Basel, Switzerland.
LA  - eng
PT  - Journal Article
PT  - Randomized Controlled Trial
DEP - 20230713
PL  - United States
TA  - Behav Cogn Psychother
JT  - Behavioural and cognitive psychotherapy
JID - 9418292
SB  - IM
MH  - Humans
MH  - *Anger
MH  - *Affect
OTO - NOTNLM
OT  - affect
OT  - anger
OT  - processing mode
OT  - rumination (cognitive process)
OT  - ruminative mode
EDAT- 2023/07/13 06:42
MHDA- 2023/08/09 06:43
CRDT- 2023/07/13 05:34
PHST- 2023/08/09 06:43 [medline]
PHST- 2023/07/13 06:42 [pubmed]
PHST- 2023/07/13 05:34 [entrez]
AID - S1352465823000280 [pii]
AID - 10.1017/S1352465823000280 [doi]
PST - ppublish
SO  - Behav Cogn Psychother. 2023 Sep;51(5):432-442. doi: 10.1017/S1352465823000280. 
      Epub 2023 Jul 13.

PMID- 32068424
OWN - NLM
STAT- MEDLINE
DCOM- 20200805
LR  - 20201231
IS  - 1939-2117 (Electronic)
IS  - 0022-006X (Linking)
VI  - 88
IP  - 3
DP  - 2020 Mar
TI  - Effects of modifying interpretation bias on transdiagnostic repetitive negative 
      thinking.
PG  - 226-239
LID - 10.1037/ccp0000455 [doi]
AB  - OBJECTIVE: Repetitive negative thinking (RNT; e.g., worry and rumination) is 
      common across emotional disorders, as is the tendency to generate negative 
      interpretations (interpretation bias). Ameliorating negative interpretations via 
      cognitive bias modification of interpretations (CBM-I) reduces worry/rumination, 
      and improves mood in people diagnosed with generalized anxiety disorder (GAD) or 
      depression. We investigated whether these findings generalize to high worry or 
      rumination populations, irrespective of diagnosis, and whether effects are 
      increased by enhancing emotional engagement with training with active generation 
      of positive resolutions of ambiguity and imagery. METHOD: Community volunteers 
      with excessive worry and/or rumination, who were above clinical cut-off on 
      anxiety and/or depression measures, were allocated to an active control condition 
      (n = 54), interpretation training condition with prior activation of RNT 
      (CBM_RNT; n = 54), or training condition augmented with positive outcome 
      generation and imagery (CBM_ENH; n = 53). Interpretation bias, RNT, and mood were 
      assessed before and following 10 Internet-based sessions completed within a 
      1-month period. RNT and mood questionnaires were also completed at 1-month 
      follow-up. RESULTS: After training, both forms of CBM-I (vs. control) facilitated 
      more positive interpretations and reduced negative intrusions during a worry 
      task. At 1-month follow-up, anxiety, depression, RNT, and worry in the past week 
      were lower in the CBM-I than control conditions, but not rumination or trait 
      worry. Compared with standard CBM-I, the augmented form facilitated more positive 
      interpretations, reduced negative intrusions after training, and reduced trait 
      rumination at 1-month follow-up, but it did not augment effects on trait worry, 
      anxiety or depression. CONCLUSIONS: Interpretation bias maintains transdiagnostic 
      RNT and Internet-based CBM-I can reduce longer-term RNT. (PsycINFO Database 
      Record (c) 2020 APA, all rights reserved).
FAU - Hirsch, Colette R
AU  - Hirsch CR
AUID- ORCID: 0000-0003-3579-2418
AD  - Department of Psychology, Institute of Psychiatry, Psychology and Neuroscience, 
      King's College London.
FAU - Krahé, Charlotte
AU  - Krahé C
AD  - Department of Psychology, Institute of Psychiatry, Psychology and Neuroscience, 
      King's College London.
FAU - Whyte, Jessica
AU  - Whyte J
AD  - Department of Psychology, Institute of Psychiatry, Psychology and Neuroscience, 
      King's College London.
FAU - Bridge, Livia
AU  - Bridge L
AD  - Department of Psychology, Institute of Psychiatry, Psychology and Neuroscience, 
      King's College London.
FAU - Loizou, Sofia
AU  - Loizou S
AD  - Department of Psychology, Institute of Psychiatry, Psychology and Neuroscience, 
      King's College London.
FAU - Norton, Sam
AU  - Norton S
AUID- ORCID: 0000-0003-1714-9963
AD  - Department of Psychology, Institute of Psychiatry, Psychology and Neuroscience, 
      King's College London.
FAU - Mathews, Andrew
AU  - Mathews A
AD  - Department of Psychology, University of California, Davis.
LA  - eng
GR  - National Institute for Health Research/
GR  - Mental Health Biomedical Research Centre at South London/
GR  - King's College London/
GR  - Maudsley NHS Foundation Trust/
PT  - Journal Article
PT  - Randomized Controlled Trial
PL  - United States
TA  - J Consult Clin Psychol
JT  - Journal of consulting and clinical psychology
JID - 0136553
SB  - IM
MH  - Adult
MH  - Affect/physiology
MH  - Anxiety/psychology/*therapy
MH  - Anxiety Disorders/psychology/*therapy
MH  - Female
MH  - Humans
MH  - Male
MH  - Pessimism/*psychology
MH  - Rumination, Cognitive/*physiology
MH  - Surveys and Questionnaires
MH  - Treatment Outcome
EDAT- 2020/02/19 06:00
MHDA- 2020/08/06 06:00
CRDT- 2020/02/19 06:00
PHST- 2020/02/19 06:00 [entrez]
PHST- 2020/02/19 06:00 [pubmed]
PHST- 2020/08/06 06:00 [medline]
AID - 2020-10232-004 [pii]
AID - 10.1037/ccp0000455 [doi]
PST - ppublish
SO  - J Consult Clin Psychol. 2020 Mar;88(3):226-239. doi: 10.1037/ccp0000455.

PMID- 25840467
OWN - NLM
STAT- MEDLINE
DCOM- 20160524
LR  - 20191210
IS  - 1873-7943 (Electronic)
IS  - 0005-7916 (Linking)
VI  - 49
IP  - Pt A
DP  - 2015 Dec
TI  - Rumination: Cognitive consequences of training to inhibit the negative.
PG  - 76-83
LID - S0005-7916(15)00039-7 [pii]
LID - 10.1016/j.jbtep.2015.01.010 [doi]
AB  - BACKGROUND AND OBJECTIVES: To explore cognitive factors in ruminative thinking, 
      we assessed the effect of a single-session of inhibition training on subsequent 
      biases in attention and interpretation. METHODS: We randomly assigned 
      participants to either inhibit or attend to negative stimuli. Inhibition was 
      assessed by using assessment trials embedded throughout the training, and 
      interpretation bias was assessed following the training. RESULTS: Trait 
      rumination moderated training effects on both measures. Low ruminators in the 
      inhibition-training condition maintained their level of inhibition of negative 
      stimuli, but those in the attention-training condition showed a non-significant 
      trend for decreased inhibition. Participants also showed a transfer-congruent 
      tendency in interpretation bias, with reduced bias by those trained to inhibit 
      negative stimuli, compared to those trained to attend to negative stimuli. In 
      contrast, high ruminators in the inhibition training condition showed a 
      training-incongruent decrease in inhibition of negative stimuli, but no change in 
      inhibition when trained to attend to negative stimuli. No effects of the training 
      on interpretation bias were observed among high ruminators. Finally, the training 
      did not affect subsequent measures of mood or state rumination, even when trait 
      rumination scores were taken into account. LIMITATIONS: This study used a single 
      session of inhibition training rather than a multi-session training, and this may 
      explain the null effects among high ruminators. CONCLUSIONS: Findings highlight 
      the critical role that trait rumination plays in moderating the effect of 
      inhibition training. Our results suggest that inhibition training may provide an 
      effective technique to change inhibition bias and later interpretation bias.
CI  - Copyright © 2015 Elsevier Ltd. All rights reserved.
FAU - Daches, Shimrit
AU  - Daches S
AD  - School of Education, Hebrew University, Israel. Electronic address: 
      Shimrit.daches@mail.huji.ac.il.
FAU - Mor, Nilly
AU  - Mor N
AD  - School of Education, Hebrew University, Israel. Electronic address: 
      nilly.mor@mail.huji.ac.il.
FAU - Hertel, Paula
AU  - Hertel P
AD  - Trinity University, Israel.
LA  - eng
PT  - Journal Article
PT  - Randomized Controlled Trial
PT  - Research Support, Non-U.S. Gov't
PT  - Research Support, U.S. Gov't, Non-P.H.S.
DEP - 20150320
PL  - Netherlands
TA  - J Behav Ther Exp Psychiatry
JT  - Journal of behavior therapy and experimental psychiatry
JID - 0245075
SB  - IM
MH  - Adolescent
MH  - Affect
MH  - Analysis of Variance
MH  - Attention/*physiology
MH  - *Bias
MH  - Cognitive Behavioral Therapy/*methods
MH  - Feeding and Eating Disorders of Childhood/*rehabilitation
MH  - Female
MH  - Humans
MH  - *Inhibition, Psychological
MH  - Male
MH  - Psychiatric Status Rating Scales
MH  - Reaction Time
MH  - Self Report
MH  - Transfer, Psychology
MH  - Vocabulary
MH  - Young Adult
OTO - NOTNLM
OT  - CBM
OT  - Inhibition
OT  - Interpretation
OT  - Rumination
EDAT- 2015/04/05 06:00
MHDA- 2016/05/25 06:00
CRDT- 2015/04/05 06:00
PHST- 2014/04/28 00:00 [received]
PHST- 2014/11/17 00:00 [revised]
PHST- 2015/01/27 00:00 [accepted]
PHST- 2015/04/05 06:00 [entrez]
PHST- 2015/04/05 06:00 [pubmed]
PHST- 2016/05/25 06:00 [medline]
AID - S0005-7916(15)00039-7 [pii]
AID - 10.1016/j.jbtep.2015.01.010 [doi]
PST - ppublish
SO  - J Behav Ther Exp Psychiatry. 2015 Dec;49(Pt A):76-83. doi: 
      10.1016/j.jbtep.2015.01.010. Epub 2015 Mar 20.

PMID- 36641981
OWN - NLM
STAT- MEDLINE
DCOM- 20230202
LR  - 20240202
IS  - 1873-622X (Electronic)
IS  - 0005-7967 (Print)
IS  - 0005-7967 (Linking)
VI  - 161
DP  - 2023 Feb
TI  - Impaired disengagement from worry: Dissociating the impacts of valence and 
      internally-directed attention.
PG  - 104242
LID - S0005-7967(22)00213-3 [pii]
LID - 10.1016/j.brat.2022.104242 [doi]
AB  - Worry is a repetitive, negative thought process that is widely experienced as 
      difficult to control. Despite the adverse effects of uncontrollable worry on 
      academic and other role functioning, the mechanisms by which worry becomes 
      uncontrollable remain poorly understood. Previous experimental work has 
      historically emphasized valence (negative versus positive or neutral). However, 
      contemporary cognitive neuroscience also distinguishes between 
      internally-directed attention (e.g., to thoughts) and externally-directed 
      attention (e.g., to perceptual stimuli). To date, no studies have experimentally 
      examined potential dissociable contributions of valence versus attentional 
      direction to impaired disengagement from worry. In a 2 (negative or neutral 
      valence) x 2 (internal or external attention) between-subjects, experimental and 
      prospective design (https://osf.io/vdyfn/), participants (N = 200) completed 
      alternating blocks of a randomly-assigned attention manipulation and validated 
      sustained attention task. Participants also rated trait worry and distress during 
      the experimental session (T1) and a naturalistic stressor (the week before 
      finals; T2). There was a main effect, such that internally-directed attention 
      impaired sustained attention (increased commission errors). Worry (internal x 
      negative) also impaired sustained attention (faster and less accurate responding) 
      in planned group contrasts. Trait worry did not moderate these effects. Sustained 
      attention at T1 did not predict distress or worry during the T2 stressor. These 
      findings augment the literature on the attentional consequences of worry and 
      replicate and extend previous findings of altered speed-accuracy tradeoffs 
      following experimentally-induced worry. We also find evidence for impaired 
      disengagement from internally-directed (versus externally-directed) attention, 
      which may help to explain impaired disengagement from related forms of 
      perseverative thought (e.g., rumination).
CI  - Copyright © 2022 Elsevier Ltd. All rights reserved.
FAU - Caulfield, Mary K
AU  - Caulfield MK
AD  - Department of Psychology, University of Pittsburgh, United States.
FAU - Hallion, Lauren S
AU  - Hallion LS
AD  - Department of Psychology, University of Pittsburgh, United States. Electronic 
      address: hallion@pitt.edu.
LA  - eng
GR  - K01 MH116328/MH/NIMH NIH HHS/United States
PT  - Journal Article
PT  - Randomized Controlled Trial
PT  - Research Support, N.I.H., Extramural
DEP - 20221209
PL  - England
TA  - Behav Res Ther
JT  - Behaviour research and therapy
JID - 0372477
SB  - IM
MH  - Humans
MH  - *Anxiety/psychology
MH  - *Attention/physiology
PMC - PMC9892290
MID - NIHMS1865472
COIS- Declaration of competing interest The authors do not have any conflicts of 
      interest to declare.
EDAT- 2023/01/16 06:00
MHDA- 2023/02/01 06:00
PMCR- 2024/02/01
CRDT- 2023/01/15 18:16
PHST- 2022/03/25 00:00 [received]
PHST- 2022/07/30 00:00 [revised]
PHST- 2022/12/07 00:00 [accepted]
PHST- 2023/01/16 06:00 [pubmed]
PHST- 2023/02/01 06:00 [medline]
PHST- 2023/01/15 18:16 [entrez]
PHST- 2024/02/01 00:00 [pmc-release]
AID - S0005-7967(22)00213-3 [pii]
AID - 10.1016/j.brat.2022.104242 [doi]
PST - ppublish
SO  - Behav Res Ther. 2023 Feb;161:104242. doi: 10.1016/j.brat.2022.104242. Epub 2022 
      Dec 9.

PMID- 36787997
OWN - NLM
STAT- MEDLINE
DCOM- 20230216
LR  - 20230403
IS  - 1938-887X (Electronic)
IS  - 0889-8391 (Linking)
VI  - 37
IP  - 1
DP  - 2023 Feb 1
TI  - Does Using a Mindfulness App Reduce Anxiety and Worry? A Randomized-Controlled 
      Trial.
PG  - 26-42
LID - 10.1891/JCPSY-D-20-00058 [doi]
AB  - Objectives: the availability of smartphone-based mindfulness training 
      applications (apps) may circumvent many barriers to receiving in-person help, but 
      little controlled research has been conducted on them. This study sought to 
      evaluate the effectiveness of a widely used -mindfulness training app, Headspace, 
      at reducing anxiety and worry. Methods: this study used a randomized-controlled 
      design to examine the app using a 3 (Time; baseline, 4 weeks, 8 weeks) × 2 
      (Access; immediate, delayed for 4 weeks) design. Participants who reported 
      moderate to high anxiety or worry were randomly assigned to receive 
      -either -immediate access or delayed access to the app. For null hypothesis 
      significance testing (NHST), analyses of variance were used to test the 
      hypotheses that app access for 4 and 8 weeks would reduce anxiety and worry as 
      compared to waitlist or baseline and that app access for 8 weeks would reduce 
      anxiety and worry as compared to 4 weeks. Bayes estimates were used to -determine 
      the level of evidence for the hypothesis that app access reduces anxiety and 
      worry. Results: four weeks of app access significantly reduced anxiety symptoms, 
      as did 8 weeks, but NHST indicated there were no significant difference between 4 
      and 8 weeks of access. We failed to reject the null for the analysis of variance 
      on worry, but Bayesian estimates indicated substantial evidence for the 
      hypothesis that the mindfulness training app reduces worry. Conclusions: this 
      research shows that using Headspace can reduce anxiety and worry, but that there 
      does not appear to be a consistent dose relation.
CI  - © Copyright 2023 Springer Publishing Company, LLC.
FAU - Abbott, Deah
AU  - Abbott D
AD  - University of Central Oklahoma, Edmond, Oklahoma, USA clack@uco.edu.
FAU - Lack, Caleb W
AU  - Lack CW
AD  - University of Central Oklahoma, Edmond, Oklahoma, USA.
FAU - Anderson, Page
AU  - Anderson P
AD  - Georgia State University, Department of Psychology, Atlanta, Georgia, USA.
LA  - eng
PT  - Journal Article
PT  - Randomized Controlled Trial
PL  - United States
TA  - J Cogn Psychother
JT  - Journal of cognitive psychotherapy
JID - 8806397
SB  - IM
MH  - Humans
MH  - *Mindfulness
MH  - Bayes Theorem
MH  - Anxiety/therapy
MH  - *Mobile Applications
MH  - Anxiety Disorders
OTO - NOTNLM
OT  - Bayes
OT  - anxiety
OT  - mHealth
OT  - mindfulness
OT  - technology
OT  - worry
EDAT- 2023/02/15 06:00
MHDA- 2023/02/17 06:00
CRDT- 2023/02/14 21:13
PHST- 2023/02/14 21:13 [entrez]
PHST- 2023/02/15 06:00 [pubmed]
PHST- 2023/02/17 06:00 [medline]
AID - 37/1/26 [pii]
AID - 10.1891/JCPSY-D-20-00058 [doi]
PST - ppublish
SO  - J Cogn Psychother. 2023 Feb 1;37(1):26-42. doi: 10.1891/JCPSY-D-20-00058.

PMID- 33395979
OWN - NLM
STAT- MEDLINE
DCOM- 20210625
LR  - 20220531
IS  - 2213-1582 (Electronic)
IS  - 2213-1582 (Linking)
VI  - 28
DP  - 2020
TI  - Emotional working memory training reduces rumination and alters the EEG 
      microstate in anxious individuals.
PG  - 102488
LID - S2213-1582(20)30325-9 [pii]
LID - 10.1016/j.nicl.2020.102488 [doi]
LID - 102488
AB  - Rumination is an important etiological factor of anxiety pathology, with its 
      mechanism related to the deficit of working memory. The current study examined 
      whether working memory training (WM-T) and emotional working memory training 
      (EWM-T) could reduce rumination in anxious individuals. The participants with 
      high trait anxiety underwent 21 days of mobile applications-based WM-T (n = 34), 
      EWM-T (n = 36) or placebo control (n = 36), with questionnaires, cognitive tasks, 
      and resting electroencephalogram (EEG) as the pre-post-test indicators. The 
      results revealed that two training groups obtained comparable operation span 
      increases (WM-T: d = 0.53; EWM-T: d = 0.65), updating improvement (WM-T: 
      d = 0.43; EWM-T: d = 0.60) and shifting improvement (WM-T: d = 0.49; EWM-T: 
      d = 0.72). Furthermore, compared to the control group, the EWM-T showed 
      significant self-reported rumination reduction (d = 0.69), increased inhibition 
      ability (d = 0.72), as well as modification of resting EEG microstate C 
      parameters (Duration C: d = 0.42, Coverage C: d = 0.39), which were closely 
      related to rumination level (r ~ 0.4). The WM-T group also showed the potential 
      to reduced self-reported rumination (d = 0.45), but with the absence of the 
      observable inhibition improvement and resting EEG changes. The correlation 
      analysis suggested that the emotional benefits of WM-T depending more on improved 
      updating and shifting, and that of EWM-T depending more on improved inhibition 
      ability. The advantage to add emotional distractions into general working memory 
      training for targeting rumination related anxiety has been discussed.
CI  - Copyright © 2020. Published by Elsevier Inc.
FAU - Pan, Dong-Ni
AU  - Pan DN
AD  - Key Laboratory of Mental Health, Institute of Psychology, Chinese Academy of 
      Sciences, Beijing 100101, China; Department of Psychology, University of Chinese 
      Academy of Sciences, Beijing 10049, China.
FAU - Hoid, Delhii
AU  - Hoid D
AD  - Key Laboratory of Mental Health, Institute of Psychology, Chinese Academy of 
      Sciences, Beijing 100101, China; Department of Psychology, University of Chinese 
      Academy of Sciences, Beijing 10049, China.
FAU - Gu, Ruo-Lei
AU  - Gu RL
AD  - Key Laboratory of Mental Health, Institute of Psychology, Chinese Academy of 
      Sciences, Beijing 100101, China; Department of Psychology, University of Chinese 
      Academy of Sciences, Beijing 10049, China.
FAU - Li, Xuebing
AU  - Li X
AD  - Key Laboratory of Mental Health, Institute of Psychology, Chinese Academy of 
      Sciences, Beijing 100101, China; Department of Psychology, University of Chinese 
      Academy of Sciences, Beijing 10049, China. Electronic address: lixb@psych.ac.cn.
LA  - eng
PT  - Journal Article
PT  - Randomized Controlled Trial
PT  - Research Support, Non-U.S. Gov't
DEP - 20201103
PL  - Netherlands
TA  - Neuroimage Clin
JT  - NeuroImage. Clinical
JID - 101597070
SB  - IM
MH  - *Anxiety
MH  - Electroencephalography
MH  - Emotions
MH  - Humans
MH  - Learning
MH  - *Memory, Short-Term
PMC - PMC7689328
OTO - NOTNLM
OT  - Anxiety
OT  - Resting EEG microstate
OT  - Rumination
OT  - Working memory training
COIS- The authors declare that they have no known competing financial interests or 
      personal relationships that could have appeared to influence the work reported in 
      this paper.
EDAT- 2021/01/06 06:00
MHDA- 2021/06/29 06:00
PMCR- 2020/11/03
CRDT- 2021/01/05 01:07
PHST- 2020/09/30 00:00 [received]
PHST- 2020/10/26 00:00 [accepted]
PHST- 2021/01/05 01:07 [entrez]
PHST- 2021/01/06 06:00 [pubmed]
PHST- 2021/06/29 06:00 [medline]
PHST- 2020/11/03 00:00 [pmc-release]
AID - S2213-1582(20)30325-9 [pii]
AID - 102488 [pii]
AID - 10.1016/j.nicl.2020.102488 [doi]
PST - ppublish
SO  - Neuroimage Clin. 2020;28:102488. doi: 10.1016/j.nicl.2020.102488. Epub 2020 Nov 
      3.

PMID- 38073271
OWN - NLM
STAT- MEDLINE
DCOM- 20240501
LR  - 20240531
IS  - 1758-0854 (Electronic)
IS  - 1758-0854 (Linking)
VI  - 16
IP  - 2
DP  - 2024 May
TI  - Efficacy of Internet-based rumination-focused cognitive behavioral therapy and 
      mindfulness-based intervention with guided support in reducing risks of 
      depression and anxiety: A randomized controlled trial.
PG  - 696-722
LID - 10.1111/aphw.12512 [doi]
AB  - Rumination and worry are common risk factors of depression and anxiety. 
      Internet-based transdiagnostic interventions targeting individuals with these 
      specific risks may be an effective way to prevent depression and anxiety. This 
      three-arm randomized controlled trial compared the efficacy of Internet-based 
      rumination-focused cognitive behavioral therapy (RFCBT), mindfulness-based 
      intervention (MBI), and psychoeducation (EDU) control among 256 at-risk 
      individuals. Participants' levels of rumination, worry, depressive, and anxiety 
      symptoms were assessed at post-intervention (6 weeks), 3-month, and 9-month 
      follow-ups. Linear mixed model analysis results showed similar levels of 
      improvement in all outcomes across the three conditions. Changes in rumination 
      differed comparing RFCBT and MBI, where a significant reduction in rumination was 
      noted at a 3-month follow-up among participants in RFCBT, and no significant 
      long-term effect among participants in MBI was noted at a 9-month follow-up. All 
      three conditions showed similar reductions in risks and symptoms, implying that 
      the two active interventions were not superior to EDU control. The high attrition 
      at follow-ups suggested a need to exercise caution when interpreting the 
      findings. Future studies should tease apart placebo effect and identify ways to 
      improve adherence.
CI  - © 2023 The Authors. Applied Psychology: Health and Well‐Being published by John 
      Wiley & Sons Ltd on behalf of International Association of Applied Psychology.
FAU - Mak, Winnie W S
AU  - Mak WWS
AUID- ORCID: 0000-0002-9714-7847
AD  - Department of Psychology, The Chinese University of Hong Kong, Shatin, Hong Kong.
FAU - Tong, Alan C Y
AU  - Tong ACY
AUID- ORCID: 0000-0002-3158-0939
AD  - Department of Psychology, The Chinese University of Hong Kong, Shatin, Hong Kong.
FAU - Fu, Amanda C M
AU  - Fu ACM
AD  - Department of Psychology, The Chinese University of Hong Kong, Shatin, Hong Kong.
FAU - Leung, Ivy W Y
AU  - Leung IWY
AD  - Department of Psychology, The Chinese University of Hong Kong, Shatin, Hong Kong.
FAU - Jung, Olivia H C
AU  - Jung OHC
AD  - Department of Psychology, The Chinese University of Hong Kong, Shatin, Hong Kong.
FAU - Watkins, Edward R
AU  - Watkins ER
AUID- ORCID: 0000-0002-2432-5577
AD  - Department of Psychology, University of Exeter, Exeter, UK.
FAU - Lui, Wacy W S
AU  - Lui WWS
AUID- ORCID: 0000-0003-1006-1707
AD  - Center for Personal Growth and Crisis Intervention of the Corporate Clinical 
      Psychology Services, Hospital Authority, Ma Tau Wai, Hong Kong.
LA  - eng
GR  - Ref.No.12130711/Health and Medical Research Fund of Hong Kong SAR/
PT  - Journal Article
PT  - Randomized Controlled Trial
DEP - 20231210
PL  - England
TA  - Appl Psychol Health Well Being
JT  - Applied psychology. Health and well-being
JID - 101502957
SB  - IM
MH  - Humans
MH  - *Mindfulness/methods
MH  - Female
MH  - Male
MH  - *Cognitive Behavioral Therapy/methods
MH  - Adult
MH  - *Rumination, Cognitive
MH  - *Depression/therapy/prevention & control
MH  - *Anxiety/therapy/prevention & control
MH  - Young Adult
MH  - Treatment Outcome
MH  - Internet
MH  - Middle Aged
MH  - Follow-Up Studies
MH  - Internet-Based Intervention
OTO - NOTNLM
OT  - anxiety
OT  - cognitive behavioral therapy
OT  - depression
OT  - mindfulness
OT  - rumination
OT  - selective prevention
OT  - transdiagnostic risks
OT  - worry
EDAT- 2023/12/11 06:45
MHDA- 2024/05/01 13:32
CRDT- 2023/12/11 02:32
PHST- 2023/08/09 00:00 [received]
PHST- 2023/11/06 00:00 [accepted]
PHST- 2024/05/01 13:32 [medline]
PHST- 2023/12/11 06:45 [pubmed]
PHST- 2023/12/11 02:32 [entrez]
AID - 10.1111/aphw.12512 [doi]
PST - ppublish
SO  - Appl Psychol Health Well Being. 2024 May;16(2):696-722. doi: 10.1111/aphw.12512. 
      Epub 2023 Dec 10.

PMID- 36041991
OWN - NLM
STAT- MEDLINE
DCOM- 20221108
LR  - 20230211
IS  - 2044-8341 (Electronic)
IS  - 1476-0835 (Linking)
VI  - 95
IP  - 4
DP  - 2022 Dec
TI  - The emotional impact of self-criticism on self-reflection and rumination.
PG  - 1126-1139
LID - 10.1111/papt.12422 [doi]
AB  - OBJECTIVES: The goals of this study were to determine whether self-reflection is 
      a beneficial exercise for highly self-critical individuals and to examine the 
      effects of self-focused thought including reflection and rumination on mood. This 
      was investigated by measuring the levels of self-criticism, as well as mood 
      before and after exposure to a reflective prompt or a ruminative prompt. DESIGN: 
      Experimental design with random assignment to reflection, rumination or control 
      groups. METHODS: 243 participants from a sample recruited on prolific provided 
      demographic information and completed measures of current mood and 
      self-criticism. All participants were then asked to remember a time they made a 
      mistake that had a significant impact on them and describe the mistake briefly. 
      Participants were then randomly assigned to a self-focus condition (reflection, 
      rumination or control). After being assigned and completing the prompt, their 
      mood was measured again. RESULTS: Hierarchical multiple regressions were used to 
      measure the potential combined effects of self-criticism and self-focused thought 
      on change in emotion. The results showed that participants with high levels of 
      maladaptive self-criticism (hated self-subscale) experienced a significant 
      decrease in negative emotions, indicating improved mood. CONCLUSIONS: This 
      suggests that reflection may be a beneficial exercise for highly self-critical 
      individuals. Participants in the rumination group experienced no significant 
      change in emotion, indicating how rumination can perpetuate negative affect and 
      is therefore an important issue to be addressed in psychotherapy.
CI  - © 2022 The British Psychological Society.
FAU - Dunn, Nicole A
AU  - Dunn NA
AUID- ORCID: 0000-0002-1600-9064
AD  - Department of Psychology, Rollins College, Winter Park, Florida, USA.
FAU - Luchner, Andrew F
AU  - Luchner AF
AD  - Department of Psychology, Rollins College, Winter Park, Florida, USA.
LA  - eng
PT  - Journal Article
PT  - Randomized Controlled Trial
DEP - 20220830
PL  - England
TA  - Psychol Psychother
JT  - Psychology and psychotherapy
JID - 101135751
SB  - IM
MH  - Humans
MH  - *Self-Assessment
MH  - *Emotions
MH  - Affect
MH  - Mental Recall
OTO - NOTNLM
OT  - reflection
OT  - rumination
OT  - self-criticism
EDAT- 2022/08/31 06:00
MHDA- 2022/11/09 06:00
CRDT- 2022/08/30 22:15
PHST- 2021/06/17 00:00 [received]
PHST- 2022/07/23 00:00 [accepted]
PHST- 2022/08/31 06:00 [pubmed]
PHST- 2022/11/09 06:00 [medline]
PHST- 2022/08/30 22:15 [entrez]
AID - 10.1111/papt.12422 [doi]
PST - ppublish
SO  - Psychol Psychother. 2022 Dec;95(4):1126-1139. doi: 10.1111/papt.12422. Epub 2022 
      Aug 30.

PMID- 38060020
OWN - NLM
STAT- MEDLINE
DCOM- 20240523
LR  - 20240710
IS  - 1931-1516 (Electronic)
IS  - 1528-3542 (Linking)
VI  - 24
IP  - 4
DP  - 2024 Jun
TI  - Emotion regulation training for adolescents with major depression: Results from a 
      randomized controlled trial.
PG  - 975-991
LID - 10.1037/emo0001328 [doi]
AB  - Difficulties in emotion regulation (ER) are thought to contribute to the 
      development and maintenance of major depression (MD) in adolescents. In healthy 
      adults, a task-based training of ER has previously proven effective to reduce 
      stress, but no such studies are available for MD. It is also unclear whether 
      findings can be generalized onto adolescent populations. The final sample 
      consisted of n = 70 adolescents with MD, who were randomized to a task-based ER 
      training (n = 36) or a control training (n = 34). Across four sessions, the ER 
      group was trained to downregulate negative affect to negative images via 
      reappraisal, while the control group was instructed to attend the images. 
      Rumination, stress-, and affect-related measures were assessed as primary 
      outcomes, behavioral and neurophysiological responses (late positive potential, 
      LPP), as secondary outcomes. The trial was preregistered at clinicaltrials.gov 
      (NCT03957850). While there was no significant differential effect of the ER 
      training on primary outcomes, we found small to moderate effects on rumination in 
      the ER group, but not the control group. During reappraisal (compared to attend), 
      the ER group showed an unexpected increase of the LPP during the first, but not 
      during later training sessions. Although replication in large, multicenter trials 
      is needed, our findings on effect sizes suggest that ER training might be 
      promising to decrease rumination in adolescent MD. The LPP increase at the first 
      session may represent cognitive effort, which was successfully reduced over the 
      sessions. Future studies should research whether training effects transfer to 
      daily life and are durable over a longer time period. (PsycInfo Database Record 
      (c) 2024 APA, all rights reserved).
FAU - Zsigo, Carolin
AU  - Zsigo C
AUID- ORCID: 0000-0003-1174-5422
AD  - Department of Child and Adolescent Psychiatry, Psychosomatics and Psychotherapy, 
      LMU Hospital Munich.
FAU - Feldmann, Lisa
AU  - Feldmann L
AD  - Department of Child and Adolescent Psychiatry, Psychosomatics and Psychotherapy, 
      LMU Hospital Munich.
FAU - Oort, Frans
AU  - Oort F
AD  - Research Institute of Child Development and Education, Faculty of Social and 
      Behavioural Sciences, University of Amsterdam.
FAU - Piechaczek, Charlotte
AU  - Piechaczek C
AD  - Department of Child and Adolescent Psychiatry, Psychosomatics and Psychotherapy, 
      LMU Hospital Munich.
FAU - Bartling, Jürgen
AU  - Bartling J
AD  - Department of Child and Adolescent Psychiatry, Psychosomatics and Psychotherapy, 
      LMU Hospital Munich.
FAU - Schulte-Rüther, Martin
AU  - Schulte-Rüther M
AD  - Department of Child and Adolescent Psychiatry, Psychosomatics, and Psychotherapy, 
      RWTH Aachen University.
FAU - Wachinger, Christian
AU  - Wachinger C
AD  - Department of Child and Adolescent Psychiatry, Psychosomatics and Psychotherapy, 
      LMU Hospital Munich.
FAU - Schulte-Körne, Gerd
AU  - Schulte-Körne G
AD  - Department of Child and Adolescent Psychiatry, Psychosomatics and Psychotherapy, 
      LMU Hospital Munich.
FAU - Greimel, Ellen
AU  - Greimel E
AD  - Department of Child and Adolescent Psychiatry, Psychosomatics and Psychotherapy, 
      LMU Hospital Munich.
LA  - eng
SI  - ClinicalTrials.gov/NCT03957850
GR  - Deutsche Forschungsgemeinschaft/
PT  - Journal Article
PT  - Randomized Controlled Trial
DEP - 20231207
PL  - United States
TA  - Emotion
JT  - Emotion (Washington, D.C.)
JID - 101125678
SB  - IM
MH  - Humans
MH  - Adolescent
MH  - *Depressive Disorder, Major/physiopathology/therapy
MH  - *Emotional Regulation/physiology
MH  - Female
MH  - Male
MH  - Rumination, Cognitive/physiology
EDAT- 2023/12/07 12:42
MHDA- 2024/05/23 12:43
CRDT- 2023/12/07 11:08
PHST- 2024/05/23 12:43 [medline]
PHST- 2023/12/07 12:42 [pubmed]
PHST- 2023/12/07 11:08 [entrez]
AID - 2024-33591-001 [pii]
AID - 10.1037/emo0001328 [doi]
PST - ppublish
SO  - Emotion. 2024 Jun;24(4):975-991. doi: 10.1037/emo0001328. Epub 2023 Dec 7.

PMID- 37873941
OWN - NLM
STAT- MEDLINE
DCOM- 20240604
LR  - 20240604
IS  - 1477-2205 (Electronic)
IS  - 1061-5806 (Linking)
VI  - 37
IP  - 4
DP  - 2024 Jul
TI  - An examination of worry and self-distancing as coping strategies for 
      anxiety-provoking experiences in individuals high in worry.
PG  - 515-528
LID - 10.1080/10615806.2023.2270417 [doi]
AB  - OBJECTIVES: This preliminary online study investigated the short-term effects of 
      self-distancing, worry, and distraction on anxiety and worry-related appraisals 
      among individuals high in worry. DESIGN AND METHODS: N = 104 community members 
      high in trait worry were randomly assigned to think about a personally identified 
      worry-provoking situation using self-distancing (SC), worry (WC), or distraction 
      (DC). Participants rated their anxiety (Visual Analogue Scale for Anxiety) and 
      appraisals of the situation (Perceived Probability, Coping, and Cost Questions) 
      at post-task and one-day follow-up. RESULTS: Mixed factorial ANOVAs revealed an 
      increase in anxiety within the WC (d = .475) and no difference in anxiety within 
      the SC (d = .010) from pre- to post-task. There was no difference in anxiety 
      within the DC (p = .177). Participants within the SC reported a decrease in the 
      perceived cost associated with their identified situation from pre- to post-task 
      (d = .424), which was maintained at one-day follow-up (d = .034). Participants 
      reported an increase in perceived ability to cope from post-task to one-day 
      follow-up (d = .236), and from pre-task to one-day follow-up (d = .338), 
      regardless of condition. CONCLUSIONS: Self-distancing may prevent increases in 
      anxiety and catastrophizing while reflecting on a feared situation.
FAU - Vieira, Jenna L
AU  - Vieira JL
AD  - Department of Psychology, Toronto Metropolitan University, Toronto, Canada.
FAU - Malivoire, Bailee L
AU  - Malivoire BL
AD  - Department of Psychology, Toronto Metropolitan University, Toronto, Canada.
FAU - Koerner, Naomi
AU  - Koerner N
AD  - Department of Psychology, Toronto Metropolitan University, Toronto, Canada.
FAU - Sumantry, David
AU  - Sumantry D
AD  - Department of Psychology, Toronto Metropolitan University, Toronto, Canada.
LA  - eng
PT  - Journal Article
PT  - Randomized Controlled Trial
DEP - 20231024
PL  - England
TA  - Anxiety Stress Coping
JT  - Anxiety, stress, and coping
JID - 9212242
SB  - IM
MH  - Humans
MH  - Female
MH  - Male
MH  - *Adaptation, Psychological
MH  - Adult
MH  - *Anxiety/psychology
MH  - Young Adult
MH  - Middle Aged
MH  - Adolescent
MH  - Surveys and Questionnaires
MH  - Coping Skills
OTO - NOTNLM
OT  - anxiety
OT  - appraisal
OT  - coping
OT  - self-distancing
OT  - worry
EDAT- 2023/10/24 12:42
MHDA- 2024/06/04 06:42
CRDT- 2023/10/24 07:03
PHST- 2024/06/04 06:42 [medline]
PHST- 2023/10/24 12:42 [pubmed]
PHST- 2023/10/24 07:03 [entrez]
AID - 10.1080/10615806.2023.2270417 [doi]
PST - ppublish
SO  - Anxiety Stress Coping. 2024 Jul;37(4):515-528. doi: 
      10.1080/10615806.2023.2270417. Epub 2023 Oct 24.

PMID- 33635385
OWN - NLM
STAT- MEDLINE
DCOM- 20210601
LR  - 20210731
IS  - 1432-2072 (Electronic)
IS  - 0033-3158 (Print)
IS  - 0033-3158 (Linking)
VI  - 238
IP  - 6
DP  - 2021 Jun
TI  - The acute effects of alcohol on state rumination in the laboratory.
PG  - 1671-1686
LID - 10.1007/s00213-021-05802-1 [doi]
AB  - RATIONALE: Rumination is a repetitive, negative, self-focused thinking style 
      associated with various forms of psychopathology. Recent studies suggest that 
      rumination increases craving for alcohol and predicts harmful drinking and 
      alcohol-related problems. However, the acute effects of alcohol on rumination 
      have not been previously studied. It is proposed that alcohol may reduce 
      ruminative thinking through decreasing negative mood. OBJECTIVES: In the present 
      study, we aimed to test the previously unexplored effects of acute alcohol 
      consumption on rumination in a hazardous drinking population. METHODS: We 
      conducted a randomised placebo-controlled laboratory study to examine the effect 
      of low (0.4 g kg(-1)) and high doses (0.8 g kg(-1)) of alcohol on state 
      rumination compared to placebo. Participants completed a rumination induction 
      task prior to receiving drinks. We then measured state rumination and mood at 
      repeated time points; 30 min, 60 min and 90 min post-drinks consumption. RESULTS: 
      We found a significant decrease in state rumination in the low-dose alcohol group 
      compared to placebo at 30 min post-alcohol consumption, but no difference was 
      observed between the high-dose alcohol and placebo groups. Mediation analysis 
      provided evidence for an indirect effect of alcohol on state rumination through 
      concurrent changes in negative mood. CONCLUSIONS: These findings suggest that 
      acute alcohol consumption can regulate negative mood and concurrently rumination, 
      providing preliminary evidence for the role of rumination in alcohol use 
      disorders. Rumination may be a treatment target in alcohol use disorders.
FAU - Mollaahmetoglu, O Merve
AU  - Mollaahmetoglu OM
AUID- ORCID: 0000-0002-3386-197X
AD  - Psychopharmacology and Addiction Research Centre (PARC), University of Exeter, 
      Washington Singer Building, Perry Road, Exeter, EX4 4QG, UK. om301@exeter.ac.uk.
FAU - Palmer, Edward
AU  - Palmer E
AD  - Psychopharmacology and Addiction Research Centre (PARC), University of Exeter, 
      Washington Singer Building, Perry Road, Exeter, EX4 4QG, UK.
FAU - Maschauer, Emily
AU  - Maschauer E
AD  - Psychopharmacology and Addiction Research Centre (PARC), University of Exeter, 
      Washington Singer Building, Perry Road, Exeter, EX4 4QG, UK.
FAU - Nolan, Melissa C
AU  - Nolan MC
AD  - Psychopharmacology and Addiction Research Centre (PARC), University of Exeter, 
      Washington Singer Building, Perry Road, Exeter, EX4 4QG, UK.
FAU - Stevens, Tobias
AU  - Stevens T
AD  - Psychopharmacology and Addiction Research Centre (PARC), University of Exeter, 
      Washington Singer Building, Perry Road, Exeter, EX4 4QG, UK.
FAU - Carlyle, Molly
AU  - Carlyle M
AD  - School of Psychology, University of Queensland, St. Lucia, QLD, Australia.
FAU - Hardy, Lorna
AU  - Hardy L
AD  - Psychopharmacology and Addiction Research Centre (PARC), University of Exeter, 
      Washington Singer Building, Perry Road, Exeter, EX4 4QG, UK.
FAU - Watkins, Edward R
AU  - Watkins ER
AD  - SMART Lab, University of Exeter, Washington Singer Building, Perry Road, Exeter, 
      EX4 4QG, UK.
FAU - Morgan, Celia J A
AU  - Morgan CJA
AD  - Psychopharmacology and Addiction Research Centre (PARC), University of Exeter, 
      Washington Singer Building, Perry Road, Exeter, EX4 4QG, UK.
LA  - eng
GR  - MR/L023032/1/MRC_/Medical Research Council/United Kingdom
PT  - Journal Article
PT  - Randomized Controlled Trial
DEP - 20210226
PL  - Germany
TA  - Psychopharmacology (Berl)
JT  - Psychopharmacology
JID - 7608025
SB  - IM
MH  - Adolescent
MH  - Adult
MH  - Affect
MH  - Alcohol Drinking/*psychology
MH  - Alcohol-Related Disorders/*psychology
MH  - Alcoholism/*psychology
MH  - Child
MH  - Cognition/drug effects
MH  - Double-Blind Method
MH  - Female
MH  - Humans
MH  - Laboratories
MH  - Male
MH  - Pilot Projects
MH  - Young Adult
PMC - PMC8139935
OTO - NOTNLM
OT  - Alcohol use disorders
OT  - Depression
OT  - Negative affect
OT  - Rumination
COIS- The authors declare no conflict of interest.
EDAT- 2021/02/27 06:00
MHDA- 2021/06/02 06:00
PMCR- 2021/02/26
CRDT- 2021/02/26 12:12
PHST- 2020/06/22 00:00 [received]
PHST- 2021/02/11 00:00 [accepted]
PHST- 2021/02/27 06:00 [pubmed]
PHST- 2021/06/02 06:00 [medline]
PHST- 2021/02/26 12:12 [entrez]
PHST- 2021/02/26 00:00 [pmc-release]
AID - 10.1007/s00213-021-05802-1 [pii]
AID - 5802 [pii]
AID - 10.1007/s00213-021-05802-1 [doi]
PST - ppublish
SO  - Psychopharmacology (Berl). 2021 Jun;238(6):1671-1686. doi: 
      10.1007/s00213-021-05802-1. Epub 2021 Feb 26.

PMID- 38551617
OWN - NLM
STAT- MEDLINE
DCOM- 20240401
LR  - 20240425
IS  - 1438-8871 (Electronic)
IS  - 1439-4456 (Print)
IS  - 1438-8871 (Linking)
VI  - 26
DP  - 2024 Mar 29
TI  - Effects of a Digital Mental Health Intervention on Perceived Stress and 
      Rumination in Adolescents Aged 13 to 17 Years: Randomized Controlled Trial.
PG  - e54282
LID - 10.2196/54282 [doi]
LID - e54282
AB  - BACKGROUND: Although adolescents report high levels of stress, they report 
      engaging in few stress management techniques. Consequently, developing effective 
      and targeted programs to help address this transdiagnostic risk factor in 
      adolescence is particularly important. Most stress management programs for 
      adolescents are delivered within schools, and the evidence for these programs is 
      mixed, suggesting a need for alternative options for stress management among 
      adolescents. OBJECTIVE: The aim of the study is to test the short-term effects of 
      a self-guided digital mental health intervention (DMHI) designed for adolescents 
      on perceived stress and rumination (ie, brooding). METHODS: This was a 12-week, 
      2-arm decentralized randomized controlled trial of adolescents aged 13 to 17 
      years who presented with elevated levels of perceived stress and brooding. 
      Participants were randomly assigned to engage with a self-guided DMHI (Happify 
      for Teens) or to a waitlist control. Participants assigned to the intervention 
      group were given access to the program for 12 weeks. Happify for Teens consists 
      of various evidence-based activities drawn from therapeutic modalities such as 
      cognitive behavioral therapy, positive psychology, and mindfulness, which are 
      then organized into several programs targeting specific areas of concern (eg, 
      Stress Buster 101). Participants in the waitlist control received access to this 
      product for 12 weeks upon completing the study. Participants in both groups 
      completed measures of perceived stress, brooding, optimism, sleep disturbance, 
      and loneliness at baseline, 4 weeks, 8 weeks, and 12 weeks. Changes in outcomes 
      between the intervention and waitlist control groups were assessed using 
      repeated-measures multilevel models. RESULTS: Of the 303 participants included in 
      data analyses, 132 were assigned to the intervention and 171 to the waitlist. 
      There were significantly greater improvements in the intervention condition for 
      perceived stress (intervention: B=-1.50; 95% CI -1.82 to -1.19; P<.001 and 
      control: B=-0.09; 95% CI -0.44 to 0.26; P=.61), brooding (intervention: B=-0.84; 
      95% CI -1.00 to -0.68; P<.001 and control: B=-0.30; 95% CI -0.47 to -0.12; 
      P=.001), and loneliness (intervention: B=-0.96; 95% CI -1.2 to -0.73; P<.001 and 
      control: B=-0.38; 95% CI: -0.64 to -0.12; P=.005) over the 12-week study period. 
      Changes in optimism and sleep disturbance were not significantly different across 
      groups (Ps≥.096). CONCLUSIONS: Happify for Teens was effective at reducing 
      perceived stress, rumination, and loneliness among adolescents over 12 weeks when 
      compared to a waitlist control group. Our data reveal the potential benefits of 
      DMHIs for adolescents, which may present a more scalable, destigmatized, and 
      cost-effective alternative to school-based programs. TRIAL REGISTRATION: 
      ClinicalTrials.gov NCT04567888; https://clinicaltrials.gov/ct2/show/NCT04567888. 
      INTERNATIONAL REGISTERED REPORT IDENTIFIER (IRRID): RR2-10.2196/25545.
CI  - ©Eliane M Boucher, Haley Ward, Cynthia J Miles, Robert D Henry, Sarah Elizabeth 
      Stoeckl. Originally published in the Journal of Medical Internet Research 
      (https://www.jmir.org), 29.03.2024.
FAU - Boucher, Eliane M
AU  - Boucher EM
AUID- ORCID: 0000-0002-1384-7177
AD  - Twill, New York, NY, United States.
FAU - Ward, Haley
AU  - Ward H
AUID- ORCID: 0000-0001-5423-8928
AD  - Twill, New York, NY, United States.
FAU - Miles, Cynthia J
AU  - Miles CJ
AUID- ORCID: 0009-0002-7067-6594
AD  - Twill, New York, NY, United States.
FAU - Henry, Robert D
AU  - Henry RD
AUID- ORCID: 0000-0002-5931-0455
AD  - Twill, New York, NY, United States.
FAU - Stoeckl, Sarah Elizabeth
AU  - Stoeckl SE
AUID- ORCID: 0000-0003-2719-2957
AD  - Twill, New York, NY, United States.
LA  - eng
SI  - ClinicalTrials.gov/NCT04567888
PT  - Journal Article
PT  - Randomized Controlled Trial
DEP - 20240329
PL  - Canada
TA  - J Med Internet Res
JT  - Journal of medical Internet research
JID - 100959882
SB  - IM
MH  - Adolescent
MH  - Humans
MH  - Mental Health
MH  - *Cognitive Behavioral Therapy
MH  - Data Analysis
MH  - Digital Health
MH  - *Sleep Wake Disorders
MH  - Stress, Psychological/therapy
PMC - PMC11015368
OTO - NOTNLM
OT  - DMHI
OT  - RCT
OT  - adolescent
OT  - adolescents
OT  - brooding
OT  - controlled trial
OT  - controlled trials
OT  - digital health
OT  - digital intervention
OT  - digital mental health intervention
OT  - mHealth
OT  - mental health
OT  - mobile health
OT  - mobile phone
OT  - randomized
OT  - randomized controlled trial
OT  - rumination
OT  - stress
OT  - stress management
OT  - teen
OT  - teenager
OT  - teenagers
OT  - teens
COIS- Conflicts of Interest: EMB is a salaried employee of Twill, Inc (the study 
      sponsor) and holds stock options; all other authors (HW, RDH, CJM, and SES) were 
      employees of Twill, Inc while working on this research. However, all authors 
      received salaries that were not contingent on research outcomes.
EDAT- 2024/03/29 12:44
MHDA- 2024/04/01 06:43
PMCR- 2024/03/29
CRDT- 2024/03/29 11:52
PHST- 2023/11/03 00:00 [received]
PHST- 2024/02/17 00:00 [accepted]
PHST- 2023/12/15 00:00 [revised]
PHST- 2024/04/01 06:43 [medline]
PHST- 2024/03/29 12:44 [pubmed]
PHST- 2024/03/29 11:52 [entrez]
PHST- 2024/03/29 00:00 [pmc-release]
AID - v26i1e54282 [pii]
AID - 10.2196/54282 [doi]
PST - epublish
SO  - J Med Internet Res. 2024 Mar 29;26:e54282. doi: 10.2196/54282.

PMID- 38321387
OWN - NLM
STAT- MEDLINE
DCOM- 20240208
LR  - 20240210
IS  - 1471-230X (Electronic)
IS  - 1471-230X (Linking)
VI  - 24
IP  - 1
DP  - 2024 Feb 6
TI  - Comparing the effectiveness of transdiagnostic treatment with acceptance and 
      commitment therapy on emotional disorders, rumination, and life satisfaction in 
      patients with irritable bowel syndrome: a randomized clinical trial.
PG  - 66
LID - 10.1186/s12876-024-03142-w [doi]
LID - 66
AB  - OBJECTIVE: The present study was conducted to compare the effectiveness of 
      transdiagnostic treatment (UP) with the acceptance and commitment therapy (ACT) 
      on the emotional disorders, rumination, and life satisfaction in the patients 
      with irritable bowel syndrome (IBS). METHOD: The present study was a randomized 
      clinical trial with a pre-test and post-test design. Between the winter of 2021 
      and the end of spring 2022, Taleghani Hospital in Tehran received referrals from 
      the statistical population of IBS patients. Of them, 30 individuals (15 in each 
      group) were chosen by convenience sampling and then randomly allocated to groups. 
      UP (It is emotion-based and intervenes in comorbid symptoms), and ACT treatments 
      were provided to the participants online. The participants in the UP and ACT 
      groups received the desired treatments in eight weekly sessions of 45-60 min. 
      RESULTS: There was no significant difference between UP pre-test and ACT 
      regarding depression, anxiety, rumination, and life satisfaction (P > 0.05). 
      There was no significant difference between UP and ACT post-test in terms of 
      depression, rumination, and life satisfaction (P > 0.05), but due to anxiety, 
      their difference was significant (P < 0.05). Besides, there was a significant 
      difference between pre-test and post-test phases of UP and ACT regarding 
      depression, anxiety, and rumination (P < 0.05). Still, they had no significant 
      difference regarding life satisfaction (P > 0.05). CONCLUSION: Therefore, it is 
      suggested that specialists use UP and ACT as effective psychological treatments 
      for the emotional symptoms of IBS patients to improve psychological symptoms.
CI  - © 2024. The Author(s).
FAU - Shahkaram, Homa
AU  - Shahkaram H
AUID- ORCID: 0000-0001-5094-6572
AD  - Department of Clinical Psychology, School of Medicine, Shahid Beheshti University 
      of Medical Sciences, Tehran, Iran.
FAU - Yaztappeh, Jafar Sarani
AU  - Yaztappeh JS
AD  - Department of Clinical Psychology, School of Medicine, Shahid Beheshti University 
      of Medical Sciences, Tehran, Iran.
FAU - Sadeghi, Amir
AU  - Sadeghi A
AD  - Gastroenterology and Liver Diseases Research Center, Shahid Beheshti University 
      of Medical Sciences, Tehran, Iran.
FAU - Kianimoghadam, Amir Sam
AU  - Kianimoghadam AS
AUID- ORCID: 0000-0001-8686-523X
AD  - Department of Clinical Psychology, School of Medicine, Shahid Beheshti University 
      of Medical Sciences, Tehran, Iran. kianimoghadam@sbmu.ac.ir.
FAU - Soltanabadi, Samaneh
AU  - Soltanabadi S
AD  - Department of Clinical Psychology, School of Behavioral Sciences and Mental 
      Health, Iran University of Medical Sciences, Tehran, Iran.
FAU - Bakhtiari, Maryam
AU  - Bakhtiari M
AD  - Department of Clinical Psychology, School of Medicine, Shahid Beheshti University 
      of Medical Sciences, Tehran, Iran.
FAU - Arani, Abbas Masjedi
AU  - Arani AM
AD  - Department of Clinical Psychology, School of Medicine, Shahid Beheshti University 
      of Medical Sciences, Tehran, Iran.
LA  - eng
GR  - 31402/School of Medicine, Shahid Beheshti University of Medical Sciences/
PT  - Journal Article
PT  - Randomized Controlled Trial
DEP - 20240206
PL  - England
TA  - BMC Gastroenterol
JT  - BMC gastroenterology
JID - 100968547
SB  - IM
MH  - Humans
MH  - *Acceptance and Commitment Therapy
MH  - *Irritable Bowel Syndrome/psychology
MH  - Patient Satisfaction
MH  - Iran
MH  - Personal Satisfaction
MH  - Quality of Life
PMC - PMC10845775
OTO - NOTNLM
OT  - Acceptance and commitment therapy
OT  - Anxiety
OT  - Depression
OT  - Irritable bowel syndrome
OT  - Life satisfaction
OT  - Rumination
OT  - Transdiagnostic treatment
COIS- The authors declare no competing interests.
EDAT- 2024/02/07 00:42
MHDA- 2024/02/08 06:42
PMCR- 2024/02/06
CRDT- 2024/02/06 23:35
PHST- 2023/09/17 00:00 [received]
PHST- 2024/01/20 00:00 [accepted]
PHST- 2024/02/08 06:42 [medline]
PHST- 2024/02/07 00:42 [pubmed]
PHST- 2024/02/06 23:35 [entrez]
PHST- 2024/02/06 00:00 [pmc-release]
AID - 10.1186/s12876-024-03142-w [pii]
AID - 3142 [pii]
AID - 10.1186/s12876-024-03142-w [doi]
PST - epublish
SO  - BMC Gastroenterol. 2024 Feb 6;24(1):66. doi: 10.1186/s12876-024-03142-w.

PMID- 37839195
OWN - NLM
STAT- MEDLINE
DCOM- 20231216
LR  - 20231216
IS  - 2213-1582 (Electronic)
IS  - 2213-1582 (Linking)
VI  - 40
DP  - 2023
TI  - In situ fNIRS measurements during cognitive behavioral emotion regulation 
      training in rumination-focused therapy: A randomized-controlled trial.
PG  - 103525
LID - S2213-1582(23)00216-4 [pii]
LID - 10.1016/j.nicl.2023.103525 [doi]
LID - 103525
AB  - Repetitive negative thinking (RNT), including rumination, plays a key role in 
      various psychopathologies. Although several psychotherapeutic treatments have 
      been developed to reduce RNT, the neural correlates of those specific treatments 
      and of psychotherapy in general are largely unknown. Functional near-infrared 
      spectroscopy (fNIRS) offers the potential to investigate the neural correlates of 
      psychotherapeutic techniques in situ. Therefore, in this study we investigated 
      the efficacy and neural correlates of a fNIRS adapted Mindfulness-based Emotion 
      Regulation Training (MBERT) for the treatment of depressive rumination in 42 
      subjects with major depressive disorder (MDD) in a cross-over designed randomized 
      controlled trial. Using psychometric measures, subjective ratings and fNIRS, we 
      analyzed in situ changes in depressive symptom severity, ruminative thoughts and 
      cortical activity in the Cognitive Control Network (CCN). Our results show that 
      MBERT is effective in treating depressive symptoms and rumination. On a neural 
      level, we found consistently higher cortical activation during emotion regulation 
      training compared to control trials in the bilateral inferior frontal gyrus (IFG) 
      and dorsolateral prefrontal cortex (DLPFC). Furthermore, cortical oxygenation 
      decreased from session to session in the bilateral DLPFC. The relevance of the 
      results for the psychotherapeutic treatment of MDD as well as further necessary 
      investigations are discussed.
CI  - Copyright © 2023 The Authors. Published by Elsevier Inc. All rights reserved.
FAU - Laicher, Hendrik
AU  - Laicher H
AD  - Department of Psychiatry and Psychotherapy, University Hospital of Tuebingen, 
      Tübingen Center for Mental Health (TüCMH), Tuebingen, Germany; German Center for 
      Mental Health (DZPG), partner site Tuebingen, Germany. Electronic address: 
      hendrik.laicher@med.uni-tuebingen.de.
FAU - Int-Veen, Isabell
AU  - Int-Veen I
AD  - Department of Psychiatry and Psychotherapy, University Hospital of Tuebingen, 
      Tübingen Center for Mental Health (TüCMH), Tuebingen, Germany; German Center for 
      Mental Health (DZPG), partner site Tuebingen, Germany.
FAU - Woloszyn, Leonie
AU  - Woloszyn L
AD  - Department of Psychiatry and Psychotherapy, University Hospital of Tuebingen, 
      Tübingen Center for Mental Health (TüCMH), Tuebingen, Germany; German Center for 
      Mental Health (DZPG), partner site Tuebingen, Germany.
FAU - Wiegand, Ariane
AU  - Wiegand A
AD  - Department of Psychiatry and Psychotherapy, University Hospital of Tuebingen, 
      Tübingen Center for Mental Health (TüCMH), Tuebingen, Germany; German Center for 
      Mental Health (DZPG), partner site Tuebingen, Germany; Max-Planck Institute of 
      Psychiatry, Munich, Germany.
FAU - Kroczek, Agnes
AU  - Kroczek A
AD  - Department of Psychiatry and Psychotherapy, University Hospital of Tuebingen, 
      Tübingen Center for Mental Health (TüCMH), Tuebingen, Germany; German Center for 
      Mental Health (DZPG), partner site Tuebingen, Germany.
FAU - Sippel, Daniel
AU  - Sippel D
AD  - Department of Psychiatry and Psychotherapy, University Hospital of Tuebingen, 
      Tübingen Center for Mental Health (TüCMH), Tuebingen, Germany; German Center for 
      Mental Health (DZPG), partner site Tuebingen, Germany.
FAU - Leehr, Elisabeth J
AU  - Leehr EJ
AD  - Institute for Translational, University of Muenster, Muenster, Germany.
FAU - Lawyer, Glenn
AU  - Lawyer G
AD  - Machine Learning Solutions, Luxembourg, Luxembourg.
FAU - Albasini, Francesco
AU  - Albasini F
AD  - Department of Psychiatry and Psychotherapy, University Hospital of Tuebingen, 
      Tübingen Center for Mental Health (TüCMH), Tuebingen, Germany; German Center for 
      Mental Health (DZPG), partner site Tuebingen, Germany.
FAU - Frischholz, Christian
AU  - Frischholz C
AD  - Department of Psychiatry and Psychotherapy, University Hospital of Tuebingen, 
      Tübingen Center for Mental Health (TüCMH), Tuebingen, Germany; German Center for 
      Mental Health (DZPG), partner site Tuebingen, Germany.
FAU - Mössner, Rainald
AU  - Mössner R
AD  - Department of Psychiatry and Psychotherapy, University Hospital of Tuebingen, 
      Tübingen Center for Mental Health (TüCMH), Tuebingen, Germany; German Center for 
      Mental Health (DZPG), partner site Tuebingen, Germany.
FAU - Nieratschker, Vanessa
AU  - Nieratschker V
AD  - Department of Psychiatry and Psychotherapy, University Hospital of Tuebingen, 
      Tübingen Center for Mental Health (TüCMH), Tuebingen, Germany; German Center for 
      Mental Health (DZPG), partner site Tuebingen, Germany.
FAU - Rubel, Julian
AU  - Rubel J
AD  - Psychotherapy Research Unit, Department of Psychology, Osnabrueck University, 
      Osnabrueck, Germany.
FAU - Fallgatter, Andreas
AU  - Fallgatter A
AD  - Department of Psychiatry and Psychotherapy, University Hospital of Tuebingen, 
      Tübingen Center for Mental Health (TüCMH), Tuebingen, Germany; German Center for 
      Mental Health (DZPG), partner site Tuebingen, Germany; LEAD Graduate School & 
      Research Network, University of Tuebingen, Tuebingen, Germany.
FAU - Ehlis, Ann-Christine
AU  - Ehlis AC
AD  - Department of Psychiatry and Psychotherapy, University Hospital of Tuebingen, 
      Tübingen Center for Mental Health (TüCMH), Tuebingen, Germany; German Center for 
      Mental Health (DZPG), partner site Tuebingen, Germany; LEAD Graduate School & 
      Research Network, University of Tuebingen, Tuebingen, Germany.
FAU - Rosenbaum, David
AU  - Rosenbaum D
AD  - Department of Psychiatry and Psychotherapy, University Hospital of Tuebingen, 
      Tübingen Center for Mental Health (TüCMH), Tuebingen, Germany; German Center for 
      Mental Health (DZPG), partner site Tuebingen, Germany.
LA  - eng
PT  - Journal Article
PT  - Randomized Controlled Trial
DEP - 20231013
PL  - Netherlands
TA  - Neuroimage Clin
JT  - NeuroImage. Clinical
JID - 101597070
SB  - IM
MH  - Humans
MH  - *Depressive Disorder, Major/diagnostic imaging/therapy
MH  - *Emotional Regulation
MH  - Cognition
MH  - *Pessimism
MH  - Prefrontal Cortex/diagnostic imaging
PMC - PMC10589893
OTO - NOTNLM
OT  - Emotion Regulation
OT  - In situ measurements
OT  - Major Depression
OT  - Psychotherapy
OT  - Repetitive Negative Thinking (RNT)
OT  - functional near-infrared spectroscopy (fNIRS)
COIS- Declaration of Competing Interest The authors declare that they have no known 
      competing financial interests or personal relationships that could have appeared 
      to influence the work reported in this paper.
EDAT- 2023/10/16 00:42
MHDA- 2023/12/17 09:42
PMCR- 2023/10/13
CRDT- 2023/10/15 18:04
PHST- 2023/06/01 00:00 [received]
PHST- 2023/10/06 00:00 [revised]
PHST- 2023/10/07 00:00 [accepted]
PHST- 2023/12/17 09:42 [medline]
PHST- 2023/10/16 00:42 [pubmed]
PHST- 2023/10/15 18:04 [entrez]
PHST- 2023/10/13 00:00 [pmc-release]
AID - S2213-1582(23)00216-4 [pii]
AID - 103525 [pii]
AID - 10.1016/j.nicl.2023.103525 [doi]
PST - ppublish
SO  - Neuroimage Clin. 2023;40:103525. doi: 10.1016/j.nicl.2023.103525. Epub 2023 Oct 
      13.

PMID- 37865342
OWN - NLM
STAT- MEDLINE
DCOM- 20231127
LR  - 20231205
IS  - 1573-2517 (Electronic)
IS  - 0165-0327 (Linking)
VI  - 345
DP  - 2024 Jan 15
TI  - Efficacy and moderators of metacognitive training for depression in older adults 
      (MCT-Silver): A randomized controlled trial.
PG  - 320-334
LID - S0165-0327(23)01307-1 [pii]
LID - 10.1016/j.jad.2023.10.118 [doi]
AB  - BACKGROUND: Up to 79 % of older adults with depression do not receive treatments 
      commensurate with guideline recommendations. Metacognitive Training-Silver 
      (MCT-Silver) is a low-intensity group training, which aims to reduce depressive 
      symptoms by targeting (meta)cognitive beliefs. METHODS: A randomized controlled 
      trial comparing MCT-Silver (n = 41) to cognitive remediation (n = 39) was 
      conducted with older adults with major depressive disorder and/or dysthymia. 
      Clinician-rated depression (Hamilton Depression Rating Scale [HDRS, primary 
      outcome]), self-reported depression (Beck Depression Inventory-II [BDI-II]), 
      negative cognitive beliefs, positive metacognitive beliefs, rumination, health 
      status, quality of life, and neurocognitive functioning were assessed at 
      baseline, eight weeks (post) and three months (follow-up). RESULTS: Both groups 
      demonstrated moderate to large reductions in depression. No superior effects of 
      MCT-Silver on clinician-rated depression (HDRS) were detected. MCT-Silver led to 
      greater reductions in self-reported depression and rumination at post- and 
      follow-up. Despite this, scores at post- and follow-up assessments were similar 
      for both groups. MCT-Silver's effect on depressive symptoms was moderated by 
      baseline rumination, positive metacognitive beliefs and previous treatment 
      experience. MCT-Silver was evaluated as superior according to patient appraisals. 
      LIMITATIONS: Conclusions are limited by divergent findings on measures of 
      depression and that the study was conducted during the COVID-19 pandemic. 
      CONCLUSIONS: Whereas no superior effect of MCT-Silver was found for the primary 
      outcome, there was a significant effect of MCT-Silver for self-reported 
      depression and rumination. Patients endorsing rumination and positive 
      metacognitive beliefs as well as those without previous psychological treatment 
      may benefit more from MCT-Silver.
CI  - Copyright © 2023 Elsevier B.V. All rights reserved.
FAU - Schneider, Brooke C
AU  - Schneider BC
AD  - Department of Psychiatry and Psychotherapy, University Medical Center 
      Hamburg-Eppendorf, Martinistr. 52, 20246 Hamburg, Germany. Electronic address: 
      b.viertel@uke.de.
FAU - Veckenstedt, Ruth
AU  - Veckenstedt R
AD  - Department of Psychiatry and Psychotherapy, University Medical Center 
      Hamburg-Eppendorf, Martinistr. 52, 20246 Hamburg, Germany.
FAU - Karamatskos, Evangelos
AU  - Karamatskos E
AD  - Department of Psychiatry and Psychotherapy, University Medical Center 
      Hamburg-Eppendorf, Martinistr. 52, 20246 Hamburg, Germany.
FAU - Ahlf-Schumacher, Jana
AU  - Ahlf-Schumacher J
AD  - Department of Psychiatry and Psychotherapy, University Medical Center 
      Hamburg-Eppendorf, Martinistr. 52, 20246 Hamburg, Germany.
FAU - Gehlenborg, Josefine
AU  - Gehlenborg J
AD  - Department of Psychiatry and Psychotherapy, University Medical Center 
      Hamburg-Eppendorf, Martinistr. 52, 20246 Hamburg, Germany.
FAU - Schultz, Josephine
AU  - Schultz J
AD  - Department of Psychiatry and Psychotherapy, University Medical Center 
      Hamburg-Eppendorf, Martinistr. 52, 20246 Hamburg, Germany.
FAU - Moritz, Steffen
AU  - Moritz S
AD  - Department of Psychiatry and Psychotherapy, University Medical Center 
      Hamburg-Eppendorf, Martinistr. 52, 20246 Hamburg, Germany.
FAU - Jelinek, Lena
AU  - Jelinek L
AD  - Department of Psychiatry and Psychotherapy, University Medical Center 
      Hamburg-Eppendorf, Martinistr. 52, 20246 Hamburg, Germany.
LA  - eng
PT  - Journal Article
PT  - Randomized Controlled Trial
DEP - 20231019
PL  - Netherlands
TA  - J Affect Disord
JT  - Journal of affective disorders
JID - 7906073
RN  - 3M4G523W1G (Silver)
SB  - IM
MH  - Humans
MH  - Aged
MH  - *Depressive Disorder, Major/therapy
MH  - Depression/psychology
MH  - Silver
MH  - *Cognitive Behavioral Therapy
MH  - Quality of Life
MH  - Pandemics
MH  - *Metacognition
MH  - Treatment Outcome
OTO - NOTNLM
OT  - Depression
OT  - Intervention
OT  - Metacognition
OT  - Metacognitive training
OT  - Older adults
OT  - Randomized controlled trial
COIS- Declaration of competing interest BCS, RV, SM, JG and LJ give paid workshops 
      and/or lectures on metacognitive training.
EDAT- 2023/10/22 00:41
MHDA- 2023/11/27 12:42
CRDT- 2023/10/21 19:31
PHST- 2023/03/20 00:00 [received]
PHST- 2023/09/28 00:00 [revised]
PHST- 2023/10/16 00:00 [accepted]
PHST- 2023/11/27 12:42 [medline]
PHST- 2023/10/22 00:41 [pubmed]
PHST- 2023/10/21 19:31 [entrez]
AID - S0165-0327(23)01307-1 [pii]
AID - 10.1016/j.jad.2023.10.118 [doi]
PST - ppublish
SO  - J Affect Disord. 2024 Jan 15;345:320-334. doi: 10.1016/j.jad.2023.10.118. Epub 
      2023 Oct 19.

PMID- 32663945
OWN - NLM
STAT- MEDLINE
DCOM- 20210215
LR  - 20210215
IS  - 1573-2517 (Electronic)
IS  - 0165-0327 (Linking)
VI  - 274
DP  - 2020 Sep 1
TI  - Placebo prevents rumination: An experimental study.
PG  - 1152-1160
LID - S0165-0327(20)30295-0 [pii]
LID - 10.1016/j.jad.2020.06.010 [doi]
AB  - BACKGROUND: Rumination is a risk factor for the development and maintenance of 
      depressive symptoms and represents an important target for the treatment of 
      depression. In the present study, we aimed to examine whether rumination can be 
      reduced when participants are led to believe that they would receive medication 
      that would prevent them from ruminating. METHODS: In healthy participants 
      (N= 91), an initial dysphoric state was induced via mood-suggestive music and 
      autobiographic recall. Subsequently, participants were randomly assigned to one 
      of two groups: an experimental group that received a deceptive active placebo via 
      intranasal application accompanied by expectancy-enhancing instructions vs. a 
      no-treatment control group. Then, rumination was induced via a 
      rumination-activating task. The primary outcome was current rumination; 
      experienced sadness was considered a secondary outcome. RESULTS: Consistent with 
      the hypothesis, participants receiving the placebo reported a significantly lower 
      increase in current rumination (d= 0.57) and a higher decrease in sadness 
      (d= 0.69) after the experimental induction than the control group. LIMITATIONS: 
      The external validity of this study might be limited due to the highly educated 
      student sample. CONCLUSIONS: The results suggest that rumination processes as 
      well as experienced sadness can be positively influenced by placebo treatment. To 
      evaluate its clinical potential, placebo-induced expectancy effects in rumination 
      research should be further examined, particularly with clinically depressed 
      patients. Also, the results imply that clinicians might consider the effects of 
      expectations on patients' rumination tendencies, for example by explicitly 
      addressing patients' expectations about rumination, mood, and the treatment in 
      general.
CI  - Copyright © 2020 Elsevier B.V. All rights reserved.
FAU - Rebstock, Lea
AU  - Rebstock L
AD  - Department for Clinical Psychology and Psychotherapy, Philipps-University of 
      Marburg, Gutenbergstraße 18, 35032 Marburg, Germany. Electronic address: 
      lea.rebstock@uni-marburg.de.
FAU - Schäfer, Leonora N
AU  - Schäfer LN
AD  - Department for Clinical Psychology and Psychotherapy, Philipps-University of 
      Marburg, Gutenbergstraße 18, 35032 Marburg, Germany.
FAU - Kube, Tobias
AU  - Kube T
AD  - Department for Clinical Psychology and Psychotherapy, Philipps-University of 
      Marburg, Gutenbergstraße 18, 35032 Marburg, Germany; Department for Clinical 
      Psychology and Psychotherapy, University of Koblenz-Landau, Ostbahnstraße 10, 
      76829 Landau, Germany.
FAU - Ehmke, Viktoria
AU  - Ehmke V
AD  - Department for Clinical Psychology and Psychotherapy, Philipps-University of 
      Marburg, Gutenbergstraße 18, 35032 Marburg, Germany.
FAU - Rief, Winfried
AU  - Rief W
AD  - Department for Clinical Psychology and Psychotherapy, Philipps-University of 
      Marburg, Gutenbergstraße 18, 35032 Marburg, Germany.
LA  - eng
PT  - Journal Article
PT  - Randomized Controlled Trial
DEP - 20200608
PL  - Netherlands
TA  - J Affect Disord
JT  - Journal of affective disorders
JID - 7906073
SB  - IM
MH  - *Affect
MH  - *Depression/prevention & control
MH  - Humans
MH  - Placebo Effect
MH  - Sadness
MH  - Students
OTO - NOTNLM
OT  - Depression
OT  - Expectations
OT  - Mood induction
OT  - Placebo
OT  - Rumination
COIS- Declaration of Competing Interests The study was not funded by any third party. 
      Only regular department funding provided by the University of Marburg was 
      involved. All authors have nothing to declare.
EDAT- 2020/07/16 06:00
MHDA- 2021/02/16 06:00
CRDT- 2020/07/16 06:00
PHST- 2020/02/03 00:00 [received]
PHST- 2020/04/28 00:00 [revised]
PHST- 2020/06/05 00:00 [accepted]
PHST- 2020/07/16 06:00 [entrez]
PHST- 2020/07/16 06:00 [pubmed]
PHST- 2021/02/16 06:00 [medline]
AID - S0165-0327(20)30295-0 [pii]
AID - 10.1016/j.jad.2020.06.010 [doi]
PST - ppublish
SO  - J Affect Disord. 2020 Sep 1;274:1152-1160. doi: 10.1016/j.jad.2020.06.010. Epub 
      2020 Jun 8.

PMID- 38356250
OWN - NLM
STAT- MEDLINE
DCOM- 20240426
LR  - 20240529
IS  - 1097-4679 (Electronic)
IS  - 0021-9762 (Linking)
VI  - 80
IP  - 6
DP  - 2024 Jun
TI  - Self-guided imagery rescripting for worry images: A preliminary experimental 
      investigation.
PG  - 1213-1230
LID - 10.1002/jclp.23660 [doi]
AB  - BACKGROUND: Mental images of feared events are overactive and intrusive in 
      generalized anxiety disorder (GAD). Imagery rescripting involves integration of 
      positive or neutral imagery and corrective information into images to facilitate 
      emotional processing, reduce imagery intrusions, and re-structure underlying 
      schema. Yet only one known study has applied the technique to treatment of worry. 
      The present study aimed first to examine the relationship between trait worry and 
      properties of future-oriented worry images, and second to examine the efficacy of 
      a self-guided imagery rescripting intervention in improving individuals' response 
      to their worries. METHODS: Participants recruited through Amazon Mechanical Turk 
      (N = 365) identified their major worry and wrote the script of a worst-case 
      scenario mental image. Participants were randomized to three conditions: 
      re-writing the same worry image script (exposure), or writing scripts of either 
      one or three positive alternative future-oriented images (rescripting 
      conditions). RESULTS: In preliminary analyses, trait worry negatively predicted 
      participants' ratings of worry images, including valence and ability to cope, and 
      positively predicted distress, anticipated cost, and belief in their negative 
      meaning. In experimental analyses, linear mixed-effects models revealed anxious 
      response and cognitive appraisal of the threat were significantly lower among 
      participants allocated to rescripting relative to exposure. There was no effect 
      of rescripting type. CONCLUSIONS: This investigation demonstrated the impact of a 
      future-oriented imagery rescripting task on anxiety and cognitive biases 
      associated with real worries in an unselected sample. Results may contribute to 
      the development of imagery rescripting interventions for GAD.
CI  - © 2024 The Authors. Journal of Clinical Psychology published by Wiley Periodicals 
      LLC.
FAU - Stavropoulos, Lauren
AU  - Stavropoulos L
AUID- ORCID: 0000-0001-7648-7976
AD  - School of Psychology, University of New South Wales, Sydney, Australia.
FAU - Briggs, Nancy
AU  - Briggs N
AD  - Stats Central, Mark Wainwright Analytical Centre, University of New South Wales, 
      Sydney, Australia.
FAU - Grisham, Jessica R
AU  - Grisham JR
AD  - School of Psychology, University of New South Wales, Sydney, Australia.
LA  - eng
PT  - Journal Article
PT  - Randomized Controlled Trial
DEP - 20240214
PL  - United States
TA  - J Clin Psychol
JT  - Journal of clinical psychology
JID - 0217132
SB  - IM
MH  - Humans
MH  - *Imagery, Psychotherapy/methods
MH  - Female
MH  - Adult
MH  - Male
MH  - Young Adult
MH  - Anxiety/therapy
MH  - Middle Aged
MH  - Adolescent
MH  - Anxiety Disorders/therapy
OTO - NOTNLM
OT  - generalized anxiety disorder
OT  - imagery
OT  - imaginal exposure
OT  - imagination
OT  - worry
EDAT- 2024/02/15 06:43
MHDA- 2024/04/26 18:53
CRDT- 2024/02/15 01:14
PHST- 2023/07/30 00:00 [revised]
PHST- 2022/11/08 00:00 [received]
PHST- 2024/01/29 00:00 [accepted]
PHST- 2024/04/26 18:53 [medline]
PHST- 2024/02/15 06:43 [pubmed]
PHST- 2024/02/15 01:14 [entrez]
AID - 10.1002/jclp.23660 [doi]
PST - ppublish
SO  - J Clin Psychol. 2024 Jun;80(6):1213-1230. doi: 10.1002/jclp.23660. Epub 2024 Feb 
      14.

PMID- 35298997
OWN - NLM
STAT- MEDLINE
DCOM- 20220519
LR  - 20220617
IS  - 2213-1582 (Electronic)
IS  - 2213-1582 (Linking)
VI  - 34
DP  - 2022
TI  - Neural basis of positive and negative emotion regulation in remitted depression.
PG  - 102988
LID - S2213-1582(22)00053-5 [pii]
LID - 10.1016/j.nicl.2022.102988 [doi]
LID - 102988
AB  - The recurrent nature of Major Depressive Disorder (MDD) necessitates a better 
      understanding of mechanisms facilitating relapse. MDD has often been associated 
      with abnormal emotion regulation, underpinned by aberrant interactions between 
      the prefrontal cortex and subcortical areas. We assessed whether neural 
      regulation abnormalities remain after remission and relate to emotion regulation 
      problems in daily life. At the baseline measurement of a randomized controlled 
      trial, an emotion regulation task was performed during fMRI scanning by 46 
      remitted recurrent (rrMDD) patients and 24 healthy controls. We assessed both 
      fMRI peak activity and the temporal dynamics of the neural response during 
      passive attendance and explicit regulation of positive and negative emotions. 
      Furthermore, we assessed regulation strategy use in daily life using 
      questionnaires, and attentional biases using a modified attentional dot-probe 
      task. RrMDD patients showed lower activation and different temporal dynamics in 
      occipital, parietal, and prefrontal brain regions during passive attendance of 
      emotional material compared to healthy controls. During explicit downregulation 
      of negative emotions, no group differences were found. However, during explicit 
      upregulation of positive emotions, rrMDD patients showed a different neural 
      response over time in the insula. Behaviourally, rrMDD patients were 
      characterized by dysfunctional regulation strategies in daily life. Within rrMDD 
      patients, rumination was associated with activation within a limbic- prefrontal 
      network. After remission, immediate emotional processing seems unaffected, but 
      regulatory abnormalities remain, especially uninstructed and in daily life. 
      Abnormal insula activation during positive upregulation suggests decreased 
      monitoring of positive emotions. The relation between inadequate rumination and 
      brain activity during emotion regulation suggests that regulation of both 
      positive and negative affect is important in understanding neurocognitive 
      underpinnings of resilience.
CI  - Copyright © 2022. Published by Elsevier Inc.
FAU - van Kleef, Rozemarijn S
AU  - van Kleef RS
AD  - Cognitive Neuroscience Center, Department of Biomedical Sciences of Cells and 
      Systems, University Medical Center Groningen, University of Groningen. Antonius 
      Deusinglaan 2, 9713 AW Groningen, the Netherlands. Electronic address: 
      r.s.van.kleef@umcg.nl.
FAU - Marsman, Jan-Bernard C
AU  - Marsman JC
AD  - Cognitive Neuroscience Center, Department of Biomedical Sciences of Cells and 
      Systems, University Medical Center Groningen, University of Groningen. Antonius 
      Deusinglaan 2, 9713 AW Groningen, the Netherlands. Electronic address: 
      j.b.c.marsman@umcg.nl.
FAU - van Valen, Evelien
AU  - van Valen E
AD  - Department of Geriatrics, University Medical Center Utrecht, Heidelberglaan 100, 
      3584 CX Utrecht, the Netherlands. Electronic address: e.vanvalen@umcutrecht.nl.
FAU - Bockting, Claudi L H
AU  - Bockting CLH
AD  - Department of Psychiatry and Urban Mental Health Institute, Amsterdam University 
      Medical Center, location AMC, Meibergdreef 9, 1105 AZ Amsterdam, the Netherlands. 
      Electronic address: c.l.bockting@amsterdamumc.nl.
FAU - Aleman, André
AU  - Aleman A
AD  - Cognitive Neuroscience Center, Department of Biomedical Sciences of Cells and 
      Systems, University Medical Center Groningen, University of Groningen. Antonius 
      Deusinglaan 2, 9713 AW Groningen, the Netherlands. Electronic address: 
      a.aleman@umcg.nl.
FAU - van Tol, Marie-José
AU  - van Tol MJ
AD  - Cognitive Neuroscience Center, Department of Biomedical Sciences of Cells and 
      Systems, University Medical Center Groningen, University of Groningen. Antonius 
      Deusinglaan 2, 9713 AW Groningen, the Netherlands. Electronic address: 
      m.j.van.tol@umcg.nl.
LA  - eng
PT  - Journal Article
PT  - Randomized Controlled Trial
PT  - Research Support, Non-U.S. Gov't
DEP - 20220311
PL  - Netherlands
TA  - Neuroimage Clin
JT  - NeuroImage. Clinical
JID - 101597070
SB  - IM
MH  - Brain/diagnostic imaging
MH  - Brain Mapping
MH  - Depression
MH  - *Depressive Disorder, Major
MH  - *Emotional Regulation
MH  - Emotions/physiology
MH  - Humans
MH  - Magnetic Resonance Imaging
PMC - PMC8924423
OTO - NOTNLM
OT  - Depression
OT  - Emotion regulation
OT  - Remission
OT  - Rumination
OT  - fMRI
COIS- The authors declare that they have no known competing financial interests or 
      personal relationships that could have appeared to influence the work reported in 
      this paper.
EDAT- 2022/03/18 06:00
MHDA- 2022/05/20 06:00
PMCR- 2022/03/11
CRDT- 2022/03/17 20:13
PHST- 2021/05/18 00:00 [received]
PHST- 2022/02/16 00:00 [revised]
PHST- 2022/03/10 00:00 [accepted]
PHST- 2022/03/18 06:00 [pubmed]
PHST- 2022/05/20 06:00 [medline]
PHST- 2022/03/17 20:13 [entrez]
PHST- 2022/03/11 00:00 [pmc-release]
AID - S2213-1582(22)00053-5 [pii]
AID - 102988 [pii]
AID - 10.1016/j.nicl.2022.102988 [doi]
PST - ppublish
SO  - Neuroimage Clin. 2022;34:102988. doi: 10.1016/j.nicl.2022.102988. Epub 2022 Mar 
      11.

PMID- 36655347
OWN - NLM
STAT- MEDLINE
DCOM- 20230414
LR  - 20230522
IS  - 1573-6598 (Electronic)
IS  - 0894-9867 (Linking)
VI  - 36
IP  - 2
DP  - 2023 Apr
TI  - Effects of trauma-focused rumination among trauma-exposed individuals with and 
      without posttraumatic stress disorder: An experiment.
PG  - 285-298
LID - 10.1002/jts.22905 [doi]
AB  - Rumination, or thinking repetitively about one's distress, is a risk factor for 
      posttraumatic stress disorder (PTSD). Current theories suggest that rumination 
      contributes to PTSD symptoms directly, by increasing negative reactions to trauma 
      cues (i.e., symptom exacerbation), or represents a form of cognitive avoidance, 
      if verbal ruminations are less distressing than trauma imagery. The goal of this 
      study was to test the symptom exacerbation and cognitive avoidance accounts of 
      trauma-focused rumination. We recruited 135 trauma-exposed participants (n = 60 
      diagnosed with PTSD) and randomly assigned them to ruminate about their trauma, 
      distract themselves, or engage in trauma imagery. For individuals with and 
      without PTSD, rumination led to larger increases in subjective distress (i.e., 
      negative affect, fear, sadness, subjective arousal, valence) than distraction, 
      η(p) (2) s = .04-.13, but there were no differences between rumination and 
      imagery η(p) (2) s = .001-.02. We found no evidence that rumination or imagery 
      elicited physiological arousal, ds = 0.01-0.19, but did find that distraction 
      reduced general physiological arousal, as measured by heart rate, relative to 
      baseline, d = 0.84, which may be due to increases in parasympathetic nervous 
      system activity (i.e., respiratory sinus arrhythmia), d = 0.33. These findings 
      offer no support for the avoidant function of rumination in PTSD. Instead, the 
      findings were consistent with symptom exacerbation, indicating that rumination 
      leads directly to emotional reactivity to trauma reminders and may be a fruitful 
      target in PTSD intervention.
CI  - © 2022 The Authors. Journal of Traumatic Stress published by Wiley Periodicals 
      LLC on behalf of International Society for Traumatic Stress Studies.
FAU - Wisco, Blair E
AU  - Wisco BE
AUID- ORCID: 0000-0003-2412-9012
AD  - Department of Psychology, University of North Carolina at Greensboro, Greensboro, 
      North Carolina, USA.
FAU - Vrshek-Schallhorn, Suzanne
AU  - Vrshek-Schallhorn S
AUID- ORCID: 0000-0003-2825-200X
AD  - Department of Psychology, University of North Carolina at Greensboro, Greensboro, 
      North Carolina, USA.
FAU - May, Casey L
AU  - May CL
AUID- ORCID: 0000-0002-9482-0741
AD  - Department of Psychology, University of North Carolina at Greensboro, Greensboro, 
      North Carolina, USA.
FAU - Campbell, Allison A
AU  - Campbell AA
AUID- ORCID: 0000-0002-7778-1795
AD  - Department of Psychology, University of North Carolina at Greensboro, Greensboro, 
      North Carolina, USA.
FAU - Nomamiukor, Faith O
AU  - Nomamiukor FO
AUID- ORCID: 0000-0002-1728-7402
AD  - Department of Psychology, University of North Carolina at Greensboro, Greensboro, 
      North Carolina, USA.
FAU - Pugach, Cameron P
AU  - Pugach CP
AUID- ORCID: 0000-0001-8185-2982
AD  - Department of Psychology, University of North Carolina at Greensboro, Greensboro, 
      North Carolina, USA.
LA  - eng
PT  - Journal Article
PT  - Randomized Controlled Trial
PT  - Research Support, Non-U.S. Gov't
DEP - 20230118
PL  - United States
TA  - J Trauma Stress
JT  - Journal of traumatic stress
JID - 8809259
SB  - IM
MH  - Humans
MH  - Arousal
MH  - Fear
MH  - Imagery, Psychotherapy
MH  - *Stress Disorders, Post-Traumatic/psychology
MH  - Symptom Flare Up
EDAT- 2023/01/20 06:00
MHDA- 2023/04/13 06:42
CRDT- 2023/01/19 03:02
PHST- 2022/10/19 00:00 [revised]
PHST- 2022/06/14 00:00 [received]
PHST- 2022/11/16 00:00 [accepted]
PHST- 2023/04/13 06:42 [medline]
PHST- 2023/01/20 06:00 [pubmed]
PHST- 2023/01/19 03:02 [entrez]
AID - 10.1002/jts.22905 [doi]
PST - ppublish
SO  - J Trauma Stress. 2023 Apr;36(2):285-298. doi: 10.1002/jts.22905. Epub 2023 Jan 
      18.

PMID- 37098547
OWN - NLM
STAT- MEDLINE
DCOM- 20230427
LR  - 20230428
IS  - 1745-6215 (Electronic)
IS  - 1745-6215 (Linking)
VI  - 24
IP  - 1
DP  - 2023 Apr 25
TI  - Does an app designed to reduce repetitive negative thinking decrease depression 
      and anxiety in young people? (RETHINK): a randomized controlled prevention trial.
PG  - 295
LID - 10.1186/s13063-023-07295-z [doi]
LID - 295
AB  - BACKGROUND: The first onset of common mental health disorders, such as mood and 
      anxiety disorders, mostly lies in adolescence or young adulthood. Hence, 
      effective and scalable prevention programs for this age group are urgently 
      needed. Interventions focusing on repetitive negative thinking (RNT) appear 
      especially promising as RNT is an important transdiagnostic process involved in 
      the development of depression and anxiety disorders. First clinical trials indeed 
      show positive effects of preventative interventions targeting RNT on adult as 
      well as adolescent mental health. Self-help interventions that can be delivered 
      via a mobile phone app may have the advantage of being highly scalable, thus 
      facilitating prevention on a large scale. This trial aims to investigate whether 
      an app-based RNT-focused intervention can reduce depressive and anxiety symptoms 
      in young people at risk for mental health disorders. METHODS: The trial will be 
      conducted in a sample (planned N = 351) of individuals aged 16-22 years with 
      elevated levels of RNT but no current depression or anxiety disorder. In a 
      randomized controlled between-subjects design, two versions of the app-based 
      self-help intervention will be compared to a waiting list control condition. The 
      full RNT-focused intervention encompasses a variety of RNT-reducing strategies, 
      whereas the concreteness training intervention focuses on only one of these 
      strategies, i.e., concrete thinking. The primary outcome (depressive symptoms) 
      and secondary outcomes (anxiety symptoms and RNT) will be measured at 
      pre-intervention, post-intervention (6 weeks after pre-intervention), and 
      follow-up (18 weeks after pre-intervention). DISCUSSION: This trial aims to find 
      out whether targeting RNT via an app is an effective and feasible way of 
      preventing depression and anxiety disorders in adolescents. Since app-based 
      interventions are highly scalable, this trial might contribute to tackling 
      challenges related to the increasing rates of mental health disorders among young 
      people. TRIAL REGISTRATION: https://www.drks.de , DRKS00027384. Registered on 21 
      February 2022-prospectively registered.
CI  - © 2023. The Author(s).
FAU - Funk, Julia
AU  - Funk J
AUID- ORCID: 0000-0003-2496-5037
AD  - Department of Psychology, LMU Munich, Munich, Germany. Jul.Funk@psy.lmu.de.
FAU - Kopf-Beck, Johannes
AU  - Kopf-Beck J
AD  - Department of Psychology, LMU Munich, Munich, Germany.
FAU - Watkins, Edward
AU  - Watkins E
AD  - Mood Disorders Centre, School of Psychology, University of Exeter, Exeter, UK.
FAU - Ehring, Thomas
AU  - Ehring T
AD  - Department of Psychology, LMU Munich, Munich, Germany.
LA  - eng
PT  - Journal Article
PT  - Randomized Controlled Trial
DEP - 20230425
PL  - England
TA  - Trials
JT  - Trials
JID - 101263253
SB  - IM
MH  - Adult
MH  - Adolescent
MH  - Humans
MH  - Young Adult
MH  - Depression/diagnosis/prevention & control
MH  - *Pessimism/psychology
MH  - *Mobile Applications
MH  - Anxiety/diagnosis/prevention & control
MH  - Anxiety Disorders/diagnosis/prevention & control
PMC - PMC10129320
OTO - NOTNLM
OT  - Anxiety
OT  - App
OT  - Depression
OT  - Prevention
OT  - Randomized controlled trial
OT  - Repetitive negative thinking
OT  - Rumination
OT  - Worry
COIS- The authors declare that they have no competing interests.
EDAT- 2023/04/26 00:41
MHDA- 2023/04/27 06:42
PMCR- 2023/04/25
CRDT- 2023/04/25 23:38
PHST- 2022/03/15 00:00 [received]
PHST- 2023/04/05 00:00 [accepted]
PHST- 2023/04/27 06:42 [medline]
PHST- 2023/04/26 00:41 [pubmed]
PHST- 2023/04/25 23:38 [entrez]
PHST- 2023/04/25 00:00 [pmc-release]
AID - 10.1186/s13063-023-07295-z [pii]
AID - 7295 [pii]
AID - 10.1186/s13063-023-07295-z [doi]
PST - epublish
SO  - Trials. 2023 Apr 25;24(1):295. doi: 10.1186/s13063-023-07295-z.

PMID- 38615373
OWN - NLM
STAT- MEDLINE
DCOM- 20240515
LR  - 20241010
IS  - 1873-622X (Electronic)
IS  - 0005-7967 (Linking)
VI  - 177
DP  - 2024 Jun
TI  - Computerized cognitive control training to reduce rumination in major depression: 
      A randomized controlled trial.
PG  - 104521
LID - S0005-7967(24)00048-2 [pii]
LID - 10.1016/j.brat.2024.104521 [doi]
AB  - OBJECTIVE: Rumination is a major risk factor for the onset and recurrence of 
      depressive episodes and has been associated with deficits in updating working 
      memory content. This randomized controlled trial examines whether training 
      updating-specific cognitive control processes reduces daily ruminative thoughts 
      in clinically depressed individuals. METHODS: Sixty-five individuals with a 
      current major depressive episode were randomized to 10 sessions of either 
      cognitive control training (N = 31) or placebo training (N = 34). The frequency 
      and negativity of individuals' daily ruminative thoughts were assessed for seven 
      days before training, after training, and at a 3-month follow-up using experience 
      sampling methodology. Secondary outcomes were depressive symptoms, depressed 
      mood, and level of disability. RESULTS: Cognitive control training led to 
      stronger improvements in the trained task than placebo training. However, 
      cognitive control training did not lead to greater reductions in the frequency or 
      negativity of daily ruminative thoughts than placebo training. There were no 
      training-specific effects on participants' depressive symptoms or level of 
      disability. CONCLUSIONS: The robustness of the present null-findings, combined 
      with the methodological strengths of the study, suggest that training currently 
      depressed individuals to update emotional content in working memory does not 
      affect the frequency or negativity of their daily ruminative thoughts.
CI  - Copyright © 2024 The Authors. Published by Elsevier Ltd.. All rights reserved.
FAU - Zetsche, Ulrike
AU  - Zetsche U
AD  - Clinical Psychology and Psychotherapy, Freie Universität Berlin, Berlin, Germany. 
      Electronic address: u.zetsche@fu-berlin.de.
FAU - Neumann, Pauline
AU  - Neumann P
AD  - Clinical Psychology and Psychotherapy, Freie Universität Berlin, Berlin, Germany.
FAU - Bürkner, Paul-Christian
AU  - Bürkner PC
AD  - Department of Statistics, TU Dortmund University, Dortmund, Stuttgart, Germany.
FAU - Renneberg, Babette
AU  - Renneberg B
AD  - Clinical Psychology and Psychotherapy, Freie Universität Berlin, Berlin, Germany.
FAU - Koster, Ernst H W
AU  - Koster EHW
AD  - Department of Experimental Clinical and Health Psychology, University Ghent, 
      Belgium.
FAU - Hoorelbeke, Kristof
AU  - Hoorelbeke K
AD  - Department of Experimental Clinical and Health Psychology, University Ghent, 
      Belgium.
LA  - eng
PT  - Journal Article
PT  - Randomized Controlled Trial
PT  - Research Support, Non-U.S. Gov't
DEP - 20240321
PL  - England
TA  - Behav Res Ther
JT  - Behaviour research and therapy
JID - 0372477
SB  - IM
MH  - Humans
MH  - Female
MH  - Male
MH  - *Depressive Disorder, Major/psychology/therapy
MH  - Adult
MH  - *Rumination, Cognitive/physiology
MH  - *Cognitive Behavioral Therapy/methods
MH  - *Memory, Short-Term
MH  - Middle Aged
MH  - Therapy, Computer-Assisted/methods
MH  - Young Adult
MH  - Treatment Outcome
OTO - NOTNLM
OT  - Ambulatory assessment
OT  - Cognitive control training
OT  - Experience sampling
OT  - Major depression
OT  - Rumination
COIS- Declaration of competing interest None. None of the authors have any financial or 
      personal interest that could affect their objectivity.
EDAT- 2024/04/15 00:42
MHDA- 2024/05/16 00:43
CRDT- 2024/04/14 18:00
PHST- 2023/08/24 00:00 [received]
PHST- 2024/01/12 00:00 [revised]
PHST- 2024/03/13 00:00 [accepted]
PHST- 2024/05/16 00:43 [medline]
PHST- 2024/04/15 00:42 [pubmed]
PHST- 2024/04/14 18:00 [entrez]
AID - S0005-7967(24)00048-2 [pii]
AID - 10.1016/j.brat.2024.104521 [doi]
PST - ppublish
SO  - Behav Res Ther. 2024 Jun;177:104521. doi: 10.1016/j.brat.2024.104521. Epub 2024 
      Mar 21.

PMID- 37156967
OWN - NLM
STAT- MEDLINE
DCOM- 20230510
LR  - 20230607
IS  - 2365-7464 (Electronic)
IS  - 2365-7464 (Linking)
VI  - 8
IP  - 1
DP  - 2023 May 8
TI  - Online Contingent Attention Training (OCAT): transfer effects to cognitive 
      biases, rumination, and anxiety symptoms from two proof-of-principle studies.
PG  - 28
LID - 10.1186/s41235-023-00480-3 [doi]
LID - 28
AB  - The aim of the present research was to develop and test the efficacy of a novel 
      online contingent attention training (i.e., OCAT) to modify attention and 
      interpretation biases, improve emotion regulation, and reduce emotional symptom 
      levels in the face of major stressors. Two proof-of-principle studies were 
      carried out. In study 1, 64 undergraduates who were about to start a major 
      stressful period (i.e., final exams) were randomized to undergo 10 days of active 
      OCAT or a sham-control training. Emotion regulation (habitual use of rumination 
      and reappraisal) and symptom levels (depression and anxiety) were assessed before 
      and after the intervention. In study 2, the same 2 × 2 mixed design was used with 
      58 individuals from the general population undergoing a major stressful situation 
      (the lockdown period at the beginning of the COVID-19 pandemic in 2020). In both 
      studies, the OCAT group showed significant improvements on attention towards 
      negative information and interpretation biases in comparison to the sham-control 
      group. Additionally, changes in cognitive biases transferred to reductions of 
      participants' use of rumination and anxiety symptom levels. These results show 
      preliminary evidence regarding the efficacy of the OCAT to target attention and 
      interpretation biases as well as to improve emotion regulation processes and to 
      buffer against the effects of major stressors.
CI  - © 2023. The Author(s).
FAU - Blanco, Ivan
AU  - Blanco I
AUID- ORCID: 0000-0003-3611-5814
AD  - Department of Clinical Psychology, Complutense University of Madrid, 28223, 
      Madrid, Spain. ivan.blanco.martinez@ucm.es.
FAU - Boemo, Teresa
AU  - Boemo T
AD  - Department of Clinical Psychology, Complutense University of Madrid, 28223, 
      Madrid, Spain.
FAU - Martin-Garcia, Oscar
AU  - Martin-Garcia O
AD  - Department of Clinical Psychology, Complutense University of Madrid, 28223, 
      Madrid, Spain.
FAU - Koster, Ernst H W
AU  - Koster EHW
AD  - Department of Experimental Clinical and Health Psychology, Ghent University, 
      9000, Ghent, Belgium.
FAU - De Raedt, Rudi
AU  - De Raedt R
AD  - Department of Experimental Clinical and Health Psychology, Ghent University, 
      9000, Ghent, Belgium.
FAU - Sanchez-Lopez, Alvaro
AU  - Sanchez-Lopez A
AD  - Department of Clinical Psychology, Complutense University of Madrid, 28223, 
      Madrid, Spain.
LA  - eng
PT  - Journal Article
PT  - Randomized Controlled Trial
PT  - Research Support, Non-U.S. Gov't
DEP - 20230508
PL  - England
TA  - Cogn Res Princ Implic
JT  - Cognitive research: principles and implications
JID - 101697632
SB  - IM
MH  - Humans
MH  - *Pandemics
MH  - *COVID-19
MH  - Communicable Disease Control
MH  - Anxiety
MH  - Attention/physiology
MH  - Cognition/physiology
MH  - Bias
PMC - PMC10166036
OTO - NOTNLM
OT  - Attention bias modification
OT  - Emotion regulation
OT  - Interpretation bias modification
OT  - Psychological symptoms
OT  - Smartphone app
COIS- Authors report no competing interests.
EDAT- 2023/05/09 00:42
MHDA- 2023/05/10 06:42
PMCR- 2023/05/08
CRDT- 2023/05/08 23:26
PHST- 2022/07/08 00:00 [received]
PHST- 2023/04/18 00:00 [accepted]
PHST- 2023/05/10 06:42 [medline]
PHST- 2023/05/09 00:42 [pubmed]
PHST- 2023/05/08 23:26 [entrez]
PHST- 2023/05/08 00:00 [pmc-release]
AID - 10.1186/s41235-023-00480-3 [pii]
AID - 480 [pii]
AID - 10.1186/s41235-023-00480-3 [doi]
PST - epublish
SO  - Cogn Res Princ Implic. 2023 May 8;8(1):28. doi: 10.1186/s41235-023-00480-3.

PMID- 37595354
OWN - NLM
STAT- MEDLINE
DCOM- 20230828
LR  - 20230828
IS  - 1873-622X (Electronic)
IS  - 0005-7967 (Linking)
VI  - 168
DP  - 2023 Sep
TI  - Managing Rumination and worry: A randomised controlled trial of an internet 
      intervention targeting repetitive negative thinking delivered with and without 
      clinician guidance.
PG  - 104378
LID - S0005-7967(23)00126-2 [pii]
LID - 10.1016/j.brat.2023.104378 [doi]
AB  - BACKGROUND: Rumination and worry, forms of repetitive negative thinking (RNT), 
      are implicated in the onset, maintenance, severity, and relapse risk of 
      depression and anxiety disorders. This randomised controlled trial evaluated an 
      internet intervention targeting both rumination and worry in adults compared to 
      treatment-as-usual (TAU) and compared treatment effects and adherence when 
      delivered with and without clinician guidance. METHODS: Adults (N = 137) with 
      elevated RNT were randomly allocated to a 3-lesson clinician guided (n = 45) or 
      self-help (n = 47) online program delivered over 6 weeks, or a TAU control group 
      which waited 18 weeks to receive the program (n = 45). The clinician guided group 
      received semi-structured phone support after each lesson. All three groups 
      continued any pre-trial TAU. RNT, anxiety, depression, and psychological distress 
      were assessed at baseline, post-treatment (week 7), and 3-month follow-up. 
      RESULTS: Intention-to-treat linear mixed models showed that participants in the 
      self-help and clinician guided groups had significantly lower RNT, anxiety, 
      depression, and distress at post-treatment and 3-month follow-up compared to TAU. 
      Treatment effects were significantly larger in the clinician guided group 
      compared to self-help (between-group gs = 0.41-0.97). No significant 
      between-group differences were found in adherence/program completion (guided: 
      76%; self-guided: 79%) or treatment satisfaction (1-5 scale: guided: M = 4.17, 
      SD = 1.20; self-guided: M = 3.89, SD = 0.93). Total time spent on clinician 
      guidance was M = 48.64 min (SD = 21.28). CONCLUSION: This brief online 
      intervention for RNT is acceptable and efficacious in reducing RNT, anxiety, 
      depression, and distress in both clinician guided and self-help formats. The 
      program appeared most effective when delivered with clinician guidance. Larger 
      definitive trials comparing guided and self-guided programs are needed. 
      Australian and New Zealand Clinical Trials Registration number: 
      ACTRN12620000959976.
CI  - Copyright © 2023 The Authors. Published by Elsevier Ltd.. All rights reserved.
FAU - Joubert, Amy E
AU  - Joubert AE
AD  - Clinical Research Unit for Anxiety and Depression (CRUfAD), St. Vincent's 
      Hospital, Level 4 O'Brien Centre, 394- 404 Victoria Street, Darlinghurst, Sydney, 
      New South Wales, 2010, Australia; School of Psychology, University of New South 
      Wales, Sydney, NSW, 2052, Australia.
FAU - Grierson, Ashlee B
AU  - Grierson AB
AD  - Clinical Research Unit for Anxiety and Depression (CRUfAD), St. Vincent's 
      Hospital, Level 4 O'Brien Centre, 394- 404 Victoria Street, Darlinghurst, Sydney, 
      New South Wales, 2010, Australia; School of Psychiatry, UNSW Medicine, University 
      of New South Wales, Sydney, NSW, 2052, Australia.
FAU - Li, Ian
AU  - Li I
AD  - Clinical Research Unit for Anxiety and Depression (CRUfAD), St. Vincent's 
      Hospital, Level 4 O'Brien Centre, 394- 404 Victoria Street, Darlinghurst, Sydney, 
      New South Wales, 2010, Australia; School of Psychiatry, UNSW Medicine, University 
      of New South Wales, Sydney, NSW, 2052, Australia.
FAU - Sharrock, Maria J
AU  - Sharrock MJ
AD  - Clinical Research Unit for Anxiety and Depression (CRUfAD), St. Vincent's 
      Hospital, Level 4 O'Brien Centre, 394- 404 Victoria Street, Darlinghurst, Sydney, 
      New South Wales, 2010, Australia; School of Psychiatry, UNSW Medicine, University 
      of New South Wales, Sydney, NSW, 2052, Australia.
FAU - Moulds, Michelle L
AU  - Moulds ML
AD  - School of Psychology, University of New South Wales, Sydney, NSW, 2052, 
      Australia.
FAU - Werner-Seidler, Aliza
AU  - Werner-Seidler A
AD  - Black Dog Institute, The University of New South Wales, Sydney, NSW, 2052, 
      Australia.
FAU - Stech, Eileen P
AU  - Stech EP
AD  - Black Dog Institute, The University of New South Wales, Sydney, NSW, 2052, 
      Australia.
FAU - Mahoney, Alison E J
AU  - Mahoney AEJ
AD  - Clinical Research Unit for Anxiety and Depression (CRUfAD), St. Vincent's 
      Hospital, Level 4 O'Brien Centre, 394- 404 Victoria Street, Darlinghurst, Sydney, 
      New South Wales, 2010, Australia; School of Psychiatry, UNSW Medicine, University 
      of New South Wales, Sydney, NSW, 2052, Australia.
FAU - Newby, Jill M
AU  - Newby JM
AD  - School of Psychology, University of New South Wales, Sydney, NSW, 2052, 
      Australia; Black Dog Institute, The University of New South Wales, Sydney, NSW, 
      2052, Australia. Electronic address: j.newby@unsw.edu.au.
LA  - eng
PT  - Journal Article
PT  - Randomized Controlled Trial
PT  - Research Support, Non-U.S. Gov't
DEP - 20230802
PL  - England
TA  - Behav Res Ther
JT  - Behaviour research and therapy
JID - 0372477
SB  - IM
MH  - Adult
MH  - Humans
MH  - *Internet-Based Intervention
MH  - *Pessimism
MH  - Australia
MH  - Anxiety/therapy
MH  - Anxiety Disorders/therapy
OTO - NOTNLM
OT  - Anxiety
OT  - Depression
OT  - Internet
OT  - Rumination
OT  - Worry
COIS- Declaration of competing interest All authors declare that they have no conflicts 
      of interest.
EDAT- 2023/08/19 11:42
MHDA- 2023/08/28 06:42
CRDT- 2023/08/18 18:02
PHST- 2021/11/14 00:00 [received]
PHST- 2023/06/05 00:00 [revised]
PHST- 2023/07/23 00:00 [accepted]
PHST- 2023/08/28 06:42 [medline]
PHST- 2023/08/19 11:42 [pubmed]
PHST- 2023/08/18 18:02 [entrez]
AID - S0005-7967(23)00126-2 [pii]
AID - 10.1016/j.brat.2023.104378 [doi]
PST - ppublish
SO  - Behav Res Ther. 2023 Sep;168:104378. doi: 10.1016/j.brat.2023.104378. Epub 2023 
      Aug 2.

PMID- 38512196
OWN - NLM
STAT- MEDLINE
DCOM- 20240815
LR  - 20240815
IS  - 1931-1516 (Electronic)
IS  - 1528-3542 (Linking)
VI  - 24
IP  - 6
DP  - 2024 Sep
TI  - An experimental paradigm for triggering a depressive syndrome.
PG  - 1442-1455
LID - 10.1037/emo0001338 [doi]
AB  - Research investigating whether depression is an adaptation or a disorder has been 
      hindered by the lack of an experimental paradigm that can test causal 
      relationships. Moreover, studies attempting to induce the syndrome often fail to 
      capture the suite of feelings, thoughts, and behaviors that characterize 
      depression. An experimental paradigm for triggering depressive symptoms can 
      improve our etiological understanding of the syndrome. The present study attempts 
      to induce core symptoms of depression, particularly those related to rumination, 
      in a healthy, nonclinical sample through a controlled social experiment. These 
      symptoms are sad or depressed mood, anhedonia, feelings of worthlessness or 
      guilt, and difficulty concentrating. One hundred and thirty-four undergraduate 
      students were randomly assigned to either an exclusion (E) or control (C) group. 
      Participants in the exclusion group were exposed to a modified Cyberball 
      paradigm, designed to make them feel socially excluded, followed by a 
      dual-interference task to assess whether their exclusion interfered with their 
      working memory. Excluded participants: (a) self-reported a significant increase 
      in sadness and decrease in happiness, but not anxiety or calmness; (b) scored 
      significantly higher in four of five variables related to depressive rumination; 
      and (c) performed significantly worse on a dual-interference task, suggesting an 
      impaired ability to concentrate. (PsycInfo Database Record (c) 2024 APA, all 
      rights reserved).
FAU - Altman, Maxwell
AU  - Altman M
AD  - Department of Psychology, Neuroscience and Behaviour, McMaster University.
FAU - Martin, Lily W
AU  - Martin LW
AD  - Department of Psychology, Neuroscience and Behaviour, McMaster University.
FAU - Chiu, Candice
AU  - Chiu C
AD  - Department of Psychology, Neuroscience and Behaviour, McMaster University.
FAU - Northover, Stefanie B
AU  - Northover SB
AD  - Department of Psychology, Arizona State University.
FAU - Huang, Siqi
AU  - Huang S
AD  - Department of Psychology, University of Windsor.
FAU - Goegan, Sarah
AU  - Goegan S
AD  - Department of Psychology, Neuroscience and Behaviour, McMaster University.
FAU - Maslej, Marta M
AU  - Maslej MM
AD  - Centre for Addiction and Mental Health, Krembil Centre for Neuroinformatics.
FAU - Hollon, Steven D
AU  - Hollon SD
AD  - Department of Psychology, Vanderbilt University.
FAU - Mulsant, Benoit H
AU  - Mulsant BH
AD  - Department of Psychiatry, Temerty Faculty of Medicine, Centre for Addiction and 
      Mental Health, University of Toronto.
FAU - Andrews, Paul W
AU  - Andrews PW
AUID- ORCID: 0000-0002-5794-1747
AD  - Department of Psychology, Neuroscience and Behaviour, McMaster University.
LA  - eng
GR  - University of Toronto/
GR  - Brain Canada/
GR  - CAPMC/CIHR/Canada
GR  - Centre for Addiction and Mental Health/
GR  - PCORI/Patient-Centered Outcomes Research Institute/United States
GR  - NH/NIH HHS/United States
PT  - Journal Article
PT  - Randomized Controlled Trial
DEP - 20240321
PL  - United States
TA  - Emotion
JT  - Emotion (Washington, D.C.)
JID - 101125678
SB  - IM
MH  - Humans
MH  - Female
MH  - Male
MH  - Young Adult
MH  - *Depression/physiopathology
MH  - Adult
MH  - Rumination, Cognitive/physiology
MH  - Memory, Short-Term/physiology
MH  - Anhedonia/physiology
MH  - Adolescent
MH  - Depressive Disorder/physiopathology
MH  - Social Isolation
EDAT- 2024/03/21 12:43
MHDA- 2024/08/15 18:42
CRDT- 2024/03/21 11:14
PHST- 2024/08/15 18:42 [medline]
PHST- 2024/03/21 12:43 [pubmed]
PHST- 2024/03/21 11:14 [entrez]
AID - 2024-66110-001 [pii]
AID - 10.1037/emo0001338 [doi]
PST - ppublish
SO  - Emotion. 2024 Sep;24(6):1442-1455. doi: 10.1037/emo0001338. Epub 2024 Mar 21.

PMID- 36055535
OWN - NLM
STAT- MEDLINE
DCOM- 20221006
LR  - 20221019
IS  - 1573-2517 (Electronic)
IS  - 0165-0327 (Linking)
VI  - 317
DP  - 2022 Nov 15
TI  - Electrophysiological and behavioral effects of unilateral and bilateral rTMS; A 
      randomized clinical trial on rumination and depression.
PG  - 360-372
LID - S0165-0327(22)00953-3 [pii]
LID - 10.1016/j.jad.2022.08.098 [doi]
AB  - BACKGROUND: Rumination is significantly frequent in major depressive disorder 
      (MDD). However, not a lot of studies have investigated the effects of repetitive 
      transcranial magnetic stimulation (rTMS) on rumination. METHODS: 61 participants 
      with a minimum Hamilton Depression Rating Scale (HAM-D) score of 20 were randomly 
      assigned to sham, bilateral stimulation (BS) or unilateral stimulation (US) 
      groups. EEG, The Ruminative Response Scale (RRS), and HAM-D were administered 
      before and after the 20 sessions of rTMS. Phase locked values (PLV) were 
      calculated as a measure of connectivity. RESULTS: There was a significant 
      decrease in HAM-D scores in both BS and US. In responders, BS and US differed 
      significantly in RRS total scores, with greater reduction in BS. PLV 
      significantly changed in the default mode network (DMN) in delta, theta, alpha, 
      and beta in BS, in responders of which PLV decreased in the DMN in beta and 
      gamma. Positive correlations between PLV and brooding in delta and theta, and 
      negative correlations between PLV and reflection were found in theta, alpha, and 
      beta. In US, connectivity in the DMN increased in beta, and PLV increased in 
      theta and beta, and decreased in alpha and beta in its responders. Positive 
      correlations between PLV and brooding in the delta and theta, as well as negative 
      correlations between PLV and reflection in theta were observed in the DMN. 
      CONCLUSION: US and BS resulted in different modulations in the DMN, however, both 
      could alleviate both rumination and depression. Reductions in the beta and alpha 
      frequency bands in the DMN can be considered as potential EEG-based markers of 
      response to bilateral and unilateral rTMS, respectively.
CI  - Copyright © 2022 Elsevier B.V. All rights reserved.
FAU - Kazemi, Reza
AU  - Kazemi R
AD  - Department of Cognitive Psychology, Institute for Cognitive Science Studies, 
      Tehran, Iran. Electronic address: rezakazemi@ut.ac.ir.
FAU - Rostami, Reza
AU  - Rostami R
AD  - Department of Psychology, University of Tehran, Tehran, Iran; Atieh Clinical 
      Neuroscience Center, Tehran, Iran.
FAU - Nasiri, Zahra
AU  - Nasiri Z
AD  - Atieh Clinical Neuroscience Center, Tehran, Iran.
FAU - Hadipour, Abed L
AU  - Hadipour AL
AD  - Department of Cognitive Sciences, University of Messina, Messina, Italy.
FAU - Kiaee, Nasim
AU  - Kiaee N
AD  - Atieh Clinical Neuroscience Center, Tehran, Iran.
FAU - Coetzee, John P
AU  - Coetzee JP
AD  - Department of Psychiatry and Behavioral Sciences, Stanford University School of 
      Medicine, Stanford, CA, USA; Rehabilitation Service, Veterans Affairs Palo Alto 
      Health Care System, Palo Alto, CA, USA.
FAU - Philips, Angela
AU  - Philips A
AD  - Department of Psychiatry and Behavioral Sciences, Stanford University School of 
      Medicine, Stanford, CA, USA; Rehabilitation Service, Veterans Affairs Palo Alto 
      Health Care System, Palo Alto, CA, USA.
FAU - Brown, Randi
AU  - Brown R
AD  - Department of Psychology, Palo Alto University, Palo Alto, CA, USA.
FAU - Seenivasan, Srija
AU  - Seenivasan S
AD  - Rehabilitation Service, Veterans Affairs Palo Alto Health Care System, Palo Alto, 
      CA, USA.
FAU - Adamson, Maheen M
AU  - Adamson MM
AD  - Rehabilitation Service, Veterans Affairs Palo Alto Health Care System, Palo Alto, 
      CA, USA; Department of Neurosurgery, Stanford University School of Medicine, 
      Stanford, CA, USA.
LA  - eng
PT  - Journal Article
PT  - Randomized Controlled Trial
DEP - 20220830
PL  - Netherlands
TA  - J Affect Disord
JT  - Journal of affective disorders
JID - 7906073
SB  - IM
MH  - Depression/therapy
MH  - *Depressive Disorder, Major/therapy
MH  - Humans
MH  - *Transcranial Magnetic Stimulation/methods
OTO - NOTNLM
OT  - Depression
OT  - EEG
OT  - Electroencephalography
OT  - Repetitive negative thinking
OT  - Repetitive transcranial magnetic stimulation
OT  - Rumination
OT  - rTMS
COIS- Conflict of interest The authors declare that they have no known competing 
      financial interests or personal relationships that could have appeared to 
      influence the work reported in this paper. None of the authors of the current 
      research has received any research support.
EDAT- 2022/09/03 06:00
MHDA- 2022/10/07 06:00
CRDT- 2022/09/02 19:26
PHST- 2022/06/11 00:00 [received]
PHST- 2022/08/24 00:00 [revised]
PHST- 2022/08/26 00:00 [accepted]
PHST- 2022/09/03 06:00 [pubmed]
PHST- 2022/10/07 06:00 [medline]
PHST- 2022/09/02 19:26 [entrez]
AID - S0165-0327(22)00953-3 [pii]
AID - 10.1016/j.jad.2022.08.098 [doi]
PST - ppublish
SO  - J Affect Disord. 2022 Nov 15;317:360-372. doi: 10.1016/j.jad.2022.08.098. Epub 
      2022 Aug 30.

PMID- 39142096
OWN - NLM
STAT- MEDLINE
DCOM- 20240825
LR  - 20240827
IS  - 1873-7943 (Electronic)
IS  - 0005-7916 (Linking)
VI  - 85
DP  - 2024 Dec
TI  - Two universal school-based prevention programs for depression and anxiety: 
      24-Month follow-up of an RCT.
PG  - 101985
LID - S0005-7916(24)00044-2 [pii]
LID - 10.1016/j.jbtep.2024.101985 [doi]
AB  - BACKGROUND AND OBJECTIVES: Transdiagnostic approaches have been promoted as a 
      means of maximising preventative effects across multiple problems with depression 
      and anxiety suitable targets as they appear to have highly interconnected systems 
      in pathology development and maintenance. This study investigated long-term 
      effects of two universal school-based programs, Emotion Regulation (ER) and 
      Behavioral Activation (BA), that sought to prevent depression and anxiety by 
      targeting worry (a transdiagnostic feature) to promote resilience. METHODS: This 
      follow-up study captured data from 162 of 316 initial students (aged 8-13; 52.2% 
      female), from six Australian schools. The original study design cluster 
      randomised students by school into BA, ER, or a usual class control. Intervention 
      conditions consisted of 8 × 50-min weekly sessions. This study measured the 
      effects of these interventions after 24 months on resilience, worry, depression, 
      and anxiety. Resilience was also examined as a potential mediator. RESULTS: At 
      24-month follow-up, there was no significant effect of either intervention on 
      depression, anxiety, worry, or resilience levels. Significantly fewer 
      participants in ER and BA met clinical thresholds for separation anxiety disorder 
      (SAD) and obsessive-compulsive disorder (OCD) in the 24-month follow-up compared 
      with baseline. No mediation effects were found. LIMITATIONS: Although self-report 
      measures are common in universal, school-based research, this represents a study 
      limitation. CONCLUSIONS: Both interventions may provide limited long-term 
      protective effects on SAD and OCD symptoms, which appear to have a shelf-life 
      shorter than 24 months. To maintain program effects, refresher sessions at 
      shorter intervals may be a consideration for future research.
CI  - Copyright © 2024 The Authors. Published by Elsevier Ltd.. All rights reserved.
FAU - Rice, Karlie J
AU  - Rice KJ
AD  - Faculty of Health & Medical Sciences, University of Adelaide, Australia.
FAU - Chen, Junwen
AU  - Chen J
AD  - Research School of Psychology, Australian National University, Australia.
FAU - Kemps, Eva
AU  - Kemps E
AD  - College of Education, Psychology & Social Work, Flinders University, Australia.
FAU - Roberts, Rachel M
AU  - Roberts RM
AD  - Faculty of Health & Medical Sciences, University of Adelaide, Australia. 
      Electronic address: rachel.roberts@adelaide.edu.au.
FAU - Edwards, Suzanne
AU  - Edwards S
AD  - Faculty of Health & Medical Sciences, University of Adelaide, Australia.
FAU - Johnstone, Kristy
AU  - Johnstone K
AD  - College of Education, Psychology & Social Work, Flinders University, Australia.
LA  - eng
PT  - Journal Article
PT  - Randomized Controlled Trial
DEP - 20240803
PL  - Netherlands
TA  - J Behav Ther Exp Psychiatry
JT  - Journal of behavior therapy and experimental psychiatry
JID - 0245075
SB  - IM
MH  - Humans
MH  - Female
MH  - Male
MH  - Follow-Up Studies
MH  - Adolescent
MH  - Child
MH  - *Anxiety/prevention & control
MH  - *Depression/prevention & control
MH  - Resilience, Psychological
MH  - Emotional Regulation/physiology
MH  - Schools
MH  - Students
OTO - NOTNLM
OT  - Anxiety & depression
OT  - Behavioral activation
OT  - Emotion regulation
OT  - Resilience
OT  - Universal school-based prevention
OT  - Worry
COIS- Declaration of competing interest This research did not receive any specific 
      grant from funding agencies in the public, commercial, or not-for-profit sectors. 
      No authors have any conflicts or competing interests to declare.
EDAT- 2024/08/15 00:41
MHDA- 2024/08/26 12:41
CRDT- 2024/08/14 18:06
PHST- 2023/07/19 00:00 [received]
PHST- 2024/03/05 00:00 [revised]
PHST- 2024/08/02 00:00 [accepted]
PHST- 2024/08/26 12:41 [medline]
PHST- 2024/08/15 00:41 [pubmed]
PHST- 2024/08/14 18:06 [entrez]
AID - S0005-7916(24)00044-2 [pii]
AID - 10.1016/j.jbtep.2024.101985 [doi]
PST - ppublish
SO  - J Behav Ther Exp Psychiatry. 2024 Dec;85:101985. doi: 
      10.1016/j.jbtep.2024.101985. Epub 2024 Aug 3.

PMID- 37688515
OWN - NLM
STAT- MEDLINE
DCOM- 20231218
LR  - 20240807
IS  - 1941-7225 (Electronic)
IS  - 0895-7061 (Linking)
VI  - 37
IP  - 1
DP  - 2024 Jan 1
TI  - Is Hypertension Diagnostic Testing and Diagnosis Associated With Psychological 
      Distress?
PG  - 69-76
LID - 10.1093/ajh/hpad083 [doi]
AB  - BACKGROUND: Psychological impacts of hypertension diagnostic testing and new 
      hypertension diagnoses are unclear. METHODS: BP-CHECK was a randomized diagnostic 
      study conducted in 2017-2019 in an integrated healthcare system. Participants 
      with no hypertension diagnosis or medications and elevated blood pressure (BP) 
      were randomized to one of three diagnostic regimens: (i) Clinic, (ii) Home, or 
      (iii) Kiosk. Participants completed questionnaires at baseline, after completion 
      of the diagnostic regimens, and at 6 months. Outcomes included changes from 
      baseline in health-related quality of life (HRQOL), BP-related worry, and 
      thoughts about having a stroke or heart attack. RESULTS: Participants (n = 482) 
      were mostly over age 50 (77.0%), and White race (80.3%). HRQOL did not 
      significantly change from baseline to 3 weeks or 6 months. Among all 
      participants, BP-related worry and concerns about having a heart attack or stroke 
      increased significantly from baseline to 3 weeks, with heart attack and stroke 
      concerns significantly higher in the Kiosk compared Clinic and Home groups. At 6 
      months, thoughts about having a heart attack or stroke returned to baseline 
      overall and in the Kiosk group, however BP-related worry was significantly higher 
      among those with, compared to those without, a new hypertension diagnosis. 
      CONCLUSIONS: The hypertension diagnostic process did not lead to short-term or 
      intermediate-term changes in self-reported HRQOL. However, BP-related worry 
      increased short-term and persisted at 6 months among individuals with a new 
      hypertension diagnosis. Results warrant validation in more representative 
      populations and additional exploration of the impacts of this worry on 
      psychological well-being and hypertension control. CLINICALTRIALS.GOV IDENTIFIER: 
      NCT03130257.
CI  - © The Author(s) 2023. Published by Oxford University Press on behalf of American 
      Journal of Hypertension, Ltd. All rights reserved. For permissions, please 
      e-mail: journals.permissions@oup.com.
FAU - Green, B B
AU  - Green BB
AUID- ORCID: 0000-0003-3040-3436
AD  - Kaiser Permanente Washington Health Research Institute, Seattle, Washington, USA.
AD  - Washington Permanente Medical Group, Seattle, Washington, USA.
AD  - Department of Health Systems Science, Kaiser Permanente Bernard J Tyson School of 
      Medicine, Pasadena, California, USA.
FAU - Anderson, M L
AU  - Anderson ML
AD  - Kaiser Permanente Washington Health Research Institute, Seattle, Washington, USA.
FAU - McClure, J B
AU  - McClure JB
AD  - Kaiser Permanente Washington Health Research Institute, Seattle, Washington, USA.
AD  - Department of Health Systems Science, Kaiser Permanente Bernard J Tyson School of 
      Medicine, Pasadena, California, USA.
FAU - Ehrlich, K
AU  - Ehrlich K
AD  - Kaiser Permanente Washington Health Research Institute, Seattle, Washington, USA.
FAU - Hall, Y N
AU  - Hall YN
AD  - VA Puget Sound Health Care System, Seattle, Washington, USA.
FAU - Hansell, L
AU  - Hansell L
AD  - Kaiser Permanente Washington Health Research Institute, Seattle, Washington, USA.
FAU - Hsu, C
AU  - Hsu C
AUID- ORCID: 0000-0002-4847-5596
AD  - Kaiser Permanente Washington Health Research Institute, Seattle, Washington, USA.
FAU - Margolis, K L
AU  - Margolis KL
AD  - HealthPartners Institute, Minneapolis, Minnesota, USA.
FAU - Munson, S A
AU  - Munson SA
AD  - Department of Human Centered Design and Engineering, University of Washington, 
      Seattle, Washington, USA.
FAU - Thompson, M J
AU  - Thompson MJ
AD  - Department of Family Medicine, University of Washington, Seattle, Washington, 
      USA.
LA  - eng
SI  - ClinicalTrials.gov/NCT03130257
PT  - Journal Article
PT  - Randomized Controlled Trial
PL  - United States
TA  - Am J Hypertens
JT  - American journal of hypertension
JID - 8803676
SB  - IM
CIN - Am J Hypertens. 2024 Jan 1;37(1):18-20. doi: 10.1093/ajh/hpad096. PMID: 37798140
MH  - Humans
MH  - Middle Aged
MH  - Blood Pressure/physiology
MH  - Quality of Life
MH  - *Hypertension/diagnosis/drug therapy
MH  - *Stroke
MH  - Diagnostic Techniques and Procedures
MH  - *Psychological Distress
MH  - *Myocardial Infarction
OTO - NOTNLM
OT  - blood pressure
OT  - hypertension
EDAT- 2023/09/09 21:43
MHDA- 2023/12/18 06:41
CRDT- 2023/09/09 07:42
PHST- 2023/05/26 00:00 [received]
PHST- 2023/08/20 00:00 [revised]
PHST- 2023/09/07 00:00 [accepted]
PHST- 2023/12/18 06:41 [medline]
PHST- 2023/09/09 21:43 [pubmed]
PHST- 2023/09/09 07:42 [entrez]
AID - 7265366 [pii]
AID - 10.1093/ajh/hpad083 [doi]
PST - ppublish
SO  - Am J Hypertens. 2024 Jan 1;37(1):69-76. doi: 10.1093/ajh/hpad083.

PMID- 28922936
OWN - NLM
STAT- MEDLINE
DCOM- 20190604
LR  - 20190604
IS  - 1552-4167 (Electronic)
IS  - 0145-4455 (Linking)
VI  - 42
IP  - 6
DP  - 2018 Nov
TI  - The Effects of Worry and Relaxation on Flexibility During Cognitive 
      Restructuring.
PG  - 838-863
LID - 10.1177/0145445517732272 [doi]
AB  - Worry is associated with inflexibility in cognitive, emotional, and physiological 
      functioning. In addition, worry's negative valence and abstract level of 
      construal are rigid characteristics that contribute to its nonadaptive 
      consequences. Relaxation and cognitive therapy aim to increase flexibility in 
      chronic worriers, and may have greater efficacy when administered in combination. 
      We examined the extent to which relaxation enhances and/or worry inhibits 
      cognitive flexibility during a cognitive restructuring exercise in which 
      participants generated alternative predictions for their worries. Participants ( 
      n = 189) were randomly assigned to engage in relaxation, worry, or neutral 
      thinking prior to cognitive restructuring. We measured the number and perceived 
      likelihood of alternative predictions generated by participants, and coded those 
      alternative predictions for their degree of positive valence, negative valence, 
      and level of construal (abstractness to concreteness). Worry and relaxation did 
      not lead to different numbers or perceived likelihood of alternative predictions. 
      However, compared with participants with minimal symptoms of generalized anxiety 
      disorder (GAD), those with elevated symptoms of GAD who engaged in prior worry 
      generated alternative predictions characterized by greater negative valence and 
      more abstractness (i.e., less concreteness). We also found that greater negative 
      valence of alternative predictions was associated with more abstractness, whereas 
      greater positive valence of alternative predictions was associated with more 
      concreteness. These findings suggest that after engaging in worry, individuals 
      with GAD may be less able to flexibly shift from the use of nonadaptive 
      characteristics (negative valence, abstractness) associated with feared outcomes 
      to the use of more adaptive characteristics (positive valence, concreteness) when 
      considering alternative predictions.
FAU - Stevens, Elizabeth S
AU  - Stevens ES
AD  - 1 University of Illinois at Chicago, Chicago, IL, USA.
FAU - Jendrusina, Alexander A
AU  - Jendrusina AA
AD  - 1 University of Illinois at Chicago, Chicago, IL, USA.
FAU - Legrand, Alison C
AU  - Legrand AC
AD  - 2 University of Vermont, Burlington, VT, USA.
FAU - Nahin, Erica R
AU  - Nahin ER
AD  - 3 University of Miami, Coral Gables, FL, USA.
FAU - Kaufman, Michelle Goldwin
AU  - Kaufman MG
AD  - 4 Rush University Medical Center, Chicago, IL, USA.
FAU - Borkovec, Thomas D
AU  - Borkovec TD
AD  - 5 Pennsylvania State University, University Park, PA, USA.
FAU - Behar, Evelyn
AU  - Behar E
AD  - 1 University of Illinois at Chicago, Chicago, IL, USA.
AD  - 6 Hunter College, City University of New York, NY, USA.
LA  - eng
PT  - Journal Article
PT  - Randomized Controlled Trial
DEP - 20170918
PL  - United States
TA  - Behav Modif
JT  - Behavior modification
JID - 7803043
SB  - IM
MH  - *Adaptation, Psychological
MH  - Adolescent
MH  - Anxiety/psychology/*therapy
MH  - Anxiety Disorders/psychology/*therapy
MH  - Cognitive Behavioral Therapy/*methods
MH  - Female
MH  - Humans
MH  - Male
MH  - Relaxation/*psychology
MH  - Young Adult
OTO - NOTNLM
OT  - GAD
OT  - cognitive flexibility
OT  - cognitive therapy
OT  - concreteness
OT  - relaxation
OT  - worry
EDAT- 2017/09/20 06:00
MHDA- 2019/06/05 06:00
CRDT- 2017/09/20 06:00
PHST- 2017/09/20 06:00 [pubmed]
PHST- 2019/06/05 06:00 [medline]
PHST- 2017/09/20 06:00 [entrez]
AID - 10.1177/0145445517732272 [doi]
PST - ppublish
SO  - Behav Modif. 2018 Nov;42(6):838-863. doi: 10.1177/0145445517732272. Epub 2017 Sep 
      18.

PMID- 36308858
OWN - NLM
STAT- MEDLINE
DCOM- 20221115
LR  - 20221115
IS  - 1879-2057 (Electronic)
IS  - 0001-4575 (Linking)
VI  - 178
DP  - 2022 Dec
TI  - Negative mood mind wandering and unsafe driving in young male drivers.
PG  - 106867
LID - S0001-4575(22)00302-5 [pii]
LID - 10.1016/j.aap.2022.106867 [doi]
AB  - OBJECTIVE: Road traffic crash fatalities disproportionately affect young male 
      drivers. Driver distraction is a leading contributor to crashes. Mind wandering 
      (MW) is a prevalent form of driver distraction that is linked to certain unsafe 
      driving behaviours that are associated with increased crash risk (e.g., faster 
      driving). Negative mood can lead to MW, and thus may represent a causal pathway 
      to MW-related unsafe driving. This preliminary pre-post (T1, T2), randomized, 
      controlled, single-blinded experiment tested whether negative mood, compared to 
      neutral mood, increases MW while driving as well as unsafe driving and emotional 
      arousal during MW. It also tested the moderating contribution of trait rumination 
      and inhibitory control to this proposed causal pathway. METHODS: Forty healthy 
      male drivers aged 20 to 24 were randomly allocated to a negative or neutral mood 
      manipulation involving deception. Individual differences in trait rumination and 
      inhibitory control were measured at T1. At T1 and T2, participants drove in a 
      driving simulator measuring driving speed, headway distance, steering behaviour, 
      and overtaking. Heart rate and thought probes during simulation measured 
      emotional arousal and MW, respectively. RESULTS: Negative mood exposure led to 
      more MW while driving (Odds Ratio = 1.79, p = .022). Trait rumination positively 
      moderated the relationship between negative mood and MW (Odds Ratio = 2.11, p = 
      .002). Negative versus neutral mood exposure led to increases in headway 
      variability (Cohen's d = 1.46, p = .026) and steering reversals (Rate 
      Ratio = 1.33, p = .032) during MW relative to focused driving. Between-group 
      differences in emotional arousal were not significant. CONCLUSION: Results 
      support a causal pathway from negative mood to unsafe driving via MW, including 
      the moderating contribution of trait rumination. If replicated, these preliminary 
      findings may inform the development of interventions targeting this potential 
      crash-risk pathway in vulnerable young driver subgroups.
CI  - Copyright © 2022 Elsevier Ltd. All rights reserved.
FAU - Albert, Derek A
AU  - Albert DA
AD  - Department of Psychiatry, McGill University, 845 Sherbrooke St W, Montreal, 
      Quebec H3A 0G4, Canada.
FAU - Claude Ouimet, Marie
AU  - Claude Ouimet M
AD  - Faculty of Medicine and Health Sciences, University of Sherbrooke, 150 Charles-Le 
      Moyne PL, Suite 200, Longueuil, Quebec J4K 0A8, Canada.
FAU - Brown, Thomas G
AU  - Brown TG
AD  - Department of Psychiatry, McGill University, 845 Sherbrooke St W, Montreal, 
      Quebec H3A 0G4, Canada; Douglas Hospital Research Centre, 6875 Boulevard LaSalle, 
      Montreal, Quebec H4H 1R3, Canada. Electronic address: 
      thomas.gordon.brown@USherbrooke.ca.
LA  - eng
PT  - Journal Article
PT  - Randomized Controlled Trial
DEP - 20221026
PL  - England
TA  - Accid Anal Prev
JT  - Accident; analysis and prevention
JID - 1254476
SB  - IM
MH  - Humans
MH  - Male
MH  - Accidents, Traffic/psychology
MH  - Affect
MH  - *Automobile Driving/psychology
MH  - *Distracted Driving
MH  - Individuality
OTO - NOTNLM
OT  - Driving simulation
OT  - Mind wandering
OT  - Negative mood
OT  - Young drivers
COIS- Declaration of Competing Interest The authors declare that they have no known 
      competing financial interests or personal relationships that could have appeared 
      to influence the work reported in this paper.
EDAT- 2022/10/30 06:00
MHDA- 2022/11/09 06:00
CRDT- 2022/10/29 18:20
PHST- 2021/09/29 00:00 [received]
PHST- 2022/09/16 00:00 [revised]
PHST- 2022/10/08 00:00 [accepted]
PHST- 2022/10/30 06:00 [pubmed]
PHST- 2022/11/09 06:00 [medline]
PHST- 2022/10/29 18:20 [entrez]
AID - S0001-4575(22)00302-5 [pii]
AID - 10.1016/j.aap.2022.106867 [doi]
PST - ppublish
SO  - Accid Anal Prev. 2022 Dec;178:106867. doi: 10.1016/j.aap.2022.106867. Epub 2022 
      Oct 26.

PMID- 36554519
OWN - NLM
STAT- MEDLINE
DCOM- 20221226
LR  - 20230123
IS  - 1660-4601 (Electronic)
IS  - 1661-7827 (Print)
IS  - 1660-4601 (Linking)
VI  - 19
IP  - 24
DP  - 2022 Dec 11
TI  - Walking and Sitting Outdoors: Which Is Better for Cognitive Performance and 
      Mental States?
LID - 10.3390/ijerph192416638 [doi]
LID - 16638
AB  - Myriad research indicates that physical activity and natural environments enhance 
      cognitive performance and mental health. Much of this research is cross-sectional 
      or involves physical activity in outdoor environments, rendering it difficult to 
      ascribe the results to a particular condition. This study utilized 
      electroencephalography (EEG) and established cognitive performance tasks to 
      determine the impact of a short intervention including either walking or sitting 
      in an outdoor environment. In this experiment, a total of 50 participants were 
      randomized into walking and sitting groups, with cognitive performance measured 
      before, after, and 10 min post intervention. Both groups demonstrated 
      improvements in cognitive performance, with no significant difference between 
      groups. Elevated levels of relaxation during the intervention were the best 
      predictor of post-test performance. Participants reporting a higher connection to 
      nature, as well as state-based mindfulness during the outdoor intervention, also 
      reported lower levels of frontal theta (i.e., rumination) during the interaction, 
      while the walking group demonstrated higher relaxation. These findings provide a 
      direct connection to neural mechanisms influenced by physical activity and the 
      natural environment, and their impact on cognitive performance. This supports 
      Attention Restoration Theory and the effectiveness of short outdoor interventions 
      incorporating physical activity as a method of restoring mental attention.
FAU - Bailey, Andrew W
AU  - Bailey AW
AUID- ORCID: 0000-0001-8628-4152
AD  - Department of Health and Human Performance, The University of Tennessee at 
      Chattanooga, Chattanooga, TN 37403, USA.
FAU - Kang, Hyoung-Kil
AU  - Kang HK
AD  - Department of Physical Education, Kyungnam University, Changwon 51767, Republic 
      of Korea.
LA  - eng
PT  - Journal Article
PT  - Randomized Controlled Trial
DEP - 20221211
PL  - Switzerland
TA  - Int J Environ Res Public Health
JT  - International journal of environmental research and public health
JID - 101238455
SB  - IM
MH  - Humans
MH  - *Sitting Position
MH  - Cross-Sectional Studies
MH  - *Walking/psychology
MH  - Exercise
MH  - Cognition
PMC - PMC9778927
OTO - NOTNLM
OT  - EEG
OT  - cognitive performance
OT  - environmental psychology
OT  - mental states
OT  - natural environment
OT  - physical activity
COIS- The authors declare no conflict of interest.
EDAT- 2022/12/24 06:00
MHDA- 2022/12/27 06:00
PMCR- 2022/12/11
CRDT- 2022/12/23 01:28
PHST- 2022/10/18 00:00 [received]
PHST- 2022/11/22 00:00 [revised]
PHST- 2022/12/07 00:00 [accepted]
PHST- 2022/12/23 01:28 [entrez]
PHST- 2022/12/24 06:00 [pubmed]
PHST- 2022/12/27 06:00 [medline]
PHST- 2022/12/11 00:00 [pmc-release]
AID - ijerph192416638 [pii]
AID - ijerph-19-16638 [pii]
AID - 10.3390/ijerph192416638 [doi]
PST - epublish
SO  - Int J Environ Res Public Health. 2022 Dec 11;19(24):16638. doi: 
      10.3390/ijerph192416638.

PMID- 27905255
OWN - NLM
STAT- MEDLINE
DCOM- 20180222
LR  - 20180711
IS  - 1464-0686 (Electronic)
IS  - 0965-8211 (Linking)
VI  - 25
IP  - 1
DP  - 2017 Jan
TI  - Rumination and self-reflection in stress narratives and relations to 
      psychological functioning.
PG  - 44-56
AB  - The longitudinal study aims to expand what is known about the costs and benefits 
      of narrating stressful experiences by exploring changes in rumination within the 
      narrative process and comparing it to changes in self-reflection. Rumination 
      (e.g., brooding, self-criticism, and negative emotions) and self-reflection were 
      measured in stress narratives of 56 college students. There were several goals: 
      (1) examine changes in narrative rumination and narrative self-reflection over 3 
      days of writing, (2) examine the relations among the changes in narrative 
      rumination variables and narrative self-reflection and (3) examine how changes in 
      narrative rumination and narrative self-reflection relate to multiple measures of 
      psychological functioning. Overall, individuals increased self-reflection over 
      the 3-day writing task. Individuals who increased ruminative brooding across the 
      3 days of writing showed lower ego identity development (short term and long 
      term) and self-esteem (short term), while increased self-criticism was positively 
      correlated with identity distress (short term). Implications of the different 
      aspects of narrative rumination, specifically in the context of stressful 
      experiences, are discussed.
FAU - Marin, Kelly A
AU  - Marin KA
AD  - a Manhattan College , Bronx , NY , USA.
FAU - Rotondo, Elena K
AU  - Rotondo EK
AD  - b University of Wisconsin , Milwaukee , WI , USA.
LA  - eng
PT  - Journal Article
PT  - Randomized Controlled Trial
DEP - 20151220
PL  - England
TA  - Memory
JT  - Memory (Hove, England)
JID - 9306862
SB  - IM
MH  - Cognition
MH  - *Ego
MH  - Female
MH  - Humans
MH  - Male
MH  - *Memory, Episodic
MH  - Narration
MH  - Rumination, Cognitive/*physiology
MH  - *Self Concept
MH  - Self-Assessment
MH  - Stress, Psychological/*psychology
MH  - Writing
MH  - Young Adult
OTO - NOTNLM
OT  - Autobiographical memory
OT  - narrative
OT  - psychological functioning
OT  - rumination
EDAT- 2016/12/03 06:00
MHDA- 2018/02/23 06:00
CRDT- 2016/12/02 06:00
PHST- 2016/12/02 06:00 [entrez]
PHST- 2016/12/03 06:00 [pubmed]
PHST- 2018/02/23 06:00 [medline]
AID - 10.1080/09658211.2015.1124122 [doi]
PST - ppublish
SO  - Memory. 2017 Jan;25(1):44-56. doi: 10.1080/09658211.2015.1124122. Epub 2015 Dec 
      20.

PMID- 39425051
OWN - NLM
STAT- MEDLINE
DCOM- 20241019
LR  - 20241114
IS  - 1471-244X (Electronic)
IS  - 1471-244X (Linking)
VI  - 24
IP  - 1
DP  - 2024 Oct 18
TI  - The effect of acceptance and commitment therapy on work-related rumination and 
      job fatigue of medical emergency and accident management center staff: an 
      experimental study.
PG  - 705
LID - 10.1186/s12888-024-06150-y [doi]
LID - 705
AB  - BACKGROUND: Working in accident management centers and medical emergencies makes 
      employees face psychological tensions and leads to a decrease in their work 
      quality and endangering the lives of patients. Therefore, any solution to reduce 
      their tension will be valuable. This study was conducted to investigate the 
      effect of acceptance and commitment-based therapy (ACT) on work-related 
      rumination and job fatigue among the employees of the Emergency and Medical 
      Accident Management Center of Alborz Province, Iran. METHODS: This study is an 
      experimental research with intervention and control groups conducted between 
      January 16, 2019, and July 8, 2019. Sixty-four employees were selected based on 
      the entry criteria and randomly assigned to two groups. People in the 
      intervention group participated in 8 sessions of 2-hour therapy based on 
      acceptance and commitment. Questionnaires for demographic information, 
      work-related rumination, and occupational recovery/exhaustion were used to 
      collect data. The intervention was conducted with univariate and multivariate 
      covariance analysis. RESULTS: The findings showed that the average job fatigue 
      reached 16.78[Formula: see text] 11.44 from 37.06 ± 16.70 in the pre-test with a 
      decrease of 20.28 points. Also, the average of all rumination dimensions related 
      to work decreased in the post-test. The findings showed that the effectiveness of 
      treatment based on acceptance and commitment therapy was confirmed on job fatigue 
      and all its components and all dimensions of work-related rumination (p < 0.05). 
      The partial eta square index was greater than 0.14 in all cases and showed the 
      significant effectiveness of the intervention on all components of work-related 
      rumination and job fatigue. CONCLUSION: Treatment based on acceptance and 
      commitment reduced rumination and job fatigue. It is recommended to practice this 
      intervention to improve personnel's mental health and the quality of services 
      provided to patients. CLINICAL TRIAL NUMBER: Not applicable.
CI  - © 2024. The Author(s).
FAU - Fattah Moghaddam, Ladan
AU  - Fattah Moghaddam L
AD  - Department of Psychiatric Nursing, Faculty of Midwifery and Nursing, Tehran 
      Medical Sciences, Islamic Azad University, Tehran, Iran.
FAU - Sadegh Sheikhi, Shadieh
AU  - Sadegh Sheikhi S
AD  - Department of Psychiatric Nursing, Faculty of Midwifery and Nursing, Tehran 
      Medical Sciences, Islamic Azad University, Tehran, Iran.
FAU - Nasrollah, Sepideh
AU  - Nasrollah S
AD  - Department of Nursing, Faculty of Midwifery and Nursing, Tehran Medical Sciences, 
      Islamic Azad University, Tehran, Iran.
FAU - Hoorsan, Roza
AU  - Hoorsan R
AD  - Department of Midwifery, Faculty of Midwifery and Nursing, Tehran Medical 
      Sciences, Islamic Azad University, Tehran, Iran. rhoursan@iautmu.ac.ir.
LA  - eng
PT  - Journal Article
PT  - Randomized Controlled Trial
DEP - 20241018
PL  - England
TA  - BMC Psychiatry
JT  - BMC psychiatry
JID - 100968559
SB  - IM
MH  - Humans
MH  - Male
MH  - Adult
MH  - Female
MH  - Iran
MH  - *Acceptance and Commitment Therapy/methods
MH  - *Fatigue/therapy/psychology
MH  - Rumination, Cognitive
MH  - Middle Aged
MH  - Surveys and Questionnaires
PMC - PMC11490036
OTO - NOTNLM
OT  - Acceptance and commitment-based therapy
OT  - Job fatigue
OT  - Medical emergency and accident management center
OT  - Work-related rumination
COIS- The authors declare no competing interests.
EDAT- 2024/10/19 16:23
MHDA- 2024/10/19 16:24
PMCR- 2024/10/18
CRDT- 2024/10/18 23:45
PHST- 2024/04/19 00:00 [received]
PHST- 2024/10/07 00:00 [accepted]
PHST- 2024/10/19 16:24 [medline]
PHST- 2024/10/19 16:23 [pubmed]
PHST- 2024/10/18 23:45 [entrez]
PHST- 2024/10/18 00:00 [pmc-release]
AID - 10.1186/s12888-024-06150-y [pii]
AID - 6150 [pii]
AID - 10.1186/s12888-024-06150-y [doi]
PST - epublish
SO  - BMC Psychiatry. 2024 Oct 18;24(1):705. doi: 10.1186/s12888-024-06150-y.

PMID- 15169614
OWN - NLM
STAT- MEDLINE
DCOM- 20041007
LR  - 20220318
IS  - 0144-6657 (Print)
IS  - 0144-6657 (Linking)
VI  - 43
IP  - Pt 2
DP  - 2004 Jun
TI  - Rumination and future thinking in depression.
PG  - 129-142
LID - 10.1348/014466504323088015 [doi]
AB  - OBJECTIVES: Future thinking is an important domain of cognitive functioning, with 
      reduced ability to imagine positive future events associated with hopelessness in 
      depression and parasuicide. Rumination has been shown to exacerbate negative 
      cognitive biases in depression, and to reduce likelihood estimations for positive 
      future events. We examine the hypothesis that, in depressed patients, rumination 
      would reduce the ability to imagine positive future events, whilst increasing the 
      ability to imagine negative future events. METHOD: The ability to imagine 
      positive and negative future events was assessed using the future thinking 
      paradigm (MacLeod, Rose, & Williams, 1993). Depressed and nondepressed 
      participants completed the future thinking task after being randomly allocated to 
      either a rumination or distraction manipulation (Nolen-Hoeksema & Morrow, 1993). 
      Mood was measured before and after the manipulation. Participants also completed 
      a standard verbal fluency task. RESULTS: In the depressed group, compared to 
      distraction, rumination increased both negative and positive future thinking, 
      although the effect was only significant for negative future thinking once 
      baseline levels of hopelessness were controlled for. These findings are 
      consistent with the prediction that rumination would increase negative future 
      thinking, but inconsistent with the prediction that rumination would reduce 
      positive future thinking. Previous findings that, compared to controls, depressed 
      patients generated fewer positive future events were replicated. CONCLUSION: 
      Ruminative self-focus leads to greater negative future thinking in depressed 
      patients, further confirming that rumination exacerbates negative cognitive 
      biases in depression. The relationship between rumination and positive future 
      thinking was unexpected, but might potentially reflect a general priming of 
      self-related information by rumination.
FAU - Lavender, Anna
AU  - Lavender A
AD  - Institute of Psychiatry, King's College London, UK.
FAU - Watkins, Edward
AU  - Watkins E
AD  - Institute of Psychiatry, King's College London, UK.
LA  - eng
PT  - Clinical Trial
PT  - Journal Article
PT  - Randomized Controlled Trial
PL  - England
TA  - Br J Clin Psychol
JT  - The British journal of clinical psychology
JID - 8105533
SB  - IM
MH  - Adult
MH  - *Attitude
MH  - Depression/diagnosis/*psychology
MH  - Female
MH  - Humans
MH  - *Life Change Events
MH  - Male
MH  - Surveys and Questionnaires
MH  - *Thinking
MH  - Time Factors
MH  - Verbal Behavior
EDAT- 2004/06/01 05:00
MHDA- 2004/10/08 09:00
CRDT- 2004/06/01 05:00
PHST- 2004/06/01 05:00 [pubmed]
PHST- 2004/10/08 09:00 [medline]
PHST- 2004/06/01 05:00 [entrez]
AID - 10.1348/014466504323088015 [doi]
PST - ppublish
SO  - Br J Clin Psychol. 2004 Jun;43(Pt 2):129-142. doi: 10.1348/014466504323088015.

PMID- 34383532
OWN - NLM
STAT- MEDLINE
DCOM- 20211006
LR  - 20211006
IS  - 1939-2117 (Electronic)
IS  - 0022-006X (Linking)
VI  - 89
IP  - 7
DP  - 2021 Jul
TI  - Internet-delivered interpretation training reduces worry and anxiety in 
      individuals with generalized anxiety disorder: A randomized controlled 
      experiment.
PG  - 575-589
LID - 10.1037/ccp0000660 [doi]
AB  - Objective: Generalized anxiety disorder (GAD) is a debilitating condition, 
      characterized by negative interpretations about ambiguous situations. This study 
      tested whether entirely internet-delivered interpretation training [cognitive 
      bias modification (CBM)] versus control promotes positive interpretations and 
      reduces worry and anxiety in individuals with GAD, with or without depression. 
      Method: A two-arm (CBM; control) parallel-group randomized controlled experiment. 
      Assessments were preintervention (T0), postintervention (T1), 1-month (T2) 
      postintervention, and 3-month (T3) postintervention. Participants with GAD (with 
      or without comorbid depression) were randomly allocated to either CBM (n = 115) 
      or control (n = 115). Participants, but not researchers, were blind to allocated 
      condition. Participants completed up to 10 online CBM or control sessions across 
      1 month. Interpretation bias [coprimary outcomes: scrambled sentence test (SST), 
      recognition test (RT)], and number of negative thought intrusions during a 
      breathing focus task were measured at T0 and T1. Self-reported levels of worry 
      [Penn State Worry Questionnaire-trait (PSWQ trait); Penn State Worry 
      Questionnaire-past week (PSWQ weekly)], anxiety [Generalized Anxiety Disorder 
      scale (GAD-7)], depression [Patient Health Questionnaire (PHQ-9)], rumination 
      [Ruminative Response Scale (RRS)], and repetitive negative thinking [RNT; 
      Repetitive Thinking Questionnaire-trait (RTQ-trait)] were assessed at T0-T3. 
      Results: The per-protocol analyses included N = 186 participants (CBM n = 94; 
      control n = 92). As predicted, we found moderate-to-large training effects on the 
      primary outcome of interpretation bias at T1. Secondary outcomes of negative 
      thought intrusions at T1 and self-reported symptoms at T2 were all significantly 
      lower in the CBM versus control condition. All but one effect (trait RNT) were 
      sustained at T3. Conclusions: In this randomized controlled study, we found that 
      fully online interpretation training ameliorated core features of GAD in 
      individuals with or without comorbid depression up to 3 months posttraining. 
      (PsycInfo Database Record (c) 2021 APA, all rights reserved).
FAU - Hirsch, Colette R
AU  - Hirsch CR
AUID- ORCID: 0000-0003-3579-2418
AD  - Department of Psychology, Institute of Psychiatry, Psychology and Neuroscience, 
      King's College London.
FAU - Krahé, Charlotte
AU  - Krahé C
AUID- ORCID: 0000-0002-0620-1263
AD  - Department of Psychology, Institute of Psychiatry, Psychology and Neuroscience, 
      King's College London.
FAU - Whyte, Jessica
AU  - Whyte J
AUID- ORCID: 0000-0001-7843-0711
AD  - Department of Psychology, Institute of Psychiatry, Psychology and Neuroscience, 
      King's College London.
FAU - Krzyzanowski, Hannah
AU  - Krzyzanowski H
AD  - Department of Psychology, Institute of Psychiatry, Psychology and Neuroscience, 
      King's College London.
FAU - Meeten, Frances
AU  - Meeten F
AUID- ORCID: 0000-0002-0648-0194
AD  - Department of Psychology, Institute of Psychiatry, Psychology and Neuroscience, 
      King's College London.
FAU - Norton, Sam
AU  - Norton S
AUID- ORCID: 0000-0003-1714-9963
AD  - Department of Psychology, Institute of Psychiatry, Psychology and Neuroscience, 
      King's College London.
FAU - Mathews, Andrew
AU  - Mathews A
AD  - Department of Psychology, Institute of Psychiatry, Psychology and Neuroscience, 
      King's College London.
LA  - eng
GR  - MQ: Mental Health Research/
PT  - Journal Article
PT  - Randomized Controlled Trial
PL  - United States
TA  - J Consult Clin Psychol
JT  - Journal of consulting and clinical psychology
JID - 0136553
SB  - IM
MH  - Adult
MH  - Anxiety Disorders/*psychology/*therapy
MH  - Cognitive Behavioral Therapy
MH  - Female
MH  - Humans
MH  - Imagery, Psychotherapy
MH  - *Internet-Based Intervention
MH  - Male
MH  - Treatment Outcome
EDAT- 2021/08/13 06:00
MHDA- 2021/10/07 06:00
CRDT- 2021/08/12 17:14
PHST- 2021/08/12 17:14 [entrez]
PHST- 2021/08/13 06:00 [pubmed]
PHST- 2021/10/07 06:00 [medline]
AID - 2021-74433-001 [pii]
AID - 10.1037/ccp0000660 [doi]
PST - ppublish
SO  - J Consult Clin Psychol. 2021 Jul;89(7):575-589. doi: 10.1037/ccp0000660.

PMID- 35260292
OWN - NLM
STAT- MEDLINE
DCOM- 20220809
LR  - 20221210
IS  - 1545-7214 (Electronic)
IS  - 1064-7481 (Linking)
VI  - 30
IP  - 9
DP  - 2022 Sep
TI  - Long-Term Effects of Cognitive-Behavioral Therapy and Yoga for Worried Older 
      Adults.
PG  - 979-990
LID - S1064-7481(22)00034-3 [pii]
LID - 10.1016/j.jagp.2022.02.002 [doi]
AB  - OBJECTIVES: Cognitive-behavioral therapy (CBT) and yoga decrease worry and 
      anxiety. There are no long-term data comparing CBT and yoga for worry, anxiety, 
      and sleep in older adults. The impact of preference and selection on these 
      outcomes is unknown. In this secondary data analysis, we compared long-term 
      effects of CBT by telephone and yoga on worry, anxiety, sleep, depressive 
      symptoms, fatigue, physical function, social participation, and pain; and 
      examined preference and selection effects. DESIGN: In this randomized preference 
      trial, participants (N = 500) were randomized to a: 1) randomized controlled 
      trial (RCT) of CBT or yoga (n = 250); or 2) preference trial (selected CBT or 
      yoga; n = 250). Outcomes were measured at baseline and Week 37. SETTING: 
      Community. PARTICIPANTS: Community-dwelling older adults (age 60+ years). 
      INTERVENTIONS: CBT (by telephone) and yoga (in-person group classes). 
      MEASUREMENTS: Penn State Worry Questionnaire - Abbreviated (worry);(1)(,)(2) 
      Insomnia Severity Index (sleep);(3) PROMIS Anxiety Short Form v1.0 
      (anxiety);(4)(,)(5) Generalized Anxiety Disorder Screener (generalized 
      anxiety);(6)(,)(7) and PROMIS-29 (depression, fatigue, physical function, social 
      participation, pain).(8)(,)(9) RESULTS: Six months after intervention completion, 
      CBT and yoga RCT participants reported sustained improvements from baseline in 
      worry, anxiety, sleep, depressive symptoms, fatigue, and social participation (no 
      significant between-group differences). Using data combined from the randomized 
      and preference trials, there were no significant preference or selection effects. 
      Long-term intervention effects were observed at clinically meaningful levels for 
      most of the study outcomes. CONCLUSIONS: CBT and yoga both demonstrated 
      maintained improvements from baseline on multiple outcomes six months after 
      intervention completion in a large sample of older adults. TRIAL REGISTRATION: 
      www. CLINICALTRIALS: gov Identifier NCT02968238.
CI  - Copyright © 2022 American Association for Geriatric Psychiatry. Published by 
      Elsevier Inc. All rights reserved.
FAU - Danhauer, Suzanne C
AU  - Danhauer SC
AD  - Department of Social Sciences and Health Policy (SCD), Wake Forest School of 
      Medicine, Winston Salem, NC. Electronic address: danhauer@wakehealth.edu.
FAU - Miller, Michael E
AU  - Miller ME
AD  - Department of Biostatistics and Data Science (MEM), Wake Forest School of 
      Medicine, Winston Salem, NC.
FAU - Divers, Jasmin
AU  - Divers J
AD  - Division of Health Services Research (JD), NYU Long Island School of Medicine, 
      New York, NY.
FAU - Anderson, Andrea
AU  - Anderson A
AD  - Department of Biostatistics and Data Science (AA), Wake Forest School of 
      Medicine, Winston Salem, NC.
FAU - Hargis, Gena
AU  - Hargis G
AD  - Department of Internal Medicine (GH), Section on Gerontology and Geriatric 
      Medicine, Wake Forest School of Medicine, Winston Salem, NC.
FAU - Brenes, Gretchen A
AU  - Brenes GA
AD  - Department of Internal Medicine (GAB), Section on Gerontology and Geriatric 
      Medicine, Wake Forest School of Medicine, Winston Salem, NC.
LA  - eng
SI  - ClinicalTrials.gov/NCT02968238
PT  - Journal Article
PT  - Randomized Controlled Trial
PT  - Research Support, Non-U.S. Gov't
DEP - 20220206
PL  - England
TA  - Am J Geriatr Psychiatry
JT  - The American journal of geriatric psychiatry : official journal of the American 
      Association for Geriatric Psychiatry
JID - 9309609
SB  - IM
MH  - Aged
MH  - Anxiety/therapy
MH  - *Cognitive Behavioral Therapy
MH  - Fatigue/complications
MH  - Humans
MH  - Pain
MH  - Treatment Outcome
MH  - *Yoga
OTO - NOTNLM
OT  - Cognitive-behavioral therapy
OT  - aged
OT  - anxiety
OT  - humans
OT  - long-term effects
OT  - sleep
OT  - telephone
OT  - worry
OT  - yoga
EDAT- 2022/03/10 06:00
MHDA- 2022/08/10 06:00
CRDT- 2022/03/09 05:32
PHST- 2021/10/26 00:00 [received]
PHST- 2022/01/31 00:00 [revised]
PHST- 2022/02/01 00:00 [accepted]
PHST- 2022/03/10 06:00 [pubmed]
PHST- 2022/08/10 06:00 [medline]
PHST- 2022/03/09 05:32 [entrez]
AID - S1064-7481(22)00034-3 [pii]
AID - 10.1016/j.jagp.2022.02.002 [doi]
PST - ppublish
SO  - Am J Geriatr Psychiatry. 2022 Sep;30(9):979-990. doi: 10.1016/j.jagp.2022.02.002. 
      Epub 2022 Feb 6.

PMID- 31759228
OWN - NLM
STAT- MEDLINE
DCOM- 20210607
LR  - 20210607
IS  - 1873-622X (Electronic)
IS  - 0005-7967 (Linking)
VI  - 124
DP  - 2020 Jan
TI  - Impact of imagery-enhanced interpretation training on offline and online 
      interpretations in worry.
PG  - 103497
LID - S0005-7967(19)30183-4 [pii]
LID - 10.1016/j.brat.2019.103497 [doi]
AB  - Worry and rumination are forms of repetitive negative thinking (RNT) that are 
      maintained by negative interpretations and a predominance of abstract, verbal 
      thinking. Hence, facilitating more positive interpretations and imagery-based 
      thinking in combination may reduce RNT. Study 1 administered interpretation 
      training with and without enhanced imagery, and an active control condition 
      (designed not to change interpretations), in individuals with high levels of RNT 
      (worry and/or rumination). Combining interpretation training with sustained 
      imagery resulted in the highest levels of positive interpretation bias using an 
      offline test of interpretation bias (when individuals have time to reflect). 
      Study 2 investigated whether imagery-enhanced interpretation training influences 
      online interpretations when ambiguous information is first encountered, indexed 
      by reaction times and amplitude of the N400 event-related potential, as well as 
      enhances offline positive interpretations in high worriers. It also examined 
      whether imagery-enhanced interpretation training reduces negative thought 
      intrusions associated with worry. Both online (reaction time) and offline 
      interpretations were more positive following imagery-enhanced interpretation 
      training, and negative thoughts were reduced, compared to the active control. 
      However, no differences emerged on neurophysiological markers during the online 
      task. Hence, brief interpretation training encompassing sustained imagery 
      modifies online and offline interpretations, but further training may be required 
      to impact upon neurophysiological measures.
CI  - Copyright © 2019. Published by Elsevier Ltd.
FAU - Feng, Ya-Chun
AU  - Feng YC
AD  - Department of Psychology, King's College London, Institute of Psychiatry, 
      Psychology and Neuroscience, UK.
FAU - Krahé, Charlotte
AU  - Krahé C
AD  - Department of Psychology, King's College London, Institute of Psychiatry, 
      Psychology and Neuroscience, UK.
FAU - Meeten, Frances
AU  - Meeten F
AD  - Department of Psychology, King's College London, Institute of Psychiatry, 
      Psychology and Neuroscience, UK.
FAU - Sumich, Alexander
AU  - Sumich A
AD  - Division of Psychology, School of Social Sciences, Nottingham Trent University, 
      Nottingham, UK; Department of Psychology, Auckland University of Technology, 
      Auckland, New Zealand.
FAU - Mok, C L Michelle
AU  - Mok CLM
AD  - Department of Psychology, King's College London, Institute of Psychiatry, 
      Psychology and Neuroscience, UK.
FAU - Hirsch, Colette R
AU  - Hirsch CR
AD  - Department of Psychology, King's College London, Institute of Psychiatry, 
      Psychology and Neuroscience, UK; Centre for Anxiety Disorders and Trauma, South 
      London and Maudsley NHS Foundation Trust, UK. Electronic address: 
      colette.hirsch@kcl.ac.uk.
LA  - eng
PT  - Journal Article
PT  - Randomized Controlled Trial
PT  - Research Support, Non-U.S. Gov't
DEP - 20191026
PL  - England
TA  - Behav Res Ther
JT  - Behaviour research and therapy
JID - 0372477
SB  - IM
MH  - Adult
MH  - Anxiety/*psychology/therapy
MH  - Brain/*physiology
MH  - Cognitive Behavioral Therapy/methods
MH  - Electroencephalography
MH  - Evoked Potentials/*physiology
MH  - Female
MH  - Humans
MH  - Imagery, Psychotherapy/*methods
MH  - Male
MH  - Reaction Time/physiology
MH  - Rumination, Cognitive/*physiology
MH  - Treatment Outcome
MH  - Young Adult
OTO - NOTNLM
OT  - Cognitive bias modification of interpretation (CBM-I)
OT  - Event-related potentials (ERP)
OT  - Interpretation bias
OT  - Mental imagery
OT  - Repetitive negative thinking
OT  - Worry
EDAT- 2019/11/24 06:00
MHDA- 2021/06/08 06:00
CRDT- 2019/11/24 06:00
PHST- 2019/03/06 00:00 [received]
PHST- 2019/10/08 00:00 [revised]
PHST- 2019/10/21 00:00 [accepted]
PHST- 2019/11/24 06:00 [pubmed]
PHST- 2021/06/08 06:00 [medline]
PHST- 2019/11/24 06:00 [entrez]
AID - S0005-7967(19)30183-4 [pii]
AID - 10.1016/j.brat.2019.103497 [doi]
PST - ppublish
SO  - Behav Res Ther. 2020 Jan;124:103497. doi: 10.1016/j.brat.2019.103497. Epub 2019 
      Oct 26.

PMID- 36795229
OWN - NLM
STAT- MEDLINE
DCOM- 20230222
LR  - 20240217
IS  - 1433-7339 (Electronic)
IS  - 0941-4355 (Print)
IS  - 0941-4355 (Linking)
VI  - 31
IP  - 3
DP  - 2023 Feb 16
TI  - Qualitative similarities and distinctions between participants' experiences with 
      a yoga intervention and an attention control.
PG  - 172
LID - 10.1007/s00520-023-07639-0 [doi]
AB  - PURPOSE: This manuscript aims to compare and contrast acceptability and perceived 
      benefits of yoga-skills training (YST) and an empathic listening attention 
      control (AC) in the Pro-You study, a randomized pilot trial of YST vs. AC for 
      adults receiving chemotherapy infusions for gastrointestinal cancer. METHODS: 
      Participants were invited for a one-on-one interview at week 14 follow-up, after 
      completing all intervention procedures and quantitative assessments. Staff used a 
      semi-structured guide to elicit participants' views on study processes, the 
      intervention they received, and its effects. Qualitative data analysis followed 
      an inductive/deductive approach, inductively identifying themes and deductively 
      guided by social cognitive theory. RESULTS: Some barriers (e.g., competing 
      demands, symptoms), facilitators (e.g., interventionist support, the convenience 
      of clinic-based delivery), and benefits (e.g., decreased distress and rumination) 
      were common across groups. YST participants uniquely described the importance of 
      privacy, social support, and self-efficacy for increasing engagement in yoga. 
      Benefits specific to YST included positive emotions and greater improvement in 
      fatigue and other physical symptoms. Both groups described some self-regulatory 
      processes, but through different mechanisms: self-monitoring in AC and the 
      mind-body connection in YST. CONCLUSIONS: This qualitative analysis demonstrates 
      that participant experiences in a yoga-based intervention or an AC condition 
      reflect social cognitive and mind-body frameworks of self-regulation. Findings 
      can be used to develop yoga interventions that maximize acceptability and 
      effectiveness and to design future research that elucidates the mechanisms by 
      which yoga is efficacious.
CI  - © 2023. The Author(s), under exclusive licence to Springer-Verlag GmbH Germany, 
      part of Springer Nature.
FAU - Addington, Elizabeth L
AU  - Addington EL
AUID- ORCID: 0000-0002-5839-5485
AD  - Department of Medical Social Sciences, Northwestern University Feinberg School of 
      Medicine, Chicago, IL, USA. elizabeth.addington@northwestern.edu.
FAU - Schlundt, David
AU  - Schlundt D
AD  - Vanderbilt University School of Nursing, Nashville, TN, USA.
FAU - Bonnet, Kemberlee
AU  - Bonnet K
AD  - Vanderbilt University School of Nursing, Nashville, TN, USA.
FAU - Birdee, Gurjeet
AU  - Birdee G
AD  - Vanderbilt University School of Medicine, Nashville, TN, USA.
FAU - Avis, Nancy E
AU  - Avis NE
AUID- ORCID: 0000-0002-1077-3037
AD  - Wake Forest University School of Medicine, Winston-Salem, NC, USA.
FAU - Wagner, Lynne I
AU  - Wagner LI
AUID- ORCID: 0000-0001-9685-4796
AD  - Wake Forest University School of Medicine, Winston-Salem, NC, USA.
FAU - Rothman, Russell L
AU  - Rothman RL
AUID- ORCID: 0000-0002-1506-3990
AD  - Vanderbilt University School of Medicine, Nashville, TN, USA.
FAU - Ridner, Sheila
AU  - Ridner S
AD  - Vanderbilt University School of Nursing, Nashville, TN, USA.
FAU - Tooze, Janet A
AU  - Tooze JA
AUID- ORCID: 0000-0002-5160-0407
AD  - Wake Forest University School of Medicine, Winston-Salem, NC, USA.
FAU - Wheeler, Amy
AU  - Wheeler A
AD  - California State University, San Bernardino, CA, USA.
FAU - Schnur, Julie B
AU  - Schnur JB
AUID- ORCID: 0000-0002-6773-096X
AD  - Icahn School of Medicine at Mount Sinai, New York, NY, USA.
FAU - Sohl, Stephanie J
AU  - Sohl SJ
AUID- ORCID: 0000-0002-4717-0328
AD  - Wake Forest University School of Medicine, Winston-Salem, NC, USA.
LA  - eng
GR  - K01AT008219/AT/NCCIH NIH HHS/United States
GR  - P30 CA012197/CA/NCI NIH HHS/United States
GR  - K01 AT008219/AT/NCCIH NIH HHS/United States
GR  - UL1TR002243/TR/NCATS NIH HHS/United States
GR  - P30CA012197/CA/NCI NIH HHS/United States
GR  - UL1 TR002243/TR/NCATS NIH HHS/United States
GR  - UL1 TR001420/TR/NCATS NIH HHS/United States
GR  - UL1TR001420/TR/NCATS NIH HHS/United States
PT  - Journal Article
PT  - Randomized Controlled Trial
DEP - 20230216
PL  - Germany
TA  - Support Care Cancer
JT  - Supportive care in cancer : official journal of the Multinational Association of 
      Supportive Care in Cancer
JID - 9302957
SB  - IM
MH  - Adult
MH  - Humans
MH  - *Yoga/psychology
MH  - *Meditation
MH  - Self Efficacy
MH  - Qualitative Research
PMC - PMC10211359
MID - NIHMS1896444
OTO - NOTNLM
OT  - Cancer
OT  - Fatigue
OT  - Mechanisms
OT  - Qualitative
OT  - Self-regulation
OT  - Yoga
COIS- Competing Interests Addington, Birdee, Bonnet, Ridner, Schlundt, Schnur: none 
      Avis: Grants from NIH and no other competing interests. Sohl: The above listed 
      K01 from the NIH and no other competing interests. Wagner: has income for 
      patient-reported outcome consultation outside of the submitted work from Celgene 
      Inc. and Athenex Inc., and for journal section editor work outside of this 
      manuscript fom American Cancer Society. Rothman: Family owns equity in Moderna 
      not related to the current work.
EDAT- 2023/02/17 06:00
MHDA- 2023/02/22 06:00
PMCR- 2024/02/16
CRDT- 2023/02/16 11:09
PHST- 2022/09/12 00:00 [received]
PHST- 2023/02/10 00:00 [accepted]
PHST- 2023/02/16 11:09 [entrez]
PHST- 2023/02/17 06:00 [pubmed]
PHST- 2023/02/22 06:00 [medline]
PHST- 2024/02/16 00:00 [pmc-release]
AID - 10.1007/s00520-023-07639-0 [pii]
AID - 10.1007/s00520-023-07639-0 [doi]
PST - epublish
SO  - Support Care Cancer. 2023 Feb 16;31(3):172. doi: 10.1007/s00520-023-07639-0.

PMID- 38640622
OWN - NLM
STAT- MEDLINE
DCOM- 20240515
LR  - 20250104
IS  - 1873-622X (Electronic)
IS  - 0005-7967 (Print)
IS  - 0005-7967 (Linking)
VI  - 177
DP  - 2024 Jun
TI  - Savoring changes novel positive mindset targets of GAD treatment: Optimism, 
      prioritizing positivity, kill-joy thinking, and worry mediation.
PG  - 104541
LID - S0005-7967(24)00068-8 [pii]
LID - 10.1016/j.brat.2024.104541 [doi]
AB  - This study analyzed effects of savoring on unstudied positive mindset targets of 
      generalized anxiety disorder (GAD) treatment (ClinicalTrials.gov: NCT05040061). 
      85 students with GAD were randomly assigned to one of two ecological momentary 
      interventions (EMIs) on smartphone for seven days. The SkillJoy EMI promoted 
      practices for savoring positive emotions. An active control EMI mirrored 
      SkillJoy, yet did not include savoring or positive emotion. Optimism, worry, 
      kill-joy thinking (lessening positive emotion with cognition), and prioritization 
      of positive emotion activities and goals were assessed at pre-trial, eighth-day, 
      post-trial, and 30(th)-day follow-up. Savoring was assessed pre-trial and 
      fifth-day mid-trial. Longitudinal linear mixed models and simple slope analyses 
      examined change between and within conditions. Bias-corrected bootstrapping path 
      analysis examined mediation of worry change by increased savoring. SkillJoy led 
      to significantly greater increases in both optimism and prioritizing positivity 
      than the control from pre-trial to post-trial and pre-trial to follow-up. Both 
      interventions significantly reduced kill-joy thinking at both timepoints with 
      Skilljoy leading to marginally greater change at post-trial. Pre- to mid-trial 
      increases in savoring mediated the relationships between treatment condition and 
      reductions in worry at both post-trial and follow-up.
CI  - Copyright © 2024 Elsevier Ltd. All rights reserved.
FAU - LaFreniere, Lucas S
AU  - LaFreniere LS
AD  - Department of Psychology, Skidmore College. United States; Department of 
      Psychology, Pennsylvania State University. United States. Electronic address: 
      llafreni@skidmore.edu.
FAU - Newman, Michelle G
AU  - Newman MG
AD  - Department of Psychology, Pennsylvania State University. United States.
LA  - eng
SI  - ClinicalTrials.gov/NCT05040061
GR  - R01 MH115128/MH/NIMH NIH HHS/United States
PT  - Journal Article
PT  - Randomized Controlled Trial
PT  - Research Support, N.I.H., Extramural
DEP - 20240416
PL  - England
TA  - Behav Res Ther
JT  - Behaviour research and therapy
JID - 0372477
SB  - IM
MH  - Humans
MH  - Female
MH  - Male
MH  - *Optimism/psychology
MH  - *Anxiety Disorders/therapy/psychology
MH  - Young Adult
MH  - *Thinking
MH  - Adult
MH  - Emotions
MH  - Adolescent
MH  - Ecological Momentary Assessment
MH  - Anxiety/psychology/therapy
PMC - PMC11096009
MID - NIHMS1988803
OTO - NOTNLM
OT  - Dampening
OT  - Ecological momentary intervention
OT  - Generalized anxiety disorder
OT  - Optimism
OT  - Positive emotion
OT  - Prioritizing positivity
OT  - Savoring
OT  - Worry
COIS- Declaration of competing interest The authors declare that they have no known 
      competing financial interests or personal relationships that could have appeared 
      to influence the work reported in this paper.
EDAT- 2024/04/20 00:42
MHDA- 2024/05/16 05:43
PMCR- 2025/06/01
CRDT- 2024/04/19 18:04
PHST- 2023/09/20 00:00 [received]
PHST- 2024/04/08 00:00 [revised]
PHST- 2024/04/10 00:00 [accepted]
PHST- 2025/06/01 00:00 [pmc-release]
PHST- 2024/05/16 05:43 [medline]
PHST- 2024/04/20 00:42 [pubmed]
PHST- 2024/04/19 18:04 [entrez]
AID - S0005-7967(24)00068-8 [pii]
AID - 10.1016/j.brat.2024.104541 [doi]
PST - ppublish
SO  - Behav Res Ther. 2024 Jun;177:104541. doi: 10.1016/j.brat.2024.104541. Epub 2024 
      Apr 16.

PMID- 37089072
OWN - NLM
STAT- MEDLINE
DCOM- 20230807
LR  - 20240405
IS  - 0144-6657 (Print)
IS  - 0144-6657 (Linking)
VI  - 62
IP  - 3
DP  - 2023 Sep
TI  - Hooked on a memory: How rumination about past positive events might contribute to 
      grandiose ideas?
PG  - 556-572
LID - 10.1111/bjc.12425 [doi]
AB  - OBJECTIVES: Dwelling about positive experiences has been found to be positively 
      related to mania and grandiose ideas. Nevertheless, besides some important 
      limitations, past research has also neglected the nature (or characteristics) of 
      memories individuals dwell on, and that might be specifically associated with 
      grandiose ideas. Thus, the present study aimed to replicate previous studies 
      while considering the role of specificity and the importance of memory used to 
      increase grandiose feelings. METHOD: In total, 219 participants were included 
      and, after completing the memory induction, were randomized to either the 
      rumination condition or the distraction condition. They also completed different 
      questionnaires assessing positive rumination and grandiose ideas. RESULTS: 
      Overall, rumination, compared to the distraction condition, led to the 
      maintenance of grandiose ideas and positive affect from T2 to T3. Regression 
      analysis showed that the specificity of memory was associated with grandiose 
      ideas at T2, which predicted grandiose ideas at T3. CONCLUSIONS: Our results 
      confirm rumination's causal role in forming grandiose ideas. We also found that 
      autobiographical memory and, more specifically, the capacity to recall past 
      positive experiences coupled with repeatedly thinking about them might constitute 
      a fundamental pathway leading to the persistence of such beliefs. The use of a 
      non-clinical sample limits the results and needs replication in clinical samples.
CI  - © 2023 British Psychological Society.
FAU - Bortolon, Catherine
AU  - Bortolon C
AUID- ORCID: 0000-0002-5118-7827
AD  - Université Grenoble Alpes, Université Savoie Mont Blanc, LIP/PC2S, Grenoble, 
      France.
AD  - C3R - Réhabilitation Psychosociale et Remédiation Cognitive, Centre Hospitalier 
      Alpes Isère, Grenoble, France.
AD  - Institut Universitaire de France (IUF), Paris, France.
FAU - Baeyens, Céline
AU  - Baeyens C
AD  - Université Grenoble Alpes, Université Savoie Mont Blanc, LIP/PC2S, Grenoble, 
      France.
FAU - Raffard, Stéphane
AU  - Raffard S
AD  - Université Paul Valéry Montpellier 3, Montpellier, France.
AD  - University Department of Adult Psychiatry, CHU Montpellier, Montpellier, France.
LA  - eng
PT  - Journal Article
PT  - Randomized Controlled Trial
DEP - 20230423
PL  - England
TA  - Br J Clin Psychol
JT  - The British journal of clinical psychology
JID - 8105533
SB  - IM
MH  - Humans
MH  - *Emotions
MH  - *Memory, Episodic
MH  - Mental Recall
MH  - Mood Disorders
MH  - Surveys and Questionnaires
MH  - *Rumination, Cognitive
OTO - NOTNLM
OT  - distraction
OT  - grandiose delusions
OT  - grandiose ideas
OT  - memory specificity
OT  - rumination
EDAT- 2023/04/24 06:42
MHDA- 2023/08/07 06:42
CRDT- 2023/04/24 03:02
PHST- 2023/03/03 00:00 [revised]
PHST- 2022/10/28 00:00 [received]
PHST- 2023/04/05 00:00 [accepted]
PHST- 2023/08/07 06:42 [medline]
PHST- 2023/04/24 06:42 [pubmed]
PHST- 2023/04/24 03:02 [entrez]
AID - 10.1111/bjc.12425 [doi]
PST - ppublish
SO  - Br J Clin Psychol. 2023 Sep;62(3):556-572. doi: 10.1111/bjc.12425. Epub 2023 Apr 
      23.

PMID- 37489745
OWN - NLM
STAT- MEDLINE
DCOM- 20230908
LR  - 20230914
IS  - 1099-1611 (Electronic)
IS  - 1057-9249 (Linking)
VI  - 32
IP  - 9
DP  - 2023 Sep
TI  - ConquerFear-Group: A randomized controlled trial of an online-delivered 
      group-based psychological intervention for fear of cancer recurrence in breast 
      cancer survivors.
PG  - 1424-1432
LID - 10.1002/pon.6193 [doi]
AB  - OBJECTIVE: Fear of cancer recurrence (FCR) is a distressing concern among cancer 
      survivors. Interventions to address FCR need to be effective but also accessible 
      and low cost. This randomized controlled trial evaluated the efficacy of an 
      online group-based psychological intervention for FCR (ConquerFear-Group). 
      METHODS: Eligible breast cancer (BC) survivors had completed primary treatment 
      3 months-5 years previously, were ≥18 years, and scored ≥22 on the Fear of Cancer 
      Recurrence Inventory-Short Form (FCRI-SF). Participants were randomized to online 
      ConquerFear-Group (focusing on metacognitive strategies, values-clarification, 
      and education about follow-up behavior) or online group-based relaxation training 
      (active control). Questionnaires were completed at baseline (T1), 1 week 
      post-intervention (T2), three (T3) and six (T4) months later. The primary outcome 
      was FCR (FCRI total). A number of secondary and process outcomes were also 
      collected. Treatment effects were evaluated with mixed linear models. RESULTS: Of 
      866 eligible BC survivors, 475 (55%) completed the FCR screening, and 85 (18%) 
      were randomized to ConquerFear-Group or relaxation training (2 × 6 groups). 
      Compared with control participants, ConquerFear-Group participants experienced 
      larger reductions in FCR (Cohen's d = 0.47, p = 0.001) and FCR severity 
      (d = 0.57, p < 0.001), as well as mindfulness and decentering from baseline 
      through follow-up, and improvements in emotion regulation (T2), worry (T2, T3) 
      and rumination (T2) at some time points. CONCLUSIONS: The results demonstrated 
      statistically significant and stable effects of ConquerFear-Group on FCR that 
      were maintained over a 6-month period. It is suggested to investigate the program 
      in a real-life setting, where a pragmatic trial can further demonstrate 
      feasibility and effectiveness.
CI  - © 2023 The Authors. Psycho-Oncology published by John Wiley & Sons Ltd.
FAU - Tauber, Nina M
AU  - Tauber NM
AUID- ORCID: 0000-0002-9334-5870
AD  - Department of Psychology and Behavioural Sciences, Aarhus University, Aarhus, 
      Denmark.
FAU - O'Toole, Mia S
AU  - O'Toole MS
AUID- ORCID: 0000-0002-9155-8426
AD  - Department of Psychology and Behavioural Sciences, Aarhus University, Aarhus, 
      Denmark.
FAU - Jensen, Anders B
AU  - Jensen AB
AD  - Department of Oncology, Aarhus University Hospital, Aarhus, Denmark.
AD  - Danish Breast Cancer Group Center for Late Effects (DCCL), Aarhus, Denmark.
FAU - Butow, Phyllis N
AU  - Butow PN
AUID- ORCID: 0000-0003-3562-6954
AD  - School of Psychology, University of Sydney, Sydney, New South Wales, Australia.
FAU - Thewes, Belinda
AU  - Thewes B
AD  - School of Psychology, University of Sydney, Sydney, New South Wales, Australia.
FAU - Elkjaer, Emma
AU  - Elkjaer E
AD  - Department of Psychology and Behavioural Sciences, Aarhus University, Aarhus, 
      Denmark.
FAU - Knutzen, Sofie
AU  - Knutzen S
AD  - Department of Psychology and Behavioural Sciences, Aarhus University, Aarhus, 
      Denmark.
FAU - von Heymann, Annika
AU  - von Heymann A
AUID- ORCID: 0000-0002-0900-5575
AD  - Cancer Survivorship and Treatment Late Effects (CASTLE), Department of Oncology, 
      Rigshospitalet, Copenhagen University Hospital, Copenhagen, Denmark.
FAU - Johansen, Christoffer
AU  - Johansen C
AD  - Cancer Survivorship and Treatment Late Effects (CASTLE), Department of Oncology, 
      Rigshospitalet, Copenhagen University Hospital, Copenhagen, Denmark.
FAU - Zachariae, Robert
AU  - Zachariae R
AD  - Department of Psychology and Behavioural Sciences, Aarhus University, Aarhus, 
      Denmark.
AD  - Department of Oncology, Aarhus University Hospital, Aarhus, Denmark.
AD  - Danish Breast Cancer Group Center for Late Effects (DCCL), Aarhus, Denmark.
LA  - eng
PT  - Journal Article
PT  - Randomized Controlled Trial
PT  - Research Support, Non-U.S. Gov't
DEP - 20230725
PL  - England
TA  - Psychooncology
JT  - Psycho-oncology
JID - 9214524
SB  - IM
MH  - Humans
MH  - Female
MH  - *Breast Neoplasms/therapy/psychology
MH  - *Cancer Survivors/psychology
MH  - *Phobic Disorders/psychology
MH  - Psychosocial Intervention
MH  - Neoplasm Recurrence, Local/psychology
MH  - Fear/psychology
OTO - NOTNLM
OT  - anxiety
OT  - cancer
OT  - cancer survivorship
OT  - fear
OT  - psychooncology
OT  - psychosocial intervention
EDAT- 2023/07/25 13:08
MHDA- 2023/09/08 06:42
CRDT- 2023/07/25 07:53
PHST- 2023/06/30 00:00 [revised]
PHST- 2023/04/13 00:00 [received]
PHST- 2023/07/11 00:00 [accepted]
PHST- 2023/09/08 06:42 [medline]
PHST- 2023/07/25 13:08 [pubmed]
PHST- 2023/07/25 07:53 [entrez]
AID - 10.1002/pon.6193 [doi]
PST - ppublish
SO  - Psychooncology. 2023 Sep;32(9):1424-1432. doi: 10.1002/pon.6193. Epub 2023 Jul 
      25.

PMID- 33242717
OWN - NLM
STAT- MEDLINE
DCOM- 20210420
LR  - 20210420
IS  - 1573-2517 (Electronic)
IS  - 0165-0327 (Linking)
VI  - 280
IP  - Pt A
DP  - 2021 Feb 1
TI  - Randomized controlled trial of bikram yoga and aerobic exercise for depression in 
      women: Efficacy and stress-based mechanisms.
PG  - 457-466
LID - S0165-0327(20)32912-8 [pii]
LID - 10.1016/j.jad.2020.10.067 [doi]
AB  - BACKGROUND: The current study presents a randomized controlled 8-week trial of 
      Bikram yoga, aerobic exercise, and waitlist for depression. Bikram yoga was 
      chosen specifically for its standardized nature. Further, we examined changes in 
      three stress-related constructs-perceived stress, rumination, and mindfulness-as 
      mediators of antidepressant effects. METHOD: Fifty-three women (age 18-65; 74% 
      White) with a unipolar depressive disorder were randomly assigned to one of the 
      three conditions. Response was defined as >50% reduction on the Hamilton Rating 
      Scale for Depression (HAM-D). Remission was defined as no longer meeting criteria 
      for depression and a HAM-D ≤ 7. Self-reported perceived stress, rumination, and 
      mindfulness were assessed weekly. RESULTS: In the intention-to-treat sample 
      (n = 53), response rates were significantly higher in the Bikram yoga (61.1%; 
      χ(2) = 10.48, p = .001) and aerobic exercise (60.0%; χ(2) = 10.44, p = .001) 
      conditions relative to waitlist (6.7%). In the completer sample (n = 42), 73.3% 
      (χ(2) = 11.41, p = .001) of women in yoga and 80.0% (χ(2) = 13.72, p < .001) in 
      exercise achieved response compared to 8.3% in waitlist. Reductions in rumination 
      significantly mediated HAM-D change for both active treatments, and mindful 
      acceptance was a partial mediator in the exercise condition. LIMITATIONS: The 
      sample was small in size, consisted of women only, and was ethnically homogenous. 
      Inter-rater reliability was not assessed, aerobic exercise was not standardized, 
      and mediators were assessed by self-report. CONCLUSIONS: Bikram yoga showed 
      descriptively similar efficacy to aerobic exercise and both may work, in part, by 
      helping individuals interrupt negative thinking.
CI  - Copyright © 2020. Published by Elsevier B.V.
FAU - La Rocque, Cherie L
AU  - La Rocque CL
AD  - Queen's University, Department of Psychology, Kingston, ON K7L 4V1, Canada.
FAU - Mazurka, Raegan
AU  - Mazurka R
AD  - Queen's University, Department of Psychology, Kingston, ON K7L 4V1, Canada.
FAU - Stuckless, Troy J R
AU  - Stuckless TJR
AD  - University of Toronto, Canada.
FAU - Pyke, Kyra
AU  - Pyke K
AD  - Queen's University, Department of Psychology, Kingston, ON K7L 4V1, Canada.
FAU - Harkness, Kate L
AU  - Harkness KL
AD  - Queen's University, Department of Psychology, Kingston, ON K7L 4V1, Canada. 
      Electronic address: harkness@queensu.ca.
LA  - eng
GR  - CIHR/Canada
PT  - Journal Article
PT  - Randomized Controlled Trial
PT  - Research Support, Non-U.S. Gov't
DEP - 20201105
PL  - Netherlands
TA  - J Affect Disord
JT  - Journal of affective disorders
JID - 7906073
SB  - IM
MH  - Adolescent
MH  - Adult
MH  - Aged
MH  - Depression
MH  - Exercise
MH  - Female
MH  - Humans
MH  - *Meditation
MH  - Middle Aged
MH  - *Mindfulness
MH  - *Yoga
MH  - Young Adult
OTO - NOTNLM
OT  - Aerobic exercise
OT  - Bikram yoga
OT  - Depression
OT  - Mindfulness
OT  - Rumination
EDAT- 2020/11/27 06:00
MHDA- 2021/04/21 06:00
CRDT- 2020/11/26 20:10
PHST- 2020/04/28 00:00 [received]
PHST- 2020/09/13 00:00 [revised]
PHST- 2020/10/31 00:00 [accepted]
PHST- 2020/11/27 06:00 [pubmed]
PHST- 2021/04/21 06:00 [medline]
PHST- 2020/11/26 20:10 [entrez]
AID - S0165-0327(20)32912-8 [pii]
AID - 10.1016/j.jad.2020.10.067 [doi]
PST - ppublish
SO  - J Affect Disord. 2021 Feb 1;280(Pt A):457-466. doi: 10.1016/j.jad.2020.10.067. 
      Epub 2020 Nov 5.

PMID- 22148989
OWN - NLM
STAT- MEDLINE
DCOM- 20120827
LR  - 20151119
IS  - 1931-1516 (Electronic)
IS  - 1528-3542 (Linking)
VI  - 12
IP  - 2
DP  - 2012 Apr
TI  - Contemplative/emotion training reduces negative emotional behavior and promotes 
      prosocial responses.
PG  - 338-50
LID - 10.1037/a0026118 [doi]
AB  - Contemplative practices are believed to alleviate psychological problems, 
      cultivate prosocial behavior and promote self-awareness. In addition, 
      psychological science has developed tools and models for understanding the mind 
      and promoting well-being. Additional effort is needed to combine frameworks and 
      techniques from these traditions to improve emotional experience and 
      socioemotional behavior. An 8-week intensive (42 hr) meditation/emotion 
      regulation training intervention was designed by experts in contemplative 
      traditions and emotion science to reduce "destructive enactment of emotions" and 
      enhance prosocial responses. Participants were 82 healthy female schoolteachers 
      who were randomly assigned to a training group or a wait-list control group, and 
      assessed preassessment, postassessment, and 5 months after training completion. 
      Assessments included self-reports and experimental tasks to capture changes in 
      emotional behavior. The training group reported reduced trait negative affect, 
      rumination, depression, and anxiety, and increased trait positive affect and 
      mindfulness compared to the control group. On a series of behavioral tasks, the 
      training increased recognition of emotions in others (Micro-Expression Training 
      Tool), protected trainees from some of the psychophysiological effects of an 
      experimental threat to self (Trier Social Stress Test; TSST), appeared to 
      activate cognitive networks associated with compassion (lexical decision 
      procedure), and affected hostile behavior in the Marital Interaction Task. Most 
      effects at postassessment that were examined at follow-up were maintained 
      (excluding positive affect, TSST rumination, and respiratory sinus arrhythmia 
      recovery). Findings suggest that increased awareness of mental processes can 
      influence emotional behavior, and they support the benefit of integrating 
      contemplative theories/practices with psychological models and methods of emotion 
      regulation.
CI  - (PsycINFO Database Record (c) 2012 APA, all rights reserved).
FAU - Kemeny, Margaret E
AU  - Kemeny ME
AD  - Department of Psychiatry, University of California-San Francisco, 3333 California 
      Street, San Francisco, CA 94143, USA. kemenym@healthpsych.ucsf.edu
FAU - Foltz, Carol
AU  - Foltz C
FAU - Cavanagh, James F
AU  - Cavanagh JF
FAU - Cullen, Margaret
AU  - Cullen M
FAU - Giese-Davis, Janine
AU  - Giese-Davis J
FAU - Jennings, Patricia
AU  - Jennings P
FAU - Rosenberg, Erika L
AU  - Rosenberg EL
FAU - Gillath, Omri
AU  - Gillath O
FAU - Shaver, Phillip R
AU  - Shaver PR
FAU - Wallace, B Alan
AU  - Wallace BA
FAU - Ekman, Paul
AU  - Ekman P
LA  - eng
PT  - Journal Article
PT  - Randomized Controlled Trial
PT  - Research Support, Non-U.S. Gov't
DEP - 20111212
PL  - United States
TA  - Emotion
JT  - Emotion (Washington, D.C.)
JID - 101125678
SB  - IM
MH  - Adaptation, Psychological
MH  - Adult
MH  - Affect
MH  - Anger
MH  - Anxiety/diagnosis/psychology
MH  - Arousal
MH  - *Awareness
MH  - Decision Making
MH  - Depression/diagnosis/psychology
MH  - Empathy
MH  - *Expressed Emotion
MH  - Female
MH  - Hostility
MH  - Humans
MH  - *Meditation
MH  - Middle Aged
MH  - Personality Assessment
MH  - Pilot Projects
MH  - Reaction Time
MH  - *Self Concept
MH  - Self-Assessment
MH  - *Social Behavior
MH  - Surveys and Questionnaires
EDAT- 2011/12/14 06:00
MHDA- 2012/08/28 06:00
CRDT- 2011/12/14 06:00
PHST- 2011/12/14 06:00 [entrez]
PHST- 2011/12/14 06:00 [pubmed]
PHST- 2012/08/28 06:00 [medline]
AID - 2011-28769-001 [pii]
AID - 10.1037/a0026118 [doi]
PST - ppublish
SO  - Emotion. 2012 Apr;12(2):338-50. doi: 10.1037/a0026118. Epub 2011 Dec 12.

PMID- 31586596
OWN - NLM
STAT- MEDLINE
DCOM- 20201216
LR  - 20201216
IS  - 1095-8304 (Electronic)
IS  - 0195-6663 (Linking)
VI  - 144
DP  - 2020 Jan 1
TI  - The role of self-compassion and self-criticism in binge eating behaviour.
PG  - 104470
LID - S0195-6663(18)31622-2 [pii]
LID - 10.1016/j.appet.2019.104470 [doi]
AB  - Self-criticism and low self-compassion are implicated in the development and 
      maintenance of binge eating. However, the association between these 
      self-attitudes and binge eating symptoms remains unclear. Women with symptoms of 
      Bulimia Nervosa (BN) or Binge Eating Disorder (BED) were randomised to either a 
      self-compassion (n = 30) or self-critical rumination (n = 30) strategy following 
      a negative mood induction. Responses to food cues (cue reactivity and affect) and 
      calorie consumption in a 'taste test' were assessed. The self-compassion strategy 
      was associated with a greater improvement in positive and negative affect 
      following the negative mood induction. Despite the differential effects on mood, 
      self-compassion and self-critical rumination led to similar self-reported food 
      cravings and physiological reactivity to cues. However, participants in the 
      self-compassion condition consumed significantly fewer calories, rated the 
      consumed food as less pleasurable, and reported less desire to continue eating. 
      The findings suggest that therapeutic strategies for cultivating self-compassion 
      are associated with improved food-related self-regulation in the context of 
      negative mood.
CI  - Copyright © 2019 Elsevier Ltd. All rights reserved.
FAU - Serpell, Lucy
AU  - Serpell L
AD  - Eating Disorder Service, North East London Foundation Trust, Essex, UK; Research 
      Dept of Clinical, Educational & Health Psychology, University College London, UK. 
      Electronic address: l.serpell@ucl.ac.uk.
FAU - Amey, Rebecca
AU  - Amey R
AD  - Research Dept of Clinical, Educational & Health Psychology, University College 
      London, UK.
FAU - Kamboj, Sunjeev K
AU  - Kamboj SK
AD  - Research Dept of Clinical, Educational & Health Psychology, University College 
      London, UK.
LA  - eng
PT  - Journal Article
PT  - Randomized Controlled Trial
DEP - 20191003
PL  - England
TA  - Appetite
JT  - Appetite
JID - 8006808
SB  - IM
MH  - Adolescent
MH  - Adult
MH  - Affect
MH  - Binge-Eating Disorder/*psychology
MH  - Bulimia/psychology
MH  - Bulimia Nervosa/*psychology
MH  - Craving
MH  - Emotional Regulation
MH  - *Empathy
MH  - Energy Intake
MH  - Feeding Behavior/*psychology
MH  - Female
MH  - Humans
MH  - Middle Aged
MH  - Psychiatric Status Rating Scales
MH  - Rumination, Cognitive
MH  - *Self-Assessment
MH  - Young Adult
EDAT- 2019/10/07 06:00
MHDA- 2020/12/17 06:00
CRDT- 2019/10/07 06:00
PHST- 2019/02/04 00:00 [received]
PHST- 2019/09/23 00:00 [revised]
PHST- 2019/09/23 00:00 [accepted]
PHST- 2019/10/07 06:00 [pubmed]
PHST- 2020/12/17 06:00 [medline]
PHST- 2019/10/07 06:00 [entrez]
AID - S0195-6663(18)31622-2 [pii]
AID - 10.1016/j.appet.2019.104470 [doi]
PST - ppublish
SO  - Appetite. 2020 Jan 1;144:104470. doi: 10.1016/j.appet.2019.104470. Epub 2019 Oct 
      3.

PMID- 33742536
OWN - NLM
STAT- MEDLINE
DCOM- 20211028
LR  - 20211028
IS  - 2044-8341 (Electronic)
IS  - 1476-0835 (Print)
IS  - 1476-0835 (Linking)
VI  - 94
IP  - 3
DP  - 2021 Sep
TI  - Exploring factors associated with personal recovery in bipolar disorder.
PG  - 667-685
LID - 10.1111/papt.12339 [doi]
AB  - BACKGROUND: Personal recovery is increasingly recognized as important outcome for 
      people with bipolar disorder (BD), but research addressing associated factors of 
      personal recovery in this group remains scarce. This study aimed to explore the 
      association of sociodemographic variables, social participation, psychopathology, 
      and positive emotion regulation with personal recovery in BD. METHODS: Baseline 
      data from a randomized controlled trial and survey data were combined (N = 209) 
      and split into a training (n = 149) and test sample (n = 60). Block-wise 
      regression analyses and model training were used to determine the most relevant 
      predictors. The final parsimonious model was cross-validated in the test sample. 
      RESULTS: In the final parsimonious model, satisfaction with social roles 
      (β = .442, p < .001), anxiety symptoms (β = -.328, p < .001), manic symptoms 
      (β = .276, p < .001), and emotion-focused positive rumination (β = .258, 
      p < .001) were independently associated with personal recovery. The model 
      explained 57.3% variance in personal recovery (adjusted R(2)  = .561) and 
      performed well in predicting personal recovery in the independent test sample 
      (adjusted R(2)  = .491). CONCLUSIONS: Our findings suggest that especially social 
      participation, anxiety and positive rumination might be relevant treatment 
      targets when aiming to improve personal recovery. PRACTITIONER POINTS: Personal 
      recovery is considered an increasingly important outcome for people with chronic 
      mental health conditions, including bipolar disorder. We found that anxiety and 
      manic symptoms as well as positive rumination and social participation were 
      independently associated with personal recovery in bipolar disorder. Therefore, 
      these outcomes might be relevant treatment targets when aiming to improve 
      personal recovery in bipolar disorder. Possible interventions to improve these 
      outcomes are discussed, including supported employment and vocational 
      rehabilitation for social participation and exercising with savoring strategies 
      to increase positive rumination.
CI  - © 2021 The Authors. Psychology and Psychotherapy: Theory, Research and Practice 
      published by John Wiley & Sons Ltd on behalf of British Psychological Society.
FAU - Kraiss, Jannis T
AU  - Kraiss JT
AUID- ORCID: 0000-0002-5342-3029
AD  - Department of Psychology, Health, and Technology, Center for eHealth and 
      Well-being Research, University of Twente, Enschede, Netherlands.
FAU - Ten Klooster, Peter M
AU  - Ten Klooster PM
AD  - Department of Psychology, Health, and Technology, Center for eHealth and 
      Well-being Research, University of Twente, Enschede, Netherlands.
FAU - Frye, Emily
AU  - Frye E
AD  - Department of Psychology, Health, and Technology, Center for eHealth and 
      Well-being Research, University of Twente, Enschede, Netherlands.
FAU - Kupka, Ralph W
AU  - Kupka RW
AD  - Psychiatry, Amsterdam Public Health Research Institute, Vrije Universiteit, 
      Amsterdam UMC, The Netherlands.
FAU - Bohlmeijer, Ernst T
AU  - Bohlmeijer ET
AD  - Department of Psychology, Health, and Technology, Center for eHealth and 
      Well-being Research, University of Twente, Enschede, Netherlands.
LA  - eng
PT  - Journal Article
PT  - Randomized Controlled Trial
PT  - Research Support, Non-U.S. Gov't
DEP - 20210319
PL  - England
TA  - Psychol Psychother
JT  - Psychology and psychotherapy
JID - 101135751
SB  - IM
MH  - *Bipolar Disorder/therapy
MH  - Emotions
MH  - Humans
MH  - Personal Satisfaction
MH  - Surveys and Questionnaires
PMC - PMC8451787
OTO - NOTNLM
OT  - association
OT  - bipolar disorder
OT  - emotion regulation
OT  - recovery
OT  - social participation
COIS- The authors declare that there is no conflict of interest regarding the 
      publication of this article.
EDAT- 2021/03/21 06:00
MHDA- 2021/10/29 06:00
PMCR- 2021/09/20
CRDT- 2021/03/20 06:58
PHST- 2021/03/05 00:00 [revised]
PHST- 2020/09/30 00:00 [received]
PHST- 2021/03/21 06:00 [pubmed]
PHST- 2021/10/29 06:00 [medline]
PHST- 2021/03/20 06:58 [entrez]
PHST- 2021/09/20 00:00 [pmc-release]
AID - PAPT12339 [pii]
AID - 10.1111/papt.12339 [doi]
PST - ppublish
SO  - Psychol Psychother. 2021 Sep;94(3):667-685. doi: 10.1111/papt.12339. Epub 2021 
      Mar 19.

PMID- 39137411
OWN - NLM
STAT- MEDLINE
DCOM- 20240813
LR  - 20240830
IS  - 2291-5222 (Electronic)
IS  - 2291-5222 (Linking)
VI  - 12
DP  - 2024 Aug 13
TI  - Evaluating the Effects of a Self-Help Mobile Phone App on Worry and Rumination 
      Experienced by Young Adults: Randomized Controlled Trial.
PG  - e51932
LID - 10.2196/51932 [doi]
LID - e51932
AB  - BACKGROUND: Delivery of preventative interventions via mobile phone apps offers 
      an effective and accessible way to address the global priority of improving the 
      mental health of adolescents and young adults. A proven risk factor for anxiety 
      and depression is elevated worry and rumination, also known as repetitive 
      negative thinking (RNT). OBJECTIVE: This was a prevention mechanism trial that 
      aimed to investigate whether an RNT-targeting self-help mobile phone app 
      (MyMoodCoach) reduces worry and rumination in young adults residing in the United 
      Kingdom. A secondary objective was to test whether the app reduces symptoms of 
      anxiety and depression and improves well-being. METHODS: A web-based, 
      single-blind, 2-arm parallel-group randomized controlled trial was conducted with 
      236 people aged between 16 and 24 years, who self-reported high levels of worry 
      or rumination. Eligible participants were randomized to an active intervention 
      group (usual practice, plus up to 6 weeks of using the RNT-targeting mobile app, 
      n=119) or a waitlist control group (usual practice with no access to the app 
      until after 6 weeks, n=117). The primary outcome was changes in worry and 
      rumination 6 weeks after randomization. Secondary outcomes included changes in 
      well-being and symptoms of anxiety and depression after 6 weeks and changes in 
      all measures after 12 weeks. RESULTS: Participants randomly allocated to use the 
      RNT-targeting self-help app showed significantly lower levels of rumination (mean 
      difference -2.92, 95% CI -5.57 to -0.28; P=.03; η(p)(2)=0.02) and worry (mean 
      difference -3.97, 95% CI -6.21 to -1.73; P<.001; η(p)(2)=0.06) at 6-week 
      follow-up, relative to the waitlist control. Similar differences were observed 
      for well-being (P<.001), anxiety (P=.03), and depression (P=.04). The waitlist 
      control group also showed improvement when given access to the app after 6 weeks. 
      Improvements observed in the intervention group after 6 weeks of using the app 
      were maintained at the 12-week follow-up point. CONCLUSIONS: The MyMoodCoach app 
      had a significant positive effect on worry and rumination, well-being, anxiety, 
      and depression in young adults, relative to waitlist controls, providing 
      proof-of-principle that an unguided self-help app can effectively reduce RNT. 
      This app, therefore, has potential for the prevention of anxiety and depression 
      although longer-term effects on incidence need to be directly evaluated. TRIAL 
      REGISTRATION: ClinicalTrials.gov NCT04950257; 
      https://www.clinicaltrials.gov/ct2/show/NCT04950257. INTERNATIONAL REGISTERED 
      REPORT IDENTIFIER (IRRID): RR2-10.1186/s12888-021-03536-0.
CI  - ©Daniel Edge, Edward Watkins, Alexandra Newbold, Thomas Ehring, Mads Frost, Tabea 
      Rosenkranz. Originally published in JMIR mHealth and uHealth 
      (https://mhealth.jmir.org), 13.08.2024.
FAU - Edge, Daniel
AU  - Edge D
AUID- ORCID: 0000-0002-8200-3533
AD  - Mood Disorders Centre, School of Psychology, University of Exeter, Exeter, United 
      Kingdom.
FAU - Watkins, Edward
AU  - Watkins E
AUID- ORCID: 0000-0002-2432-5577
AD  - Mood Disorders Centre, School of Psychology, University of Exeter, Exeter, United 
      Kingdom.
FAU - Newbold, Alexandra
AU  - Newbold A
AUID- ORCID: 0000-0003-2365-2290
AD  - Mood Disorders Centre, School of Psychology, University of Exeter, Exeter, United 
      Kingdom.
FAU - Ehring, Thomas
AU  - Ehring T
AUID- ORCID: 0000-0001-9502-6868
AD  - Department of Psychology, Ludwig-Maximilians-University of Munich, Munich, 
      Germany.
FAU - Frost, Mads
AU  - Frost M
AUID- ORCID: 0000-0002-7866-1103
AD  - Monsenso A/S, Copenhagen, Denmark.
FAU - Rosenkranz, Tabea
AU  - Rosenkranz T
AUID- ORCID: 0000-0001-6071-9357
AD  - Department of Psychology, Ludwig-Maximilians-University of Munich, Munich, 
      Germany.
LA  - eng
SI  - ClinicalTrials.gov/NCT04950257
PT  - Journal Article
PT  - Randomized Controlled Trial
DEP - 20240813
PL  - Canada
TA  - JMIR Mhealth Uhealth
JT  - JMIR mHealth and uHealth
JID - 101624439
SB  - IM
MH  - Humans
MH  - Male
MH  - *Mobile Applications/statistics & numerical data/standards
MH  - Female
MH  - Adolescent
MH  - Single-Blind Method
MH  - Young Adult
MH  - United Kingdom
MH  - *Rumination, Cognitive/physiology
MH  - *Anxiety/psychology/therapy
MH  - Depression/psychology/therapy
PMC - PMC11350318
OTO - NOTNLM
OT  - anxiety
OT  - app
OT  - application
OT  - depression
OT  - mobile health application
OT  - mobile phone
OT  - mobile-based interventions
OT  - prevention-mechanism
OT  - repetitive negative thinking
OT  - rumination
OT  - well-being
OT  - worry
COIS- Conflicts of Interest: MF is a cofounder and shareholder of Monsenso, whose 
      solution delivered the app. EW is the developer of Rumination-focused 
      cognitive-behavioural therapy, which is the intervention used in the app and 
      receives payment for training workshops and royalties from the treatment manual 
      published by Guilford Press. The other authors declare no conflicts of interests.
EDAT- 2024/08/13 18:42
MHDA- 2024/08/13 18:43
PMCR- 2024/08/13
CRDT- 2024/08/13 16:53
PHST- 2023/09/15 00:00 [received]
PHST- 2024/05/06 00:00 [accepted]
PHST- 2024/04/25 00:00 [revised]
PHST- 2024/08/13 18:43 [medline]
PHST- 2024/08/13 18:42 [pubmed]
PHST- 2024/08/13 16:53 [entrez]
PHST- 2024/08/13 00:00 [pmc-release]
AID - v12i1e51932 [pii]
AID - 10.2196/51932 [doi]
PST - epublish
SO  - JMIR Mhealth Uhealth. 2024 Aug 13;12:e51932. doi: 10.2196/51932.

PMID- 34632875
OWN - NLM
STAT- MEDLINE
DCOM- 20220527
LR  - 20220621
IS  - 1477-2205 (Electronic)
IS  - 1061-5806 (Linking)
VI  - 35
IP  - 4
DP  - 2022 Jul
TI  - Distinct and interacting impacts of trait anxiety and a state anxiety 
      manipulation on attentional switching.
PG  - 409-424
LID - 10.1080/10615806.2021.1983801 [doi]
AB  - BACKGROUND AND OBJECTIVES: According to the Attentional Control Theory, 
      individuals with high levels of anxiety often shift their attention inefficiently 
      due to increased effort to meet task demands. However, literature on the effects 
      of anxiety on shifting performance is discrepant. This study examined the impacts 
      of trait and state anxiety on attentional shifting and whether worry or 
      depression explained variance in shifting. DESIGN AND METHODS: One-hundred 
      thirty-eight undergraduate psychology students were randomized to the Trier 
      Social Stress Test (TSST) or control TSST. Subjects completed measures of 
      state/trait anxiety, worry, and depression and a computerized attention task. 
      Statistical analyses included linear mixed modelling (LMM), t-tests, and ANOVAs. 
      RESULTS: Results revealed significant effects of state and trait anxiety and 
      worry, but not depression. Type (location/direction) and presentation 
      (switch/repeat) of trials also affected response times. Trait anxiety 
      significantly related to trial presentation but did not interact with trial type. 
      State anxiety did not significantly relate to either trial index. State and trait 
      anxiety significantly impacted overall response time. Results revealed variations 
      in cognitive flexibility, but no interactions between state and trait anxiety in 
      predicting task switching. CONCLUSION: These findings are discussed in the 
      context of Attentional Control Theory and relevant empirical research.
FAU - Barthel, Abigail L
AU  - Barthel AL
AD  - Department of Psychological and Brain Sciences, Boston University, Boston, MA, 
      USA.
FAU - Aderka, Idan M
AU  - Aderka IM
AD  - School of Psychological Sciences, University of Haifa, Haifa, Israel.
FAU - Byrne, Andrew J
AU  - Byrne AJ
AD  - Department of Speech, Language, and Hearing Sciences, Boston University, Boston, 
      MA, USA.
FAU - Peckham, Andrew D
AU  - Peckham AD
AUID- ORCID: 0000-0002-4709-4193
AD  - McLean Hospital and Harvard Medical School, Boston, MA, USA.
FAU - Hofmann, Stefan G
AU  - Hofmann SG
AUID- ORCID: 0000-0002-3548-9681
AD  - Department of Psychological and Brain Sciences, Boston University, Boston, MA, 
      USA.
LA  - eng
GR  - R01 AT007257/AT/NCCIH NIH HHS/United States
GR  - R01 MH099021/MH/NIMH NIH HHS/United States
GR  - U01 MH108168/MH/NIMH NIH HHS/United States
GR  - F32 MH115530/MH/NIMH NIH HHS/United States
PT  - Journal Article
PT  - Randomized Controlled Trial
PT  - Research Support, N.I.H., Extramural
PT  - Research Support, Non-U.S. Gov't
DEP - 20211010
PL  - England
TA  - Anxiety Stress Coping
JT  - Anxiety, stress, and coping
JID - 9212242
SB  - IM
MH  - *Anxiety/psychology
MH  - Anxiety Disorders/psychology
MH  - *Attention/physiology
MH  - Humans
MH  - Reaction Time
MH  - Students
OTO - NOTNLM
OT  - Anxiety
OT  - attention
OT  - attentional control
OT  - cognitive flexibility
OT  - shifting
EDAT- 2021/10/12 06:00
MHDA- 2022/05/28 06:00
CRDT- 2021/10/11 08:45
PHST- 2021/10/12 06:00 [pubmed]
PHST- 2022/05/28 06:00 [medline]
PHST- 2021/10/11 08:45 [entrez]
AID - 10.1080/10615806.2021.1983801 [doi]
PST - ppublish
SO  - Anxiety Stress Coping. 2022 Jul;35(4):409-424. doi: 
      10.1080/10615806.2021.1983801. Epub 2021 Oct 10.

PMID- 26520217
OWN - NLM
STAT- MEDLINE
DCOM- 20160607
LR  - 20181202
IS  - 1878-1888 (Electronic)
IS  - 0005-7894 (Linking)
VI  - 46
IP  - 6
DP  - 2015 Nov
TI  - Internet-Based Exposure and Behavioral Activation for Complicated Grief and 
      Rumination: A Randomized Controlled Trial.
PG  - 729-48
LID - S0005-7894(15)00049-0 [pii]
LID - 10.1016/j.beth.2015.05.007 [doi]
AB  - This study examined the effectiveness and feasibility of therapist-guided 
      Internet-delivered exposure (EX) and behavioral activation (BA) for complicated 
      grief and rumination. Forty-seven bereaved individuals with elevated levels of 
      complicated grief and grief rumination were randomly assigned to three 
      conditions: EX (N=18), BA (N=17), or a waiting-list (N=12). Treatment groups 
      received 6 homework assignments over 6 to 8weeks. Intention-to-treat analyses 
      showed that EX reduced complicated grief, posttraumatic stress, depression, grief 
      rumination, and brooding levels relative to the control group at posttreatment 
      (d=0.7-1.2). BA lowered complicated grief, posttraumatic stress, and grief 
      rumination levels at posttreatment (d=0.8-0.9). At 3-month follow-up, effects of 
      EX were maintained on complicated grief and grief rumination (d=0.6-1.2), and for 
      BA on complicated grief, posttraumatic stress, and grief rumination (d=0.8-0.9). 
      EX reduced depression more strongly than BA (d=0.6). Completers analyses 
      corroborated results for EX, and partially those for BA, but no group differences 
      were detected. BA suffered from high dropout (59%), relative to EX (33%) and the 
      waiting-list (17%). Feasibility appeared higher for EX than BA. Results supported 
      potential applicability of online exposure but not behavioral activation to 
      decrease complicated grief and rumination.
CI  - Copyright © 2015. Published by Elsevier Ltd.
FAU - Eisma, Maarten C
AU  - Eisma MC
AD  - Utrecht University. Electronic address: m.c.eisma@uu.nl.
FAU - Boelen, Paul A
AU  - Boelen PA
AD  - Utrecht University.
FAU - van den Bout, Jan
AU  - van den Bout J
AD  - Utrecht University.
FAU - Stroebe, Wolfgang
AU  - Stroebe W
AD  - Utrecht University; University of Groningen.
FAU - Schut, Henk A W
AU  - Schut HA
AD  - Utrecht University.
FAU - Lancee, Jaap
AU  - Lancee J
AD  - University of Amsterdam.
FAU - Stroebe, Margaret S
AU  - Stroebe MS
AD  - Utrecht University; University of Groningen.
LA  - eng
PT  - Journal Article
PT  - Randomized Controlled Trial
DEP - 20150528
PL  - England
TA  - Behav Ther
JT  - Behavior therapy
JID - 1251640
SB  - IM
MH  - *Adaptation, Psychological
MH  - Adult
MH  - Cognitive Behavioral Therapy/*methods/standards
MH  - Female
MH  - *Grief
MH  - Humans
MH  - *Internet
MH  - Male
MH  - Middle Aged
MH  - Psychiatric Status Rating Scales
MH  - *Rumination, Cognitive
MH  - Therapy, Computer-Assisted/*standards
MH  - Treatment Outcome
OTO - NOTNLM
OT  - behavioral activation
OT  - exposure
OT  - grief therapy
OT  - prolonged grief
OT  - rumination
EDAT- 2015/11/02 06:00
MHDA- 2016/06/09 06:00
CRDT- 2015/11/02 06:00
PHST- 2014/10/31 00:00 [received]
PHST- 2015/05/19 00:00 [revised]
PHST- 2015/05/21 00:00 [accepted]
PHST- 2015/11/02 06:00 [entrez]
PHST- 2015/11/02 06:00 [pubmed]
PHST- 2016/06/09 06:00 [medline]
AID - S0005-7894(15)00049-0 [pii]
AID - 10.1016/j.beth.2015.05.007 [doi]
PST - ppublish
SO  - Behav Ther. 2015 Nov;46(6):729-48. doi: 10.1016/j.beth.2015.05.007. Epub 2015 May 
      28.

PMID- 22440067
OWN - NLM
STAT- MEDLINE
DCOM- 20120716
LR  - 20211021
IS  - 1878-1888 (Electronic)
IS  - 0005-7894 (Print)
IS  - 0005-7894 (Linking)
VI  - 43
IP  - 2
DP  - 2012 Jun
TI  - Concreteness of positive, negative, and neutral repetitive thinking about the 
      future.
PG  - 300-12
LID - 10.1016/j.beth.2011.07.002 [doi]
AB  - Consistent with assertions that the adaptiveness of repetitive thinking is 
      influenced by both its valence and style, Stöber (e.g., Stöber & Borkovec, 2002) 
      has argued that worry is characterized by a reduced concreteness of thought 
      content and that the resulting abstractness contributes to its inhibition of some 
      aspects of anxious responding. However, extant research does not provide a direct 
      test of Stöber's reduced concreteness theory of worry. We sought to test Stöber's 
      theory and to examine the adaptiveness of repetitive worrisome thinking by 
      randomly assigning 108 participants to engage in five consecutive periods of 
      repetitive thinking about positively, negatively, or neutrally valenced potential 
      future events. Results based on coding of thought data indicated that (a) 
      repetitive thinking became increasingly less concrete as periods progressed; (b) 
      contrary to Stöber's theory, both negative and positive repetitive future 
      thinking were more concrete than neutral repetitive future thinking (and did not 
      differ from each other); and (c) abstractness of thought during negative 
      repetitive future thinking was associated with reduced reports of imagery-based 
      activity. Results based on self-reported affect indicated that negatively 
      valenced repetitive future thinking was uniquely associated with initial 
      decreases in anxious affect, followed by increased anxious affect that coincided 
      with increased imagery-based activity. This suggests that worry is associated 
      with a sequential mitigation of anxious meaning followed by a strengthening of 
      anxious meaning over time. Theoretical and clinical implications of these 
      findings are discussed.
CI  - Copyright Â© 2011. Published by Elsevier Ltd.
FAU - Behar, Evelyn
AU  - Behar E
AD  - Department of Psychology (M/C 285), 1007 West Harrison Street, University of 
      Illinois at Chicago, Chicago, IL 60607-7137, USA. behar@uic.edu
FAU - McGowan, Sarah Kate
AU  - McGowan SK
FAU - McLaughlin, Katie A
AU  - McLaughlin KA
FAU - Borkovec, T D
AU  - Borkovec TD
FAU - Goldwin, Michelle
AU  - Goldwin M
FAU - Bjorkquist, Olivia
AU  - Bjorkquist O
LA  - eng
GR  - K01 MH092526/MH/NIMH NIH HHS/United States
PT  - Journal Article
PT  - Randomized Controlled Trial
DEP - 20110721
PL  - England
TA  - Behav Ther
JT  - Behavior therapy
JID - 1251640
SB  - IM
MH  - *Adaptation, Psychological
MH  - Adolescent
MH  - Affect
MH  - Anxiety/*psychology
MH  - Female
MH  - Humans
MH  - Male
MH  - Surveys and Questionnaires
MH  - *Thinking
MH  - Young Adult
PMC - PMC4086674
MID - NIHMS592531
EDAT- 2012/03/24 06:00
MHDA- 2012/07/17 06:00
PMCR- 2014/07/08
CRDT- 2012/03/24 06:00
PHST- 2010/10/20 00:00 [received]
PHST- 2011/07/07 00:00 [revised]
PHST- 2011/07/07 00:00 [accepted]
PHST- 2012/03/24 06:00 [entrez]
PHST- 2012/03/24 06:00 [pubmed]
PHST- 2012/07/17 06:00 [medline]
PHST- 2014/07/08 00:00 [pmc-release]
AID - S0005-7894(11)00110-9 [pii]
AID - 10.1016/j.beth.2011.07.002 [doi]
PST - ppublish
SO  - Behav Ther. 2012 Jun;43(2):300-12. doi: 10.1016/j.beth.2011.07.002. Epub 2011 Jul 
      21.

PMID- 28691550
OWN - NLM
STAT- MEDLINE
DCOM- 20180813
LR  - 20191210
IS  - 1471-1788 (Electronic)
IS  - 1365-1501 (Print)
IS  - 1365-1501 (Linking)
VI  - 22
IP  - 1
DP  - 2018 Mar
TI  - Relationships between obsessive-compulsive disorder, depression and functioning 
      before and after exposure and response prevention therapy.
PG  - 40-46
LID - 10.1080/13651501.2017.1351991 [doi]
AB  - OBJECTIVE: Obsessive-compulsive disorder (OCD) is associated with impaired 
      functioning and depression. Our aim was to examine relationships between OCD 
      symptoms, depression and functioning before and after exposure and response 
      prevention (ERP), a type of cognitive-behavioural therapy for OCD, specifically 
      examining whether functioning, depression and other cognitive factors like 
      rumination and worry acted as mediators. METHODS: Forty-four individuals with OCD 
      were randomised to 4 weeks of intensive ERP treatment first (n = 23) or waitlist 
      then treatment (n = 21). We used a bootstrapping method to examine mediation 
      models. RESULTS: OCD symptoms, depression and functioning significantly improved 
      from pre- to post-intervention. Functioning mediated the relationship between OCD 
      symptoms and depression and the relationship between functioning and depression 
      was stronger at post-treatment. Depression mediated the relationship between OCD 
      symptoms and functioning, but only at post-intervention. Similarly, rumination 
      mediated the relationship between OCD symptoms and depression at 
      post-intervention. CONCLUSIONS: Our findings suggest that after ERP, 
      relationships between depression and functioning become stronger. Following ERP, 
      treatment that focuses on depression and functioning, including medication 
      management for depression, cognitive approaches targeting rumination, and 
      behavioural activation to boost functionality may be important clinical 
      interventions for OCD patients.
FAU - Motivala, Sarosh J
AU  - Motivala SJ
AD  - a Department of Psychiatry , University of California Los Angeles , Los Angeles , 
      CA , USA.
FAU - Arellano, Maria
AU  - Arellano M
AD  - b Semel Institute for Neuroscience and Human Behavior , University of California 
      Los Angeles , Los Angeles , CA , USA.
FAU - Greco, Rebecca L
AU  - Greco RL
AD  - b Semel Institute for Neuroscience and Human Behavior , University of California 
      Los Angeles , Los Angeles , CA , USA.
FAU - Aitken, David
AU  - Aitken D
AD  - b Semel Institute for Neuroscience and Human Behavior , University of California 
      Los Angeles , Los Angeles , CA , USA.
FAU - Hutcheson, Nathan
AU  - Hutcheson N
AD  - b Semel Institute for Neuroscience and Human Behavior , University of California 
      Los Angeles , Los Angeles , CA , USA.
FAU - Tadayonnejad, Reza
AU  - Tadayonnejad R
AD  - b Semel Institute for Neuroscience and Human Behavior , University of California 
      Los Angeles , Los Angeles , CA , USA.
FAU - O'Neill, Joseph
AU  - O'Neill J
AD  - b Semel Institute for Neuroscience and Human Behavior , University of California 
      Los Angeles , Los Angeles , CA , USA.
FAU - Feusner, Jamie D
AU  - Feusner JD
AD  - b Semel Institute for Neuroscience and Human Behavior , University of California 
      Los Angeles , Los Angeles , CA , USA.
AD  - c David Geffen School of Medicine , University of California Los Angeles , Los 
      Angeles , CA , USA.
LA  - eng
GR  - R01 MH085900/MH/NIMH NIH HHS/United States
GR  - R01 MH105662/MH/NIMH NIH HHS/United States
GR  - R21 MH110865/MH/NIMH NIH HHS/United States
PT  - Journal Article
PT  - Randomized Controlled Trial
DEP - 20170725
PL  - England
TA  - Int J Psychiatry Clin Pract
JT  - International journal of psychiatry in clinical practice
JID - 9709509
SB  - IM
EIN - Int J Psychiatry Clin Pract. 2018 Mar;22(1):i. doi: 
      10.1080/13651501.2017.1379589. PMID: 28949272
MH  - Adult
MH  - Cognitive Behavioral Therapy/*methods
MH  - Depression/*psychology
MH  - Female
MH  - Humans
MH  - Implosive Therapy/methods
MH  - Male
MH  - Middle Aged
MH  - Obsessive-Compulsive Disorder/*therapy
MH  - *Outcome Assessment, Health Care
MH  - Rumination, Cognitive/*physiology
PMC - PMC5777899
MID - NIHMS931999
OTO - NOTNLM
OT  - Cogntive-behavioural therapy
OT  - depression
OT  - global functioning
OT  - mediation
OT  - obsessive-compulsive disorder
COIS- Disclosure of Interest We wish to confirm that there are no known conflicts of 
      interest associated with this publication and there has been no significant 
      financial support for this work that could have influenced its outcome.
EDAT- 2017/07/12 06:00
MHDA- 2018/08/14 06:00
PMCR- 2018/03/01
CRDT- 2017/07/11 06:00
PHST- 2017/07/12 06:00 [pubmed]
PHST- 2018/08/14 06:00 [medline]
PHST- 2017/07/11 06:00 [entrez]
PHST- 2018/03/01 00:00 [pmc-release]
AID - 10.1080/13651501.2017.1351991 [doi]
PST - ppublish
SO  - Int J Psychiatry Clin Pract. 2018 Mar;22(1):40-46. doi: 
      10.1080/13651501.2017.1351991. Epub 2017 Jul 25.

PMID- 35353909
OWN - NLM
STAT- MEDLINE
DCOM- 20220802
LR  - 20220822
IS  - 1469-8986 (Electronic)
IS  - 0048-5772 (Linking)
VI  - 59
IP  - 9
DP  - 2022 Sep
TI  - Disentangling the effects of trait and state worry on error-related brain 
      activity: Results from a randomized controlled trial using worry manipulations.
PG  - e14055
LID - 10.1111/psyp.14055 [doi]
AB  - Enhanced amplitudes of the error-related negativity (ERN) have been suggested to 
      be a transdiagnostic neural risk marker for internalizing psychopathology. 
      Previous studies propose worry to be an underlying mechanism driving the 
      association between enhanced ERN and anxiety. The present preregistered study 
      focused on disentangling possible effects of trait and state worry on the ERN by 
      utilizing a cross sectional observational and a longitudinal randomized 
      controlled experimental design. To this end, we examined the ERN of n = 90 
      students during a flanker task (T0), which were then randomly assigned to one of 
      three groups (worry induction, worry reduction, passive control group). Following 
      the intervention, participants performed another flanker task (T1) to determine 
      potential alterations of their ERN. Manipulation checks revealed that compared to 
      the control group, state worry increased in the induction but also in the 
      reduction group. ERN amplitudes did not vary as a function of state worry. An 
      association of trait worry with larger ERN amplitudes was only observed in 
      females. Furthermore, we found larger ERN amplitudes in participants with a 
      current or lifetime diagnosis of internalizing disorders. In summary, our 
      findings suggest that the ERN seems to be insensitive to variations in state 
      worry, but that an elevated ERN is associated with the trait-like tendency to 
      worry and internalizing psychopathology, which is consistent with the notion that 
      the ERN likely represents a trait-like neural risk associated with anxiety.
CI  - © 2022 The Authors. Psychophysiology published by Wiley Periodicals LLC on behalf 
      of Society for Psychophysiological Research.
FAU - Härpfer, Kai
AU  - Härpfer K
AUID- ORCID: 0000-0002-9762-2839
AD  - Department of Psychology, University of Hamburg, Hamburg, Germany.
FAU - Carsten, Hannes Per
AU  - Carsten HP
AUID- ORCID: 0000-0001-7327-4385
AD  - Department of Psychology, University of Hamburg, Hamburg, Germany.
FAU - Löwisch, Kim
AU  - Löwisch K
AUID- ORCID: 0000-0003-4158-8149
AD  - Department of Psychology, University of Hamburg, Hamburg, Germany.
FAU - Westermann, Nele
AU  - Westermann N
AUID- ORCID: 0000-0002-4791-2336
AD  - Department of Psychology, University of Hamburg, Hamburg, Germany.
FAU - Riesel, Anja
AU  - Riesel A
AUID- ORCID: 0000-0002-1902-6644
AD  - Department of Psychology, University of Hamburg, Hamburg, Germany.
LA  - eng
PT  - Journal Article
PT  - Randomized Controlled Trial
PT  - Research Support, Non-U.S. Gov't
DEP - 20220330
PL  - United States
TA  - Psychophysiology
JT  - Psychophysiology
JID - 0142657
SB  - IM
MH  - *Anxiety
MH  - Anxiety Disorders
MH  - Brain
MH  - Cross-Sectional Studies
MH  - *Electroencephalography/methods
MH  - Evoked Potentials
MH  - Female
MH  - Humans
OTO - NOTNLM
OT  - EEG
OT  - ERN
OT  - anxiety
OT  - anxious apprehension
OT  - error monitoring
OT  - worry
EDAT- 2022/03/31 06:00
MHDA- 2022/08/03 06:00
CRDT- 2022/03/30 17:06
PHST- 2022/03/04 00:00 [revised]
PHST- 2021/12/20 00:00 [received]
PHST- 2022/03/09 00:00 [accepted]
PHST- 2022/03/31 06:00 [pubmed]
PHST- 2022/08/03 06:00 [medline]
PHST- 2022/03/30 17:06 [entrez]
AID - 10.1111/psyp.14055 [doi]
PST - ppublish
SO  - Psychophysiology. 2022 Sep;59(9):e14055. doi: 10.1111/psyp.14055. Epub 2022 Mar 
      30.

PMID- 37990390
OWN - NLM
STAT- MEDLINE
DCOM- 20240208
LR  - 20240208
IS  - 1469-8986 (Electronic)
IS  - 0048-5772 (Linking)
VI  - 61
IP  - 3
DP  - 2024 Mar
TI  - The scalp prefrontal-limbic functional connectivity moderates stress-related 
      rumination effects on stress recovery.
PG  - e14462
LID - 10.1111/psyp.14462 [doi]
AB  - BACKGROUND: Mood disorders are often associated with 
      hypothalamic-pituitary-adrenal (HPA) axis dysfunction, and rumination has been 
      implicated in delayed cortisol recovery. However, research findings on the impact 
      of rumination on cortisol recovery have been inconsistent. The moderating effects 
      of scalp prefrontal-limbic connections on the relationship between rumination and 
      cortisol recovery may explain these discrepancies. METHOD: Acute stress was 
      induced by a 5-min simulated job interview. Salivary samples and affective 
      ratings were collected at seven pre-determined time points. After the simulated 
      job interview, 35 healthy adult participants were randomly assigned to either the 
      rumination condition (n = 17) or the distraction condition (n = 18). RESULTS: 
      Inducing stress and rumination led to increased cortisol levels, negative mood, 
      and state rumination. Compared with the distraction group, the rumination group 
      displayed delayed cortisol recovery and decreased scalp prefrontal-limbic 
      connectivities, that is, left ventrolateral prefrontal cortex (LVLPFC) and left 
      temporal area (LTMP) [ps < .05], and right dorsolateral prefrontal cortex 
      (RDLPFC) and anterior cingulate cortex (ACC) [ps < .05]. The relationship between 
      rumination and cortisol recovery was moderated by connectivities between the left 
      dorsolateral prefrontal cortex (LDLPFC) and LTMP, RDLPFC and LTMP, LDLPFC and 
      ACC, and RDLPFC and ACC [B = -0.98 to -0.35, SE = 0.15-0.34, ps < .05]. Higher 
      rumination combined with reduced scalp prefrontal-limbic connectivities to 
      predict delayed cortisol recovery. CONCLUSION: The current findings suggest that 
      scalp prefrontal-limbic connectivity is a neural underpinning related to emotion 
      regulation for the effects of state rumination on stress recovery. These findings 
      also provide a potential target for non-invasive intervention in HPA axis 
      dysregulation.
CI  - © 2023 Society for Psychophysiological Research.
FAU - Luo, Yu
AU  - Luo Y
AD  - School of Psychology, Guizhou Normal University, Guiyang, China.
FAU - Li, Jinjin
AU  - Li J
AD  - School of Psychology, Guizhou Normal University, Guiyang, China.
FAU - Zhang, Yu
AU  - Zhang Y
AUID- ORCID: 0000-0003-1399-9610
AD  - School of Psychology, Guizhou Normal University, Guiyang, China.
FAU - Pan, Wenhao
AU  - Pan W
AD  - School of Public Administration, South China University of Technology, Guangzhou, 
      China.
LA  - eng
GR  - Basic Research Program of Guizhou Province/
GR  - 32260209/National Natural Science Foundation of China/
PT  - Journal Article
PT  - Randomized Controlled Trial
DEP - 20231121
PL  - United States
TA  - Psychophysiology
JT  - Psychophysiology
JID - 0142657
RN  - WI4X0X7BPJ (Hydrocortisone)
SB  - IM
MH  - Adult
MH  - Humans
MH  - *Hydrocortisone
MH  - *Hypothalamo-Hypophyseal System
MH  - Scalp
MH  - Pituitary-Adrenal System
MH  - Cerebral Cortex
MH  - Magnetic Resonance Imaging
MH  - Prefrontal Cortex
MH  - Stress, Psychological
OTO - NOTNLM
OT  - EEG
OT  - delayed stress recovery
OT  - emotional regulation
OT  - rumination
OT  - scalp prefrontal-limbic connectivity
EDAT- 2023/11/22 06:43
MHDA- 2024/02/08 06:43
CRDT- 2023/11/22 02:23
PHST- 2023/09/19 00:00 [revised]
PHST- 2023/05/11 00:00 [received]
PHST- 2023/09/20 00:00 [accepted]
PHST- 2024/02/08 06:43 [medline]
PHST- 2023/11/22 06:43 [pubmed]
PHST- 2023/11/22 02:23 [entrez]
AID - 10.1111/psyp.14462 [doi]
PST - ppublish
SO  - Psychophysiology. 2024 Mar;61(3):e14462. doi: 10.1111/psyp.14462. Epub 2023 Nov 
      21.

PMID- 34283004
OWN - NLM
STAT- MEDLINE
DCOM- 20220504
LR  - 20220504
IS  - 1651-2316 (Electronic)
IS  - 1650-6073 (Linking)
VI  - 51
IP  - 1
DP  - 2022 Jan
TI  - Therapist-guided online metacognitive intervention for excessive worry: a 
      randomized controlled trial with mediation analysis.
PG  - 21-41
LID - 10.1080/16506073.2021.1937695 [doi]
AB  - Previous studies have found an association between excessive worrying and 
      negative beliefs about worry. It is unclear if change in these beliefs mediate 
      worry reduction. This study aimed to examine (1) if a simplified online 
      metacognitive intervention can reduce worry, (2) whether changes in negative 
      beliefs about worry mediate changes in worry severity, and (3) moderated 
      mediation, i.e., if the mediating effect is more pronounced in individuals with a 
      high degree of negative beliefs about worry at baseline. Adult excessive worriers 
      (N = 108) were randomized to 10-weeks of the online metacognitive intervention 
      (MCI) aimed at reducing negative beliefs about worry, or to wait-list (WL). 
      Outcomes, mediation, and moderated mediation were examined via growth curve 
      modelling. Results indicated a significant reduction in the MCI group (d = 1.6). 
      Reductions in negative beliefs about worry and depressive symptoms separately 
      mediated changes in worry severity during the intervention, but in a multivariate 
      test only the former remained significant. Sensitivity analysis indicated that 
      the hypothesized mediation was robust to possible violations of mediator-outcome 
      confounding. The moderated mediation hypothesis was not supported. The results 
      from this randomized trial add to the growing literature suggesting that negative 
      beliefs about worry play a key role in worry-related problems. ClinicalTrials.gov 
      Identifier: NCT03393156.
FAU - Wahlund, Tove
AU  - Wahlund T
AUID- ORCID: 0000-0002-5123-2392
AD  - Department of Clinical Neuroscience, Centre for Psychiatry Research, Karolinska 
      Institutet.
AD  - Stockholm Health Care Services, Stockholm County Council, Stockholm, Sweden.
FAU - Hesser, Hugo
AU  - Hesser H
AUID- ORCID: 0000-0002-9736-8228
AD  - Department of Behavioural Sciences and Learning, Linköping University, Linköping, 
      Sweden.
AD  - School of Law, Psychology and Social Work, Center for Health and Medical 
      Psychology, Örebro University, Örebro, Sweden.
FAU - Perrin, Sean
AU  - Perrin S
AUID- ORCID: 0000-0002-5468-4706
AD  - Department of Psychology, Lund University, Lund, Sweden.
FAU - Johansson, Sanna
AU  - Johansson S
AUID- ORCID: 0000-0003-4752-4744
AD  - Department of Clinical Neuroscience, Centre for Psychiatry Research, Karolinska 
      Institutet.
FAU - Huhn, Vilgot
AU  - Huhn V
AUID- ORCID: 0000-0001-7443-3384
AD  - Department of Clinical Neuroscience, Centre for Psychiatry Research, Karolinska 
      Institutet.
FAU - Sörhus, Sara
AU  - Sörhus S
AUID- ORCID: 0000-0002-0781-7561
AD  - Department of Clinical Neuroscience, Centre for Psychiatry Research, Karolinska 
      Institutet.
FAU - Lindskog, Severin
AU  - Lindskog S
AUID- ORCID: 0000-0002-7250-4836
AD  - Department of Clinical Neuroscience, Centre for Psychiatry Research, Karolinska 
      Institutet.
FAU - Serlachius, Eva
AU  - Serlachius E
AUID- ORCID: 0000-0001-7115-6422
AD  - Department of Clinical Neuroscience, Centre for Psychiatry Research, Karolinska 
      Institutet.
AD  - Stockholm Health Care Services, Stockholm County Council, Stockholm, Sweden.
FAU - Hedman-Lagerlöf, Erik
AU  - Hedman-Lagerlöf E
AUID- ORCID: 0000-0002-7939-9848
AD  - Department of Clinical Neuroscience, Centre for Psychiatry Research, Karolinska 
      Institutet.
FAU - Ljótsson, Brjánn
AU  - Ljótsson B
AUID- ORCID: 0000-0001-8086-1668
AD  - Department of Clinical Neuroscience, Centre for Psychiatry Research, Karolinska 
      Institutet.
FAU - Andersson, Erik
AU  - Andersson E
AUID- ORCID: 0000-0003-0088-8719
AD  - Department of Clinical Neuroscience, Centre for Psychiatry Research, Karolinska 
      Institutet.
LA  - eng
SI  - ClinicalTrials.gov/NCT03393156
PT  - Journal Article
PT  - Randomized Controlled Trial
PT  - Research Support, Non-U.S. Gov't
DEP - 20210720
PL  - England
TA  - Cogn Behav Ther
JT  - Cognitive behaviour therapy
JID - 101143317
SB  - IM
MH  - Adult
MH  - Anxiety/psychology/therapy
MH  - Humans
MH  - *Internet-Based Intervention
MH  - Mediation Analysis
MH  - *Metacognition
OTO - NOTNLM
OT  - Negative beliefs about worry
OT  - internet
OT  - mediation
OT  - metacognitions
OT  - worry
EDAT- 2021/07/21 06:00
MHDA- 2022/05/06 06:00
CRDT- 2021/07/20 12:13
PHST- 2021/07/21 06:00 [pubmed]
PHST- 2022/05/06 06:00 [medline]
PHST- 2021/07/20 12:13 [entrez]
AID - 10.1080/16506073.2021.1937695 [doi]
PST - ppublish
SO  - Cogn Behav Ther. 2022 Jan;51(1):21-41. doi: 10.1080/16506073.2021.1937695. Epub 
      2021 Jul 20.

PMID- 34472881
OWN - NLM
STAT- MEDLINE
DCOM- 20211125
LR  - 20220108
IS  - 1939-1846 (Electronic)
IS  - 0021-843X (Linking)
VI  - 130
IP  - 5
DP  - 2021 Jul
TI  - Rumination about obsessive symptoms and mood maintains obsessive-compulsive 
      symptoms and depressed mood: An experimental study.
PG  - 435-442
LID - 10.1037/abn0000677 [doi]
AB  - Rumination is common in individuals diagnosed with obsessive-compulsive disorder 
      (OCD). We sought to clarify the causal role of rumination in the immediate and 
      intermediate maintenance of obsessive-compulsive symptoms and depressed mood. In 
      total, 145 individuals diagnosed with OCD were asked to read aloud their most 
      distressing obsessive thought (OT). OT activation was followed by a 
      thought-monitoring phase in which frequency of the OT was assessed. Participants 
      were randomly allocated to one of three experimental conditions: rumination about 
      obsessive-compulsive symptoms, rumination about mood, or distraction. Ratings of 
      distress, urge to neutralize, and depressed mood and frequency ratings of the OTs 
      were taken before and after the experimental manipulation. Obsessive-compulsive 
      symptom severity and affect were assessed 2, 4, and 24 hr after the laboratory 
      experiment using ecological momentary assessment. Compared to distraction, both 
      types of rumination resulted in an immediate reduced decline of distress, urge to 
      neutralize, depressed mood, and frequency of OTs, with medium to large effect 
      sizes. Rumination about obsessive-compulsive symptoms did not have a stronger 
      immediate effect than rumination about mood. Rumination about 
      obsessive-compulsive symptoms increased obsessive-compulsive symptom severity and 
      reduced positive affect compared to rumination about mood 24 hr later. Regarding 
      negative affect, there was no difference in effect between the two types of 
      rumination in the intermediate term. To conclude, rumination in OCD has an 
      immediate and intermediate maintaining effect on obsessive-compulsive symptoms 
      and mood and may require additional psychological interventions that supplement 
      cognitive behavioral therapy. (PsycInfo Database Record (c) 2021 APA, all rights 
      reserved).
FAU - Wahl, Karina
AU  - Wahl K
AUID- ORCID: 0000-0002-9232-0911
AD  - Department of Psychology.
FAU - van den Hout, Marcel
AU  - van den Hout M
AD  - Faculty of Social and Behavioural Sciences.
FAU - Heinzel, Carlotta V
AU  - Heinzel CV
AD  - Department of Psychology.
FAU - Kollárik, Martin
AU  - Kollárik M
AUID- ORCID: 0000-0002-7719-8065
AD  - Department of Psychology.
FAU - Meyer, Andrea
AU  - Meyer A
AD  - Department of Psychology.
FAU - Benoy, Charles
AU  - Benoy C
AUID- ORCID: 0000-0003-1478-0135
AD  - Center for Psychosomatics and Psychotherapy.
FAU - Berberich, Götz
AU  - Berberich G
AUID- ORCID: 0000-0001-8300-9294
AD  - Clinic for Psychosomatic Medicine.
FAU - Domschke, Katharina
AU  - Domschke K
AD  - Department of Psychiatry and Psychotherapy.
FAU - Gloster, Andrew
AU  - Gloster A
AUID- ORCID: 0000-0002-3751-0878
AD  - Department of Psychology.
FAU - Gradwohl, Gassan
AU  - Gradwohl G
AUID- ORCID: 0000-0002-1968-6159
FAU - Hofecker, Maria
AU  - Hofecker M
FAU - Jähne, Andreas
AU  - Jähne A
AD  - Oberberg Clinic Rhein-Jura.
FAU - Koch, Stefan
AU  - Koch S
AD  - Schoen Clinic Roseneck.
FAU - Külz, Anne Katrin
AU  - Külz AK
AD  - Department of Psychiatry and Psychotherapy.
FAU - Moggi, Franz
AU  - Moggi F
AUID- ORCID: 0000-0003-3302-7229
AD  - Translational Research Center.
FAU - Poppe, Christine
AU  - Poppe C
AUID- ORCID: 0000-0002-5415-3921
AD  - Center of Psychiatry.
FAU - Riedel, Andreas
AU  - Riedel A
AD  - Department of Psychiatry and Psychotherapy.
FAU - Rufer, Michael
AU  - Rufer M
AUID- ORCID: 0000-0003-4964-4213
AD  - Department of Psychiatry, Psychotherapy and Psychosomatics.
FAU - Stierle, Christian
AU  - Stierle C
AD  - Department of Social Science.
FAU - Voderholzer, Ulrich
AU  - Voderholzer U
AD  - Department of Psychiatry and Psychotherapy.
FAU - Walther, Sebastian
AU  - Walther S
AUID- ORCID: 0000-0003-4026-3561
AD  - Translational Research Center.
FAU - Lieb, Roselind
AU  - Lieb R
AD  - Department of Psychology.
LA  - eng
GR  - SNSF_/Swiss National Science Foundation/Switzerland
PT  - Journal Article
PT  - Randomized Controlled Trial
PL  - United States
TA  - J Abnorm Psychol
JT  - Journal of abnormal psychology
JID - 0034461
SB  - IM
MH  - Affect
MH  - *Cognitive Behavioral Therapy
MH  - Humans
MH  - *Obsessive-Compulsive Disorder
EDAT- 2021/09/03 06:00
MHDA- 2021/11/26 06:00
CRDT- 2021/09/02 12:13
PHST- 2021/09/02 12:13 [entrez]
PHST- 2021/09/03 06:00 [pubmed]
PHST- 2021/11/26 06:00 [medline]
AID - 2021-81553-001 [pii]
AID - 10.1037/abn0000677 [doi]
PST - ppublish
SO  - J Abnorm Psychol. 2021 Jul;130(5):435-442. doi: 10.1037/abn0000677.

PMID- 28390502
OWN - NLM
STAT- MEDLINE
DCOM- 20171003
LR  - 20181202
IS  - 1878-1888 (Electronic)
IS  - 0005-7894 (Linking)
VI  - 48
IP  - 3
DP  - 2017 May
TI  - An Experimental Investigation of Co-rumination, Problem Solving, and Distraction.
PG  - 403-412
LID - S0005-7894(16)30116-2 [pii]
LID - 10.1016/j.beth.2016.11.013 [doi]
AB  - Co-rumination involves excessive dwelling on negative aspects of problems within 
      a dyadic relationship (Rose, 2002). While research has focused on the tendency to 
      co-ruminate within particular relationships, we were interested in examining the 
      behavior of co-rumination outside the context of a preexisting relationship. 
      Using an experimental manipulation of co-rumination, the primary goal of this 
      study was to experimentally test the effects of co-rumination and examine its 
      associations with negative and positive affectivity. Participants were randomly 
      assigned to one of three interviewing style conditions: a co-ruminative style, a 
      problem-solving style, or a distracting style. Results revealed that the 
      co-rumination condition significantly differed from both the distraction and 
      problem-solving conditions on overall negative affect, sadness, and anxiety, but 
      not on hostility. There were no significant differences among groups on positive 
      affect. In conclusion, this investigation revealed detrimental effects of 
      co-ruminative behavior even between strangers.
CI  - Copyright © 2016. Published by Elsevier Ltd.
FAU - Zelic, Kate J
AU  - Zelic KJ
AD  - Kent State University.
FAU - Ciesla, Jeffrey A
AU  - Ciesla JA
AD  - Kent State University. Electronic address: jciesla@kent.edu.
FAU - Dickson, Kelsey S
AU  - Dickson KS
AD  - University of California, San Diego.
FAU - Hruska, Laura C
AU  - Hruska LC
AD  - Kent State University.
FAU - Ciesla, Shannon N
AU  - Ciesla SN
AD  - Kent State University.
LA  - eng
PT  - Journal Article
PT  - Randomized Controlled Trial
DEP - 20161201
PL  - England
TA  - Behav Ther
JT  - Behavior therapy
JID - 1251640
SB  - IM
MH  - Adolescent
MH  - Adult
MH  - *Affect
MH  - Anxiety/*psychology
MH  - *Attention
MH  - Female
MH  - Humans
MH  - *Interpersonal Relations
MH  - Male
MH  - Middle Aged
MH  - *Problem Solving
MH  - Young Adult
OTO - NOTNLM
OT  - co-rumination
OT  - experimental manipulation
OT  - negative affect
OT  - positive affect
EDAT- 2017/04/10 06:00
MHDA- 2017/10/04 06:00
CRDT- 2017/04/10 06:00
PHST- 2016/06/08 00:00 [received]
PHST- 2016/11/22 00:00 [revised]
PHST- 2016/11/24 00:00 [accepted]
PHST- 2017/04/10 06:00 [entrez]
PHST- 2017/04/10 06:00 [pubmed]
PHST- 2017/10/04 06:00 [medline]
AID - S0005-7894(16)30116-2 [pii]
AID - 10.1016/j.beth.2016.11.013 [doi]
PST - ppublish
SO  - Behav Ther. 2017 May;48(3):403-412. doi: 10.1016/j.beth.2016.11.013. Epub 2016 
      Dec 1.

PMID- 33855859
OWN - NLM
STAT- MEDLINE
DCOM- 20220602
LR  - 20220622
IS  - 1552-4167 (Electronic)
IS  - 0145-4455 (Linking)
VI  - 46
IP  - 4
DP  - 2022 Jul
TI  - A Preliminary Test of the Efficacy of Brief Self-Administered Behavioral 
      Interventions for Rumination.
PG  - 913-936
LID - 10.1177/01454455211010701 [doi]
AB  - Rumination is theorized to be a cognitive avoidance process that is implicated in 
      several manifestations of psychopathology. Few interventions directly target 
      rumination as a core process maintaining emotional disorder symptoms. This pilot 
      study compared the feasibility and preliminary efficacy of self-directed 
      behavioral approaches for reducing rumination. Participants (N = 60) with 
      elevations in rumination were randomized to 3 weeks of self-directed 
      interventions: (a) scheduled rumination time; (b) a strategy combining 
      mindfulness, shaping, and disengagement strategies; or (c) self-monitoring 
      control. Both active treatment conditions outperformed self-monitoring control on 
      post-treatment depression scores. Scheduled rumination time significantly 
      outperformed the other two conditions on measures of rumination and worry. No 
      between-group differences emerged on the secondary outcome (i.e., anxiety 
      symptoms). Brief, self-directed, behavioral interventions targeting rumination 
      are feasible and demonstrate preliminary efficacy. Scheduled rumination time 
      shows moderate to large effects. The use of a small, non-treatment seeking sample 
      was the primary limitation.
FAU - Wolitzky-Taylor, Kate
AU  - Wolitzky-Taylor K
AUID- ORCID: 0000-0001-6199-4350
AD  - University of California, Los Angeles, CA, USA.
FAU - Breland, Haley
AU  - Breland H
AUID- ORCID: 0000-0001-6263-1412
AD  - University of California, Los Angeles, CA, USA.
FAU - Ross, Jaclyn
AU  - Ross J
AD  - University of California, Los Angeles, CA, USA.
FAU - Sewart, Amy
AU  - Sewart A
AD  - California State University - Dominguez Hills, CA, USA.
LA  - eng
PT  - Journal Article
PT  - Randomized Controlled Trial
DEP - 20210415
PL  - United States
TA  - Behav Modif
JT  - Behavior modification
JID - 7803043
SB  - IM
MH  - Anxiety/psychology
MH  - Anxiety Disorders/psychology
MH  - *Cognitive Behavioral Therapy
MH  - Depression/therapy
MH  - Humans
MH  - *Mindfulness
MH  - Pilot Projects
OTO - NOTNLM
OT  - behavior therapy
OT  - rumination
OT  - self-administered interventions
EDAT- 2021/04/16 06:00
MHDA- 2022/06/03 06:00
CRDT- 2021/04/15 08:36
PHST- 2021/04/16 06:00 [pubmed]
PHST- 2022/06/03 06:00 [medline]
PHST- 2021/04/15 08:36 [entrez]
AID - 10.1177/01454455211010701 [doi]
PST - ppublish
SO  - Behav Modif. 2022 Jul;46(4):913-936. doi: 10.1177/01454455211010701. Epub 2021 
      Apr 15.

PMID- 36575482
OWN - NLM
STAT- MEDLINE
DCOM- 20221229
LR  - 20230103
IS  - 1472-6874 (Electronic)
IS  - 1472-6874 (Linking)
VI  - 22
IP  - 1
DP  - 2022 Dec 28
TI  - Effects of mindfulness-based stress reduction training on rumination in patients 
      with breast cancer.
PG  - 552
LID - 10.1186/s12905-022-02124-y [doi]
LID - 552
AB  - BACKGROUND: Breast cancer has been a serious public health dilemma for women 
      worldwide, with not only physical and social impairments but also psychological 
      stress responses such as rumination. Rumination is a constant preoccupation with 
      thoughts. The present study aimed to investigate the effectiveness of 
      mindfulness-based stress reduction training in lowering rumination among women 
      diagnosed with breast cancer. METHOD: This randomized controlled trial with a 
      pretest, posttest, control group, and one-month follow-up design included 46 
      female breast cancer survivors, recruited from the clinics and hematology wards 
      of Bushehr, Iran. The inclusion criterion was that at least three months should 
      have passed since the last chemotherapy/radiotherapy. The participants were 
      randomly assigned to two experimental and control groups. The experimental group 
      received eight sessions of mindfulness-based stress reduction training. A 
      demographic information form and a rumination questionnaire were used for data 
      collection, and the participants completed the questionnaire in the pretest, 
      posttest, and follow-up stages. Chi-square, Mann-Whitney U, and repeated-measures 
      ANOVA were used to analyze the data. P < 0.05 was considered statistically 
      significant. RESULTS: There was no significant difference in the rumination 
      scores of the experimental group at three measurement stages. For the control 
      group, the mean rumination scores on the posttest and follow-up were both 
      significantly higher than on the pre-test (P < 0.001). The control group's mean 
      follow-up rumination score was significantly higher than that of the post-test 
      (P = 0.02). A comparison of the two groups adjusted for the baseline showed a 
      significant difference between them in terms of the mean rumination score on the 
      post-test (P = 0.01) and follow-up (P < 0.001). CONCLUSION: The experimental 
      group was more successful in avoiding increased rumination than the control 
      group, an ability that can be attributed to the effect of mindfulness training. 
      The use of this method is recommended because it is non-invasive, 
      non-pharmacological, free from complications, and can be easily performed by 
      women. However, future studies should consider larger samples and long-term 
      follow-ups.
CI  - © 2022. The Author(s).
FAU - Bagherzadeh, Razieh
AU  - Bagherzadeh R
AD  - Department of Midwifery, Nursing and Midwifery Faculty, Bushehr University of 
      Medical Sciences, Bushehr, Iran.
FAU - Sohrabineghad, Rezvan
AU  - Sohrabineghad R
AD  - Department of Nursing, Nursing and Midwifery Faculty, Bushehr University of 
      Medical Sciences, Bushehr, Iran.
FAU - Gharibi, Taiebeh
AU  - Gharibi T
AD  - Department of Midwifery, Nursing and Midwifery Faculty, Bushehr University of 
      Medical Sciences, Bushehr, Iran.
FAU - Mehboodi, Farkhondeh
AU  - Mehboodi F
AD  - Department of Nursing, Nursing and Midwifery Faculty, Bushehr University of 
      Medical Sciences, Bushehr, Iran.
FAU - Vahedparast, Hakimeh
AU  - Vahedparast H
AD  - Department of Nursing, Nursing and Midwifery Faculty, Bushehr University of 
      Medical Sciences, Bushehr, Iran. h.vahedparast@bpums.ac.ir.
LA  - eng
PT  - Journal Article
PT  - Randomized Controlled Trial
PT  - Research Support, Non-U.S. Gov't
DEP - 20221228
PL  - England
TA  - BMC Womens Health
JT  - BMC women's health
JID - 101088690
SB  - IM
MH  - Humans
MH  - Female
MH  - *Breast Neoplasms/therapy/psychology
MH  - *Mindfulness/methods
MH  - Stress, Psychological/therapy/etiology
MH  - Surveys and Questionnaires
MH  - Research Design
PMC - PMC9795671
OTO - NOTNLM
OT  - Breast cancer
OT  - Mindfulness-based stress reduction
OT  - Rumination
OT  - Women
COIS- The authors report no conflicts of interest in this work.
EDAT- 2022/12/28 06:00
MHDA- 2022/12/30 06:00
PMCR- 2022/12/28
CRDT- 2022/12/27 23:47
PHST- 2022/06/29 00:00 [received]
PHST- 2022/12/12 00:00 [accepted]
PHST- 2022/12/27 23:47 [entrez]
PHST- 2022/12/28 06:00 [pubmed]
PHST- 2022/12/30 06:00 [medline]
PHST- 2022/12/28 00:00 [pmc-release]
AID - 10.1186/s12905-022-02124-y [pii]
AID - 2124 [pii]
AID - 10.1186/s12905-022-02124-y [doi]
PST - epublish
SO  - BMC Womens Health. 2022 Dec 28;22(1):552. doi: 10.1186/s12905-022-02124-y.

PMID- 39132946
OWN - NLM
STAT- MEDLINE
DCOM- 20241001
LR  - 20241029
IS  - 1534-7796 (Electronic)
IS  - 0033-3174 (Linking)
VI  - 86
IP  - 8
DP  - 2024 Oct 1
TI  - Mediators of a Mindfulness-Based Intervention for Younger Breast Cancer 
      Survivors: Effects on Depressive Symptoms.
PG  - 700-709
LID - 10.1097/PSY.0000000000001340 [doi]
AB  - OBJECTIVE: Depression is associated with poor outcomes in breast cancer patients, 
      with higher prevalence among younger women. Although mindfulness-based 
      interventions (MBIs) have demonstrated therapeutic effects, the mechanisms of 
      intervention effects are poorly understood. We investigated whether rumination, 
      self-kindness, intrusive thoughts about cancer, cancer-related worry, or a sense 
      of meaning and peace mediated the intervention effects of an MBI, Mindful 
      Awareness Practices (MAPs), on depressive symptoms. Additionally, we explored the 
      same variables as mediators of a psychoeducation program, Survivorship Education 
      (SE). METHODS: Women diagnosed with stage 0-III breast cancer at age <50 years 
      were randomized to 6 weeks of MAPs ( n = 85), SE ( n = 81), or wait-list control 
      (WLC; n = 81). During preintervention, postintervention, and 6-month follow-up 
      (FU), we assessed depressive symptoms, rumination, self-kindness, intrusive 
      thoughts, worry, and meaning and peace. RESULTS: MAPs and SE significantly 
      reduced depressive symptoms at postintervention, and reductions remained through 
      6-month FU for MAPs. Models revealed that reductions in rumination ( β = -0.68, 
      95% confidence interval [CI] = -1.64 to -0.07) and intrusive thoughts ( β = 1.17, 
      95% CI = -2.17 to -0.37) and improvements in self-kindness ( β = -1.09, 95% CI = 
      -2.37 to -0.28) and meaning and peace ( β = -1.09, 95% CI = -3.16 to -0.56) 
      mediated MAPs' effects at all time points. Reductions in worry ( β = -1.34, 95% 
      CI = -2.47 to -0.45]) mediated effects at postintervention only. Worry and 
      intrusive thoughts mediated SE effects at postintervention and 6-month FU, 
      respectively. CONCLUSIONS: Findings identified depression-relevant mediators of 
      MAPs' effects, expanding the understanding of MBI mechanisms. Results highlight 
      pathways that could be leveraged to optimize intervention outcomes. TRIAL 
      REGISTRATION: ClinicalTrials.gov identifier: NCT03025139 .
CI  - Copyright © 2024 by the American Psychosomatic Society.
FAU - Korecki, J Richard T
AU  - Korecki JRT
AUID- ORCID: 0000-0002-6074-2175
AD  - From the Department of Psychology (Korecki, Bower), UCLA, Los Angeles; UCLA 
      Jonsson Comprehensive Cancer Center (Ganz, Petersen, Crespi, Bower); Department 
      of Health Policy and Management (Ganz), UCLA Fielding School of Public Health; 
      Department of Medicine, Division of Hematology-Oncology (Ganz), David Geffen 
      School of Medicine at UCLA, Los Angeles, California; Department of Medical 
      Oncology (Partridge), Dana-Farber Cancer Institute; Department of Medicine 
      (Partridge), Brigham and Women's Hospital; Harvard Medical School (Partridge), 
      Boston, Massachusetts; The Johns Hopkins University School of Medicine and Sidney 
      Kimmel Comprehensive Cancer Center (Wolff), Baltimore, Maryland; Department of 
      Biostatistics (Crespi), UCLA Fielding School of Public Health; Department of 
      Psychiatry and Biobehavioral Sciences, David Geffen School of Medicine (Bower), 
      UCLA, Los Angeles; and Cousins Center for Psychoneuroimmunology, Semel Institute 
      for Neuroscience and Human Behavior (Bower), Los Angeles, California.
FAU - Ganz, Patricia A
AU  - Ganz PA
AUID- ORCID: 0000-0002-1841-4143
FAU - Partridge, Ann H
AU  - Partridge AH
AUID- ORCID: 0000-0002-4722-4824
FAU - Wolff, Antonio C
AU  - Wolff AC
AUID- ORCID: 0000-0003-3734-1063
FAU - Petersen, Laura
AU  - Petersen L
FAU - Crespi, Catherine M
AU  - Crespi CM
AUID- ORCID: 0000-0002-6150-2181
FAU - Bower, Julienne E
AU  - Bower JE
AUID- ORCID: 0000-0003-0813-4444
LA  - eng
SI  - ClinicalTrials.gov/NCT03025139
PT  - Journal Article
PT  - Randomized Controlled Trial
DEP - 20240810
PL  - United States
TA  - Psychosom Med
JT  - Psychosomatic medicine
JID - 0376505
SB  - IM
MH  - Humans
MH  - Female
MH  - *Mindfulness/methods
MH  - *Breast Neoplasms/therapy/psychology
MH  - *Cancer Survivors/psychology
MH  - *Depression/therapy
MH  - Adult
MH  - Middle Aged
MH  - Rumination, Cognitive/physiology
MH  - Follow-Up Studies
EDAT- 2024/08/12 12:42
MHDA- 2024/10/03 03:33
CRDT- 2024/08/12 08:43
PHST- 2024/10/03 03:33 [medline]
PHST- 2024/08/12 12:42 [pubmed]
PHST- 2024/08/12 08:43 [entrez]
AID - 00006842-990000000-00237 [pii]
AID - 10.1097/PSY.0000000000001340 [doi]
PST - ppublish
SO  - Psychosom Med. 2024 Oct 1;86(8):700-709. doi: 10.1097/PSY.0000000000001340. Epub 
      2024 Aug 10.

PMID- 24045029
OWN - NLM
STAT- MEDLINE
DCOM- 20140604
LR  - 20220318
IS  - 1873-6327 (Electronic)
IS  - 0306-4603 (Linking)
VI  - 38
IP  - 12
DP  - 2013 Dec
TI  - The effect of rumination on craving across the continuum of drinking behaviour.
PG  - 2879-83
LID - S0306-4603(13)00246-3 [pii]
LID - 10.1016/j.addbeh.2013.08.023 [doi]
AB  - BACKGROUND: Rumination is an abstract, persistent, and repetitive thinking style 
      that can be adopted to control negative affect. Recent studies have suggested the 
      role of rumination as direct or indirect cognitive predictor of craving 
      experience in alcohol-related problems. AIMS: The goal of this study was to 
      explore the effect of rumination induction on craving across the continuum of 
      drinking behaviour. METHODS: Participants of three groups of alcohol-dependent 
      drinkers (N=26), problem drinkers (N=26) and social drinkers (N=29) were randomly 
      allocated to two thinking manipulation tasks: distraction versus rumination. 
      Craving was measured before and after manipulation and after a resting phase. 
      RESULTS: Findings showed that rumination had a significant effect on increasing 
      craving in alcohol-dependent drinkers, relative to distraction, but not in 
      problem and social drinkers. This effect was independent of baseline depression 
      and rumination and was maintained across the resting phase. CONCLUSIONS: 
      Rumination showed a direct causal impact on craving that is specific for a 
      population of alcohol-dependent drinkers.
CI  - © 2013.
FAU - Caselli, Gabriele
AU  - Caselli G
AD  - London South Bank University, London, UK; "Studi Cognitivi" Cognitive 
      Psychotherapy School, Milano, Italy. Electronic address: 
      g.caselli@studicognitivi.net.
FAU - Gemelli, Antonella
AU  - Gemelli A
FAU - Querci, Sara
AU  - Querci S
FAU - Lugli, Anna Maria
AU  - Lugli AM
FAU - Canfora, Flaviano
AU  - Canfora F
FAU - Annovi, Claudio
AU  - Annovi C
FAU - Rebecchi, Daniela
AU  - Rebecchi D
FAU - Ruggiero, Giovanni M
AU  - Ruggiero GM
FAU - Sassaroli, Sandra
AU  - Sassaroli S
FAU - Spada, Marcantonio M
AU  - Spada MM
FAU - Watkins, Edward R
AU  - Watkins ER
LA  - eng
PT  - Journal Article
PT  - Randomized Controlled Trial
PT  - Research Support, Non-U.S. Gov't
DEP - 20130829
PL  - England
TA  - Addict Behav
JT  - Addictive behaviors
JID - 7603486
SB  - IM
MH  - Adult
MH  - Alcohol Drinking/*psychology
MH  - Analysis of Variance
MH  - Attention
MH  - Behavior, Addictive/*psychology
MH  - Female
MH  - Humans
MH  - Male
MH  - Middle Aged
MH  - Psychiatric Status Rating Scales
MH  - Psychomotor Performance
MH  - Thinking/*physiology
OTO - NOTNLM
OT  - Alcohol dependence
OT  - Alcohol use
OT  - Craving
OT  - Depression
OT  - Experimental study
OT  - Problem drinking
EDAT- 2013/09/21 06:00
MHDA- 2014/06/05 06:00
CRDT- 2013/09/19 06:00
PHST- 2013/04/30 00:00 [received]
PHST- 2013/08/21 00:00 [revised]
PHST- 2013/08/21 00:00 [accepted]
PHST- 2013/09/19 06:00 [entrez]
PHST- 2013/09/21 06:00 [pubmed]
PHST- 2014/06/05 06:00 [medline]
AID - S0306-4603(13)00246-3 [pii]
AID - 10.1016/j.addbeh.2013.08.023 [doi]
PST - ppublish
SO  - Addict Behav. 2013 Dec;38(12):2879-83. doi: 10.1016/j.addbeh.2013.08.023. Epub 
      2013 Aug 29.

PMID- 28402866
OWN - NLM
STAT- MEDLINE
DCOM- 20170804
LR  - 20180306
IS  - 1872-8952 (Electronic)
IS  - 1388-2457 (Linking)
VI  - 128
IP  - 6
DP  - 2017 Jun
TI  - A randomized trial of aerobic exercise on cognitive control in major depression.
PG  - 903-913
LID - S1388-2457(17)30056-1 [pii]
LID - 10.1016/j.clinph.2017.01.023 [doi]
AB  - OBJECTIVE: The aim of this study was to examine the effects of an 8-week 
      moderate-intensity aerobic exercise training intervention on cognitive control in 
      individuals with major depressive disorder (MDD). METHODS: Participants with a 
      current diagnosis of MDD (n=30; 21.1±2.0years) were stratified by depressive 
      symptoms and randomized to an 8-week intervention of aerobic exercise (AE) or 
      placebo exercise (PE). AE consisted of three sessions/week of moderate-intensity 
      exercise training while PE consisted of three sessions/week of light-intensity 
      stretching. Cognitive control was assessed pre- and post-treatment using 
      behavioral performance (i.e., reaction time and accuracy) and event-related 
      potentials (i.e., N2 amplitude). Depressive symptoms and rumination were also 
      assessed before and after the intervention. RESULTS: Compared with PE, the AE 
      treatment arm was associated with an increase in N2 amplitude to incongruent 
      flanker task trials, reflecting an increase in cognitive control processes. 
      Symptoms of depression also decreased after AE although the treatments did not 
      differ in their effects on rumination. Exploratory mediation analysis indicated 
      that changes in N2 amplitude did not mediate pre-to-post treatment reductions in 
      depressive symptoms. CONCLUSIONS: An 8-week moderate-intensity AE program is 
      associated with improved neural indices of conflict monitoring and reduced 
      depressive symptoms among individuals with MDD. SIGNIFICANCE: Future research 
      examining the influence of exercise in combination with behavioral and 
      pharmacological treatments for neurocognitive function in MDD is warranted.
CI  - Copyright © 2017 International Federation of Clinical Neurophysiology. Published 
      by Elsevier B.V. All rights reserved.
FAU - Olson, Ryan L
AU  - Olson RL
AD  - Department of Kinesiology, Health Promotion, and Recreation, University of North 
      Texas, Denton, TX, USA. Electronic address: Ryan.Olson@unt.edu.
FAU - Brush, Christopher J
AU  - Brush CJ
AD  - Department of Kinesiology and Health, Rutgers, The State University of New 
      Jersey, New Brunswick, NJ, USA.
FAU - Ehmann, Peter J
AU  - Ehmann PJ
AD  - Department of Kinesiology and Health, Rutgers, The State University of New 
      Jersey, New Brunswick, NJ, USA.
FAU - Alderman, Brandon L
AU  - Alderman BL
AD  - Department of Kinesiology and Health, Rutgers, The State University of New 
      Jersey, New Brunswick, NJ, USA.
LA  - eng
PT  - Journal Article
PT  - Randomized Controlled Trial
PT  - Research Support, Non-U.S. Gov't
DEP - 20170220
PL  - Netherlands
TA  - Clin Neurophysiol
JT  - Clinical neurophysiology : official journal of the International Federation of 
      Clinical Neurophysiology
JID - 100883319
SB  - IM
MH  - *Cognition
MH  - Depression/physiopathology/*therapy
MH  - *Exercise
MH  - *Exercise Therapy
MH  - Female
MH  - Humans
MH  - Male
MH  - Young Adult
OTO - NOTNLM
OT  - Cognitive control
OT  - Depression
OT  - Event-related potential
OT  - Exercise
OT  - Rumination
EDAT- 2017/04/14 06:00
MHDA- 2017/08/05 06:00
CRDT- 2017/04/14 06:00
PHST- 2016/09/13 00:00 [received]
PHST- 2017/01/08 00:00 [revised]
PHST- 2017/01/29 00:00 [accepted]
PHST- 2017/04/14 06:00 [pubmed]
PHST- 2017/08/05 06:00 [medline]
PHST- 2017/04/14 06:00 [entrez]
AID - S1388-2457(17)30056-1 [pii]
AID - 10.1016/j.clinph.2017.01.023 [doi]
PST - ppublish
SO  - Clin Neurophysiol. 2017 Jun;128(6):903-913. doi: 10.1016/j.clinph.2017.01.023. 
      Epub 2017 Feb 20.

PMID- 30118887
OWN - NLM
STAT- MEDLINE
DCOM- 20190909
LR  - 20191210
IS  - 1873-622X (Electronic)
IS  - 0005-7967 (Linking)
VI  - 109
DP  - 2018 Oct
TI  - Does a novel training in mental imagery reduce pathological worry?
PG  - 56-67
LID - S0005-7967(18)30108-6 [pii]
LID - 10.1016/j.brat.2018.07.005 [doi]
AB  - Worry is a verbal and abstract thought activity with only little mental imagery 
      involved. It has been shown that this processing bias leads to hampered emotional 
      processing of worry topics so that worry is maintained in the long run. However, 
      there is some evidence that mental imagery during worrying has the opposite 
      effect: It leads to stronger emotional reactions than verbal thoughts and thereby 
      fosters emotional processing of worry topics. In the present study, we examined 
      whether training mental imagery reduces pathological worry. We compared the 
      effect of a novel training in mental imagery (TMI; n = 37) on various 
      worry-related outcomes to a control training in verbal thinking (TVT; n = 38) and 
      a waiting-list control group (n = 36) in a sample of pathologically high 
      worriers. Both trainings showed significant within-group decline regarding e.g. 
      pathological worry activity, worry-related impairment and anxiety assessed both 
      one and five weeks after the training. Cohen's d on different outcome measures 
      ranged from .39 to 1.17. However, unexpectedly, there were no significant 
      differences between groups on any worry- or affect-related outcome measures. In, 
      sum our training in general mental imagery skills turned out to be a promising 
      intervention for the reduction of pathological worry. However, we found a 
      training in verbal thinking to also have unexpected beneficial effects. The 
      theoretical and clinical implications of these findings and methodological 
      limitations of our study are discussed.
CI  - Copyright © 2018 Elsevier Ltd. All rights reserved.
FAU - Skodzik, Timo
AU  - Skodzik T
AD  - University of Muenster, Department of Clinical Psychology and Psychotherapy, 
      Fliednerstraße 21, 48149, Muenster, Germany. Electronic address: 
      timo.skodzik@uni-muenster.de.
FAU - Adelt, Marijke Hannah
AU  - Adelt MH
AD  - University of Muenster, Department of Clinical Psychology and Psychotherapy, 
      Fliednerstraße 21, 48149, Muenster, Germany.
FAU - Nossek, Viktoria Anna
AU  - Nossek VA
AD  - University of Muenster, Department of Clinical Psychology and Psychotherapy, 
      Fliednerstraße 21, 48149, Muenster, Germany.
FAU - Kuck, Sascha Tobias
AU  - Kuck ST
AD  - University of Muenster, Department of Clinical Psychology and Psychotherapy, 
      Fliednerstraße 21, 48149, Muenster, Germany.
FAU - Ehring, Thomas
AU  - Ehring T
AD  - University of Muenster, Department of Clinical Psychology and Psychotherapy, 
      Fliednerstraße 21, 48149, Muenster, Germany; LMU Munich, Department of 
      Psychology, Leopoldstr. 13, 80802, Munich, Germany.
LA  - eng
PT  - Journal Article
PT  - Randomized Controlled Trial
DEP - 20180808
PL  - England
TA  - Behav Res Ther
JT  - Behaviour research and therapy
JID - 0372477
SB  - IM
MH  - Anxiety/prevention & control/*psychology/*therapy
MH  - Female
MH  - Humans
MH  - *Imagery, Psychotherapy
MH  - Male
MH  - Thinking
MH  - Treatment Outcome
MH  - Verbal Behavior
MH  - Young Adult
OTO - NOTNLM
OT  - Cognitive training
OT  - Emotion
OT  - Generalized anxiety disorder
OT  - Mental imagery
OT  - Worry
EDAT- 2018/08/18 06:00
MHDA- 2019/09/10 06:00
CRDT- 2018/08/18 06:00
PHST- 2016/12/23 00:00 [received]
PHST- 2018/07/17 00:00 [revised]
PHST- 2018/07/23 00:00 [accepted]
PHST- 2018/08/18 06:00 [pubmed]
PHST- 2019/09/10 06:00 [medline]
PHST- 2018/08/18 06:00 [entrez]
AID - S0005-7967(18)30108-6 [pii]
AID - 10.1016/j.brat.2018.07.005 [doi]
PST - ppublish
SO  - Behav Res Ther. 2018 Oct;109:56-67. doi: 10.1016/j.brat.2018.07.005. Epub 2018 
      Aug 8.

PMID- 29609475
OWN - NLM
STAT- MEDLINE
DCOM- 20190531
LR  - 20190531
IS  - 1476-8321 (Electronic)
IS  - 0887-0446 (Linking)
VI  - 33
IP  - 9
DP  - 2018 Sep
TI  - Effectiveness of a smartphone-based worry-reduction training for stress 
      reduction: A randomized-controlled trial.
PG  - 1079-1099
LID - 10.1080/08870446.2018.1456660 [doi]
AB  - OBJECTIVE: Perseverative cognition (e.g. worry) and unconscious stress are 
      suggested to be important mediators in the relation between stressors and 
      physiological health. We examined whether a smartphone-based worry-reduction 
      training improved a physiological marker of stress (i.e. increased heart rate 
      variability [HRV]) and unconscious stress. DESIGN: Randomised-controlled trial 
      was conducted with individuals reporting work stress (n = 136). Participants were 
      randomised to the experimental, control or waitlist condition (resp. EC, CC, WL). 
      The EC and CC registered emotions five times daily for four weeks. The EC 
      additionally received a worry-reduction training with mindfulness exercises. MAIN 
      OUTCOME MEASURES: Primary outcome was 24-h assessments of HRV measured at pre-, 
      mid- and post-intervention. Secondary outcomes were implicit affect and stress. 
      Effects on heart rate and other psychological outcomes were explored. RESULTS: A 
      total of 118 participants completed the study. No change from pre- to 
      post-intervention was observed for the primary or secondary outcomes. The change 
      over time was not different between conditions. CONCLUSION: Findings suggest that 
      the training was ineffective for improving HRV or psychological stress. Future 
      studies may focus on alternative smartphone-based stress interventions, as stress 
      levels are high in society. There is need for easy interventions and smartphones 
      offer possibilities for this.
FAU - Versluis, Anke
AU  - Versluis A
AUID- ORCID: 0000-0002-9489-7925
AD  - a Health, Medical and Neuropsychology Unit , Institute of Psychology, Leiden 
      University , Leiden , The Netherlands.
AD  - b Leiden Institute for Brain and Cognition , Leiden , The Netherlands.
FAU - Verkuil, Bart
AU  - Verkuil B
AUID- ORCID: 0000-0002-9991-0690
AD  - b Leiden Institute for Brain and Cognition , Leiden , The Netherlands.
AD  - c Clinical Psychology Unit, Institute of Psychology , Leiden University , Leiden 
      , The Netherlands.
FAU - Spinhoven, Philip
AU  - Spinhoven P
AUID- ORCID: 0000-0002-4117-335X
AD  - b Leiden Institute for Brain and Cognition , Leiden , The Netherlands.
AD  - c Clinical Psychology Unit, Institute of Psychology , Leiden University , Leiden 
      , The Netherlands.
AD  - d Department of Psychiatry , Leiden University Medical Center , Leiden , The 
      Netherlands.
FAU - F Brosschot, Jos
AU  - F Brosschot J
AUID- ORCID: 0000-0003-1472-810X
AD  - a Health, Medical and Neuropsychology Unit , Institute of Psychology, Leiden 
      University , Leiden , The Netherlands.
AD  - b Leiden Institute for Brain and Cognition , Leiden , The Netherlands.
LA  - eng
PT  - Journal Article
PT  - Randomized Controlled Trial
PT  - Research Support, Non-U.S. Gov't
DEP - 20180403
PL  - England
TA  - Psychol Health
JT  - Psychology & health
JID - 8807983
SB  - IM
MH  - Adult
MH  - Anxiety/*prevention & control/psychology
MH  - Cognition
MH  - Female
MH  - Heart Rate/physiology
MH  - Humans
MH  - Male
MH  - Middle Aged
MH  - Mindfulness
MH  - Program Evaluation
MH  - *Smartphone
MH  - Stress, Psychological/physiopathology/*prevention & control
OTO - NOTNLM
OT  - ecological momentary intervention
OT  - heart rate variability
OT  - perseverative cognition
OT  - stress
OT  - worry
EDAT- 2018/04/04 06:00
MHDA- 2019/06/01 06:00
CRDT- 2018/04/04 06:00
PHST- 2018/04/04 06:00 [pubmed]
PHST- 2019/06/01 06:00 [medline]
PHST- 2018/04/04 06:00 [entrez]
AID - 10.1080/08870446.2018.1456660 [doi]
PST - ppublish
SO  - Psychol Health. 2018 Sep;33(9):1079-1099. doi: 10.1080/08870446.2018.1456660. 
      Epub 2018 Apr 3.

PMID- 34987115
OWN - NLM
STAT- MEDLINE
DCOM- 20220107
LR  - 20220107
IS  - 2224-7041 (Electronic)
IS  - 2078-9947 (Linking)
VI  - 31
IP  - 2
DP  - 2021 Jun
TI  - Mindfulness-Based Cognitive Therapy for Late-Life Depression: a Randomised 
      Controlled Trial.
PG  - 27-35
LID - 10.12809/eaap2075 [doi]
AB  - BACKGROUND: Rumination and overgeneral autobiographical memory are dysfunctional 
      cognitions commonly found in older adults with depression. The theoretical 
      underpinnings of mindfulness-based cognitive therapy (MBCT) address the 
      ruminative tendencies and the non-specific retrieval of autobiographical 
      memories. This study aims to examine the efficacy and cognitive mechanisms of 
      MBCT in older adults with active depressive symptoms. METHODS: 57 older adults 
      (mean age, 70 years) with normal cognition and mild to moderate depressive 
      symptoms were randomly allocated to either the MBCT group or the active control 
      group for 8 weeks. The MBCT group consisted of eight 2-hour weekly sessions and a 
      7-hour full-day retreat, with different themes for each class, guided mindfulness 
      exercises, feedback and discussion, homework review, and psychoeducation. The 
      active control group comprised a 1-hour physical exercise and a standardised 
      health education of the specific theme with group discussion (eg fall prevention, 
      chronic pain). Participants were assessed before and after the 8-week 
      intervention for four outcome measures: the Hamilton Depression Rating Scale 
      (HAMD), the Ruminative Response Scale (RRS), the Autobiographical Memory Test 
      (AMT), and the Mindful Attention Awareness Scale (MAAS). RESULTS: There was a 
      significant reduction in severity of depressive symptoms (HAMD score) in both the 
      MBCT group (F(1, 27) = 35.9, p < 0.001, η(2) = 0.57) and the active control group 
      (F(1, 28) = 9.29, p < 0.01, η(2) = 0.24), but only the MBCT group showed 
      substantial improvements in autobiographical memory specificity (AMT score), 
      rumination (RRS score), and mindfulness (MAAS score). CONCLUSION: Although both 
      MBCT and active control programme decrease the severity of depressive symptoms in 
      older adults, only MBCT improves AMS, rumination, and mindfulness. Our findings 
      provide empirical support for the theoretical underpinnings of MBCT. Older adults 
      with more severe depression and more severe dysfunctional cognition may benefit 
      more from the specific therapeutic effects of MBCT.
FAU - Shih, V W Y
AU  - Shih VWY
AD  - Department of Psychiatry, LKS Faculty of Medicine, The University of Hong Kong.
FAU - Chan, W C
AU  - Chan WC
AD  - Department of Psychiatry, LKS Faculty of Medicine, The University of Hong Kong.
FAU - Tai, O K
AU  - Tai OK
AD  - Department of Psychiatry, LKS Faculty of Medicine, The University of Hong Kong.
FAU - Wong, H L
AU  - Wong HL
AD  - Department of Psychiatry, LKS Faculty of Medicine, The University of Hong Kong.
FAU - Cheng, C P W
AU  - Cheng CPW
AD  - Department of Psychiatry, LKS Faculty of Medicine, The University of Hong Kong.
FAU - Wong, C S M
AU  - Wong CSM
AD  - Department of Psychiatry, LKS Faculty of Medicine, The University of Hong Kong.
LA  - eng
PT  - Journal Article
PT  - Randomized Controlled Trial
PL  - China
TA  - East Asian Arch Psychiatry
JT  - East Asian archives of psychiatry : official journal of the Hong Kong College of 
      Psychiatrists = Dong Ya jing shen ke xue zhi : Xianggang jing shen ke yi xue yuan 
      qi kan
JID - 101536416
SB  - IM
MH  - Aged
MH  - *Cognitive Behavioral Therapy
MH  - Depression/therapy
MH  - Humans
MH  - *Mindfulness
MH  - *Psychotherapy, Group
MH  - Treatment Outcome
OTO - NOTNLM
OT  - Aged
OT  - Depression
OT  - Memory, episodic
OT  - Mindfulness
OT  - Rumination, cognitive
COIS- The authors have no conflict of interest to disclose.
EDAT- 2022/01/07 06:00
MHDA- 2022/01/08 06:00
CRDT- 2022/01/06 05:44
PHST- 2022/01/06 05:44 [entrez]
PHST- 2022/01/07 06:00 [pubmed]
PHST- 2022/01/08 06:00 [medline]
AID - 10.12809/eaap2075 [doi]
PST - ppublish
SO  - East Asian Arch Psychiatry. 2021 Jun;31(2):27-35. doi: 10.12809/eaap2075.

PMID- 37335884
OWN - NLM
STAT- MEDLINE
DCOM- 20230914
LR  - 20240620
IS  - 1532-4796 (Electronic)
IS  - 0883-6612 (Print)
IS  - 0883-6612 (Linking)
VI  - 57
IP  - 10
DP  - 2023 Sep 13
TI  - Worry and Mindfulness Differentially Impact Symptom Burden Following Treatment 
      Among Breast Cancer Survivors: Findings From a Randomized Crossover Trial.
PG  - 888-898
LID - 10.1093/abm/kaad032 [doi]
AB  - BACKGROUND: Breast cancer survivors often experience many somatic and cognitive 
      side effects resulting from their cancer diagnosis and treatment, including 
      higher rates of pain, fatigue, and memory/concentration problems. Emotion 
      regulation offers opportunities to either enhance or dampen physical health. 
      PURPOSE: In a secondary analysis of a double-blind randomized controlled trial 
      (RCT) using a typhoid vaccine to assess factors associated with breast cancer 
      survivors' inflammatory responses, we assessed how two specific aspects of 
      emotion regulation, mindfulness, and worry, corresponded to acute changes in 
      focus problems, memory problems, and fatigue along with performance on pain 
      sensitivity and cognitive tasks across two visits among breast cancer survivors. 
      METHODS: Breast cancer survivors (N = 149) completed two 8.5-hr visits at a 
      clinical research center. Survivors were randomized to either the vaccine/saline 
      placebo or a placebo/vaccine sequence. Worry and mindfulness questionnaires 
      provided data on trait-level emotion regulation abilities. Fatigue, memory 
      problems, and focus difficulties were assessed via Likert scales six times-once 
      before the injections and then every 90 min for 7.5 hr thereafter. Women also 
      completed a pain sensitivity task and several cognitive tasks at each visit. 
      RESULTS: Findings from this study showed that breast cancer survivors who worried 
      more and were less mindful experienced subjective memory problems, focus 
      problems, and cold pain sensitivity across two visits and irrespective of 
      injection type. Lower mindfulness also corresponded to higher subjective fatigue 
      and hot pain sensitivity and objective ratings. Emotion regulation skills did not 
      predict objective pain sensitivity or cognitive problems. CONCLUSION: Results 
      from this study highlight the benefits of adaptive emotion regulation in helping 
      mitigate symptoms associated with breast cancer survivorship.
CI  - © Society of Behavioral Medicine 2023. All rights reserved. For permissions, 
      please e-mail: journals.permissions@oup.com.
FAU - Renna, Megan E
AU  - Renna ME
AUID- ORCID: 0000-0003-3941-4270
AD  - School of Psychology, The University of Southern Mississippi, Hattiesburg, MS, 
      USA.
FAU - Madison, Annelise A
AU  - Madison AA
AUID- ORCID: 0000-0001-6091-6844
AD  - Department of Psychology, The Ohio State University, Columbus, OH, USA.
FAU - Peng, Juan
AU  - Peng J
AD  - Center for Biostatistics, The Ohio State University College of Medicine, 
      Columbus, OH, USA.
FAU - Rosie Shrout, Marcella
AU  - Rosie Shrout M
AUID- ORCID: 0000-0001-5751-1782
AD  - Department of Human Development and Family Studies, Purdue University, West 
      Lafayette, IN, USA.
FAU - Lustberg, Maryam
AU  - Lustberg M
AUID- ORCID: 0000-0001-8559-5645
AD  - Yale Cancer Hospital, Yale School of Medicine, New Haven, CT, USA.
FAU - Ramaswamy, Bhuvaneswari
AU  - Ramaswamy B
AUID- ORCID: 0000-0002-2822-8379
AD  - James Cancer Hospital, The Ohio State University College of Medicine, Columbus, 
      OH, USA.
FAU - Wesolowski, Robert
AU  - Wesolowski R
AUID- ORCID: 0000-0003-0606-0648
AD  - James Cancer Hospital, The Ohio State University College of Medicine, Columbus, 
      OH, USA.
FAU - VanDeusen, Jeffrey B
AU  - VanDeusen JB
AUID- ORCID: 0000-0002-4171-5649
AD  - James Cancer Hospital, The Ohio State University College of Medicine, Columbus, 
      OH, USA.
FAU - Williams, Nicole O
AU  - Williams NO
AD  - James Cancer Hospital, The Ohio State University College of Medicine, Columbus, 
      OH, USA.
FAU - Sardesai, Sagar D
AU  - Sardesai SD
AUID- ORCID: 0000-0002-4648-4018
AD  - James Cancer Hospital, The Ohio State University College of Medicine, Columbus, 
      OH, USA.
FAU - Noonan, Anne M
AU  - Noonan AM
AUID- ORCID: 0000-0001-8083-8492
AD  - James Cancer Hospital, The Ohio State University College of Medicine, Columbus, 
      OH, USA.
FAU - Reinbolt, Raquel E
AU  - Reinbolt RE
AUID- ORCID: 0000-0002-1250-2222
AD  - James Cancer Hospital, The Ohio State University College of Medicine, Columbus, 
      OH, USA.
FAU - Stover, Daniel G
AU  - Stover DG
AUID- ORCID: 0000-0002-9003-8165
AD  - James Cancer Hospital, The Ohio State University College of Medicine, Columbus, 
      OH, USA.
FAU - Cherian, Mathew
AU  - Cherian M
AUID- ORCID: 0000-0002-0380-2012
AD  - James Cancer Hospital, The Ohio State University College of Medicine, Columbus, 
      OH, USA.
FAU - Malarkey, William B
AU  - Malarkey WB
AUID- ORCID: 0000-0002-8817-9265
AD  - Department of Internal Medicine, The Ohio State University College of Medicine, 
      Columbus, OH, USA.
FAU - Andridge, Rebecca
AU  - Andridge R
AUID- ORCID: 0000-0001-9991-9647
AD  - Department of Biostatistics, The Ohio State University, Columbus, OH, USA.
FAU - Kiecolt-Glaser, Janice K
AU  - Kiecolt-Glaser JK
AUID- ORCID: 0000-0003-4900-9578
AD  - Institute for Behavioral Medicine Research, The Ohio State University College of 
      Medicine, Columbus, OH, USA.
LA  - eng
GR  - R01 CA186251/CA/NCI NIH HHS/United States
GR  - T32 CA229114/CA/NCI NIH HHS/United States
GR  - TL1 TR002735/TR/NCATS NIH HHS/United States
GR  - UL1 TR001863/TR/NCATS NIH HHS/United States
PT  - Journal Article
PT  - Randomized Controlled Trial
PT  - Research Support, N.I.H., Extramural
PL  - England
TA  - Ann Behav Med
JT  - Annals of behavioral medicine : a publication of the Society of Behavioral 
      Medicine
JID - 8510246
SB  - IM
MH  - Female
MH  - Humans
MH  - *Cancer Survivors/psychology
MH  - *Mindfulness/methods
MH  - Cross-Over Studies
MH  - Survivors/psychology
MH  - *Breast Neoplasms/psychology
MH  - Fatigue/psychology
MH  - Pain/complications
MH  - Quality of Life/psychology
PMC - PMC10498820
OAB - Breast cancer survivors experience side effects resulting from their cancer 
      diagnosis and treatment, including higher rates of pain, fatigue, and 
      memory/concentration problems. Emotion regulation offers the possibility to 
      either better or worse physical health. This study assessed how two emotion 
      regulation strategies, mindfulness and worry, corresponded to changes in focus 
      problems, memory problems, and fatigue along with performance on pain sensitivity 
      and cognitive tasks across two visits among breast cancer survivors. A total of 
      149 survivors completed 2 day-long visits in the laboratory where they rated 
      their fatigue and memory problems six times across the day, completed cognitive 
      tests, and a pain sensitivity test. Findings from this study showed that breast 
      cancer survivors who worried more and were less mindful experienced subjective 
      memory problems, focus problems, and cold pain sensitivity across two visits. 
      Emotion regulation skills did not predict objective pain sensitivity or cognitive 
      problems. Results from this study highlight the benefits of adaptive emotion 
      regulation skills like mindfulness in helping improve the cognitive and physical 
      symptoms commonly experienced by breast cancer survivorship.
OABL- eng
OTO - NOTNLM
OT  - Breast cancer
OT  - Fatigue
OT  - Mindfulness
OT  - Pain
OT  - Worry
EDAT- 2023/06/19 19:12
MHDA- 2023/09/14 06:42
PMCR- 2024/06/19
CRDT- 2023/06/19 14:53
PHST- 2023/09/14 06:42 [medline]
PHST- 2023/06/19 19:12 [pubmed]
PHST- 2023/06/19 14:53 [entrez]
PHST- 2024/06/19 00:00 [pmc-release]
AID - 7202101 [pii]
AID - kaad032 [pii]
AID - 10.1093/abm/kaad032 [doi]
PST - ppublish
SO  - Ann Behav Med. 2023 Sep 13;57(10):888-898. doi: 10.1093/abm/kaad032.

PMID- 36370915
OWN - NLM
STAT- MEDLINE
DCOM- 20221212
LR  - 20240202
IS  - 1573-2517 (Electronic)
IS  - 0165-0327 (Print)
IS  - 0165-0327 (Linking)
VI  - 322
DP  - 2023 Feb 1
TI  - Rumination influences the relationship between trauma and depression over time 
      among youth living with HIV.
PG  - 9-14
LID - S0165-0327(22)01257-5 [pii]
LID - 10.1016/j.jad.2022.11.010 [doi]
AB  - BACKGROUND: Traumatizing events often result in long-term mental health symptoms. 
      Identifying the features of the post-trauma experiences that can impact mental 
      health symptoms is key to designing effective interventions. METHODS: Youth 
      living with HIV (YLH),(1) predominantly sexual and gender minorities (SGM;(2) 
      84 % gay, bisexual, transgender, queer, pansexual identities), 78 % Black and 
      Latino, (N = 170) were recruited in New Orleans, LA and Los Angeles, CA from 13 
      youth-serving agencies. They were assessed for trauma, rumination and depression, 
      with 78 % reassessed for depression at 4 and 74 % at 8 months later. 
      Relationships between these variables were examined using a Bayesian approach to 
      structural equation modeling. RESULTS: At recruitment, 78 % of YLH reported at 
      least one traumatic event, and 21 % met the cut-off score indicating depression 
      on the PHQ-9. Ruminations were reported by 41 % of YLH. While associations 
      between trauma and depression were modest (r(mean) = 0.19), ruminations were 
      moderately associated with depressive symptoms over time (r(mean) = 0.34). 
      Ruminations were only modestly associated with trauma (r(mean) = 0.19) but had a 
      robust negative association (λ(STD) = -0.29) with the slope of depressive 
      symptoms such that the more ruminations YLH experienced, the smaller the decline 
      in depression over time. The associations between trauma and depression were more 
      modest (λ(STD) ≤ 0.12). Limitations The main limitations of this study are the 
      lack of a scale to measure trauma and the use of a single item measure of 
      rumination. CONCLUSION: Ruminations appear to be associated with traumatic events 
      for a large subset of young people, suggesting that future interventions should 
      consider including components addressing ruminations. CLINICALTRIALS: gov 
      registration NCT03109431.
CI  - Copyright © 2022 Elsevier B.V. All rights reserved.
FAU - Arnold, Elizabeth Mayfield
AU  - Arnold EM
AD  - Department of Family and Community Medicine, University of Texas Southwestern 
      Medical Center, Dallas, TX, United States of America. Electronic address: 
      Liz.Arnold@utsouthwestern.edu.
FAU - Yalch, Matthew M
AU  - Yalch MM
AD  - Department of Psychology, Palo Alto University, Palo Alto, California, United 
      States of America.
FAU - Christodoulou, Joan
AU  - Christodoulou J
AD  - Department of Psychology, Palo Alto University, Palo Alto, California, United 
      States of America.
FAU - Murphy, Debra A
AU  - Murphy DA
AD  - Department of Psychiatry & Biobehavioral Sciences, Semel Institute, University of 
      California, Los Angeles, California, United States of America.
FAU - Swendeman, Dallas
AU  - Swendeman D
AD  - Department of Psychiatry & Biobehavioral Sciences, Semel Institute, University of 
      California, Los Angeles, California, United States of America.
FAU - Rotheram-Borus, Mary Jane
AU  - Rotheram-Borus MJ
AD  - Department of Psychiatry & Biobehavioral Sciences, Semel Institute, University of 
      California, Los Angeles, California, United States of America.
CN  - Adolescent Medicine Trials Network CARES Study Team
LA  - eng
SI  - ClinicalTrials.gov/NCT03109431
GR  - P30 MH058107/MH/NIMH NIH HHS/United States
GR  - U19 HD089886/HD/NICHD NIH HHS/United States
GR  - UL1 TR000124/TR/NCATS NIH HHS/United States
GR  - UL1 TR001881/TR/NCATS NIH HHS/United States
PT  - Clinical Trial
PT  - Journal Article
PT  - Research Support, N.I.H., Extramural
DEP - 20221109
PL  - Netherlands
TA  - J Affect Disord
JT  - Journal of affective disorders
JID - 7906073
SB  - IM
MH  - Adolescent
MH  - Humans
MH  - Bayes Theorem
MH  - Depression/epidemiology/psychology
MH  - *HIV Infections/complications/epidemiology
MH  - *Sexual and Gender Minorities
MH  - *Sexually Transmitted Diseases
PMC - PMC9793436
MID - NIHMS1850539
OTO - NOTNLM
OT  - Depression
OT  - HIV
OT  - Rumination
OT  - Trauma
OT  - Youth
COIS- Conflict of Interest Dr. Arnold is a consultant on a project funded by Merck but 
      no Merck products are related to this manuscript. The other authors report no 
      declarations.
EDAT- 2022/11/13 06:00
MHDA- 2022/12/07 06:00
PMCR- 2024/02/01
CRDT- 2022/11/12 19:35
PHST- 2022/03/14 00:00 [received]
PHST- 2022/08/26 00:00 [revised]
PHST- 2022/11/06 00:00 [accepted]
PHST- 2022/11/13 06:00 [pubmed]
PHST- 2022/12/07 06:00 [medline]
PHST- 2022/11/12 19:35 [entrez]
PHST- 2024/02/01 00:00 [pmc-release]
AID - S0165-0327(22)01257-5 [pii]
AID - 10.1016/j.jad.2022.11.010 [doi]
PST - ppublish
SO  - J Affect Disord. 2023 Feb 1;322:9-14. doi: 10.1016/j.jad.2022.11.010. Epub 2022 
      Nov 9.

PMID- 33831710
OWN - NLM
STAT- MEDLINE
DCOM- 20211025
LR  - 20211025
IS  - 1873-622X (Electronic)
IS  - 0005-7967 (Linking)
VI  - 141
DP  - 2021 Jun
TI  - Influence of suppression and reappraisal on eating-related symptoms and 
      ruminative thinking in anorexia nervosa and bulimia nervosa.
PG  - 103851
LID - S0005-7967(21)00050-4 [pii]
LID - 10.1016/j.brat.2021.103851 [doi]
AB  - The goal of the present study was to investigate the influence of expressive 
      suppression and cognitive reappraisal on eating-related symptomatology in 
      anorexia nervosa (AN) and bulimia nervosa (BN). Secondly, on the background of 
      theoretical models proposing a reciprocal relationship between suppression and 
      rumination, we sought to understand whether inhibition of emotional expression 
      also affects ruminative thinking in eating disorders. Women with AN (n = 39), BN 
      (n = 37) and a control group (CG, n = 41) were randomly assigned to either engage 
      in suppression or reappraisal during a sadness-eliciting film clip. Levels of 
      drive to eat, anticipated loss of control over eating and ruminative thoughts 
      were rated before and after the induction of emotion regulation. Induced 
      expressive suppression led to a decrease of reported drive to eat in AN and an 
      increase of anticipated loss of control over eating in BN. All groups responded 
      to suppression with greater rumination, whereas no significant changes were found 
      for reappraisal. Mediation analyses on trait questionnaires pointed to rumination 
      as a partial mediator of the correlation between suppression and eating disorder 
      pathology. Results are discussed in line with recent empirical research and 
      current emotion regulation theories.
CI  - Copyright © 2021 Elsevier Ltd. All rights reserved.
FAU - Naumann, Eva
AU  - Naumann E
AD  - University of Tuebingen, Department of Clinical Psychology and Psychotherapy, 
      Schleichstraße 4, 72076, Tuebingen, Germany. Electronic address: 
      eva.naumann@uni-tuebingen.de.
FAU - Svaldi, Jennifer
AU  - Svaldi J
AD  - University of Tuebingen, Department of Clinical Psychology and Psychotherapy, 
      Schleichstraße 4, 72076, Tuebingen, Germany. Electronic address: 
      jennifer.svaldi@uni-tuebingen.de.
LA  - eng
PT  - Journal Article
PT  - Randomized Controlled Trial
PT  - Research Support, Non-U.S. Gov't
DEP - 20210328
PL  - England
TA  - Behav Res Ther
JT  - Behaviour research and therapy
JID - 0372477
SB  - IM
MH  - *Anorexia Nervosa
MH  - *Bulimia Nervosa
MH  - Cognition
MH  - *Emotional Regulation
MH  - *Feeding and Eating Disorders
MH  - Female
MH  - Humans
OTO - NOTNLM
OT  - Cognitive reappraisal
OT  - Eating disorders
OT  - Emotion regulation
OT  - Expressive suppression
OT  - Rumination
EDAT- 2021/04/09 06:00
MHDA- 2021/10/26 06:00
CRDT- 2021/04/08 20:25
PHST- 2020/10/05 00:00 [received]
PHST- 2021/02/15 00:00 [revised]
PHST- 2021/03/19 00:00 [accepted]
PHST- 2021/04/09 06:00 [pubmed]
PHST- 2021/10/26 06:00 [medline]
PHST- 2021/04/08 20:25 [entrez]
AID - S0005-7967(21)00050-4 [pii]
AID - 10.1016/j.brat.2021.103851 [doi]
PST - ppublish
SO  - Behav Res Ther. 2021 Jun;141:103851. doi: 10.1016/j.brat.2021.103851. Epub 2021 
      Mar 28.

PMID- 39146632
OWN - NLM
STAT- MEDLINE
DCOM- 20241204
LR  - 20241204
IS  - 1873-6807 (Electronic)
IS  - 1740-1445 (Linking)
VI  - 51
DP  - 2024 Dec
TI  - A comparison of functionality, rumination, and distraction tasks on women's state 
      body image and mood after idealised media exposure.
PG  - 101782
LID - S1740-1445(24)00104-9 [pii]
LID - 10.1016/j.bodyim.2024.101782 [doi]
AB  - Writing tasks that encourage an appreciation of body functionality can improve 
      women's body image and may buffer against negative effects of idealised media 
      exposure. However, no research has examined whether these tasks can serve as a 
      coping strategy after idealised exposure. To this end, young adult women 
      (N = 217, M(age) = 21.63) recruited from an Australian university and general 
      community completed a writing task after idealised media exposure, with state 
      body image measures taken at baseline, post-exposure, and post-task. Women were 
      randomly allocated to one of three writing tasks and asked to appreciate their 
      body functionality, to focus on the previously viewed images (rumination), or to 
      describe a frequently travelled route (distraction). Improvements on outcome 
      measures were equally found across both the functionality and distraction 
      condition. Only body appreciation uniquely improved in the functionality 
      condition. The functionality task was rated more helpful but also more 
      challenging. These findings add to the evidence base regarding the usefulness of 
      functionality-based writing tasks for improving women's body image. They can 
      offer immediate benefits when experiencing body image distress, as can 
      distraction, and future research should explore their utility in driving more 
      sustained and deeper ways of engaging with one's body long-term.
CI  - Copyright © 2024 The Authors. Published by Elsevier Ltd.. All rights reserved.
FAU - Mulgrew, Kate E
AU  - Mulgrew KE
AD  - School of Health, University of the Sunshine Coast, Australia. Electronic 
      address: kmulgrew@usc.edu.au.
FAU - Boyer, Shannon
AU  - Boyer S
AD  - School of Health, University of the Sunshine Coast, Australia.
LA  - eng
PT  - Comparative Study
PT  - Journal Article
PT  - Randomized Controlled Trial
DEP - 20240814
PL  - Netherlands
TA  - Body Image
JT  - Body image
JID - 101222431
SB  - IM
MH  - Humans
MH  - Female
MH  - *Body Image/psychology
MH  - Young Adult
MH  - Adult
MH  - *Writing
MH  - *Affect
MH  - Adaptation, Psychological
MH  - Rumination, Cognitive
MH  - Mass Media
MH  - Australia
MH  - Adolescent
MH  - Media Exposure
OTO - NOTNLM
OT  - Body image
OT  - Functionality appreciation
OT  - Media
OT  - Objectification
OT  - Rumination
COIS- Declaration of Competing Interest None.
EDAT- 2024/08/16 01:19
MHDA- 2024/12/05 05:32
CRDT- 2024/08/15 18:44
PHST- 2023/11/03 00:00 [received]
PHST- 2024/07/26 00:00 [revised]
PHST- 2024/08/10 00:00 [accepted]
PHST- 2024/12/05 05:32 [medline]
PHST- 2024/08/16 01:19 [pubmed]
PHST- 2024/08/15 18:44 [entrez]
AID - S1740-1445(24)00104-9 [pii]
AID - 10.1016/j.bodyim.2024.101782 [doi]
PST - ppublish
SO  - Body Image. 2024 Dec;51:101782. doi: 10.1016/j.bodyim.2024.101782. Epub 2024 Aug 
      14.

PMID- 35359769
OWN - NLM
STAT- MEDLINE
DCOM- 20220404
LR  - 20220720
IS  - 2296-2565 (Electronic)
IS  - 2296-2565 (Linking)
VI  - 10
DP  - 2022
TI  - Psychometric Properties of the Chinese Version of the Brief State Rumination 
      Inventory.
PG  - 824744
LID - 10.3389/fpubh.2022.824744 [doi]
LID - 824744
AB  - State rumination, unlike trait rumination which is described as a persistent and 
      stable response style, is usually triggered by a specific stressful event and 
      causes negative emotions within a short period of time. The measurement methods 
      of trait rumination, such as the ruminative response scale (RRS), are therefore 
      not fully applicable to state rumination. Recently, researchers have developed 
      the brief state rumination inventory (BSRI) to characterize state rumination, 
      addressing the gap in the field of accurate measurement of state rumination. To 
      develop such an effective tool in the Chinese context, we developed a Chinese 
      version of the BSRI and tested its psychometric properties. Two studies were 
      conducted to address the research goal. In Study 1, we recruited 512 subjects, 
      each of whom completed the Chinese version of the BSRI, RRS, emotional regulation 
      questionnaire (ERQ), depression-anxiety-stress scale (DASS), and positive and 
      negative affect scale (PANAS). Results showed that the scores of the BSRI were 
      positively correlated with all other scale scores (ps < 0.001), and the 
      correlation with the RRS was the highest, indicating that the BSRI showed good 
      convergent validity. Additionally, the Cronbach's alpha coefficient for the 
      Chinese version of the BSRI was 0.93. Study 2 aimed to examine the ecological 
      validity of the Chinese version of the BSRI. We recruited another 54 subjects who 
      were randomly divided into two groups, with 27 in the rumination induction group 
      and 27 in the distraction group, and recorded the BSRI scores of the two groups 
      before and after a specific experiment. We found there was a significant increase 
      in BSRI scores after rumination induction (t = 3.91, p < 0.001), while there was 
      no significant difference in the concrete distraction group before and after the 
      experiment (t = 0.70, p = 0.48). In sum, the Chinese version of the BSRI showed 
      good reliability and validity for assessing state rumination in the general 
      Chinese population.
CI  - Copyright © 2022 Wang, Song, Lee and Zhang.
FAU - Wang, Chanyu
AU  - Wang C
AD  - Laboratory of Cognitive Control and Brain Healthy, Department of Psychology, 
      School of Public Health, Southern Medical University, Guangzhou, China.
FAU - Song, Xiaoqi
AU  - Song X
AD  - Laboratory of Cognitive Control and Brain Healthy, Department of Psychology, 
      School of Public Health, Southern Medical University, Guangzhou, China.
FAU - Lee, Tatia M C
AU  - Lee TMC
AD  - State Key Laboratory of Brain and Cognitive Sciences, The University of Hong 
      Kong, Hong Kong, China.
AD  - Laboratory of Neuropsychology and Human Neuroscience, The University of Hong 
      Kong, Hong Kong, China.
FAU - Zhang, Ruibin
AU  - Zhang R
AD  - Laboratory of Cognitive Control and Brain Healthy, Department of Psychology, 
      School of Public Health, Southern Medical University, Guangzhou, China.
AD  - Department of Psychiatry, Zhujiang Hospital, Southern Medical University, 
      Guangzhou, China.
LA  - eng
PT  - Journal Article
PT  - Randomized Controlled Trial
PT  - Research Support, Non-U.S. Gov't
PT  - Validation Study
DEP - 20220310
PL  - Switzerland
TA  - Front Public Health
JT  - Frontiers in public health
JID - 101616579
SB  - IM
MH  - China
MH  - Emotions
MH  - Humans
MH  - *Psychometrics
MH  - Reproducibility of Results
MH  - *Stress, Psychological
MH  - *Surveys and Questionnaires
MH  - *Thinking
PMC - PMC8960134
OTO - NOTNLM
OT  - Chinese
OT  - reliability
OT  - state rumination
OT  - trait-like rumination
OT  - validity
COIS- The authors declare that the research was conducted in the absence of any 
      commercial or financial relationships that could be construed as a potential 
      conflict of interest.
EDAT- 2022/04/02 06:00
MHDA- 2022/04/05 06:00
PMCR- 2022/03/10
CRDT- 2022/04/01 05:12
PHST- 2021/11/30 00:00 [received]
PHST- 2022/01/26 00:00 [accepted]
PHST- 2022/04/01 05:12 [entrez]
PHST- 2022/04/02 06:00 [pubmed]
PHST- 2022/04/05 06:00 [medline]
PHST- 2022/03/10 00:00 [pmc-release]
AID - 10.3389/fpubh.2022.824744 [doi]
PST - epublish
SO  - Front Public Health. 2022 Mar 10;10:824744. doi: 10.3389/fpubh.2022.824744. 
      eCollection 2022.

PMID- 36797996
OWN - NLM
STAT- MEDLINE
DCOM- 20231102
LR  - 20231102
IS  - 1099-0879 (Electronic)
IS  - 1063-3995 (Linking)
VI  - 30
IP  - 4
DP  - 2023 Jul-Aug
TI  - Change in interpersonal problems and metacognitive beliefs as predictors of 
      improvement in patients with generalized anxiety disorder.
PG  - 842-851
LID - 10.1002/cpp.2841 [doi]
AB  - INTRODUCTION: Generalized anxiety disorder (GAD) is characterized by persistent 
      worry and anxiety, often with a chronic course. We tested the role of two 
      suggested underlying factors in GAD, interpersonal problems and negative 
      metacognitive beliefs, as predictors of trait-worry and trait-anxiety. METHODS: 
      The sample consisted of 56 patients with a primary diagnosis of GAD from a 
      randomized controlled trial. We first estimated the proportion of variance lying 
      between the higher level of the data structure to account for potential 
      therapists' effects. Two hierarchical regression analyses were conducted testing 
      change in interpersonal problems and negative metacognitive beliefs as predictors 
      of change in trait-worry and trait-anxiety following treatment. Change in 
      depression and anxiety symptoms was controlled. RESULTS: Change in negative 
      metacognitive beliefs was the strongest predictor of improvement of both 
      trait-worry and trait-anxiety. Change in interpersonal problems was not a unique 
      predictor of change in trait-worry but did make a significant and unique 
      contribution to trait-anxiety. CONCLUSIONS: Negative metacognitive beliefs may be 
      important targets to improve trait-worry and trait-anxiety in GAD. Interpersonal 
      problems may be relevant for trait-anxiety but could also be a surface marker of 
      higher order vulnerability factors. Implications for treatment are discussed.
CI  - © 2023 John Wiley & Sons Ltd.
FAU - Strand, Eivind R
AU  - Strand ER
AUID- ORCID: 0000-0002-1232-5545
AD  - Department of Psychology, Norwegian University of Science and Technology, 
      Trondheim, Norway.
AD  - Nidaros DPS, St. Olavs Hospital, Trondheim, Norway.
FAU - Hjemdal, Odin
AU  - Hjemdal O
AD  - Department of Psychology, Norwegian University of Science and Technology, 
      Trondheim, Norway.
FAU - Anyan, Frederick
AU  - Anyan F
AD  - Department of Psychology, Norwegian University of Science and Technology, 
      Trondheim, Norway.
FAU - Nordahl, Henrik
AU  - Nordahl H
AUID- ORCID: 0000-0001-8502-5079
AD  - Department of Psychology, Norwegian University of Science and Technology, 
      Trondheim, Norway.
FAU - Nordahl, Hans M
AU  - Nordahl HM
AD  - Østmarka, Division of Psychiatry, St. Olav's Hospital, Trondheim, Norway.
AD  - Department of Mental Health, Norwegian University of Science and Technology, 
      Trondheim, Norway.
LA  - eng
PT  - Journal Article
PT  - Randomized Controlled Trial
DEP - 20230228
PL  - England
TA  - Clin Psychol Psychother
JT  - Clinical psychology & psychotherapy
JID - 9416196
SB  - IM
MH  - Humans
MH  - Surveys and Questionnaires
MH  - *Anxiety Disorders/therapy/psychology
MH  - Anxiety/psychology
MH  - *Metacognition
MH  - Depression/psychology
OTO - NOTNLM
OT  - generalized anxiety disorder
OT  - interpersonal problems
OT  - metacognition
OT  - metacognitive therapy
OT  - trait-anxiety
OT  - worry
EDAT- 2023/02/18 06:00
MHDA- 2023/02/18 06:01
CRDT- 2023/02/17 01:13
PHST- 2023/01/27 00:00 [revised]
PHST- 2022/12/16 00:00 [received]
PHST- 2023/01/30 00:00 [accepted]
PHST- 2023/02/18 06:01 [medline]
PHST- 2023/02/18 06:00 [pubmed]
PHST- 2023/02/17 01:13 [entrez]
AID - 10.1002/cpp.2841 [doi]
PST - ppublish
SO  - Clin Psychol Psychother. 2023 Jul-Aug;30(4):842-851. doi: 10.1002/cpp.2841. Epub 
      2023 Feb 28.

PMID- 38635190
OWN - NLM
STAT- MEDLINE
DCOM- 20240827
LR  - 20240918
IS  - 1939-2117 (Electronic)
IS  - 0022-006X (Linking)
VI  - 92
IP  - 7
DP  - 2024 Jul
TI  - Cognitive and interpersonal moderators of two evidence-based depression 
      prevention programs.
PG  - 432-444
LID - 10.1037/ccp0000886 [doi]
AB  - OBJECTIVE: To test potential cognitive and interpersonal moderators of two 
      evidence-based youth depression prevention programs. METHOD: Two hundred four 
      adolescents (M(age) = 14.62 years, SD = 1.65; 56% female; 71% White, 11% Black, 
      11% multiracial, 5% Asian, 2% other races, 18% Hispanic/Latinx) were randomized 
      to either a cognitive-behavioral (Coping With Stress [CWS]) or interpersonal 
      (Interpersonal Psychotherapy-Adolescent Skills Training [IPT-AST]) prevention 
      program. Potential moderators, selected based on theory and research, included 
      rumination, negative cognitive style, dysfunctional attitudes, hopelessness, 
      parent-adolescent conflict, negative interactions with parents and friends, and 
      social support from parents and friends. Depression symptoms were assessed 
      repeatedly through 18 months postintervention. RESULTS: After adjusting for 
      multiple comparisons, rumination (B = -2.02, SE = .61, p = .001, d = .47), 
      hopelessness (B = -2.03, SE = .72, p = .005, d = .41), and conflict with father 
      (B = 1.68, SE = .74, p = .02, d = .32) moderated intervention effects on change 
      in depression symptoms from postintervention through 18-month follow-up. For 
      example, at high levels of conflict with father, youth in IPT-AST reported a 
      significant decrease in symptoms during follow-up, whereas youth in CWS reported 
      a nonsignificant change in symptoms. At low levels of conflict with father, youth 
      in IPT-AST reported a significant increase in symptoms during follow-up, whereas 
      youth in CWS reported a nonsignificant change in symptoms. CONCLUSIONS: These 
      exploratory secondary analyses of Personalized Depression Prevention study data 
      highlight specific cognitive and interpersonal risk factors that could be 
      considered when determining which prevention program may be most effective for a 
      given adolescent. (PsycInfo Database Record (c) 2024 APA, all rights reserved).
FAU - Jones, Jason D
AU  - Jones JD
AUID- ORCID: 0000-0003-4160-2772
AD  - Department of Child and Adolescent Psychiatry and Behavioral Sciences, Children's 
      Hospital of Philadelphia.
FAU - Schwartz, Karen T G
AU  - Schwartz KTG
AUID- ORCID: 0000-0003-4036-0281
AD  - Department of Child and Adolescent Psychiatry and Behavioral Sciences, Children's 
      Hospital of Philadelphia.
FAU - Davis, Molly
AU  - Davis M
AUID- ORCID: 0000-0001-5959-3558
AD  - Department of Child and Adolescent Psychiatry and Behavioral Sciences, Children's 
      Hospital of Philadelphia.
FAU - Gallop, Robert
AU  - Gallop R
AUID- ORCID: 0000-0001-9986-2994
AD  - Department of Mathematics, West Chester University.
FAU - Hankin, Benjamin L
AU  - Hankin BL
AUID- ORCID: 0000-0003-2446-0258
AD  - Department of Psychology, University of Illinois, Urbana-Champaign.
FAU - Young, Jami F
AU  - Young JF
AUID- ORCID: 0000-0002-7488-5097
AD  - Department of Child and Adolescent Psychiatry and Behavioral Sciences, Children's 
      Hospital of Philadelphia.
LA  - eng
SI  - ClinicalTrials.gov/NCT01948167
GR  - MH/NIMH NIH HHS/United States
GR  - MH/NIMH NIH HHS/United States
PT  - Journal Article
PT  - Randomized Controlled Trial
DEP - 20240418
PL  - United States
TA  - J Consult Clin Psychol
JT  - Journal of consulting and clinical psychology
JID - 0136553
SB  - IM
MH  - Humans
MH  - Female
MH  - Male
MH  - Adolescent
MH  - *Depression/prevention & control/psychology
MH  - *Cognitive Behavioral Therapy/methods
MH  - Adaptation, Psychological
MH  - Interpersonal Psychotherapy
MH  - Social Support
MH  - Rumination, Cognitive
MH  - Interpersonal Relations
MH  - Parent-Child Relations
EDAT- 2024/04/18 12:43
MHDA- 2024/08/27 18:43
CRDT- 2024/04/18 11:24
PHST- 2024/08/27 18:43 [medline]
PHST- 2024/04/18 12:43 [pubmed]
PHST- 2024/04/18 11:24 [entrez]
AID - 2024-74438-001 [pii]
AID - 10.1037/ccp0000886 [doi]
PST - ppublish
SO  - J Consult Clin Psychol. 2024 Jul;92(7):432-444. doi: 10.1037/ccp0000886. Epub 
      2024 Apr 18.

PMID- 17683212
OWN - NLM
STAT- MEDLINE
DCOM- 20071001
LR  - 20151119
IS  - 1528-3542 (Print)
IS  - 1528-3542 (Linking)
VI  - 7
IP  - 3
DP  - 2007 Aug
TI  - Rumination, negative cognition, and their interactive effects on depressed mood.
PG  - 555-65
AB  - Response styles theory posits that rumination represents a trait vulnerability to 
      depression. Recent evidence has suggested that rumination predicts changes in 
      depression more strongly among individuals with high levels of negative 
      cognition. Three studies evaluated this model of interactive vulnerabilities. 
      Study 1 provided empirical support for the distinction between rumination and 
      negative cognitive content. The next 2 studies investigated the interactive model 
      in the laboratory. Study 2 randomly assigned participants to either ruminate or 
      distract following a sad mood induction. This study found that rumination was 
      more strongly associated with dysphoria among individuals who report high levels 
      of negative cognition. Similarly, Study 3 found that rumination and negative 
      cognition interact to predict changes in dysphoria across a no-task delay period 
      following a sad mood induction. These studies provide support for an interactive 
      model in which rumination amplifies the deleterious effects of negative 
      cognition.
CI  - ((c) 2007 APA, all rights reserved).
FAU - Ciesla, Jeffrey A
AU  - Ciesla JA
AD  - Department of Psychology, Kent State University, Kent, OH 44242, USA. 
      jciesla@kent.edu
FAU - Roberts, John E
AU  - Roberts JE
LA  - eng
PT  - Journal Article
PT  - Randomized Controlled Trial
PL  - United States
TA  - Emotion
JT  - Emotion (Washington, D.C.)
JID - 101125678
SB  - IM
MH  - Adult
MH  - *Affect
MH  - *Attention
MH  - Attitude
MH  - *Cognition
MH  - Depression/psychology
MH  - Female
MH  - Humans
MH  - *Interpersonal Relations
MH  - Male
MH  - *Periodicity
MH  - Self Concept
MH  - Surveys and Questionnaires
EDAT- 2007/08/09 09:00
MHDA- 2007/10/02 09:00
CRDT- 2007/08/09 09:00
PHST- 2007/08/09 09:00 [pubmed]
PHST- 2007/10/02 09:00 [medline]
PHST- 2007/08/09 09:00 [entrez]
AID - 2007-11660-010 [pii]
AID - 10.1037/1528-3542.7.3.555 [doi]
PST - ppublish
SO  - Emotion. 2007 Aug;7(3):555-65. doi: 10.1037/1528-3542.7.3.555.

PMID- 38546209
OWN - NLM
STAT- MEDLINE
DCOM- 20240329
LR  - 20240915
IS  - 1099-1611 (Electronic)
IS  - 1057-9249 (Print)
IS  - 1057-9249 (Linking)
VI  - 33
IP  - 4
DP  - 2024 Apr
TI  - Exploring the role of cancer fatalism and engagement with skin cancer genetic 
      information in diverse primary care patients.
PG  - e6331
LID - 10.1002/pon.6331 [doi]
AB  - OBJECTIVE: To broaden the currently limited reach of genomic innovations, 
      research is needed to understand how psychosocial and cultural factors influence 
      reactions to genetic testing in diverse subgroups. Cancer fatalism is important 
      in cancer prevention and deserves theoretical and empirical attention in the 
      context of genomics and behavior change. METHODS: The current study employed data 
      from a randomized controlled trial (N = 593) offering skin cancer genetic testing 
      (using the melanocortin-1 receptor [MC1R] gene) in primary care in Albuquerque, 
      New Mexico, USA. We examined interrelations of cancer fatalism with demographics, 
      general health beliefs, perceived risk, perceived control, sun protection and 
      skin screening behaviors and cancer worry in the skin cancer context stratified 
      across Hispanic versus non-Hispanic ethnicity, and examined cancer fatalism as a 
      moderator of intervention effects on study primary outcomes, including 3-month 
      sun protection, cancer worry and perceived risk. RESULTS: Cancer fatalism was 
      significantly related to the perception of control over skin cancer risk 
      behaviors (ps ≤ 0.01) and demographics (ethnicity, education, health literacy; 
      ps < 0.05), but not consistently related to general health beliefs or risk 
      perception. Cancer fatalism did not moderate intervention effects on primary 
      outcomes, except those with higher cancer fatalism randomized to intervention had 
      higher levels of 3-month cancer worry (p = 0.019). CONCLUSIONS: These findings 
      will guide future work considering the role of cancer fatalism in use of genomic 
      technologies in the general population. This work anticipates strategies required 
      to address cancer fatalism as translational genomics becomes more commonly 
      available to diverse general population subgroups.
CI  - © 2024 John Wiley & Sons Ltd.
FAU - Hay, Jennifer L
AU  - Hay JL
AUID- ORCID: 0000-0002-3492-9331
AD  - Department of Psychiatry and Behavioral Sciences, Memorial Sloan Kettering Cancer 
      Center, New York, New York, USA.
FAU - Wu, Yelena
AU  - Wu Y
AD  - Huntsman Cancer Institute, University of Utah Health Sciences Center, Salt Lake 
      City, Utah, USA.
AD  - Department of Dermatology, University of Utah Health Sciences Center, Salt Lake 
      City, Utah, USA.
FAU - Schofield, Elizabeth
AU  - Schofield E
AD  - Department of Psychiatry and Behavioral Sciences, Memorial Sloan Kettering Cancer 
      Center, New York, New York, USA.
FAU - Kaphingst, Kim
AU  - Kaphingst K
AD  - Cancer Communication Research, Huntsman Cancer Institute, University of Utah, 
      Salt Lake City, Utah, USA.
FAU - Sussman, Andrew L
AU  - Sussman AL
AD  - Department of Family and Community Medicine, University of New Mexico, 
      Albuquerque, New Mexico, USA.
FAU - Guest, Delores D
AU  - Guest DD
AD  - University of New Mexico Comprehensive Cancer Center, Albuquerque, New Mexico, 
      USA.
FAU - Hunley, Keith
AU  - Hunley K
AD  - Department of Anthropology, University of New Mexico, Albuquerque, New Mexico, 
      USA.
FAU - Li, Yuelin
AU  - Li Y
AD  - Department of Psychiatry and Behavioral Sciences, Memorial Sloan Kettering Cancer 
      Center, New York, New York, USA.
FAU - Buller, David
AU  - Buller D
AD  - Klein Buendel, Inc., Golden, Colorado, USA.
FAU - Berwick, Marianne
AU  - Berwick M
AD  - Department of Internal Medicine, University of New Mexico, Albuquerque, New 
      Mexico, USA.
AD  - Department of Dermatology, University of New Mexico, Albuquerque, New Mexico, 
      USA.
LA  - eng
[truncated: 5,334,673 more chars]
