# Supplementary material for: Does physical activity-based intervention decrease repetitive negative thinking? A systematic review
Source: PLoS One. 2025 Apr 1;20(4):e0319806. doi: 10.1371/journal.pone.0319806 (PMC11960971; doi:10.1371/journal.pone.0319806)
Supplement: S1 File — https://doi.org/10.6084/m9.figshare.25711734. (ZIP) [file pone.0319806.s001.zip › supporting information/database/PsycNET_401-500.ris]

Provider: American Psychological Association
Database: PsycINFO
Content: application/x-research-info-systems

TY  - JOUR
PMID  - 24707842
ID  - 2014-12178-001
T1  - Sources of self-efficacy for physical activity.
JF  - Health Psychology
A1  - Warner, Lisa M.
A1  - Schüz, Benjamin
A1  - Wolff, Julia K.
A1  - Parschau, Linda
A1  - Wurm, Susanne
A1  - Schwarzer, Ralf
VL  - 33
IS  - 11
SP  - 1298
EP  - 1308
Y1  - 2014
CY  - US
AD  - Warner, Lisa M.: Freie Universität Berlin, Gesundheitspsychologie, Habelschwerdter Allee 45, Berlin, Germany, 14195, lisa.warner@fu-berlin.de
PB  - American Psychological Association
SN  - 1930-7810(Electronic),0278-6133(Print)
N2  - Objective: The effects of self-efficacy beliefs on physical activity are well documented, but much less is known about the origins of self-efficacy beliefs. This article proposes scales to assess the sources of self-efficacy for physical activity aims and to comparatively test their predictive power for physical activity via self-efficacy over time to detect the principal sources of self-efficacy beliefs for physical activity. Method: A study of 1,406 German adults aged 16–90 years was conducted to construct scales to assess the sources of self-efficacy for physical activity (Study 1). In Study 2, the scales’ predictive validity for self-efficacy and physical activity was tested in a sample of 310 older German adults. Results: Short, reliable and valid instruments to measure six sources of self-efficacy for physical activity were developed that enable researchers to comparatively test the predictive value of the sources of self-efficacy. Conclusion: The results suggest that mastery experience, self-persuasion, and reduction in negative affective states are the most important predictors of self-efficacy for physical activity in community-dwelling older adults. (PsycInfo Database Record (c) 2020 APA, all rights reserved)
KW  - *Physical Activity
KW  - *Self-Efficacy
KW  - Persuasion
M3  - doi:10.1037/hea0000085
DO  - 10.1037/hea0000085
ER  -
TY  - JOUR
ID  - 2014-34834-001
T1  - Racial variations in binge eating, body image concerns, and compulsive exercise among men.
JF  - Psychology of Men & Masculinity
A1  - Kelly, Nichole R.
A1  - Cotter, Elizabeth W.
A1  - Tanofsky-Kraff, Marian
A1  - Mazzeo, Suzanne E.
VL  - 16
IS  - 3
SP  - 326
EP  - 336
Y1  - 2015
CY  - US
AD  - Kelly, Nichole R.: Department of Medical and Clinical Psychology, Uniformed Services University of the Health Sciences, 4301 Jones Bridge Road, Bethesda, MD, US, 20814, nichole.kelly@nih.gov
PB  - Educational Publishing Foundation
SN  - 1939-151X(Electronic),1524-9220(Print)
N2  - [Correction Notice: An Erratum for this article was reported in Vol 16(3) of Psychology of Men & Masculinity (see record 2015-15848-001). The name of author Elizabeth W. Cotter was misspelled as Elizabeth E. Cotter. All versions of this article have been corrected.] Binge eating in young men is associated with obesity and metabolic dysfunction, as well as disordered eating attitudes and behaviors. Although preliminary research suggests that Asian American males might be more likely to binge eat and report body image concerns compared with men of other races/ethnicities, few studies have investigated racial variations in this disordered eating behavior and its correlates. The goal of the current study was to examine binge eating, body image concerns, drive for muscularity, and compulsive exercise in a sample of Black, Asian American, and White men (N = 365). Results suggest that men who reported binge eating also reported higher body mass, male body image concerns, internalization of the male body ideal, and compulsive exercise than men who did not engage in binge eating. Asian American men endorsed higher body image concerns relative to White and Black men. Furthermore, compulsive exercise was particularly high among Asian American men with binge eating. Although additional research is needed to examine potential variations in binge eating, body image, and compulsive exercise in diverse racial and ethnic groups, results suggest that Asian American men might be at higher risk for disordered eating attitudes and behaviors consistent with a desire to achieve a muscular body type. Future research should examine cultural factors, such as acculturation, that might contribute to these potentially harmful cognitions and behaviors. (PsycInfo Database Record (c) 2024 APA, all rights reserved)
KW  - *Binge Eating
KW  - *Body Image
KW  - *Compulsions
KW  - *Exercise
KW  - *Racial and Ethnic Differences
KW  - *Body Dissatisfaction
KW  - Asians
KW  - Human Males
KW  - Muscle Tone
KW  - Black People
KW  - White People
M3  - doi:10.1037/a0037585
DO  - 10.1037/a0037585
ER  -
TY  - JOUR
PMID  - 25111544
ID  - 2014-32904-001
T1  - Suicidal ideation among racial/ethnic minorities: Moderating effects of rumination and depressive symptoms.
JF  - Cultural Diversity & Ethnic Minority Psychology
A1  - Cheref, Soumia
A1  - Lane, Robert
A1  - Polanco-Roman, Lillian
A1  - Gadol, Erin
A1  - Miranda, Regina
VL  - 21
IS  - 1
SP  - 31
EP  - 40
Y1  - 2015
CY  - US
AD  - Miranda, Regina: Department of Psychology, Hunter College, City University of New York, 695 Park Avenue, Room 611HN, New York, NY, US, 10065, regina.miranda@hunter.cuny.edu
PB  - Educational Publishing Foundation
SN  - 1939-0106(Electronic),1099-9809(Print)
N2  - Among emerging adults and college students, racial and ethnic minorities experience greater risk for suicidal ideation and behavior than their White counterparts. Research has identified numerous cognitive risk factors for suicidal ideation. However, they have not been well studied among racial and ethnic minorities. The present study examined the association between these factors (brooding rumination, reflective rumination, hopelessness, and depressive symptoms) and suicidal ideation among 690 Black, Latino, and biracial college students. Among all groups, hopelessness was positively associated with suicidal ideation. Brooding was negatively associated with suicidal ideation, after adjusting for reflection and hopelessness, although only at low levels of depressive symptoms. Black race/ethnicity and Latino race/ethnicity, compared with biracial race/ethnicity, each separately interacted with reflection to predict lower levels of suicidal ideation at moderate to high levels of reflection. Furthermore, Latino race/ethnicity, compared with biracial race/ethnicity, interacted with both reflection and depressive symptoms, such that reflection was negatively associated with suicidal ideation among Latino individuals reporting depressive symptoms above the 39th percentile. Biracial race/ethnicity, compared with monoracial race/ethnicity, also interacted with reflection and depressive symptoms, with reflection associated with greater amounts of suicidal ideation at depressive symptom levels above the 39th percentile. Our findings suggest reflective rumination differentially affects racial and ethnic groups and should be considered in conjunction with depressive symptoms among Latino and biracial individuals in suicide risk assessment and treatment. (PsycInfo Database Record (c) 2024 APA, all rights reserved)
KW  - *Major Depression
KW  - *Minority Groups
KW  - *Rumination (Cognitive Process)
KW  - *Suicidal Ideation
KW  - *Symptoms
KW  - College Students
KW  - Interracial Offspring
KW  - Latinos/Latinas
KW  - Black People
M3  - doi:10.1037/a0037139
DO  - 10.1037/a0037139
ER  -
TY  - JOUR
PMID  - 24245832
ID  - 2013-39992-001
T1  - The relationships of change in physical activity with change in depression, anxiety, and burnout: A longitudinal study of Swedish healthcare workers.
JF  - Health Psychology
A1  - Lindwall, Magnus
A1  - Gerber, Markus
A1  - Jonsdottir, Ingibjörg H.
A1  - Börjesson, Mats
A1  - Ahlborg Jr., Gunnar
VL  - 33
IS  - 11
SP  - 1309
EP  - 1318
Y1  - 2014
CY  - US
AD  - Lindwall, Magnus: Department of Food and Nutrition, and Sport Science, University of Gothenburg, P.O. Box 1000, Gothenburg, Sweden, SE 405 30, magnus.lindwall@psy.gu.se
PB  - American Psychological Association
SN  - 1930-7810(Electronic),0278-6133(Print)
N2  - Objective: The purpose of the present study was to examine whether intraindividual changes in physical activity were correlated with intraindividual changes in mental health (depression, anxiety, and burnout) across four measurement time-points over 6 years, both from between-person and within-person perspectives. Methods: Health care workers (N = 3717; mean age = 46.9; SD = 10.0) were the target population in this study, which is part of a larger longitudinal survey that included questionnaires on physical activity levels and mental health (depression, anxiety, and burnout) at four time points across 6 years (2004–2010). Physical activity was assessed with an adapted version of the widely used 1-item, 4-level Saltin Grimby Physical Activity Level Scale (SGPALS). Depression, anxiety, and burnout were assessed using the Hospital Anxiety and Depression (HAD) scale and the Shirom–Melamed Burnout Questionnaire (SMBQ). Bivariate latent growth curve models were used to analyze the associations of change between physical activity and mental health. Results: Baseline levels of physical activity were moderately associated with baseline levels of mental health (rs = −.27 to −.40, ps < .01). Changes in physical activity were moderately to strongly associated (rs = −.57 to −.79, ps <. 01) with change in mental health at the between-person (correlated change) level and significantly, but weakly (rs = −.08 to −.14, ps <.01), associated with change at the within-person (coupled change) level of analysis. Conclusions: Changes in physical activity were associated with, and traveled together with, changes in depression, anxiety, and burnout across time. Changes in physical activity, and not only current or previous levels of activity, may be important to consider in preventive work linked to mental health within this population. (PsycINFO Database Record (c) 2016 APA, all rights reserved)
KW  - *Anxiety Disorders
KW  - *Major Depression
KW  - *Occupational Stress
KW  - *Physical Activity
KW  - Health Personnel
M3  - doi:10.1037/a0034402
DO  - 10.1037/a0034402
ER  -
TY  - JOUR
PMID  - 24512323
ID  - 2014-04427-001
T1  - Physical activity and depression predict event-free survival in heart transplant candidates.
JF  - Health Psychology
A1  - Spaderna, Heike
A1  - Vögele, Claus
A1  - Barten, Markus J.
A1  - Smits, Jacqueline M. A.
A1  - Bunyamin, Vina
A1  - Weidner, Gerdi
VL  - 33
IS  - 11
SP  - 1328
EP  - 1336
Y1  - 2014
CY  - US
AD  - Spaderna, Heike: Gesundheitspsychologie und Angewandte Diagnostik, University of Wuppertal, Gaußstraße 20, Wuppertal, Germany, 42119, spaderna@uni-wuppertal.de
PB  - American Psychological Association
SN  - 1930-7810(Electronic),0278-6133(Print)
N2  - Objective: This study prospectively evaluated the relationship of physical activity (PA), depression, and anxiety to event-free survival during waiting time for heart transplantation in ambulatory patients enrolled in the Waiting for a New Heart Study. Method: Data from 227 ambulatory patients newly listed for heart transplantation were analyzed. Everyday PA (number of activities, caloric expenditure), depression, and anxiety at time of listing were assessed via questionnaires. Events were defined as death, high-urgency transplantation, delisting due to clinical deterioration, and mechanical circulatory support device implantation. Associations of PA scores, depression, and anxiety with event-free survival were analyzed using Cox proportional hazards models. Covariates included age, sex, body mass index, and objective indicators of disease severity. Results: After a median follow-up of 478 days (6–1,849 days), 132 events occurred (46 deaths, 20 mechanical circulatory support device implantations, 54 high-urgency transplantations, 12 delistings). A higher number of activities was significantly associated with a reduced hazard ratio (HR) to experience an event (HR = 0.88, 95% CI [0.81, 0.96]), and depression increased this risk (HR = 1.64, 95% CI [1.16, 2.32]). Both effects remained significant in multivariate analyses (HR = 0.91, 95% CI [0.83, 0.99]; HR = 1.60, 95% CI [1.12, 2.29], ps < .02). No significant interactions between PA scores and emotions were observed and anxiety was unrelated to survival. Conclusion: Both everyday PA and the absence of depression prolonged event-free survival in ambulatory heart transplant candidates. These findings were independent of objective measures of disease severity. Patients waiting for cardiac transplantation may benefit from interventions focused on increasing their everyday PA and reducing depressive symptoms. (PsycINFO Database Record (c) 2018 APA, all rights reserved)
KW  - *Heart
KW  - *Major Depression
KW  - *Organ Transplantation
KW  - *Physical Activity
KW  - Survivors
M3  - doi:10.1037/hea0000033
DO  - 10.1037/hea0000033
ER  -
TY  - JOUR
ID  - 2014-45753-001
T1  - Initial evidence for the buffering effect of physical activity on the relationship between workplace stressors and individual outcomes.
JF  - International Journal of Stress Management
A1  - Sliter, Katherine A.
A1  - Sinclair, Robert
A1  - Cheung, Janelle
A1  - McFadden, Anna
VL  - 21
IS  - 4
SP  - 348
EP  - 360
Y1  - 2014
CY  - US
AD  - Sliter, Katherine A.: Department of Psychology, Indiana University–Purdue University Indianapolis, 402 North Blackford, LD 124, Indianapolis, IN, US, 46202, sliterk@iupui.edu
PB  - Educational Publishing Foundation
SN  - 1573-3424(Electronic),1072-5245(Print)
N2  - Workplace stressors can have a significant negative impact on employees’ well-being and on the financial well-being of their organizations. Many workplace stressors cannot be eliminated, meaning that individuals and organizations must seek ways to reduce negative outcomes associated with these stressors. One strategy that may help buffer the negative effects of workplace stressors is physical activity. The present study examined physical activity as a moderator of the stressor–strain relationship in an occupation known to be highly stressful: nursing. A sample of 152 registered nurses responded to a survey about their physical activity habits and frequently experienced stressors (patient stressors, staff demands, and workload) and psychological outcomes (depression, engagement, and life satisfaction) they experienced. All stressors related significantly to all outcomes, except for workload as relating to depression. After statistically controlling for the stressors, physical activity explained significant incremental variance in all 3 outcomes. Furthermore, physical activity moderated a majority of the stressor–outcome relationships, such that the strength of the relationship between stressors and outcomes was weaker for those who engaged in more physical activity than for those who did not. These results imply that physical activities may mitigate some of the negative consequences of work stressors. (PsycINFO Database Record (c) 2018 APA, all rights reserved)
KW  - *Nurses
KW  - *Occupational Stress
KW  - *Employee Engagement
KW  - Physical Activity
KW  - Well Being
M3  - doi:10.1037/a0038110
DO  - 10.1037/a0038110
ER  -
TY  - JOUR
PMID  - 24932640
ID  - 2014-24620-001
T1  - Psychometric properties of abbreviated and ultra-brief versions of the Penn State Worry Questionnaire.
JF  - Psychological Assessment
A1  - Kertz, Sarah J.
A1  - Lee, Josephine
A1  - Björgvinsson, Thröstur
VL  - 26
IS  - 4
SP  - 1146
EP  - 1154
Y1  - 2014
CY  - US
AD  - Kertz, Sarah J.: Department of Psychology, Southern Illinois University, Carbondale, IL, US, 62902, sarahkertz@gmail.com
PB  - American Psychological Association
SN  - 1939-134X(Electronic),1040-3590(Print)
N2  - The Penn State Worry Questionnaire (PSWQ) is a 16-item self-report measure considered the gold-standard assessment instrument for worry. Two abbreviated versions of the PSWQ have also been developed. An 8-item measure (PSWQ-A) was designed to address poor model fit of the full version with older adult samples, and a 3-item version (PSWQ-3) was developed in a clinical setting to avoid problems related to the reverse-scored items and to increase clinical utility. Preliminary examinations of the abbreviated forms have been promising, but additional psychometric evaluation is needed to confirm their reliability and validity. The current study compared psychometric properties of the 3 versions of the PSWQ in a heterogeneous clinical sample of 272 patients presenting for treatment in a partial hospital setting. Results suggested that scores for all 3 versions had good internal consistency; convergent validity with anxiety, stress, intolerance of uncertainty, negative problem orientation, and negative beliefs about worry; as well as adequate discriminant validity with depression, emotional lability, and substance abuse. On all 3 versions, individuals with generalized anxiety disorder (GAD) scored higher than those without the disorder, and across all participants, scores decreased from pre- to posttreatment. Finally, scores on the 3 versions showed similar levels of sensitivity and specificity as screening tools for GAD. Overall, the PSWQ-A and PSWQ-3 scores appear to be internally consistent and valid measures of worry that performed similarly to the full 16-item PSWQ. Given the strong psychometric properties of the shorter form scores, clinicians may prefer such forms, as they are quick to administer and easy to score in session. (PsycInfo Database Record (c) 2022 APA, all rights reserved)
KW  - *Anxiety Disorders
KW  - *Questionnaires
KW  - *Test Forms
KW  - *Test Reliability
KW  - *Test Validity
KW  - Self-Report
M3  - doi:10.1037/a0037251
DO  - 10.1037/a0037251
ER  -
TY  - JOUR
PMID  - 23668849
ID  - 2013-16571-001
T1  - Self-regulating smoking and snacking through physical activity.
JF  - Health Psychology
A1  - Oh, Hwajung
A1  - Taylor, Adrian H.
VL  - 33
IS  - 4
SP  - 349
EP  - 359
Y1  - 2014
CY  - US
AD  - Taylor, Adrian H.: College of Life and Environmental Sciences, University of Exeter, St Luke’s Campus, Heavitree Road, Exeter, Devon, United Kingdom, EX1 2LU, a.h.taylor@ex.ac.uk
PB  - American Psychological Association
SN  - 1930-7810(Electronic),0278-6133(Print)
N2  - Objective: Emotional snacking contributes to weight gain after smoking cessation. Exercise acutely reduces cravings for cigarettes and snack food. This study examined if different exercise intensities acutely reduces snack and cigarette cravings and attentional bias (AB) to video clips of snacks and cigarettes among abstinent smokers. Methods: Abstinent smokers (and snackers; N = 23) randomly did 15 mins of moderate and vigorous cycling and a passive control in a cross-over design. Visual initial AB (IAB) and maintained AB (MAB) were assessed pre- and after treatment while watching paired snacking/neutral or smoking/neutral video clips. Desire to snack and smoke were assessed throughout. Results: ANOVAs revealed significant condition × time interactions for initial and maintained AB for smoking [IAB: F(1.58, 34.75) = 3.58, MAB: F(2, 44) = 4.52, pF(2, 44) = 8.13, MAB: F(2, 44) = 5.08, p F(3.31, 72.75) = 12.62, and snack F(4.34, 95.52) = 9.51, p < .001. Cravings were lower after moderate and vigorous exercise, compared with control. Conclusions: Exercise acutely reduces both AB and cravings for cigarettes and snacks and may help self-regulation of smoking and snacking. Vigorous exercise was only more advantageous for reducing MAB. (PsycINFO Database Record (c) 2018 APA, all rights reserved)
KW  - *Craving
KW  - *Exercise
KW  - *Food Intake
KW  - *Self-Regulation
KW  - *Smoking Cessation
KW  - Inhibition (Personality)
KW  - Physical Activity
KW  - Tobacco Smoking
KW  - Weight Gain
M3  - doi:10.1037/a0032423
DO  - 10.1037/a0032423
ER  -
TY  - JOUR
ID  - 2013-34608-001
T1  - Elucidating the roles of motives and gains in exercise participation.
JF  - Sport, Exercise, and Performance Psychology
A1  - Ingledew, David K.
A1  - Markland, David
A1  - Strömmer, Sofia T.
VL  - 3
IS  - 2
SP  - 116
EP  - 131
Y1  - 2014
CY  - US
AD  - Ingledew, David K.: School of Psychology, Bangor University, Bangor, United Kingdom, LL57 2AS, d.k.ingledew@bangor.ac.uk
PB  - Educational Publishing Foundation
SN  - 2157-3913(Electronic),2157-3905(Print)
N2  - Previous research into the role of exercise motives (what people want from exercise) has overlooked the possible role of gains (what people get) and hence the possible benefits of motive fulfillment (when people get what they want). To redress this imbalance, we examined the additive and interactive effects of motives and subjective gains on exercise-specific outcomes. Young adults (N = 196) completed measures of exercise motives and gains, and exercise behavioral regulation, amount, satisfaction, and intention. Four representative motives/gains were selected: appearance, positive health, challenge, and affiliation. Path analysis was used to test the effects of motives, gains, and their products (the interactive effects) on behavioral regulations, and thereby exercise amount, satisfaction, and intention. Controlled regulation increased with appearance motive, unless appearance gain was high. Controlled regulation had a negative effect on exercise satisfaction. Autonomous regulation increased with positive health motive, provided positive health gain was high; with challenge motive and gain; and with affiliation motive. Autonomous regulation had positive effects on exercise amount, satisfaction, and intention. The study corroborates previous findings about the effects of motives. It establishes the value of also studying gains, as moderators of the effects of motives, and in their own right. The findings are interpretable in terms of self-determination theory. Exercise promotion could be more effective if it focused on gains in conjunction with motives. (PsycINFO Database Record (c) 2016 APA, all rights reserved)
KW  - *Exercise
KW  - *Motivation
KW  - *Self-Regulation
KW  - Intention
KW  - Satisfaction
M3  - doi:10.1037/spy0000004
DO  - 10.1037/spy0000004
ER  -
TY  - JOUR
ID  - 2015-45478-001
T1  - “Athletes” and “exercisers”: Understanding identity, motivation, and physical activity participation in former college athletes.
JF  - Sport, Exercise, and Performance Psychology
A1  - Reifsteck, Erin J.
A1  - Gill, Diane L.
A1  - Labban, Jeffrey D.
VL  - 5
IS  - 1
SP  - 25
EP  - 38
Y1  - 2016
CY  - US
AD  - Reifsteck, Erin J.: Institute to Promote Athlete Health and Wellness, The University of North Carolina at Greensboro, 437 Coleman Building, Greensboro, NC, US, 27402-6170, ejreifst@uncg.edu
PB  - Educational Publishing Foundation
SN  - 2157-3913(Electronic),2157-3905(Print)
N2  - Self-identity influences physical activity participation, and individuals who are motivated by self-determined and volitional reasons are more likely to maintain their exercise behavior. The present study incorporates tenets of identity theory and self-determination theory to investigate the relationships among identity, motivation, and physical activity in former college athletes. Former Division I student-athletes (N = 282) completed an online survey consisting of the Exercise Identity Scale, the Athletic Identity Measurement Scale, the Behavioral Regulation for Exercise Questionnaire, the Godin Leisure Time Exercise Questionnaire, and demographic items. Exercise identity and athletic identity were both positively related to physical activity and significantly interacted in their prediction of physical activity participation. Motivation, and specifically identified regulation, appears to have a mediating effect on the relationship between exercise identity and physical activity. The findings of this study add to our understanding of former college athletes’ physical activity behavior within an identity and self-determination theory framework. (PsycInfo Database Record (c) 2022 APA, all rights reserved)
KW  - *Exercise
KW  - *Motivation
KW  - *Physical Activity
KW  - *Self-Determination
KW  - *Social Identity
KW  - College Athletes
KW  - Self-Concept
KW  - Theories
KW  - Volition
M3  - doi:10.1037/spy0000046
DO  - 10.1037/spy0000046
ER  -
TY  - JOUR
PMID  - 25133848
ID  - 2014-34447-001
T1  - The roles of self-efficacy and motivation in the prediction of short- and long-term adherence to exercise among patients with coronary heart disease.
JF  - Health Psychology
A1  - Slovinec D'Angelo, Monika E.
A1  - Pelletier, Luc G.
A1  - Reid, Robert D.
A1  - Huta, Veronika
VL  - 33
IS  - 11
SP  - 1344
EP  - 1353
Y1  - 2014
CY  - US
AD  - Slovinec D'Angelo, Monika E.: School of Psychology, University of Ottawa, 136 Jean Jacques Lussier (5027), Ottawa, ON, Canada, K1N 6N5, mslovinec@rogers.com
PB  - American Psychological Association
SN  - 1930-7810(Electronic),0278-6133(Print)
N2  - Objectives: Poor adherence to regular exercise is a documented challenge among people with heart disease. Identifying key determinants of exercise adherence and distinguishing between the processes driving short- and long-term adherence to regular exercise is a valuable endeavor. The purpose of the present study was to test a model of exercise behavior change, which incorporates motivational orientations and self-efficacy for exercise behavior, in the prediction of short- and long-term exercise adherence. Method: Male and female patients (N = 801) hospitalized for coronary heart disease were recruited from 3 tertiary care cardiac centers and followed for a period of 1 year after hospital discharge. A prospective, longitudinal design was used to examine the roles of motivation and self-efficacy (measured at recruitment and at 2 and 6 months after discharge) in the prediction of exercise behavior at 6 and 12 months. Baseline measures of exercise and clinical and demographic covariates were included in the analyses. Results: Structural equation modeling showed that both autonomous motivation and self-efficacy were important determinants of short-term (6-month) exercise behavior regulation, but that only autonomous motivation remained a significant predictor of long-term (12-month) exercise behavior. Self-efficacy partially mediated the relationship between motivation for exercise and 6-month exercise behavior. Conclusions: This research confirmed the roles of autonomous motivation and self-efficacy in the health behavior change process and emphasized the key function of autonomous motivation in exercise maintenance. Theoretical and cardiac rehabilitation program applications of this research are discussed. (PsycInfo Database Record (c) 2023 APA, all rights reserved)
KW  - *Behavior Change
KW  - *Exercise
KW  - *Heart Disorders
KW  - *Motivation
KW  - *Self-Efficacy
KW  - Intrinsic Motivation
KW  - Self-Regulation
M3  - doi:10.1037/hea0000094
DO  - 10.1037/hea0000094
ER  -
TY  - JOUR
ID  - 2015-40893-005
T1  - Physical activity, sedentary behaviors, and health-related quality of life in rural Hispanic youth.
JF  - Translational Issues in Psychological Science
A1  - Kantor, Rachel M.
A1  - Grimes, G. Richard
A1  - Limbers, Christine A.
VL  - 1
IS  - 3
SP  - 239
EP  - 249
Y1  - 2015
CY  - US
AD  - Kantor, Rachel M.: Department of Psychology and Neuroscience, Baylor University, One Bear Place #97334, Waco, TX, US, 76798, achel_kantor@baylor.edu
PB  - Educational Publishing Foundation
SN  - 2332-2179(Electronic),2332-2136(Print)
N2  - A number of studies have reported greater levels of physical activity and lower participation in sedentary behaviors are associated with better overall health-related quality of life (HRQOL) in youth. However, the generalizability of these findings to ethnic minority youth, including Hispanics, is limited because the samples were comprised predominantly of urban Caucasian youth. The objective of the present study was to assess the associations among physical activity, sedentary behaviors, and HRQOL in a sample of rural Hispanic 3rd through 5th grade students. Four-hundred forty-eight Hispanic children completed the PedsQL 4.0 Generic Core Scales and the School Physical Activity and Nutrition questionnaire. Anthropometric skinfold measurements were taken to compute percent body fat. Multiple linear regression analysis was conducted with each of the PedsQL domains (physical functioning, emotional functioning, social functioning, school functioning, total HRQOL) entered as a separate dependent variable. Participating in a greater number of sports teams in the last 12 months was associated with better physical functioning, social functioning, and total HRQOL. Greater number of hours watching TV was associated with lower physical functioning, emotional functioning, and total HRQOL. Number of hours playing video games was not significantly associated with any of the HRQOL domains. These findings have implications for the development of interventions to promote health and well-being in rural Hispanic youth. Targeting participation in organized sports and minimizing TV watching may enhance the HRQOL of 3rd through 5th grade rural Hispanic youth. (PsycINFO Database Record (c) 2019 APA, all rights reserved)
KW  - *Health
KW  - *Quality of Life
KW  - *Latinos/Latinas
KW  - *Health Related Quality of Life
KW  - Exercise
KW  - Minority Groups
KW  - Physical Activity
KW  - Sedentary Behavior
M3  - doi:10.1037/tps0000030
DO  - 10.1037/tps0000030
ER  -
TY  - JOUR
PMID  - 25110844
ID  - 2014-32951-001
T1  - Peers promoting physical activity among breast cancer survivors: A randomized controlled trial.
JF  - Health Psychology
A1  - Pinto, Bernardine M.
A1  - Stein, Kevin
A1  - Dunsiger, Shira
VL  - 34
IS  - 5
SP  - 463
EP  - 472
Y1  - 2015
CY  - US
AD  - Pinto, Bernardine M.: Centers for Behavioral and Preventive Medicine, The Miriam Hospital, 164 Summit Avenue, Coro Building West, Suite 309, Providence, RI, US, 02906, bpinto@lifespan.org
PB  - American Psychological Association
SN  - 1930-7810(Electronic),0278-6133(Print)
N2  - Objective: Although studies have shown that physical activity (PA) can reduce some treatment-related side effects of breast cancer, there is a need to offer PA programs outside of research settings to reach more cancer survivors. We partnered with the American Cancer Society’s Reach to Recovery (RTR) program to train their volunteers (breast cancer survivors) to deliver a 12-week PA intervention to other breast cancer survivors. Method: We conducted a randomized controlled trial to compare the PA intervention delivered by RTR volunteers (PA plus RTR) with contact control (RTR control). Eighteen RTR volunteers/coaches (Mage = 54.9 years; Mtime since diagnosis = 7.0 years) delivered the contact control condition or the PA intervention. Seventy-six breast cancer survivors in New England (Mage = 55.6 years; Mtime since diagnosis = 1.1 years) were randomized to 1 of the 2 groups. At baseline, 12 weeks (postintervention), and at 24 weeks, participants wore an accelerometer for 7 days, were interviewed about their PA, and reported their motivational readiness for PA. Results: Adjusted, mixed-effects longitudinal regression models showed significant group differences favoring the PA plus RTR group in minutes of moderate to vigorous PA at 12 weeks (Mdifference = 103 min/week, p < .001) and at 24 weeks (Mdifference = 34.7 min/week, p = .03). Results were corroborated with significant group differences in accelerometer data favoring the PA plus RTR group at both time points. Conclusion: Peer volunteers were able to significantly increase PA among cancer survivors relative to contact control. Partnerships with existing volunteer programs can help to widen the reach of behavioral interventions among cancer survivors. (PsycINFO Database Record (c) 2016 APA, all rights reserved)
KW  - *Breast Neoplasms
KW  - *Exercise
KW  - *Health Promotion
KW  - *Intervention
KW  - *Peers
KW  - Physical Activity
KW  - Survivors
M3  - doi:10.1037/hea0000120
DO  - 10.1037/hea0000120
ER  -
TY  - JOUR
PMID  - 25793513
ID  - 2015-11429-001
T1  - Core belief challenge and rumination as predictors of PTSD and PTG among adolescent survivors of the Wenchuan earthquake.
JF  - Psychological Trauma: Theory, Research, Practice, and Policy
A1  - Zhou, Xiao
A1  - Wu, Xinchun
A1  - Fu, Fang
A1  - An, Yuanyuan
VL  - 7
IS  - 4
SP  - 391
EP  - 397
Y1  - 2015
CY  - US
AD  - Zhou, Xiao: School of Psychology, Beijing Normal University, 19 Xinjiekou Wai Street, Beijing, China, 100875, xcwu@bnu.edu.cn
PB  - Educational Publishing Foundation
SN  - 1942-969X(Electronic),1942-9681(Print)
N2  - Middle school students in Wenchuan County (N = 354) were assessed 4.5 years after the Wenchuan earthquake to examine the effects of challenges to core beliefs, intrusive rumination, and deliberate rumination on posttraumatic stress disorder (PTSD) and posttraumatic growth (PTG). The results indicated that intrusive rumination partly mediated the relationship between challenges to core beliefs and PTSD, whereas deliberate rumination partly mediated both the relationship between challenges to core beliefs and PTG, as well as the relationship between intrusive rumination and PTG. These findings suggest that challenges to core beliefs had a direct positive impact on both PTSD and PTG. Moreover, such challenges predicted PTSD through intrusive rumination and predicted PTG through deliberate rumination. Furthermore, intrusive rumination might cue individuals to engage in a more purposive deliberate rumination process. These results indicate that PTSD and PTG are influenced by different mechanisms and that PTSD and PTG represent 2 separate dimensions of experience following adversity. (PsycInfo Database Record (c) 2022 APA, all rights reserved)
KW  - *Adolescent Attitudes
KW  - *Posttraumatic Stress Disorder
KW  - *Rumination (Cognitive Process)
KW  - *Intrusive Thoughts
KW  - *Posttraumatic Growth
KW  - Middle School Students
KW  - Natural Disasters
KW  - Survivors
M3  - doi:10.1037/tra0000031
DO  - 10.1037/tra0000031
ER  -
TY  - JOUR
ID  - 2015-41054-001
T1  - Motives matter: A diary study on the relationship between job stressors and exercise after work.
JF  - International Journal of Stress Management
A1  - Nägel, Inga J.
A1  - Sonnentag, Sabine
A1  - Kühnel, Jana
VL  - 22
IS  - 4
SP  - 346
EP  - 371
Y1  - 2015
CY  - US
AD  - Nägel, Inga J.: School Psychological Counseling Center, Staatliches Schulamt Konstanz Schulpsychologische Beratungsstelle, Julius-Bührerstr. 4, Singen, Germany, 78224, i.naegel@posteo.eu
PB  - Educational Publishing Foundation
SN  - 1573-3424(Electronic),1072-5245(Print)
N2  - This article examines the relationship between the experience of job stressors and engagement in physical exercise after work in employees’ daily lives. We examine exercise motives as moderators in this relationship and demonstrate that time spent on exercising improves day-specific positive affective states. We conducted a daily survey study over 5 consecutive working days with 120 employees. Multilevel modeling showed that employees with strong exercise motives (i.e., social recognition, appearance, strength and endurance) were able to initiate exercise behavior after stressful days at work. As predicted, exercise after work was positively related to positive activated affect and serenity at bedtime. Drawing on the ego-depletion model, our study contributes to the explanation of previous inconsistent findings on the relationship between job stressors and physical exercise by demonstrating the importance of individuals’ exercise motives. (PsycINFO Database Record (c) 2016 APA, all rights reserved)
KW  - *Exercise
KW  - *Motivation
KW  - *Occupational Stress
KW  - Daily Activities
M3  - doi:10.1037/a0039115
DO  - 10.1037/a0039115
ER  -
TY  - JOUR
ID  - 2015-57173-003
T1  - Motivational state and personality in relation to emotion, stress, and HRV responses to aerobic exercise.
JF  - Journal of Psychophysiology
A1  - Kuroda, Yusuke
A1  - Hudson, Joanne
A1  - Thatcher, Rhys
VL  - 29
IS  - 4
SP  - 147
EP  - 160
Y1  - 2015
CY  - Germany
AD  - Kuroda, Yusuke: Department of Sport and Exercise, College of Health, Massey University, Palmerston North, New Zealand, 4410, y.kuroda@massey.ac.nz
PB  - Hogrefe Publishing
SN  - 2151-2124(Electronic),0269-8803(Print)
N2  - This study examined emotion, stress, and performance during aerobic exercise performed in the telic and paratelic states, in relation to telic and paratelic dominance. The study tested the misfit effect and is the first to examine heart rate variability (HRV) responses to exercise in relation to both personality and motivational state. Based on their Paratelic Dominance Scale scores, participants identified as telic dominant (TD) and paratelic dominant (PD) completed ramp tests following telic and paratelic state manipulations (repeated measures). In each condition, participants watched “serious” (telic) or “playful” (paratelic) videos for 10 min, then performed a ramp test on a cycle ergometer while continuing to watch the videos throughout the entire protocol. Motivational state (telic/paratelic), HRV, emotion, and stress levels were measured at baseline, pre, post, and 15 min post-ramp test. Time to exhaustion was measured as an index of performance. Limited support was obtained for the misfit effect as interactions between state and dominance were not revealed for any of the variables with the exception of low frequent (LF) and the low frequent/high frequent ratio (LF/HF % normalized), which can be interpreted as indicating that both groups were more relaxed in their preferred state condition. Regardless, findings offer useful insight into methodological considerations for similar studies, such as consideration of the moderating effects of exercise characteristics. Our findings also confirm a number of reversal theory (Apter, 1982) proposals including the concept of dominance as an individual difference factor, with varying characteristics of different dominances, based on physiological response variables. We recommend continued research into the misfit effect with larger samples, and designs that accommodate the methodological considerations raised by the present results. (PsycINFO Database Record (c) 2016 APA, all rights reserved)
KW  - *Aerobic Exercise
KW  - *Emotions
KW  - *Motivation
KW  - *Personality
KW  - *Stress
KW  - Dominance
KW  - Heart Rate
KW  - Theories
M3  - doi:10.1027/0269-8803/a000146
DO  - 10.1027/0269-8803/a000146
ER  -
TY  - JOUR
PMID  - 25150541
ID  - 2014-34850-001
T1  - Individual and combined effects of physical exercise and methylphenidate on orienting behavior and social interaction in spontaneously hypertensive rats.
JF  - Behavioral Neuroscience
A1  - Robinson, Andrea M.
A1  - Bucci, David J.
VL  - 128
IS  - 6
SP  - 703
EP  - 712
Y1  - 2014
CY  - US
AD  - Bucci, David J.: Dartmouth College, Department of Psychological & Brain Sciences, 6207 Moore Hall, Hanover, NH, US, 03755, david.j.bucci@dartmouth.edu
PB  - American Psychological Association
SN  - 1939-0084(Electronic),0735-7044(Print)
N2  - This study determined the duration of exercise and amount of methylphenidate that is needed to affect attentional function and social behavior in spontaneously hypertensive rats (SHR), a commonly used animal model of Attention-Deficit/Hyperactivity Disorder (ADHD). Attention was assessed by measuring the orienting response to repeated presentations of a nonreinforced visual cue. Social behavior was examined by allowing rats to freely explore a large arena containing an unfamiliar conspecific rat. Consistent with their hyper-responsive phenotype, nonexercising SHRs exhibited a high level of orienting behavior and little habituation, as well as hyper-social behavior compared with normo-active rats. Exercise or methylphenidate decreased orienting behavior and social behavior in a dose-dependent fashion. In addition, we found an additive effect of combining doses of exercise and methylphenidate that alone were ineffective in altering behavior. These data indicate that physical exercise and methylphenidate can reduce hyper-responsiveness to irrelevant stimuli and reduce hyper-social behavior in SHR. Moreover, subthreshold doses of methylphenidate can be used in combination with moderate amounts of exercise to reduce distractibility, supporting the notion that exercise may be useful as an adjunctive or replacement therapy in ADHD. (PsycINFO Database Record (c) 2016 APA, all rights reserved)
KW  - *Animal Social Behavior
KW  - *Attention Deficit Disorder with Hyperactivity
KW  - *Exercise
KW  - *Methylphenidate
KW  - *Orienting Responses
KW  - Animal Models
KW  - Rats
M3  - doi:10.1037/bne0000015
DO  - 10.1037/bne0000015
ER  -
TY  - JOUR
ID  - 2015-23906-001
T1  - Evaluating an Internet-based program and a behavioral coach for increasing physical activity.
JF  - Behavior Analysis: Research and Practice
A1  - Valbuena, Diego
A1  - Miltenberger, Raymond
A1  - Solley, Elizabeth
VL  - 15
IS  - 2
SP  - 122
EP  - 138
Y1  - 2015
CY  - US
AD  - Miltenberger, Raymond: Department of Child and Family Studies, University of South Florida, MHC 2113A-13301 Bruce B. Downs Boulevard, Tampa, FL, US, 33612, miltenbe@usf.edu
PB  - Educational Publishing Foundation
SN  - 2372-9414(Electronic)
N2  - One factor that has been linked to reduction in body fat and the health problems associated with obesity is increasing physical activity. In-person behavioral interventions have been shown to effectively increase physical activity, and focus has shifted to increasing the accessibility of these interventions through the use of technology. The purpose of this study was to evaluate Fitbit, a web-based behavioral intervention for increasing physical activity. Additionally, this study examined whether contact from a behavioral coach through videoconference and e-mail enhanced the effectiveness of this program. This study evaluated the effectiveness of the Fitbit program across 7 participants, with and without a behavioral coach, in a multiple-baseline across participants design. Step counts were recorded by a Fitbit accelerometer as a measure of physical activity. The Fitbit program alone increased physical activity for 3 of 7 participants, and the addition of the behavioral coach resulted in further increases in mean step counts for all 6 participants. (PsycINFO Database Record (c) 2017 APA, all rights reserved)
KW  - *Coaches
KW  - *Internet
KW  - *Intervention
KW  - *Physical Activity
KW  - Exercise
KW  - Goal Setting
KW  - Obesity
KW  - Physical Fitness
M3  - doi:10.1037/bar0000013
DO  - 10.1037/bar0000013
ER  -
TY  - JOUR
ID  - 2015-40897-002
T1  - Effects of worry on verbal and visual working memory.
JF  - Psychology & Neuroscience
A1  - Moreno, André Luiz
A1  - Ávila-Souza, Juliana
A1  - Gomes, William Barbosa
A1  - Gauer, Gustavo
VL  - 8
IS  - 3
SP  - 341
EP  - 349
Y1  - 2015
CY  - US
AD  - Moreno, André Luiz: Av. Dr. João Severiano Rodrigues da Cunha, 101, Uberaba, Minas Gerais, Brazil, 38.080-450, moreno.andreluiz@gmail.com
PB  - Educational Publishing Foundation
SN  - 1983-3288(Electronic),1984-3054(Print)
N2  - Worry consists of intrusive, repetitive negative thoughts, usually in verbal form, about a future event of uncertain outcome. The excessive occupation of working memory (WM) subsystems by worry-related representations might cause deficits in WM performance and efficiency. Attentional control theory (ACT) predicts that worry occupies the central executive (CE) but not the storage components of WM (i.e., phonological loop and visuospatial sketchpad). We tested the effects of worry in visuospatial and verbal WM tasks, with and without binding, in 46 Brazilian undergraduates who were divided into low-worry (LW; n = 21, 11 female) and high-worry (HW; n = 25, 23 female) groups. The HW group presented significantly lower accuracy in the verbal task and higher reaction times (RTs) in the visuospatial task. In the HW group, binding caused lower accuracy in the visuospatial task. The results are discussed from the perspective of ACT, which predicts differential effects of worry on performance and efficiency across WM modalities. (PsycINFO Database Record (c) 2016 APA, all rights reserved)
KW  - *Anxiety
KW  - *Short Term Memory
KW  - *Verbal Memory
KW  - Attention
KW  - Theories
M3  - doi:10.1037/h0101277
DO  - 10.1037/h0101277
ER  -
TY  - JOUR
PMID  - 25793596
ID  - 2014-24202-001
T1  - Sleep problems may mediate associations between rumination and PTSD and depressive symptoms among OIF/OEF veterans.
JF  - Psychological Trauma: Theory, Research, Practice, and Policy
A1  - Borders, Ashley
A1  - Rothman, David J.
A1  - McAndrew, Lisa M.
VL  - 7
IS  - 1
SP  - 76
EP  - 84
Y1  - 2015
CY  - US
AD  - Borders, Ashley: The College of New Jersey, Psychology Department, P.O. Box 7718, 2000 Pennington Road, Ewing, NJ, US, 08628, borders@tcnj.edu
PB  - Educational Publishing Foundation
SN  - 1942-969X(Electronic),1942-9681(Print)
N2  - Operation Iraqi Freedom/Operation Enduring Freedom (OIF/OEF) veterans have high rates of posttraumatic stress disorder (PTSD), depression, and sleep problems. Identifying potential contributing factors to these mental health problems is crucial for improving treatments in this population. Rumination, or repeated thoughts about negative experiences, is associated with worse PTSD, depression, and sleep problems in nonveterans. Therefore, we hypothesized that rumination would be associated with worse sleep problems, PTSD, and depressive symptoms in OIF/OEF veterans. Additionally, we proposed a novel hypothesis that sleep problems are a mechanism by which rumination contributes to depressive and PTSD symptoms. In this cross-sectional study, 89 OIF/OEF veterans completed measures of trait rumination, sleep problems, and PTSD and depressive symptoms. Analyses confirmed that greater rumination was associated with worse functioning on all mental health measures. Moreover, greater global sleep problems statistically mediated the association between higher rumination and more PTSD and depressive symptoms. Specifically, sleep disturbance and daytime somnolence but not sleep quantity emerged as significant mediators. Although it is impossible with the current nonexperimental data to test causal mediation, these results support the idea that rumination could contribute to impaired sleep, which in turn could contribute to psychological symptoms. We suggest that interventions targeting both rumination and sleep problems may be an effective way to treat OIF/OEF veterans with PTSD or depressive symptoms. (PsycInfo Database Record (c) 2020 APA, all rights reserved)
KW  - *Major Depression
KW  - *Posttraumatic Stress Disorder
KW  - *Rumination (Cognitive Process)
KW  - *Sleep
KW  - *Sleep Wake Disorders
KW  - Military Veterans
M3  - doi:10.1037/a0036937
DO  - 10.1037/a0036937
ER  -
TY  - JOUR
PMID  - 25844916
ID  - 2015-14245-001
T1  - A pilot study of the Nutrition and Exercise for Wellness and Recovery (NEW-R): A weight loss program for individuals with serious mental illnesses.
JF  - Psychiatric Rehabilitation Journal
A1  - Brown, Catana
A1  - Read, Halley
A1  - Stanton, Morgan
A1  - Zeeb, Michael
A1  - Jonikas, Jessica A.
A1  - Cook, Judith A.
VL  - 38
IS  - 4
SP  - 371
EP  - 373
Y1  - 2015
CY  - US
AD  - Brown, Catana: Midwestern University, College of Health Sciences, 19555 N. 59th Avenue, Glendale, AZ, US, 85308, cbrown2@midwestern.edu
PB  - Educational Publishing Foundation
SN  - 1559-3126(Electronic),1095-158X(Print)
N2  - [Correction Notice: An Erratum for this article was reported in Vol 38(4) of Psychiatric Rehabilitation Journal (see record 2015-56834-003). In the article “A Pilot Study of the Nutrition and Exercise for Wellness and Recovery (NEW-R): A Weight Loss Program for Individuals With Serious Mental Illnesses” by Catana Brown, Halley Read, Morgan Stanton, Michael Zeeb, Jessica Jonikas, and Judith Cook (Psychiatric Rehabilitation Journal, April 6, 2015, Advance online publication. http://dx.doi.org/10.1037/prj0000115), the middle initials for the last two authors are missing. The last two authors’ name should appear as Jessica A. Jonikas and Judith A. Cook. All versions of this article have been corrected.] Objective: This purpose of this study was to evaluate the Nutrition and Exercise for Wellness and Recovery (NEW-R) weight loss intervention. Method: Using a pretest/posttest design, 18 participants recruited from a community-based mental health program were assessed at baseline, immediately following the intervention (8 weeks), and at 6-month follow-up. The intervention was delivered by an occupational therapist and occupational therapy graduate students and consisted of 8 weekly sessions lasting 2 hr. Outcomes included changes in weight, and levels of knowledge about nutrition and exercise. Results: Participants lost an average of 3 pounds at immediate postintervention, and lost an average of 10 pounds at the 6-month follow-up. Participants also demonstrated significant increases in their knowledge about nutrition and physical activity. Conclusions and Implications for Practice: The results of this study provide preliminary support for the impact of the NEW-R intervention on weight loss and knowledge about diet and exercise. (PsycInfo Database Record (c) 2020 APA, all rights reserved)
KW  - *Exercise
KW  - *Intervention
KW  - *Mental Disorders
KW  - *Nutrition
KW  - *Weight Control
KW  - Obesity
KW  - Schizophrenia
KW  - Serious Mental Illness
M3  - doi:10.1037/prj0000115
DO  - 10.1037/prj0000115
ER  -
TY  - JOUR
ID  - 2012-32434-001
T1  - Prédicteurs de la pratique de l’activité physique chez des étudiants du collégial. [Predictors of the practice of physical activity among college students.]
JF  - Canadian Journal of Behavioural Science / Revue canadienne des sciences du comportement
A1  - Lemoyne, Jean
A1  - Valois, Pierre
VL  - 46
IS  - 2
SP  - 262
EP  - 274
Y1  - 2014
CY  - US
AD  - Lemoyne, Jean: Université du Québec à Trois-Rivières, Département des sciences de l’activité physique, C. P. 500, Trois-Rivières, PQ, Canada, jean.lemoyne@uqtr.ca
PB  - Educational Publishing Foundation
SN  - 1879-2669(Electronic),0008-400X(Print)
N2  - The purpose of this study is to verify the contribution of additional variables such as past behaviour and physical self-concept to the Theory of Planned Behaviour (TPB) on the prediction of physical activity. Participants were 386 college students enrolled in mandatory physical education (mean age 18 ± 2 years old). Questionnaire was completed twice (3-month interval between assessments), measuring physical activity behaviours, TPB variables and physical self-concept. Structural equation modelling was conducted for statistical analysis. Results revealed that adding past behaviour and physical self-concept to the TPB contributed to increase the amount of explained variance in intentions and physical activity. This study refines our understanding of the mechanisms of the TPB and suggests important implications for physical and health educators who work with young adults. Generally, it is important to enhance the students’ perceptions and beliefs attitudes, perceived control, intentions and habits) about getting involved regularly in physical activity. (PsycINFO Database Record (c) 2016 APA, all rights reserved)
KW  - *Habits
KW  - *Physical Activity
KW  - *Planned Behavior
KW  - *Prediction
KW  - Self-Concept
M3  - doi:10.1037/a0030221
DO  - 10.1037/a0030221
ER  -
TY  - JOUR
PMID  - 24274804
ID  - 2013-40805-001
T1  - A comparison of correlates associated with adult physical activity behavior in major cities and regional settings.
JF  - Health Psychology
A1  - Short, Camille E.
A1  - Vandelanotte, Corneel
A1  - Rebar, Amanda
A1  - Duncan, Mitch J.
VL  - 33
IS  - 11
SP  - 1319
EP  - 1327
Y1  - 2014
CY  - US
AD  - Short, Camille E.: Centre for Physical Activity Studies, Institute for Health and Social Science Research, Central Queensland University, Building 18, Bruce Highway, Rockhampton, QLD, Australia, 4701, c.short@cqu.edu.au
PB  - American Psychological Association
SN  - 1930-7810(Electronic),0278-6133(Print)
N2  - Objective: People living outside of urban areas are at higher risk for physical inactivity. Understanding physical activity correlates in different settings is important for understanding this risk. This study compared psychological, demographic, and health-related correlates of activity among adults living in major cities (urban areas) and regional (low-population density) towns and whether there were significant differences in how these potential determinants related to physical activity. Methods: Participants (n = 756) were male and female adults who were members of the Australian Health and Social Science panel. Participant characteristics and physical activity were assessed using standardized measures via an online survey. Differences in the strength of the relation between the physical activity correlates were tested using equality of regression coefficient tests. Results: Few differences in physical activity determinants between major cities and regional settings were observed. For major city and regional areas, self-efficacy and outcome expectations were the most strongly related correlates to physical activity. The strength of associations between the correlates and physical activity did not differ between areas, with the exception of working status. Not working was associated with lower odds of meeting physical activity guidelines for major city residents but not for regional residents. Conclusion: Physical activity correlates were generally similar for people living in major city and regional areas. This suggests that physical activity interventions targeting personal factors do not need to tailor to a person’s level of urbanization. Studies examining the interaction between psychological correlates of physical activity and environmental factors are needed. (PsycINFO Database Record (c) 2016 APA, all rights reserved)
KW  - *Activity Level
KW  - *Physical Activity
KW  - *Regional Differences
KW  - *Suburban Environments
KW  - *Urban Environments
KW  - Exercise
KW  - Health Promotion
M3  - doi:10.1037/hea0000027
DO  - 10.1037/hea0000027
ER  -
TY  - JOUR
ID  - 2013-43359-001
T1  - The relationship between exercise intensity and preferred music intensity.
JF  - Sport, Exercise, and Performance Psychology
A1  - Hutchinson, Jasmin C.
A1  - Sherman, Todd
VL  - 3
IS  - 3
SP  - 191
EP  - 202
Y1  - 2014
CY  - US
AD  - Hutchinson, Jasmin C.: Department of Exercise Science and Sport Studies, Springfield College, 263 Alden Street, Springfield, MA, US, 01109, jhutchinson@springfieldcollege.edu
PB  - Educational Publishing Foundation
SN  - 2157-3913(Electronic),2157-3905(Print)
N2  - Self-selected music intensity (i.e., volume) and perceived music usefulness were examined across a range of exercise intensities that were standardized around ventilatory threshold (VT). The influence of gender and athletic status (i.e., athletes vs. recreational exercisers) was also explored. Participants were male (n = 23) and female (n = 19) volunteers; 18 were recreational exercisers, and 24 were collegiate athletes. Participants completed a maximal treadmill graded exercise test (GXT) while listening to motivational music. Participants controlled the music volume, and could adjust it at any time during the GXT. Ratings of music usefulness were collected at 1-min intervals throughout the test. It was expected that both music intensity and perceived music usefulness would be highest at or immediately after VT, and lowest at the extreme beginning and end of the test. This quadratic trend was confirmed by our results. Recreational exercisers preferred louder music than athletes, and made more volume adjustments at points beyond VT. No gender differences were observed for music intensity. Music was perceived as increasingly useful up until the point of VT, after which ratings plateaued and then declined during cool-down; however, a gender × task intensity interaction revealed that whereas males followed a clear quadratic trend, females rated music as increasingly useful until the end point of the GXT. The results of this study are supportive of the information processing framework. Individual differences in preferred music intensity and use of music should be considered in future investigations. (PsycINFO Database Record (c) 2017 APA, all rights reserved)
KW  - *Exercise
KW  - *Music
KW  - *Music Perception
KW  - *Preferences
KW  - Athletes
KW  - Human Sex Differences
KW  - Thresholds
M3  - doi:10.1037/spy0000008
DO  - 10.1037/spy0000008
ER  -
TY  - JOUR
PMID  - 25019310
ID  - 2014-28815-001
T1  - Using the social cognitive theory to understand physical activity among dialysis patients.
JF  - Rehabilitation Psychology
A1  - Patterson, Megan S.
A1  - Umstattd Meyer, M. Renée
A1  - Beaujean, A. Alexander
A1  - Bowden, Rodney G.
VL  - 59
IS  - 3
SP  - 278
EP  - 288
Y1  - 2014
CY  - US
AD  - Patterson, Megan S.: Department of Wellness, Baylor University, Waco, TX, US, 76798, Meg_Patterson@Baylor.edu
PB  - American Psychological Association
SN  - 1939-1544(Electronic),0090-5550(Print)
N2  - Purpose/Objective: The purpose of this study was to use the social cognitive theory (SCT) constructs self-efficacy, outcome expectations, and self-regulation to better understand associations of physical activity (PA) behaviors among dialysis patients after controlling for demographic and health-related factors. Research Method/Design: This study was cross-sectional in design. Participants (N = 115; mean age = 61.51 years, SD = 14.01) completed self-report questionnaires during a regularly scheduled dialysis treatment session. Bivariate and hierarchical linear regression analyses were conducted to examine relationships among SCT constructs and PA. Results: Significant relationships between PA and self-efficacy (r = .336), self-regulation (r = .280), and outcome expectations (r = .265) were detected among people on dialysis in bivariate analyses. Hierarchical linear regression revealed significant increases in variance explained for the addition of self-efficacy, self-regulation, and covariates (p p R² = .272). Conclusion/Implication: This research supports the use of SCT in understanding PA among people undergoing dialysis treatment. The findings of this study can help health educators and health care practitioners better understand PA and how to promote it among this population. Future research should further investigate which activities dialysis patients participate in across the life span of their disease. Future PA programs should focus on increasing a patient’s self-efficacy and self-regulation. (PsycINFO Database Record (c) 2016 APA, all rights reserved)
KW  - *Dialysis
KW  - *Self-Efficacy
KW  - *Self-Regulation
KW  - *Social Cognition
KW  - Exercise
KW  - Expectations
KW  - Theories
M3  - doi:10.1037/a0037002
DO  - 10.1037/a0037002
ER  -
TY  - JOUR
PMID  - 26950080
ID  - 2016-11416-001
T1  - Caregiving-specific worry, affiliate stigma, and perceived social support on psychological distress of caregivers of children with physical disability in Hong Kong.
JF  - American Journal of Orthopsychiatry
A1  - Ma, Gloria Y. K.
A1  - Mak, Winnie W. S.
VL  - 86
IS  - 4
SP  - 436
EP  - 446
Y1  - 2016
CY  - US
AD  - Mak, Winnie W. S.: Diversity and Well-Being Lab, Department of Psychology, The Chinese University of Hong Kong, Shatin, Hong Kong, wwsmak@psy.cuhk.edu.hk
PB  - Educational Publishing Foundation
SN  - 1939-0025(Electronic),0002-9432(Print)
N2  - The present study tested a model on the relationship between functional status of children with physical disability, caregiving-specific worry, affiliate stigma, and psychological distress among their caregivers. One hundred thirty-one caregivers of children with physical disability in Hong Kong completed a self-report questionnaire. Structural equation modeling showed that the final model had good fit to the data: χ2 = 102.05, (df = 83, p = .08), comparative fit index = .98, nonnormed fit index = .98, standardized root mean square residual = .08, root mean square error of approximation = .04. Caregivers whose children had a lower functional status reported more caregiving-specific worry. Affiliate stigma had significant and positive indirect effect on psychological distress through increasing worry. Results also supported the direct and indirect effects of perceived social support in ameliorating worry, affiliate stigma, and psychological distress. Findings suggested that health care and social service providers should consider the functional impairment of each child when designing stress reduction interventions for their caregivers. Findings implicate the importance of establishing barrier-free environment and public facilities in the society. Caregivers are encouraged to distinguish those worries that are actionable and convert them into problem solving plans and to actively engage in peer support and social activities to reduce their affiliate stigma. To truly promote inclusion and well-being of individuals with disability and their caregivers, the scope and targets of social services and stigma reduction programs by the government should include not only the persons with disabilities, but also their caregivers and family members who play essential roles in the rehabilitation journey. (PsycInfo Database Record (c) 2020 APA, all rights reserved)
KW  - *Anxiety
KW  - *Caregivers
KW  - *Distress
KW  - *Physical Disorders
KW  - *Stigma
KW  - Ability Level
KW  - Offspring
KW  - Caregiving
M3  - doi:10.1037/ort0000171
DO  - 10.1037/ort0000171
ER  -
TY  - JOUR
PMID  - 25244489
ID  - 2014-38247-024
T1  - Effects of cognitive training with and without aerobic exercise on cognitively demanding everyday activities.
JF  - Psychology and Aging
A1  - McDaniel, Mark A.
A1  - Binder, Ellen F.
A1  - Bugg, Julie M.
A1  - Waldum, Emily R.
A1  - Dufault, Carolyn
A1  - Meyer, Amanda
A1  - Johanning, Jennifer
A1  - Zheng, Jie
A1  - Schechtman, Kenneth B.
A1  - Kudelka, Chris
VL  - 29
IS  - 3
SP  - 717
EP  - 730
Y1  - 2014
CY  - US
AD  - McDaniel, Mark A.: Department of Psychology, Washington University, St. Louis, MO, US, 63130-4899, mmcdanie@artsci.wustl.edu
PB  - American Psychological Association
SN  - 1939-1498(Electronic),0882-7974(Print)
N2  - We investigated the potential benefits of a novel cognitive-training protocol and an aerobic exercise intervention, both individually and in concert, on older adults’ performances in laboratory simulations of select real-world tasks. The cognitive training focused on a range of cognitive processes, including attentional coordination, prospective memory, and retrospective-memory retrieval, processes that are likely involved in many everyday tasks, and that decline with age. Primary outcome measures were 3 laboratory tasks that simulated everyday activities: Cooking Breakfast, Virtual Week, and Memory for Health Information. Two months of cognitive training improved older adults’ performance on prospective-memory tasks embedded in Virtual Week. Cognitive training, either alone or in combination with 6 months of aerobic exercise, did not significantly improve Cooking Breakfast or Memory for Health Information. Although gains in aerobic power were comparable with previous reports, aerobic exercise did not produce improvements for the primary outcome measures. Discussion focuses on the possibility that cognitive-training programs that include explicit strategy instruction and varied practice contexts may confer gains to older adults for performance on cognitively challenging everyday tasks. (PsycInfo Database Record (c) 2024 APA, all rights reserved)
KW  - *Aging
KW  - *Cognitive Processes
KW  - *Training
KW  - *Prospective Memory
KW  - Aerobic Exercise
KW  - Strategies
M3  - doi:10.1037/a0037363
DO  - 10.1037/a0037363
ER  -
TY  - JOUR
PMID  - 25069053
ID  - 2014-30815-001
T1  - An observational study of co-rumination in adolescent friendships.
JF  - Developmental Psychology
A1  - Rose, Amanda J.
A1  - Schwartz-Mette, Rebecca A.
A1  - Glick, Gary C.
A1  - Smith, Rhiannon L.
A1  - Luebbe, Aaron M.
VL  - 50
IS  - 9
SP  - 2199
EP  - 2209
Y1  - 2014
CY  - US
AD  - Rose, Amanda J.: Department of Psychological Sciences, University of Missouri, 210 McAlester Hall, Columbia, MO, US, 65211, RoseA@missouri.edu
PB  - American Psychological Association
SN  - 1939-0599(Electronic),0012-1649(Print)
N2  - Co-rumination is a dyadic process between relationship partners that refers to excessively discussing problems, rehashing problems, speculating about problems, mutual encouragement of problem talk, and dwelling on negative affect. Although studies have addressed youths’ tendency to co-ruminate, little is known about the nature of co-ruminative conversations. The primary goal of the present study (N = 314 adolescent friend dyads) was to identify microsocial processes that sustain and reinforce problem talk among adolescent co-ruminating friends. Results indicated that co-rumination was characterized by friends responding to each other’s statements about problems with engaged statements (e.g., questions, supportive statements) that elicited even more problem talk. Results also indicated that some aspects of co-rumination (i.e., extensively talking about problems, rehashing problems, speculating about problems, and mutual encouragement of problem talk) were associated with positive friendship adjustment, whereas other aspects (i.e., dwelling on negative affect) were associated with internalizing problems. The present research highlights the utility of attending to microsocial processes in friends’ conversations and has implications for intervention. (PsycINFO Database Record (c) 2016 APA, all rights reserved)
KW  - *Friendship
KW  - Anxiety Disorders
KW  - Internalization
KW  - Interpersonal Communication
KW  - Major Depression
KW  - Rumination (Cognitive Process)
M3  - doi:10.1037/a0037465
DO  - 10.1037/a0037465
ER  -
TY  - JOUR
PMID  - 25110850
ID  - 2014-32959-001
T1  - Examining the moderating effect of depressive symptoms on the relation between exercise and self-efficacy during the initiation of regular exercise.
JF  - Health Psychology
A1  - Kangas, Julie L.
A1  - Baldwin, Austin S.
A1  - Rosenfield, David
A1  - Smits, Jasper A. J.
A1  - Rethorst, Chad D.
VL  - 34
IS  - 5
SP  - 556
EP  - 565
Y1  - 2015
CY  - US
AD  - Kangas, Julie L.: Department of Psychology, Southern Methodist University, P.O. Box 750442, Dallas, TX, US, 75275-0442, jkangas@smu.edu
PB  - American Psychological Association
SN  - 1930-7810(Electronic),0278-6133(Print)
N2  - Objective: People with depressive symptoms report lower levels of exercise self-efficacy and are more likely to discontinue regular exercise than others, but it is unclear how depressive symptoms affect the relation between exercise and self-efficacy. We sought to clarify whether depressive symptoms moderate the relations between exercise and same-day self-efficacy, and between self-efficacy and next-day exercise. Methods: Participants (n = 116) were physically inactive adults (35% reported clinically significant depressive symptoms) who initiated regular exercise and completed daily assessments for 4 weeks. Mixed linear models were used to test whether (a) self-efficacy differed on days when exercise did and did not occur, (b) self-efficacy predicted next-day exercise, and (c) these relations were moderated by depressive symptoms. Results: First, self-efficacy was lower on days when no exercise occurred, but this difference was larger for people with high depressive symptoms (p < .001). They had lower self-efficacy than people with low depressive symptoms on days when no exercise occurred (p = .03), but self-efficacy did not differ on days when exercise occurred (p = .34). Second, self-efficacy predicted greater odds of next-day exercise, OR = 1.12, 95% [1.04, 1.21], but depressive symptoms did not moderate this relation, OR = 1.00, 95% CI [.99, 1.01]. Conclusions: During exercise initiation, daily self-efficacy is more strongly related to exercise occurrence for people with high depressive symptoms than those with low depressive symptoms, but self-efficacy predicts next-day exercise regardless of depressive symptoms. The findings specify how depressive symptoms affect the relations between exercise and self-efficacy and underscore the importance of targeting self-efficacy in exercise interventions, particularly among people with depressive symptoms. (PsycINFO Database Record (c) 2016 APA, all rights reserved)
KW  - *Exercise
KW  - *Major Depression
KW  - *Self-Efficacy
KW  - Symptoms
M3  - doi:10.1037/hea0000142
DO  - 10.1037/hea0000142
ER  -
TY  - JOUR
ID  - 2014-39268-001
T1  - Effects of false-positive cancer screenings and cancer worry on risk-reducing surgery among BRCA1/2 carriers.
JF  - Health Psychology
A1  - Portnoy, David B.
A1  - Loud, Jennifer T.
A1  - Han, Paul K. J.
A1  - Mai, Phuong L.
A1  - Greene, Mark H.
VL  - 34
IS  - 7
SP  - 709
EP  - 717
Y1  - 2015
CY  - US
AD  - Portnoy, David B.: FDA/Center for Tobacco Products, Building 71, Room G335, 10903 New Hampshire Avenue, Silver Spring, MD, US, 20993-0002, david.portnoy@fda.hhs.gov
PB  - American Psychological Association
SN  - 1930-7810(Electronic),0278-6133(Print)
N2  - Objective: Female BRCA1/2 mutation carriers are at increased risk of breast and ovarian cancer. Annual breast and semiannual ovarian cancer screening is recommended for early detection, which frequently leads to false-positive test results (FPTR). FPTR may influence cancer risk perceptions and worry, which in turn may affect an individual’s decision to undergo risk-reducing bilateral salpingo-oophorectomy (RRSO) or risk-reducing bilateral mastectomy (RRBM). The purpose of this study was to examine: (a) the effect of false-positive breast and ovarian cancer screening test results on perceived cancer risk and cancer worry, and (b) the joint effects of FPTR, risk perceptions, and worry on the choice of risk-reducing surgery among BRCA1/2 mutation carriers undergoing an intensive cancer screening protocol. Method: BRCA1/2 mutation carriers (N = 170) reported cancer risk perceptions and cancer worry during a prospective 4-year screening protocol (2001–2007) at the U.S. National Cancer Institute. FPTR and risk-reducing surgeries were objectively recorded. Results: FPTR at baseline were associated with transient elevations in worry; cumulative FPTR across the entire study were not associated with opting for risk-reducing surgery. However, cancer-specific worry was a strong predictor of surgery (RRSO: OR = 6.15; RRBM: OR = 4.27). Conclusions: In women at inherited risk of breast and ovarian cancer, FPTR were not associated with large increases in cancer risk perception, cancer worry, or increased uptake of risk-reducing surgery. However, cancer-specific worry was an independent predictor of uptake of risk-reducing surgery and warrants consideration when counseling high-risk women regarding risk-reducing interventions. (PsycINFO Database Record (c) 2016 APA, all rights reserved)
KW  - *Breast Neoplasms
KW  - *Cancer Screening
KW  - *Endocrine Sexual Disorders
KW  - *Genes
KW  - *Surgery
KW  - Anxiety
KW  - At Risk Populations
KW  - Human Females
KW  - Mutations
KW  - Risk Perception
M3  - doi:10.1037/hea0000156
DO  - 10.1037/hea0000156
ER  -
TY  - JOUR
ID  - 2016-11418-001
T1  - Near and nothing to it: Perceived proximity improves exercise by increasing feasibility appraisals.
JF  - Motivation Science
A1  - Balcetis, Emily
A1  - Cole, Shana
A1  - Bisi, Abigail
VL  - 1
IS  - 4
SP  - 203
EP  - 218
Y1  - 2015
CY  - US
AD  - Balcetis, Emily: Psychology Department, New York University, 6 Washington Place, New York, NY, US, 10003, emilybalcetis@nyu.edu
PB  - Educational Publishing Foundation
SN  - 2333-8121(Electronic),2333-8113(Print)
N2  - Unfit individuals exercise less than fit individuals. Such differences in exercise may be due, in part, to perceptual judgments that impact feasibility appraisals. We tested whether distances during physical tasks seem shorter to fit individuals and whether perceived proximity strengthens beliefs that it is possible accomplish the exercise. We gathered self-reports (Studies 1a, 1b, and 2) and objective indicators (Study 3) of fitness. Participants judged a distance they might walk and reported the feasibility of walking there. Results suggest that fit individuals judge distances as shorter than do unfit individuals (Studies 1a, 1b, 2, and 3) only when they consider the task important (Study 2). However, when unfit individuals attend narrowly to the target, perceptual judgments converge with those of fit individuals (Study 3). It is important to note that feasibility appraisals facilitated goal-directed action as assessed by walking speed and perceived exertion (Studies 2, 3). We discuss implications of proximity judgments for the regulation of exercise among individuals struggling to meet health goals. (PsycINFO Database Record (c) 2016 APA, all rights reserved)
KW  - *Distance Perception
KW  - *Exercise
KW  - *Expectations
KW  - *Physical Fitness
KW  - Self-Report
M3  - doi:10.1037/mot0000023
DO  - 10.1037/mot0000023
ER  -
TY  - JOUR
PMID  - 23914817
ID  - 2013-27503-001
T1  - Pretreatment worry and neurocognitive responses in women with breast cancer.
JF  - Health Psychology
A1  - Berman, Marc G.
A1  - Askren, Mary K.
A1  - Jung, Misook
A1  - Therrien, Barbara
A1  - Peltier, Scott
A1  - Noll, Douglas C.
A1  - Zhang, Min
A1  - Ossher, Lynn
A1  - Hayes, Daniel F.
A1  - Reuter-Lorenz, Patricia A.
A1  - Cimprich, Bernadine
VL  - 33
IS  - 3
SP  - 222
EP  - 231
Y1  - 2014
CY  - US
AD  - Berman, Marc G.: Department of Psychology, University of South Carolina, 1512 Pendleton Street, Columbia, SC, US, 29208, bermanm@mailbox.sc.edu
PB  - American Psychological Association
SN  - 1930-7810(Electronic),0278-6133(Print)
N2  - [Correction Notice: An Erratum for this article was reported in Vol 33(3) of Health Psychology (see record 2014-07787-001). The name of author Misook Jung was misspelled as Mi Sook Jung. All versions of this article have been corrected.] Objective: Altered cognitive function has been associated with breast cancer treatment, particularly adjuvant chemotherapy, but the underlying neuropsychological mechanisms are not yet understood. Recent research indicates that compromised attention and working memory can exist before adjuvant treatment, implicating psychological distress, such as worry, as a possible contributor to observed alterations in cognitive function. We hypothesized that worry associated with breast cancer diagnosis might influence neurocognitive responses before any adjuvant therapy. Design: Fifty women, 25 due to receive chemotherapy and 25 due to receive radiation therapy, participated in the study. Women performed a verbal working memory task during functional magnetic resonance imaging scanning to assess neurocognitive responses before any adjuvant treatment and to test the relationship of such responses with self-reports of worry. Results: Although prechemotherapy participants showed significantly higher levels of worry compared with preradiation participants, higher worry, across both groups, was related to altered brain function. Specifically, increased worry was associated with reduced demand-related deactivation in default-mode regions, such as the precuneus/posterior cingulate. Reduced demand-related deactivation was critically related to worse behavioral performance, which was partially mediated by worry. Conclusion: Worry appears to be a significant contributor to neurocognitive dysfunction independent of adjuvant treatment for breast cancer. These results suggest that alterations in cognitive function may develop before any chemotherapy treatment and that worry about cancer diagnosis may contribute to reports of “chemo brain” during treatment. Psychological interventions aimed at mitigating worry may help to alleviate cognitive dysfunction associated with life-threatening illness such as breast cancer. (PsycINFO Database Record (c) 2016 APA, all rights reserved)
KW  - *Anxiety
KW  - *Breast Neoplasms
KW  - *Cognitive Ability
KW  - *Short Term Memory
KW  - *Treatment
KW  - Chemotherapy
KW  - Radiation Therapy
M3  - doi:10.1037/a0033425
DO  - 10.1037/a0033425
ER  -
TY  - JOUR
ID  - 2014-45060-001
T1  - More isn’t necessarily better: Examining the intensity–affect–enjoyment relationship in the context of resistance exercise.
JF  - Sport, Exercise, and Performance Psychology
A1  - Greene, Daniel R.
A1  - Petruzzello, Steven J.
VL  - 4
IS  - 2
SP  - 75
EP  - 87
Y1  - 2015
CY  - US
AD  - Petruzzello, Steven J.: Departments of Kinesiology & Community Health, Psychology, University of Illinois Urbana-Champaign, 906 S. Goodwin Avenue, Urbana, IL, US, 61801, petruzze@illinois.edu
PB  - Educational Publishing Foundation
SN  - 2157-3913(Electronic),2157-3905(Print)
N2  - With so little known about resistance exercise intensity, affect, and enjoyment, this study sought to examine these relationships. Participants (N = 22) completed 2 resistance training protocols on different days. After determination of individual 10 repetition maximum (10-RM) for 7 exercises, resistance training protocols at 70% and 100% 10-RM (randomly assigned) were completed on separate days. Affect (Energy, Tiredness, Tension, Calmness) and state anxiety were assessed before, immediately (Post0), and 20 min (Post20) after each condition; enjoyment (Physical Activity Enjoyment Scale) was measured immediately after each condition. Affective valence (via the Feeling Scale) and perceived arousal were assessed before, during, and post exercise. Affect changed from pre to postexercise with Condition × Time interactions for Tension and Anxiety (greater increases in 100% 10-RM relative to 70% 10-RM condition). Feeling Scale values were significantly higher overall in the 70% relative to the 100% condition. Enjoyment was significantly greater following 70% vs. 100% 10-RM conditions (effect size d = 0.53). Finally, in-task affect was significantly correlated with enjoyment, but only for the 100% condition. The findings are consistent with aerobic exercise research and extend that research to resistance exercise. Further, these results provide evidence that in-task affect is important to consider in the intensity–affect–enjoyment relationship for resistance exercise. (PsycInfo Database Record (c) 2022 APA, all rights reserved)
KW  - *Exercise
KW  - *Pleasure
KW  - *Resistance
KW  - *Affective Valence
KW  - Physiological Arousal
M3  - doi:10.1037/spy0000030
DO  - 10.1037/spy0000030
ER  -
TY  - JOUR
PMID  - 25000223
ID  - 2014-28000-001
T1  - Depressive rumination and cognitive processes associated with depression in breast cancer patients and their spouses.
JF  - Families, Systems, & Health
A1  - Steiner, Jennifer L.
A1  - Wagner, Christina D.
A1  - Bigatti, Silvia M.
A1  - Storniolo, Anna Maria
VL  - 32
IS  - 4
SP  - 378
EP  - 388
Y1  - 2014
CY  - US
AD  - Steiner, Jennifer L.: Atlanta Veteran’s Affairs Medical Center, 1670 Clairmont Road, Decatur, GA, US, 30033, Jennifer.steiner3@va.gov
PB  - Educational Publishing Foundation
SN  - 1939-0602(Electronic),1091-7527(Print)
N2  - Depression is common among patients with breast cancer (BC) and their spouses. The diagnosis of BC often results in negative cognitive processes, such as appraisals of harm/loss, intrusive thoughts, and depressive rumination, all of which contribute to the occurrence of depression in both the patient and spouse. The present research is a cross-sectional exploration of the mediating role of depressive rumination in the relationships of intrusive thoughts and appraisal of harm/loss with depression, in a sample of 56 BC patients and their partners. We hypothesized that depressive rumination would mediate the relationships between cognitive processes and depression in both BC patient and their partners. Participants completed self-report measures of depressive symptoms, depressive rumination, cognitive appraisals, and intrusive thoughts. Path analyses using hierarchical linear regression were conducted to assess the relationships among variables. Results indicated that for BC patients, harm/loss appraisals and intrusive thoughts had direct effects on depression; only harm/loss appraisals had indirect effects through depressive rumination. For partners, both harm/loss appraisal and intrusive thoughts had direct effects on depression, and both had indirect effects through depressive rumination. Dyadic analysis showed no relation of partner cognitive variables with patient depression or patient cognitive variables with partner depression. Findings show that the perseverative practice of dwelling on these negative thoughts of loss and harm relates to depressive symptoms. Rumination may act as 1 possible mechanism by which intrusive thoughts and harm/loss appraisals lead to depressive symptoms. (PsycInfo Database Record (c) 2024 APA, all rights reserved)
KW  - *Breast Neoplasms
KW  - *Couples
KW  - *Major Depression
KW  - *Rumination (Cognitive Process)
KW  - *Spouses
KW  - Cognitive Appraisal
KW  - Coping Behavior
KW  - Intrusive Thoughts
M3  - doi:10.1037/fsh0000066
DO  - 10.1037/fsh0000066
ER  -
TY  - JOUR
PMID  - 23914818
ID  - 2013-27505-001
T1  - Social cognitive correlates of physical activity across 12 months in cohort samples of couples without children, expecting their first child, and expecting their second child.
JF  - Health Psychology
A1  - Rhodes, Ryan E.
A1  - Blanchard, Chris M.
A1  - Benoit, Cecilia
A1  - Levy-Milne, Ryna
A1  - Naylor, Patti-Jean
A1  - Symons Downs, Danielle
A1  - Warburton, Darren E. R.
VL  - 33
IS  - 8
SP  - 792
EP  - 802
Y1  - 2014
CY  - US
AD  - Rhodes, Ryan E.: Behavioural Medicine Laboratory, Faculty of Education, University of Victoria, P.O. Box 3015 STN CSC, Victoria, BC, Canada, V8W 3P1, rhodes@uvic.ca
PB  - American Psychological Association
SN  - 1930-7810(Electronic),0278-6133(Print)
N2  - Objective: The onset of parenthood has been identified as a critical risk period for physical inactivity, yet limited research has examined the correlates of physical activity (PA) using theoretical models in longitudinal designs with comparison groups of couples without children. The purpose of this study was to predict PA across 12 months among cohorts of couples with and without children using the theory of planned behavior (TPB). Method: Participants were 314 adults (102 not expecting a child, 136 expecting first child, and 76 expecting second child) who completed baseline demographics, measures of the TPB, and 7-day accelerometry, followed by assessments at six and 12 months. Results: Hierarchical linear modeling showed some TPB relationships were moderated by parental status and gender. Most notable, time-varying covariate analyses showed perceived behavioral control and intention decreased for new mothers compared to women without children across time. PA was predicted by intention for all cohorts, and intention was predicted by affective and instrumental attitudes and perceived behavioral control for husbands and wives, whereas subjective norm predicted intention only in husbands. For wives, the relationship between intention and instrumental attitudes and perception of behavioral control varied by parental status, and was larger for couples without children compared to second-time parents. Overall, there was considerable coordination in slopes and intercepts among couples, yet individual cognitions were better predictors than partner cognitions. Conclusion: The findings provide helpful information for targeting PA interventions among young adults, and suggest that interventions for new mothers may require greater effort to raise the absolute values of control when compared to women without children. (PsycINFO Database Record (c) 2016 APA, all rights reserved)
KW  - *Couples
KW  - *Exercise
KW  - *Parenthood Status
KW  - *Parents
KW  - *Social Cognition
KW  - Planned Behavior
M3  - doi:10.1037/a0033755
DO  - 10.1037/a0033755
ER  -
TY  - JOUR
PMID  - 26147239
ID  - 2015-30045-001
T1  - Individual and dyadic planning predicting pelvic floor exercise among prostate cancer survivors.
JF  - Rehabilitation Psychology
A1  - Keller, Jan
A1  - Burkert, Silke
A1  - Wiedemann, Amelie U.
A1  - Luszczynska, Aleksandra
A1  - Schrader, Mark
A1  - Knoll, Nina
VL  - 60
IS  - 3
SP  - 222
EP  - 231
Y1  - 2015
CY  - US
AD  - Keller, Jan: Universität Berlin, Department of Educational Science and Psychology, Hableschwerdter Allee 45, Berlin, Germany, 14195, jan.keller@fu-berlin.de
PB  - American Psychological Association
SN  - 1939-1544(Electronic),0090-5550(Print)
N2  - [Correction Notice: An Erratum for this article was reported in Vol 60(3) of Rehabilitation Psychology (see record 2015-40319-001). Aleksandra Luszczynska’s institutional affiliation was incorrectly set as Warsaw School of Social Sciences and Humanities. It should have been University of Social Sciences and Humanities. All versions of this article have been corrected.] Objective: Radical prostatectomy, a standard treatment for localized prostate cancer, is often followed by a recommendation to initiate and maintain pelvic floor exercise (PFE), to control postsurgery urinary incontinence. Previous studies showed that planning facilitated the uptake and maintenance of a new behavior. Whereas individual planning addresses the setting of plans by 1 person, dyadic planning refers to creating plans together with a partner on when, where, and how the individual target person will perform a behavior. Individual and dyadic planning of PFE, their development over time, and their associations with PFE were investigated. Research Method: In a correlational study, 175 prostate-cancer patients provided data at 1, 3, 5, and 7 months following the onset of incontinence. Individual planning of PFE by patients and dyadic planning of PFE between patients and their partners, PFE, and incontinence were assessed by patients’ self-reports. Results: Two-level models with repeated assessments nested in individuals revealed stable levels of individual planning of PFE over time in patients with higher incontinence severity, whereas patients with receding incontinence showed decreases. Independent of incontinence severity, a curvilinear increase followed by a decrease of dyadic planning of PFE across time emerged. Sequential associations of both planning strategies with PFE were found. Whereas individual planning was steadily associated with PFE, associations between dyadic planning and PFE were nonsignificant in the beginning, but increased over time. Conclusions: Findings point to the importance of individual planning for the adoption and maintenance of PFE, with dyadic planning being relevant for PFE maintenance only. (PsycINFO Database Record (c) 2016 APA, all rights reserved)
KW  - *Exercise
KW  - *Neoplasms
KW  - *Prostate
KW  - *Treatment Planning
KW  - *Urinary Incontinence
KW  - Dyads
KW  - Survivors
M3  - doi:10.1037/rep0000047
DO  - 10.1037/rep0000047
ER  -
TY  - JOUR
PMID  - 25068671
ID  - 2014-30823-001
T1  - Evidence cerebral blood-flow regulation mediates exercise–cognition links in healthy young adults.
JF  - Neuropsychology
A1  - Guiney, Hayley
A1  - Lucas, Samuel J.
A1  - Cotter, James D.
A1  - Machado, Liana
VL  - 29
IS  - 1
SP  - 1
EP  - 9
Y1  - 2015
CY  - US
AD  - Machado, Liana: Department of Psychology, University of Otago, William James Building, 275 Leith Walk, Dunedin, New Zealand, 9054, liana@psy.otago.ac.nz
PB  - American Psychological Association
SN  - 1931-1559(Electronic),0894-4105(Print)
N2  - Objective: Healthy young adults are presumed to be in their cognitive prime, yet emerging evidence indicates that regular engagement in physical activity can still benefit their cognitive functioning. The mechanisms supporting these exercise-related cognitive benefits remain unclear, but recent research points to cerebral blood-flow (CBF) regulation as potentially important. The current study investigated the possibility that efficacy of CBF regulation underpins exercise–cognition links in this high functioning population. Method: In 55 healthy young adults, cognitive control performance (inhibition and switching) was examined in relation to habitual physical activity, aerobic fitness, and CBF regulation (evidenced by blood-flow responsiveness to increases and decreases in carbon dioxide: hypercapnic reactivity, n = 43, and hypocapnic reactivity, n = 42). Results: Multiple regression analyses revealed that more frequent physical activity, and to some extent better aerobic fitness, predicted both better CBF regulation and better cognitive inhibitory control. CBF regulation also predicted better cognitive inhibitory control. Moreover, mediation analyses indicated that more frequent participation in physical activity may bring about improvements in cognitive inhibitory control through improved CBF regulation. Conclusion: These results provide novel insight into the cognitive and cerebrovascular benefits that may be gained with regular engagement in physical activity, even in a high-functioning population. Moreover, they point to better CBF regulation as a specific mechanism that may drive physical activity-related cognitive benefits, which converges with recent data in older women (Brown et al., 2010). (PsycINFO Database Record (c) 2016 APA, all rights reserved)
KW  - *Cerebral Blood Flow
KW  - *Cognitive Ability
KW  - *Exercise
KW  - Cardiovascular Reactivity
KW  - Cognitive Control
M3  - doi:10.1037/neu0000124
DO  - 10.1037/neu0000124
ER  -
TY  - JOUR
PMID  - 26053885
ID  - 2015-24689-001
T1  - Momentary assessment of contextual influences on affective response during physical activity.
JF  - Health Psychology
A1  - Dunton, Genevieve Fridlund
A1  - Liao, Yue
A1  - Intille, Stephen
A1  - Huh, Jimi
A1  - Leventhal, Adam
VL  - 34
IS  - 12
SP  - 1145
EP  - 1153
Y1  - 2015
CY  - US
AD  - Dunton, Genevieve Fridlund: Department of Preventive Medicine, University of Southern California, 2001 North Soto Street, Third Floor, Room 302E, MC 9239, Los Angeles, CA, US, 90033-9045, dunton@usc.edu
PB  - American Psychological Association
SN  - 1930-7810(Electronic),0278-6133(Print)
N2  - Objective: Higher positive and lower negative affective response during physical activity may reinforce motivation to engage in future activity. However, affective response during physical activity is typically examined under controlled laboratory conditions. This research used ecological momentary assessment (EMA) to examine social and physical contextual influences on momentary affective response during physical activity in naturalistic settings. Method: Participants included 116 adults (mean age = 40.3 years, 73% female) who completed 8 randomly prompted EMA surveys per day for 4 days across 3 semiannual waves. EMA surveys measured current activity level, social context, and physical context. Participants also rated their current positive and negative affect. Multilevel models assessed whether momentary physical activity level moderated differences in affective response across contexts controlling for day of the week, time of day, and activity intensity (measured by accelerometer). Results: The Activity Level × Alone interaction was significant for predicting positive affect (β = −0.302, SE = 0.133, p = .024). Greater positive affect during physical activity was reported when with other people (vs. alone). The Activity Level × Outdoors interaction was significant for predicting negative affect (β = −0.206, SE = 0.097, p = .034). Lower negative affect during physical activity was reported outdoors (vs. indoors). Conclusions: Being with other people may enhance positive affective response during physical activity, and being outdoors may dampen negative affective response during physical activity. (PsycINFO Database Record (c) 2019 APA, all rights reserved)
KW  - *Contextual Associations
KW  - *Emotional Responses
KW  - *Motivation
KW  - *Physical Activity
KW  - *Social Influences
KW  - Ecological Factors
KW  - Emotional Regulation
KW  - Emotional States
KW  - Exercise
KW  - Ecological Momentary Assessment
M3  - doi:10.1037/hea0000223
DO  - 10.1037/hea0000223
ER  -
TY  - JOUR
ID  - 2014-40469-011
T1  - Promoting physical activity in the school environment.
JF  - Clinical Practice in Pediatric Psychology
A1  - Tholstrup, Linda
A1  - Kaplan, Marina
A1  - Drake, Alanna
A1  - Gao, Zhongcui
A1  - Nichols, Dave
A1  - Zhao, Jia
VL  - 2
IS  - 3
SP  - 350
EP  - 361
Y1  - 2014
CY  - US
AD  - Zhao, Jia: Nemours Health and Prevention Services, 252 Chapman Road, Suite 200, Newark, DE, US, 19702, jizhao@nemours.org
PB  - Educational Publishing Foundation
SN  - 2169-4834(Electronic),2169-4826(Print)
N2  - This article is a program description addressing program implementation process and feasibility and initial data on implementation and efficacy. It describes the implementation of a school-wide system-level health promotion initiative, Make School a Moving Experience (MSAME), which was designed to promote physical activity in 74 Delaware elementary schools from 2009 to 2012. By working with the schools to create environments supportive of physical activity (PA), the project goal was to provide students with the opportunity to participate in recommended levels of PA for at least 150 min per week during school hours. Evaluation data was presented in terms of school engagement, school-level PA plans and program implementation, student-level PA and fitness. Findings from the program evaluation illustrate a promising approach for generating system-level changes designed to influence children’s health behaviors. (PsycInfo Database Record (c) 2022 APA, all rights reserved)
KW  - *Physical Activity
KW  - *Physical Fitness
KW  - *School Environment
KW  - Student Engagement
M3  - doi:10.1037/cpp0000073
DO  - 10.1037/cpp0000073
ER  -
TY  - JOUR
PMID  - 24911318
ID  - 2014-23804-001
T1  - Spinal cord stimulation (scs) improves decreased physical activity induced by nerve injury.
JF  - Behavioral Neuroscience
A1  - Sato, Karina L.
A1  - Johanek, Lisa M.
A1  - Sanada, Luciana S.
A1  - Sluka, Kathleen A.
VL  - 128
IS  - 5
SP  - 625
EP  - 632
Y1  - 2014
CY  - US
AD  - Sluka, Kathleen A.: Department of Physical Therapy and Rehabilitation Science, University of Iowa, Iowa City, IA, US, 52242, kathleen-sluka@uiowa.edu
PB  - American Psychological Association
SN  - 1939-0084(Electronic),0735-7044(Print)
N2  - Spinal cord stimulation (SCS) is used to manage treatment of neuropathic pain to reduce pain and hyperalgesia and to improve activity. Prior studies using animal models of neuropathic pain have shown that SCS reduces hyperalgesia; however, it is unclear whether SCS affects physical activity. Therefore, we tested whether nerve injury (spared nerve injury [SNI] model) reduced physical activity levels, and whether SCS could restore these decreased activity levels. We tested whether SCS given over a long duration (6 hr daily for 3 months) remained effective. We compared SNI with uninjured controls over 4 weeks, and SNI with sham SCS with SNI with active SCS (4 or 60 Hz at 90% motor threshold). We confirmed the presence of mechanical hyperalgesia by examining mechanical thresholds of the paw with von Frey filaments. Physical activity levels were monitored over 30 min in an automated activity chamber as follows: overall activity, distance traveled, grooming behaviors, and rearing. Measures were taken during SCS every 1–2 weeks for 3 months. Animals with SNI (and no or sham SCS) showed decreased withdrawal thresholds ipsilaterally and reduced physical activity (rearing, distance, lines crossed) for 3 months. Both 4- and 60-Hz SCS increased paw withdrawal threshold during and immediately after SCS through 3 months. Both 4- and 60-Hz SCS increased the overall activity (lines crossed), distance traveled, and rearing, but not grooming behaviors for 3 months. This effect remained similar across the 3 months. Thus, measurement of spontaneous physical activity could be useful to examine nocifensive behaviors after nerve injury and is sensitive to SCS. (PsycINFO Database Record (c) 2016 APA, all rights reserved)
KW  - *Animal Models
KW  - *Injuries
KW  - *Pain Management
KW  - *Spinal Cord
KW  - *Neuropathic Pain
KW  - Electrical Stimulation
KW  - Physical Activity
KW  - Rats
KW  - Spinal Nerves
M3  - doi:10.1037/bne0000004
DO  - 10.1037/bne0000004
ER  -
TY  - JOUR
PMID  - 25151519
ID  - 2014-34831-001
T1  - Worry is associated with impaired gating of threat from working memory.
JF  - Emotion
A1  - Stout, Daniel M.
A1  - Shackman, Alexander J.
A1  - Johnson, Jeffrey S.
A1  - Larson, Christine L.
VL  - 15
IS  - 1
SP  - 6
EP  - 11
Y1  - 2015
CY  - US
AD  - Larson, Christine L.: Department of Psychology, University of Wisconsin-Milwaukee, 2441 E. Hartford Avenue, Milwaukee, WI, US, 53211, larsoncl@uwm.edu
PB  - American Psychological Association
SN  - 1931-1516(Electronic),1528-3542(Print)
N2  - Dispositional anxiety is a well-established risk factor for the development of anxiety and other emotional disorders. These disorders are common, debilitating, and challenging to treat, pointing to the need to understand the more elementary neurocognitive mechanisms that confer elevated risk. Importantly, many of the maladaptive behaviors characteristic of anxiety, such as worry, occur when threat is absent. This raises the possibility that worry reflects difficulties gating threat-related information from working memory—a limited capacity workspace that supports the maintenance, recall, and manipulation of information—and facilitates goal-directed thoughts and actions. Here, we tested, for the first time, whether trait-like individual differences in worry, a key facet of the anxious phenotype, reflect difficulties gating threat and neutral-related distracters from working memory. Results indicated that both dispositional worry and anxiety individually predicted the combined filtering cost of threat and neutral distracters. Importantly, worry was associated with inefficient filtering of threat-related, but not neutral, distracters from working memory. In contrast, dispositional anxiety was related to a similar level of threat and neutral filtering cost. Furthermore, dispositional anxiety’s relationship to filtering of threat was predominantly driven by differences in worry. These results suggest that the propensity to worry is characterized by a failure to gate task-irrelevant threat from working memory. These results provide a framework for understanding the mechanisms underlying chronic worry and, more broadly, the cognitive architecture of dispositional anxiety. (PsycINFO Database Record (c) 2016 APA, all rights reserved)
KW  - *Anxiety
KW  - *Sensory Gating
KW  - *Short Term Memory
KW  - *Threat
KW  - Risk Factors
M3  - doi:10.1037/emo0000015
DO  - 10.1037/emo0000015
ER  -
TY  - JOUR
ID  - 2014-04640-001
T1  - Creativity, mood, and the examined life: Self-reflective rumination boosts creativity, brooding breeds dysphoria.
JF  - Psychology of Aesthetics, Creativity, and the Arts
A1  - Verhaeghen, Paul
A1  - Joormann, Jutta
A1  - Aikman, Shelley N.
VL  - 8
IS  - 2
SP  - 211
EP  - 218
Y1  - 2014
CY  - US
AD  - Verhaeghen, Paul: School of Psychology, Georgia Institute of Technology, 654 Cherry St NW, Atlanta, GA, US, 30363, verhaeghen@gatech.edu
PB  - Educational Publishing Foundation
SN  - 1931-390X(Electronic),1931-3896(Print)
N2  - Past research has shown that creative behavior is associated with a higher risk for depression; our own previous work has shown that rumination lies at the heart of the connection. In a sample of 244 college students, we used path analysis to examine how 2 types of self-focused rumination—brooding and self-reflective pondering—might relate differentially to creativity and dysphoria/depression. The rumination measures intercorrelated but were found to have different consequences: Brooding was linked only to dysphoria (with more brooding or depressive rumination leading to worse mood), whereas self-reflective pondering was linked only to creativity. Thus, how one examines life—with a focus on mood or brooding versus a more reflective focus—might determine whether one slumps into depression or jumps into creative endeavors. (PsycINFO Database Record (c) 2017 APA, all rights reserved)
KW  - *Creativity
KW  - *Emotional States
KW  - *Major Depression
KW  - Rumination (Cognitive Process)
M3  - doi:10.1037/a0035594
DO  - 10.1037/a0035594
ER  -
TY  - JOUR
ID  - 2014-31596-002
T1  - Affective forecasting error in exercise: Differences between physically active and inactive individuals.
JF  - Sport, Exercise, and Performance Psychology
A1  - Loehr, Valerie G.
A1  - Baldwin, Austin S.
VL  - 3
IS  - 3
SP  - 177
EP  - 183
Y1  - 2014
CY  - US
AD  - Baldwin, Austin S.: Department of Psychology, Southern Methodist University, P.O. Box 750442, Dallas, TX, US, 75275-0442, baldwin@smu.edu
PB  - Educational Publishing Foundation
SN  - 2157-3913(Electronic),2157-3905(Print)
N2  - The tendency to underestimate how enjoyable exercise will be—an affective forecasting error—is thought to undermine motivation for regular physical activity. We sought to clarify limitations of previous work by examining whether (a) physically inactive individuals show the same forecasting error as physically active individuals, and (b) experienced enjoyment mediates the relation between expected enjoyment and intentions, and whether physical activity levels moderate this relation. Prior to a 30-min workout, physically inactive (<60 min of physical activity/week; N = 18) and active (≥150 min of physical activity/week; N = 24) individuals reported their expected enjoyment. Afterward, they reported experienced enjoyment and exercise intentions. We found a marginally significant interaction (p = .07, partial η² = .08) between group (active, inactive) and time (expected, experienced enjoyment), suggesting the forecasting error differed for active and inactive individuals. Specifically, inactive individuals reported significantly lower expected enjoyment than active individuals (p = .02, d = .73), but reported similar levels of experienced enjoyment (p = .27). We also found that experienced enjoyment mediated the relation between expected enjoyment and exercise intentions for inactive (ab = .367, 95% confidence interval [CI] = .075, .742) but not active individuals (ab = −.079, 95% CI = −.269, .089). The findings suggest that lower expectations for exercise enjoyment characterize physically inactive individuals and provide support for the conclusion that the affective forecasting error undermines motivation for regular physical activity. However, among inactive individuals, experienced enjoyment had a stronger relation with intentions to exercise regularly than expected enjoyment. (PsycINFO Database Record (c) 2016 APA, all rights reserved)
KW  - *Emotions
KW  - *Exercise
KW  - *Physical Activity
KW  - Pleasure
M3  - doi:10.1037/spy0000006
DO  - 10.1037/spy0000006
ER  -
TY  - JOUR
ID  - 2014-31596-003
T1  - Subjective temporal proximity to future selves moderates the link between exercise intentions and behavior.
JF  - Sport, Exercise, and Performance Psychology
A1  - Evans, M. Blair
A1  - Wilson, Anne E.
VL  - 3
IS  - 3
SP  - 184
EP  - 190
Y1  - 2014
CY  - US
AD  - Evans, M. Blair: Department of Psychology, Wilfrid Laurier University, Waterloo, ON, Canada, N2L 3C5, evan5210@mylaurier.ca
PB  - Educational Publishing Foundation
SN  - 2157-3913(Electronic),2157-3905(Print)
N2  - This study investigated whether temporal distance to a future self in a year’s time moderated the exercise intention–behavior relationship. Eighty adult regular cyclists, runners, and group exercisers completed an online survey that assessed exercise intentions and closeness to a future self, as well as a 4-week follow-up survey to report exercise behavior. Most notably, closeness to a future self moderated the intention–behavior relationship, whereby feeling closer to a future self was related to increased intention–behavior congruency. This research supports the contention that temporal distance to future selves is an important consideration in the exercise domain. (PsycINFO Database Record (c) 2016 APA, all rights reserved)
KW  - *Exercise
KW  - *Future
KW  - *Health Behavior
KW  - *Intention
KW  - Social Cognition
M3  - doi:10.1037/spy0000014
DO  - 10.1037/spy0000014
ER  -
TY  - JOUR
PMID  - 24245836
ID  - 2013-39985-001
T1  - Interacting psychosocial and environmental correlates of leisure-time physical activity: A three-country study.
JF  - Health Psychology
A1  - Van Dyck, Delfien
A1  - Cerin, Ester
A1  - Conway, Terry L.
A1  - De Bourdeaudhuij, Ilse
A1  - Owen, Neville
A1  - Kerr, Jacqueline
A1  - Cardon, Greet
A1  - Sallis, James F.
VL  - 33
IS  - 7
SP  - 699
EP  - 709
Y1  - 2014
CY  - US
AD  - Van Dyck, Delfien: Department of Movement and Sport Sciences, Ghent University, Watersportlaan 2, Ghent, Belgium, 9000, Delfien.VanDyck@ugent.be
PB  - American Psychological Association
SN  - 1930-7810(Electronic),0278-6133(Print)
N2  - Objective: The main study objective was to examine the moderating effects of perceived enjoyment, barriers/benefits, perceived social support and self-efficacy, on the associations of perceived environmental attributes with walking for recreation and leisure-time moderate-to-vigorous physical activity, and whether these potential moderating effects differed by gender and study site. Methods: Data from three observational studies in the United States (Seattle and Baltimore), Australia (Adelaide), and Belgium (Ghent) were pooled. In total, 6014 adults (20–65 years, 55.7% women) were recruited in high-/low-walkable and high-/low-income neighborhoods. All participants completed the Neighborhood Environment Walkability Scale, a validated questionnaire on psychosocial attributes, and the International Physical Activity Questionnaire. General additive mixed models were conducted in R. Results: Enjoyment of physical activity, perceived barriers to physical activity, perceived benefits of physical activity, social support from family and friends, and self-efficacy for physical activity moderated the relationships of specific perceived environmental characteristics with walking for recreation and/or leisure-time moderate-to-vigorous physical activity. Overall, moderating effects were in the same direction: environmental perceptions were positively associated with leisure-time activity, but associations were strongest in adults with less positive scores on psychosocial attributes. The findings were fairly consistent across gender and study sites. Conclusions: The present study findings are promising, as it seems that those who might benefit most from environmental interventions to promote physical activity, may mainly be adults at risk of being insufficiently active or those difficult to reach through individual health promotion programs. (PsycINFO Database Record (c) 2016 APA, all rights reserved)
KW  - *Built Environment
KW  - *Exercise
KW  - *Leisure Time
KW  - *Physical Activity
KW  - *Psychosocial Factors
KW  - Ecological Factors
KW  - Health Promotion
KW  - Pleasure
KW  - Self-Efficacy
KW  - Social Support
KW  - Walking
M3  - doi:10.1037/a0033516
DO  - 10.1037/a0033516
ER  -
TY  - JOUR
PMID  - 26030434
ID  - 2015-23747-010
T1  - Physical exercise affects attentional orienting behavior through noradrenergic mechanisms.
JF  - Behavioral Neuroscience
A1  - Robinson, Andrea M.
A1  - Buttolph, Thomas
A1  - Green, John T.
A1  - Bucci, David J.
VL  - 129
IS  - 3
SP  - 361
EP  - 367
Y1  - 2015
CY  - US
AD  - Bucci, David J.: Department of Psychological & Brain Sciences, Dartmouth College, 6207 Moore Hall, Hanover, NH, US, 03755, david.j.bucci@dartmouth.edu
PB  - American Psychological Association
SN  - 1939-0084(Electronic),0735-7044(Print)
N2  - Spontaneously hypertensive rats (SHRs), a commonly used animal model of attention-deficit/hyperactivity disorder, exhibit little habituation of the orienting response to repeated presentations of a nonreinforced visual stimulus. However, SHRs that have access to a running wheel for 5, 10, or 21 days exhibit robust habituation that is indistinguishable from normo-active rats. Two days of exercise, in comparison, is not sufficient to affect habituation. Here we tested the hypothesis that the effect of exercise on orienting behavior in SHRs is mediated by changes in noradrenergic function. In Experiment 1, we found that 5, 10, or 21 days of access to a running wheel, but not 2 days, significantly reduced levels of the norepinephrine transporter in medial prefrontal cortex. In Experiment 2, we tested for a causal relationship between changes in noradrenergic function and orienting behavior by blocking noradrenergic receptors during exercise. Rats that received propranolol (beta adrenergic/noradrenergic receptor blocker) during 10 days of exercise failed to exhibit an exercise-induced reduction in orienting behavior. The results inform a growing literature regarding the effects of exercise on behavior and the potential use of exercise as a treatment for mental disorders. (PsycINFO Database Record (c) 2016 APA, all rights reserved)
KW  - *Adrenergic Receptors
KW  - *Exercise
KW  - *Norepinephrine
KW  - *Orienting Responses
KW  - *Prefrontal Cortex
KW  - Animal Models
KW  - Attention Deficit Disorder with Hyperactivity
KW  - Habituation
KW  - Hypertension
KW  - Rats
M3  - doi:10.1037/bne0000054
DO  - 10.1037/bne0000054
ER  -
TY  - JOUR
ID  - 2015-14298-001
T1  - The effect of exercise and distraction on blood pressure recovery following an anger-provoking stressor in normotensive young adults.
JF  - Journal of Psychophysiology
A1  - Routledge, Faye S.
A1  - McFetridge-Durdle, Judith A.
A1  - Macdonald, Marilyn
A1  - Breau, Lynn
A1  - Campbell, Tavis
VL  - 29
IS  - 2
SP  - 45
EP  - 54
Y1  - 2015
CY  - Germany
AD  - Routledge, Faye S.: Nell Hodgson Woodruff School of Nursing Emory University, 1520 Clifton Rd NE, Atlanta, GA, US, 30322, Faye.routledge@emory.edu
PB  - Hogrefe Publishing
SN  - 2151-2124(Electronic),0269-8803(Print)
N2  - Ruminating about a prior anger provoking event is found to elevate blood pressure (BP) and delay BP recovery. Delayed BP recovery may be associated with increased risk of hypertension. Interventions that improve BP recovery may be beneficial for cardiovascular health. The purposes of this study were to evaluate the influence of rumination and anger on BP reactivity and recovery, to compare the effect of an exercise intervention or distraction intervention on BP recovery and to explore if exercise improved BP recovery by distracting participants from stressor-related rumination and anger. Healthy, normotensive participants (n = 79, mean age 22.2 ± 4.0 years) underwent an anger-recall interview stressor task, 3 min of exercise (walking), distraction (reading) or no-intervention (quiet sitting) and a 15 min recovery period. State anger reactivity was associated with Δ diastolic (D) BP reactivity and approached significance with Δ systolic (S) BP reactivity. Trait rumination was associated with greater SBP during recovery. Δ SBP recovery did not differ between the exercise, distraction and no-intervention groups. Although there were no differences in Δ DBP recovery between the exercise and no-intervention groups, distraction improved Δ DBP recovery compared to the exercise intervention but not the no-intervention. The proportion of anger-related thoughts (state rumination) in the exercise group did not differ from the distraction or no-intervention groups. However, a smaller proportion of participants in the distraction intervention reported an anger-related thought during recovery compared to the no-intervention group with 76% of their thoughts relating to the provided distraction. Overall, post-stressor exercise was not found to improve BP recovery while reading was effective at distracting individuals from angry thoughts (state rumination) but had no effect on BP compared to no-intervention. (PsycINFO Database Record (c) 2016 APA, all rights reserved)
KW  - *Anger
KW  - *Blood Pressure
KW  - *Exercise
KW  - Intervention
KW  - Rumination (Cognitive Process)
KW  - Stress
M3  - doi:10.1027/0269-8803/a000133
DO  - 10.1027/0269-8803/a000133
ER  -
TY  - JOUR
PMID  - 26348158
ID  - 2015-40629-001
T1  - Reinforcing value of smoking relative to physical activity and the effects of physical activity on smoking abstinence symptoms among young adults.
JF  - Experimental and Clinical Psychopharmacology
A1  - Audrain-McGovern, Janet
A1  - Strasser, Andrew A.
A1  - Ashare, Rebecca
A1  - Wileyto, E. Paul
VL  - 23
IS  - 6
SP  - 477
EP  - 485
Y1  - 2015
CY  - US
AD  - Audrain-McGovern, Janet: Department of Psychiatry and Abramson Cancer Center, University of Pennsylvania, 3535 Market Street, Suite 4100, Philadelphia, PA, US, 19104, audrain@mail.med.upenn.edu
PB  - American Psychological Association
SN  - 1936-2293(Electronic),1064-1297(Print)
N2  - This study sought to evaluate whether individual differences in the reinforcing value of smoking relative to physical activity (RRVS) moderated the effects of physical activity on smoking abstinence symptoms in young adult smokers. The repeated-measures within-subjects design included daily smokers (N = 79) 18–26 years old. RRVS was measured with a validated behavioral choice task. On 2 subsequent visits, participants completed self-report measures of craving, withdrawal, mood, and affective valence before and after they engaged in passive sitting or a bout of physical activity. RRVS did not moderate any effects of physical activity (ps > .05). Physical activity compared with passive sitting predicted decreased withdrawal symptoms, β = −5.23, 95% confidence interval (CI) [−6.93, −3.52] (p < .001), negative mood, β = −2.92, 95% CI [−4.13, −1.72] (p < .001), and urge to smoke. β = −7.13, 95% CI [−9.39, −4.86] (p < .001). Also, physical activity compared with passive sitting predicted increased positive affect, β = 3.08, 95% CI [1.87, 4.28] (p < .001) and pleasurable feelings, β = 1.07, 95% CI [0.58, 1.55] (p < .001), and greater time to first cigarette during the ad libitum smoking period, β = 211.76, 95% CI [32.54, 390.98] (p = .02). RRVS predicted higher levels of pleasurable feelings, β = 0.22, 95% CI [0.01, 0.43] (p = .045), increased odds of smoking versus remaining abstinent during the ad libitum smoking period, β = 0.04, 95% CI [0.01, 0.08] (p = .02), and reduced time to first cigarette, β = −163.00, 95% CI [−323.50, −2.49] (p = .047). Regardless of the RRVS, physical activity produced effects that may aid smoking cessation in young adult smokers. However, young adult smokers who have a higher RRVS will be less likely to choose to engage physical activity, especially when smoking is an alternative. (PsycInfo Database Record (c) 2021 APA, all rights reserved)
KW  - *Drug Abstinence
KW  - *Exercise
KW  - *Individual Differences
KW  - *Tobacco Smoking
KW  - *Affective Valence
KW  - Craving
KW  - Drug Withdrawal
KW  - Emotional States
KW  - Physical Activity
KW  - Symptoms
M3  - doi:10.1037/pha0000051
DO  - 10.1037/pha0000051
ER  -
TY  - JOUR
PMID  - 26652724
ID  - 2015-55483-005
T1  - Exercise and fitness modulate cognitive function in older adults.
JF  - Psychology and Aging
A1  - Chu, Chien-Heng
A1  - Chen, Ai-Guo
A1  - Hung, Tsung-Min
A1  - Wang, Chun-Chih
A1  - Chang, Yu-Kai
VL  - 30
IS  - 4
SP  - 842
EP  - 848
Y1  - 2015
CY  - US
AD  - Chang, Yu-Kai: Graduate Institute of Athletics and Coaching Science, National Taiwan Sport University, No. 250, Wenhua 1st Road, Taoyuan County 333, Guishan Township, Taiwan, yukaichangnew@gmail.com
PB  - American Psychological Association
SN  - 1939-1498(Electronic),0882-7974(Print)
N2  - This study investigated the effects of acute exercise on cognitive function and the modulatory role of fitness in the relationship between exercise and cognition. Forty-six healthy older adults, categorized into higher or lower fitness groups, completed the Stroop test after both 30 min of aerobic exercise and a reading control with a counterbalanced order. Our findings demonstrated that acute exercise leads to general improvements in 2 types of cognitive functions and to specific improvements in executive function. Additionally, older adults with initially higher fitness levels experienced greater beneficial effects from acute exercise. (PsycInfo Database Record (c) 2022 APA, all rights reserved)
KW  - *Aerobic Exercise
KW  - *Aging
KW  - *Cognition
KW  - *Cognitive Ability
KW  - Executive Function
M3  - doi:10.1037/pag0000047
DO  - 10.1037/pag0000047
ER  -
TY  - JOUR
ID  - 2015-19432-001
T1  - Rumination and suppression as mediators of the relationship between dysfunctional beliefs and traumatic stress.
JF  - International Journal of Stress Management
A1  - Turliuc, Maria Nicoleta
A1  - Măirean, Cornelia
A1  - Turliuc, Mihaela Dana
VL  - 22
IS  - 3
SP  - 306
EP  - 322
Y1  - 2015
CY  - US
AD  - Măirean, Cornelia: Faculty of Psychology and Education Sciences, Psychology Department, Alexandru Ioan Cuza University of Iasi, Toma Cozma 3, Iasi, Romania, 700554, amariei.cornelia@yahoo.com
PB  - Educational Publishing Foundation
SN  - 1573-3424(Electronic),1072-5245(Print)
N2  - The purpose of this present research is to investigate the role of dysfunctional beliefs in developing intrusive memories, a hallmark symptom of posttraumatic stress disorder (PTSD). Although dysfunctional beliefs have predicted traumatic stress after various types of traumatic events, the mechanisms through which cognitive distortions influence traumatic distress for persons indirectly exposed to traumatic events remain unclear. The high levels of symptom similarity suggest that established vulnerability factors for PTSD in primary victims may also serve as vulnerability factors for traumatic stress symptoms in indirect victims. Therefore, we hypothesized that cognitive processes of rumination and suppression would operate as mediators between dysfunctional beliefs and traumatic distress. A total of 138 medical staff across 3 hospitals in Romania completed measures of dysfunctional beliefs, responses to intrusion, and secondary traumatic stress. The results emphasized the importance of dysfunctional beliefs as predictors of intrusions. Also, our data indicated that rumination and suppression mediated the effects of dysfunctional beliefs about oneself and about the world when it comes to traumatic stress. These results provide insight into a mechanism through which dysfunctional beliefs may affect posttraumatic stress and may highlight the importance of examining multiple vulnerability factors simultaneously in increasing the understanding of the etiology of PTSD. (PsycInfo Database Record (c) 2022 APA, all rights reserved)
KW  - *Cognitive Processes
KW  - *Stress
KW  - *Symptoms
KW  - *Trauma
KW  - Posttraumatic Stress Disorder
KW  - Rumination (Cognitive Process)
KW  - Thought Suppression
M3  - doi:10.1037/a0039272
DO  - 10.1037/a0039272
ER  -
TY  - JOUR
PMID  - 25133831
ID  - 2014-33529-001
T1  - Narrative as a knowledge translation tool for facilitating impact: Translating physical activity knowledge to disabled people and health professionals.
JF  - Health Psychology
A1  - Smith, Brett
A1  - Tomasone, Jennifer R.
A1  - Latimer-Cheung, Amy E.
A1  - Martin Ginis, Kathleen A.
VL  - 34
IS  - 4
SP  - 303
EP  - 313
Y1  - 2015
CY  - US
AD  - Smith, Brett: School of Sport, Exercise and Health Sciences, Loughborough University, Loughborough, Epinal Way, Loughborough, United Kingdom, LE11 3TU, b.m.smith@lboro.ac.uk
PB  - American Psychological Association
SN  - 1930-7810(Electronic),0278-6133(Print)
N2  - Objective: Theoretically informed by narrative inquiry, this article examines the utility of stories as a possible tool for disseminating synthesized physical activity knowledge to adults with spinal cord injury (SCI) and health care professionals (HCPs) working with this population. It is the first research to systematically examine in this context the use of narratives as a knowledge translation tool. Method: Forty-three participants (15 adults with SCI; 13 peer mentors with SCI; and 15 HCPs) individually listened to an evidence-based story set in a rehabilitation hospital about the process of becoming physically active following SCI. Individual telephone interviews were conducted to examine participants’ perceptions of the story. Qualitative data were analyzed using a thematic analysis. Results: Five themes were inductively identified: (a) effective communication, (b) narrative authenticity, (c) credible messengers, (d) narrative format, and (e) narrative as a form of action. Together, the themes reveal that the story had utility, the various attributes that help explain why this is case, how the utility might be maximized, what the stories could do on and for people, and how the narratives can be used to support behavior change. Conclusions: The article advances knowledge by revealing the value of narrative as a means for disseminating evidence-based information to people with SCI and to HCPs. It also reveals that stories can be used to facilitate dialogue, teach, remind, reassure, and reinvigorate people. This article is a resource for enabling knowledge to be more effectively shared to different audiences and applying what we know in practice to help people live meaningful lives. (PsycInfo Database Record (c) 2020 APA, all rights reserved)
KW  - *Disabilities
KW  - *Health Knowledge
KW  - *Narratives
KW  - *Spinal Cord Injuries
KW  - Physical Activity
KW  - Health Personnel
M3  - doi:10.1037/hea0000113
DO  - 10.1037/hea0000113
ER  -
TY  - JOUR
ID  - 2014-12647-001
T1  - The relationship between reflective rumination and musical ability.
JF  - Psychology of Aesthetics, Creativity, and the Arts
A1  - Jones, Meghan E.
A1  - Roy, Michael M.
A1  - Verkuilen, Jay
VL  - 8
IS  - 2
SP  - 219
EP  - 226
Y1  - 2014
CY  - US
AD  - Roy, Michael M.: Department of Psychology, Elizabethtown College, 1 Alpha Dr., Elizabethtown, PA, US, 17022, roym@etown.edu
PB  - Educational Publishing Foundation
SN  - 1931-390X(Electronic),1931-3896(Print)
N2  - Rumination has primarily been described as maladaptive due to its relation with depression. However, rumination has also been associated with artistic creativity. Higher levels of rumination in musicians may be associated with ability because the repetitive thought style in rumination may mirror the repetitive practice required to succeed as a musician. The current study examined reflective and brooding rumination in relation to depression in musicians and nonmusicians. Results indicated that musicians exhibited higher levels of reflective rumination than nonmusicians and that, within musicians, reflective rumination was related to certain aspects of musical performance. The current findings indicate that having a reflective ruminative thought style is predictive of musical performance. (PsycINFO Database Record (c) 2017 APA, all rights reserved)
KW  - *Creativity
KW  - *Music
KW  - *Musical Ability
KW  - *Reflectiveness
KW  - *Rumination (Cognitive Process)
KW  - Major Depression
M3  - doi:10.1037/a0035634
DO  - 10.1037/a0035634
ER  -
TY  - JOUR
ID  - 2015-54499-002
T1  - Using exercise to fight depression in older adults: A systematic review and meta-analysis.
JF  - GeroPsych: The Journal of Gerontopsychology and Geriatric Psychiatry
A1  - Heinzel, Stephan
A1  - Lawrence, Jimmy B.
A1  - Kallies, Gunnar
A1  - Rapp, Michael A.
A1  - Heissel, Andreas
VL  - 28
IS  - 4
SP  - 149
EP  - 162
Y1  - 2015
CY  - Germany
AD  - Heinzel, Stephan: Social and Preventive Medicine, University of Potsdam, Am Neuen Palais 10, Potsdam, Germany, 14469, stephan.heinzel@uni-potsdam.de
PB  - Hogrefe Publishing
SN  - 1662-971X(Electronic),1662-9647(Print)
N2  - Depression is the most prevalent psychiatric disorder in the general population. Despite a large demand for efficient treatment options, the majority of older depressed adults does not receive adequate treatment: Additional low-threshold treatments are needed for this age group. Over the past two decades, a growing number of randomized controlled trials (RCT) have been conducted, testing the efficacy of physical exercise in the alleviation of depression in older adults. This meta-analysis systematically reviews and evaluates these studies; some subanalyses testing specific effects of different types of exercise and settings are also performed. In order to be included, exercise programs of the RCTs had to fulfill the criteria of exercise according to the American College of Sports Medicine, including a sample mean age of 60 or above and an increased level of depressive symptoms. Eighteen trials with 1,063 participants fulfilled our inclusion criteria. A comparison of the posttreatment depression scores between the exercise and control groups revealed a moderate effect size in favor of the exercise groups (standardized mean difference (SMD) of –0.68, p < .001). The effect was comparable to the results achieved when only the eleven trials with low risk of bias were included (SMD = –0.63, p < .001). The subanalyses showed significant effects for all types of exercise and for supervised interventions. The results of this meta-analysis suggest that physical exercise may serve as a feasible, additional intervention to fight depression in older adults. However, because of small sample sizes of the majority of individual trials and high statistical heterogeneity, results must be interpreted carefully. (PsycINFO Database Record (c) 2016 APA, all rights reserved)
KW  - *Aging
KW  - *Exercise
KW  - Major Depression
M3  - doi:10.1024/1662-9647/a000133
DO  - 10.1024/1662-9647/a000133
ER  -
TY  - JOUR
ID  - 2015-54499-003
T1  - Feasibility of an exercise program for older depressive inpatients: A pilot study.
JF  - GeroPsych: The Journal of Gerontopsychology and Geriatric Psychiatry
A1  - Heissel, Andreas
A1  - Vesterling, Anou
A1  - White, Stephanie A.
A1  - Kallies, Gunnar
A1  - Behr, Diana
A1  - Arafat, Ayman M.
A1  - Reischies, Friedel M.
A1  - Heinzel, Stephan
A1  - Budde, Henning
VL  - 28
IS  - 4
SP  - 163
EP  - 171
Y1  - 2015
CY  - Germany
AD  - Heissel, Andreas: Social and Preventive Medicine, University of Potsdam, Am Neuen Palais 10, Potsdam, Germany, 14469, andreas.heissel@uni-potsdam.de
PB  - Hogrefe Publishing
SN  - 1662-971X(Electronic),1662-9647(Print)
N2  - Twelve older inpatients (M age = 66.8) with Major Depressive Disorder (MDD) participated in this controlled pilot trial either in a physical exercise group (PEG; n = 6; aerobic, strength, and coordination exercises) or an active control group (ACG; n = 6; relaxation exercises) twice a week for four weeks. While depressive symptoms decreased in both groups, reduction of symptoms was significantly larger in the PEG. However, the PEG had higher BDI scores compared to the ACG at pretest. Neurocognitive functioning and brain-derived neurotrophic factor (BDNF) concentration did not change significantly. A four-week exercise program may be a feasible adjunct therapy in older MDD patients but the efficacy of the program needs to be proven with larger samples. (PsycINFO Database Record (c) 2016 APA, all rights reserved)
KW  - *Exercise
KW  - *Major Depression
KW  - Brain Derived Neurotrophic Factor
M3  - doi:10.1024/1662-9647/a000134
DO  - 10.1024/1662-9647/a000134
ER  -
TY  - JOUR
PMID  - 26322787
ID  - 2015-39660-001
T1  - Effects of aerobic training, resistance training, or both on psychological health in adolescents with obesity: The HEARTY randomized controlled trial.
JF  - Journal of Consulting and Clinical Psychology
A1  - Goldfield, Gary S.
A1  - Kenny, Glen P.
A1  - Alberga, Angela S.
A1  - Prud'homme, Denis
A1  - Hadjiyannakis, Stasia
A1  - Gougeon, Réjeanne
A1  - Phillips, Penny
A1  - Tulloch, Heather
A1  - Malcolm, Janine
A1  - Doucette, Steve
A1  - Wells, George A.
A1  - Ma, Jinhui
A1  - Cameron, Jameason D.
A1  - Sigal, Ronald J.
VL  - 83
IS  - 6
SP  - 1123
EP  - 1135
Y1  - 2015
CY  - US
AD  - Goldfield, Gary S.: Children’s Hospital of Eastern Ontario Research Institute, Healthy Active Living and Obesity (HALO), 401 Smyth Road, Ottawa, ON, Canada, K1H 8L1, ggoldfield@cheo.on.ca
PB  - American Psychological Association
SN  - 1939-2117(Electronic),0022-006X(Print)
N2  - Objective: To determine the effects of aerobic training, resistance training, and combined training on mood, body image, and self-esteem in adolescents with obesity. Method: After a 4-week prerandomization treatment, 304 postpubertal adolescents (91 males, 213 females) with obesity ages 14–18 years were randomized to 1 of 4 groups for 22 weeks: aerobic training (n = 75), resistance training (n = 78), combined aerobic and resistance training (n = 75), or nonexercising control (n = 76). All participants received dietary counseling, with a daily energy deficit of 250 kcal. Mood was measured using the Brunel Mood Scale. Body image was assessed using the Multiple Body Self-Relations Questionnaire, and physical self-perceptions and global self-esteem were measured using the Harter Physical Self-Perceptions Questionnaire. Results: Median adherence was 62%, 56%, and 64% in aerobic, resistance, and combined training, respectively. Resistance and combined training produced greater improvements than control on vigor, and resistance training reduced depressive symptoms. All groups improved on body image and physical self-perceptions, but combined showed greater increases than control on perceived physical conditioning, while only resistance training showed greater increases than controls on global self-esteem. Both combined and resistance training demonstrated greater increases in perceived strength than control. Psychological benefits were more related to better adherence and reductions in body fat than changes in strength or fitness. Conclusion: Resistance training, alone or in combination with aerobic training, may provide psychological benefits in adolescents with overweight or obesity, and therefore could be an alternative to aerobic training for some individuals in the biological and psychological management of adolescent obesity. (PsycINFO Database Record (c) 2017 APA, all rights reserved)
KW  - *Aerobic Exercise
KW  - *Emotional States
KW  - *Obesity
KW  - *Resistance
KW  - *Self-Esteem
KW  - Adolescent Development
KW  - Body Image
KW  - Training
M3  - doi:10.1037/ccp0000038
DO  - 10.1037/ccp0000038
ER  -
TY  - JOUR
PMID  - 24660791
ID  - 2014-10112-001
T1  - The benefits of staying active in old age: Physical activity counteracts the negative influence of PICALM, BIN1, and CLU risk alleles on episodic memory functioning.
JF  - Psychology and Aging
A1  - Ferencz, Beata
A1  - Laukka, Erika J.
A1  - Welmer, Anna-Karin
A1  - Kalpouzos, Grégoria
A1  - Angleman, Sara
A1  - Keller, Lina
A1  - Graff, Caroline
A1  - Lövdén, Martin
A1  - Bäckman, Lars
VL  - 29
IS  - 2
SP  - 440
EP  - 449
Y1  - 2014
CY  - US
AD  - Ferencz, Beata: Aging Research Center, Gävlegatan 16, Stockholm, Sweden, 11330, beata.ferencz@ki.se
PB  - American Psychological Association
SN  - 1939-1498(Electronic),0882-7974(Print)
N2  - PICALM, BIN1, CLU, and APOE are top candidate genes for Alzheimer’s disease, and they influence episodic memory performance in old age. Physical activity, however, has been shown to protect against age-related decline and counteract genetic influences on cognition. The aims of this study were to assess whether (a) a genetic risk constellation of PICALM, BIN1, and CLU polymorphisms influences cognitive performance in old age; and (b) if physical activity moderates this effect. Data from the SNAC-K population-based study were used, including 2,480 individuals (age range = 60 to 100 years) free of dementia at baseline and at 3- to 6-year follow-ups. Tasks assessing episodic memory, perceptual speed, knowledge, and verbal fluency were administered. Physical activity was measured using self-reports. Individuals who had engaged in frequent health- or fitness-enhancing activities within the past year were compared with those who were inactive. Genetic risk scores were computed based on an integration of risk alleles for PICALM (rs3851179 G allele, rs541458 T allele), BIN1 (rs744373 G allele), and CLU (rs11136000 T allele). High genetic risk was associated with reduced episodic memory performance, controlling for age, education, vascular risk factors, chronic diseases, activities of daily living, and APOE gene status. Critically, physical activity attenuated the effects of genetic risk on episodic memory. Our findings suggest that participants with high genetic risk who maintain a physically active lifestyle show selective benefits in episodic memory performance. (PsycInfo Database Record (c) 2022 APA, all rights reserved)
KW  - *Aging
KW  - *Cognitive Ability
KW  - *Episodic Memory
KW  - *Genetics
KW  - *Risk Factors
KW  - At Risk Populations
KW  - Physical Activity
KW  - Older Adulthood
M3  - doi:10.1037/a0035465
DO  - 10.1037/a0035465
ER  -
TY  - JOUR
ID  - 2014-43042-001
T1  - Multiple minority stressors and psychological distress among sexual minority women: The roles of rumination and maladaptive coping.
JF  - Psychology of Sexual Orientation and Gender Diversity
A1  - Szymanski, Dawn M.
A1  - Dunn, Trevor L.
A1  - Ikizler, Ayse S.
VL  - 1
IS  - 4
SP  - 412
EP  - 421
Y1  - 2014
CY  - US
AD  - Szymanski, Dawn M.: Department of Psychology, University of Tennessee, Knoxville, TN, US, 37996-0900, dawnszymanski@msn.com
PB  - Educational Publishing Foundation
SN  - 2329-0390(Electronic),2329-0382(Print)
N2  - Using Meyer’s (2003) minority stress and Hatzenbuehler’s (2009) psychological mediation models as theoretical frameworks, this study examined the relationships between external and internalized heterosexism and sexism and psychological distress beyond that which is accounted for by perceived general stress among 761 sexual minority women in the United States. The study also explored the potential mediating roles of rumination and maladaptive coping within these links. Findings suggest that heterosexist events, sexist events, internalized heterosexism, and internalized sexism are all unique predictors of psychological distress. In addition, rumination, coping with multiple minority stressors via detachment, and coping with multiple minority stressors via internalization mediated the external sexism–psychological distress link, the internalized heterosexism–psychological distress link, and the internalized sexism–psychological distress link. Coping with multiple minority stressors via detachment also mediated the external heterosexism–distress link. The variables in this model accounted for 62% of the variance in psychological distress scores. Future research and clinical implications are discussed. (PsycINFO Database Record (c) 2019 APA, all rights reserved)
KW  - *Coping Behavior
KW  - *Discrimination
KW  - *Distress
KW  - *Homosexuality (Attitudes Toward)
KW  - *Rumination (Cognitive Process)
KW  - Human Females
KW  - Sexism
KW  - Sexual Minority Groups
M3  - doi:10.1037/sgd0000066
DO  - 10.1037/sgd0000066
ER  -
TY  - JOUR
ID  - 2014-41542-001
T1  - The influence of acute intense exercise on exogenous spatial attention depends on physical fitness level.
JF  - Experimental Psychology
A1  - Llorens, Francesc
A1  - Sanabria, Daniel
A1  - Huertas, Florentino
VL  - 62
IS  - 1
SP  - 20
EP  - 29
Y1  - 2015
CY  - Germany
AD  - Llorens, Francesc: Departamento de Gestión y Ciencias Aplicadas a la Actividad Física Universidad Católica de Valencia, C/Virgen de la Soledad, s/n. Torrent, Valencia, Spain, 46900, franllorensm@gmail.com
PB  - Hogrefe Publishing
SN  - 2190-5142(Electronic),1618-3169(Print)
N2  - We investigated the effect of a previous bout of intense exercise on exogenous spatial attention. In Experiment 1, a group of participants performed an exogenous spatial task at rest (without prior effort), immediately after intense exercise, and after recovering from an intense exercise. The analyses revealed that the typical “facilitation effect” (i.e., faster reaction times on cued than on uncued trials) immediately after exercise was positively correlated with participants’ fitness level. In Experiment 2, a high-fit and a low-fit group performed the same task at rest (without prior effort) and immediately after an intense exercise. Results revealed that, after the bout of exercise, only low-fit participants showed reduced attentional effects compared to the rest condition. We argue that the normal functioning of exogenous attention was influenced by intense effort, affecting low-fit participants to a larger extent than to high-fit participants. As a consequence, target processing was prioritized over irrelevant stimuli. (PsycINFO Database Record (c) 2016 APA, all rights reserved)
KW  - *Attention
KW  - *Exercise
KW  - *Physical Fitness
KW  - Spatial Perception
M3  - doi:10.1027/1618-3169/a000270
DO  - 10.1027/1618-3169/a000270
ER  -
TY  - JOUR
PMID  - 25602362
ID  - 2015-01000-001
T1  - Self-efficacy and outcome expectations in cardiac rehabilitation: Associations with women’s physical activity.
JF  - Rehabilitation Psychology
A1  - Blanchard, Christopher
A1  - Arthur, Heather M.
A1  - Gunn, Elizabeth
VL  - 60
IS  - 1
SP  - 59
EP  - 66
Y1  - 2015
CY  - US
AD  - Blanchard, Christopher: Department of Medicine, Dalhousie University, 5790 University Avenue, Halifax, NS, Canada, B3H 1V7, chris.blanchard@cdha.nshealth.ca
PB  - American Psychological Association
SN  - 1939-1544(Electronic),0090-5550(Print)
N2  - Objective: Little is known regarding the social–cognitive correlates of physical activity (PA) during and after cardiac rehabilitation (CR) in a female sample. The objective of the current study was to identify distinct trajectories for task self-efficacy, barrier self-efficacy, and outcome expectations and examine their association with PA. Method: A total of 203 women with cardiovascular disease completed a survey that included the self-efficacy, outcome-expectation, and PA measures at the beginning and end of CR, and 6 and 12 months after completing CR. Results: Latent class growth analyses showed that multiple trajectories existed for task self-efficacy, barrier self-efficacy, and outcome expectations. Dual trajectory analyses showed that women in less favorable task self-efficacy, barrier self-efficacy, and outcome-expectation trajectories had a greater probability of being in an inactive PA trajectory. Conclusion/Implications: Women in trajectories with higher task and barrier self-efficacy and outcome expectations are more likely to be active, whereas the opposite is true for women with lower efficacy and outcome expectancies. As such, it is critical that health-care practitioners incorporate strategies into their CR programs or professional practice after CR to increase women’s confidence in engaging in PA, overcome barriers to engage in PA, and promote positive outcomes related to PA to increase their PA levels. (PsycINFO Database Record (c) 2016 APA, all rights reserved)
KW  - *Expectations
KW  - *Physical Activity
KW  - *Rehabilitation
KW  - *Self-Efficacy
KW  - Cardiovascular Disorders
KW  - Exercise
KW  - Human Females
M3  - doi:10.1037/rep0000024
DO  - 10.1037/rep0000024
ER  -
TY  - JOUR
PMID  - 26147861
ID  - 2015-29373-001
T1  - State rumination enhances elaborative processing of negative material as evidenced by the late positive potential.
JF  - Emotion
A1  - Lewis, Kimberly L.
A1  - Taubitz, Lauren E.
A1  - Duke, Michael W.
A1  - Steuer, Elizabeth L.
A1  - Larson, Christine L.
VL  - 15
IS  - 6
SP  - 687
EP  - 693
Y1  - 2015
CY  - US
AD  - Larson, Christine L.: University of Wisconsin–Milwaukee, Department of Psychology, 2441 East Hartford Avenue, Milwaukee, WI, US, 53201, larsoncl@uwm.edu
PB  - American Psychological Association
SN  - 1931-1516(Electronic),1528-3542(Print)
N2  - Rumination has been shown to increase negative affect and is highly associated with increased duration of depressive episodes. Previous research has shown that enhanced elaborative processing of negative stimuli is often associated with depression and trait rumination. We hypothesized that engaging in rumination would result in sustained elaborative processing of negative information, as measured by late positive potential (LPP) asymmetry, regardless of depression. Participants were experimentally induced to engage in ruminative- or distraction-oriented thoughts and subsequently viewed negative, positive, and neutral images. Our results showed a very specific right-dominant frontal and parietal LPP to negative, but not neutral or positive, pictures in the rumination condition only that was not correlated with any measures of trait rumination or depression symptoms. This suggests that state rumination alone may lead to an enhanced, sustained processing of negative material that is typically associated with depression. (PsycINFO Database Record (c) 2016 APA, all rights reserved)
KW  - *Emotions
KW  - *Evoked Potentials
KW  - *Rumination (Cognitive Process)
KW  - Distraction
M3  - doi:10.1037/emo0000095
DO  - 10.1037/emo0000095
ER  -
TY  - JOUR
PMID  - 25775232
ID  - 2015-11721-001
T1  - Trait susceptibility to worry modulates the effects of cognitive load on cognitive control: An ERP study.
JF  - Emotion
A1  - Owens, Max
A1  - Derakshan, Nazanin
A1  - Richards, Anne
VL  - 15
IS  - 5
SP  - 544
EP  - 549
Y1  - 2015
CY  - US
AD  - Derakshan, Nazanin: Affective and Cognitive Control Lab, Department of Psychological Sciences, Birkbeck University of London, Malet Street, London, United Kingdom, WC1E 7HX, n.derakhshan@bbk.ac.uk
PB  - American Psychological Association
SN  - 1931-1516(Electronic),1528-3542(Print)
N2  - According to the predictions of attentional control theory (ACT) of anxiety (Eysenck, Derakshan, Santos, & Calvo, 2007), worry is a central feature of anxiety that interferes with the ability to inhibit distracting information necessary for successful task performance. However, it is unclear how such cognitive control deficits are modulated by task demands and by the emotionality of the distractors. A sample of 31 participants (25 female) completed a novel flanker task with emotional and neutral distractors under low- and high-cognitive-load conditions. The negative-going N2 event-related potential was measured to index participants’ level of top-down resource allocation in the inhibition of distractors under high- and low-load conditions. Results showed N2 amplitudes were larger under high- compared with low-load conditions. In addition, under high but not low load, trait worry was associated with greater N2 amplitudes. Our findings support ACT predictions that trait worry adversely affects goal-directed behavior, and is associated with greater recruitment of cognitive resources to inhibit the impact of distracting information under conditions in which cognitive resources are taxed. (PsycINFO Database Record (c) 2016 APA, all rights reserved)
KW  - *Anxiety
KW  - *Cognitive Processes
KW  - *Distraction
KW  - *Human Channel Capacity
KW  - Cognitive Control
M3  - doi:10.1037/emo0000052
DO  - 10.1037/emo0000052
ER  -
TY  - JOUR
PMID  - 23668847
ID  - 2013-16580-001
T1  - Physical activity as a mediator linking neighborhood environmental supports and obesity in African Americans in the path trial.
JF  - Health Psychology
A1  - Siceloff, E. Rebekah
A1  - Coulon, Sandra M.
A1  - Wilson, Dawn K.
VL  - 33
IS  - 5
SP  - 481
EP  - 489
Y1  - 2014
CY  - US
AD  - Siceloff, E. Rebekah: Department of Psychology, Barnwell College, University of South Carolina, Columbia, SC, US, 29208, sicelofe@mailbox.sc.edu
PB  - American Psychological Association
SN  - 1930-7810(Electronic),0278-6133(Print)
N2  - Objective: African Americans have the highest rates of obesity in the United States. Engaging in recommended levels of physical activity (PA) reduces risk for obesity. Social and environmental supports for PA may be important to increase PA. This study hypothesized that PA would mediate the effects of neighborhood and social supports for PA on body mass index (BMI). Method: Baseline data were collected from 434 underserved African American adults in the Positive Action for Today’s Health (PATH) trial. Features of the neighborhood environment (i.e., infrastructure for walking, access to services, and crime) and peer social support were measured with validated surveys. Moderate-to-vigorous PA (MVPA) was assessed based on 7-day accelerometry estimates (in minutes per day), and self-reported walking and exercise were obtained using the Four-Week Physical Activity History questionnaire. Results: The sample was predominantly female (63%) and obese (MBMI = 30.88 kg/m2, SD = 8.43). Neither crime nor social support was significantly associated with either PA or BMI; thus, they were excluded from the final models. Infrastructure for walking predicted MVPA (B = 4.06, p = .01) and self-reported walking (B = 7.39, p = .03). A positive association between access to services and MVPA approached significance (B = 2.27, p = .06). MVPA (B = −0.07, p < .001) and self-reported walking (B = −0.02, p = .01) predicted BMI, but only MVPA mediated the effect of infrastructure for walking on BMI (B = −0.03, p = .04). No significant direct or indirect effects of predictors were found for self-reported exercise. Conclusion: Findings suggest that MVPA is a mediator linking infrastructure for walking and BMI in underserved communities. (PsycInfo Database Record (c) 2024 APA, all rights reserved)
KW  - *Neighborhoods
KW  - *Obesity
KW  - *Physical Activity
KW  - *Social Environments
KW  - *Black People
KW  - Body Mass Index
KW  - Exercise
KW  - Walking
M3  - doi:10.1037/a0032758
DO  - 10.1037/a0032758
ER  -
TY  - JOUR
PMID  - 26280838
ID  - 2015-37985-001
T1  - Daily physical activity and life satisfaction across adulthood.
JF  - Developmental Psychology
A1  - Maher, Jaclyn P.
A1  - Pincus, Aaron L.
A1  - Ram, Nilam
A1  - Conroy, David E.
VL  - 51
IS  - 10
SP  - 1407
EP  - 1419
Y1  - 2015
CY  - US
AD  - Maher, Jaclyn P.: University of Southern California, 2001 North Soto Street, 3rd Floor, 312-04, Los Angeles, CA, US, 90032, jmaher@usc.edu
PB  - American Psychological Association
SN  - 1939-0599(Electronic),0012-1649(Print)
N2  - Physical activity is considered a valuable tool for enhancing life satisfaction. However, the processes linking these constructs likely differ across the adult life span. In older adults the association between physical activity and life satisfaction appears to involve usual levels of physical activity (i.e., a between-person association driven by differences between more and less active people). In younger adults the association has consistently been based on day-to-day physical activity (i.e., a within-person association driven by differences between more and less active days). To resolve this inconsistency, a daily diary study was conducted with a life span sample of community-dwelling adults (age 18–89 years; N = 150) over three 21-day measurement bursts. Usual physical activity was positively associated with life satisfaction in middle and older adulthood; however, this association was not present in young adulthood. When present, this between-person association was mediated by physical and mental health. A within-person association between physical activity and life satisfaction was also present (and did not differ across age). Generally, on days when people were more physically active then was typical for them, they experienced greater life satisfaction. Age differences in life satisfaction followed a cubic trajectory: lower during emerging adulthood, higher during midlife, and lower during older adulthood. This study adds to accumulating evidence that daily fluctuations in physical activity have important implications for well-being regardless of age, and clarifies developmental differences in life satisfaction dynamics that can inform strategies for enhancing life satisfaction. (PsycInfo Database Record (c) 2020 APA, all rights reserved)
KW  - *Adult Development
KW  - *Age Differences
KW  - *Exercise
KW  - *Life Satisfaction
KW  - Life Span
KW  - Well Being
M3  - doi:10.1037/dev0000037
DO  - 10.1037/dev0000037
ER  -
TY  - JOUR
PMID  - 26214074
ID  - 2015-33087-001
T1  - Understanding action control of parental support behavior for child physical activity.
JF  - Health Psychology
A1  - Rhodes, Ryan E.
A1  - Spence, John C.
A1  - Berry, Tanya
A1  - Deshpande, Sameer
A1  - Faulkner, Guy
A1  - Latimer-Cheung, Amy E.
A1  - O'Reilly, Norman
A1  - Tremblay, Mark S.
VL  - 35
IS  - 2
SP  - 131
EP  - 140
Y1  - 2016
CY  - US
AD  - Rhodes, Ryan E.: Behavioural Medicine Laboratory, Faculty of Education, University of Victoria, P.O. Box 3010 STN CSC, Victoria, BC, Canada, Victoria, rhodes@uvic.ca
PB  - American Psychological Association
SN  - 1930-7810(Electronic),0278-6133(Print)
N2  - Objective: Parental support is the critical family-level variable linked to child physical activity (PA), yet the antecedents of support are poorly understood, and its relationship with intention is modest. The purpose of this study was to apply a framework designed to evaluate the intention–behavior gap, known as multiprocess action control (M-PAC), to understand parental support for regular child PA. Method: Mothers (N = 1,253) with children 5–12 years of age completed measures of attitudes, perceived control over support, behavioral regulation tactics (e.g., planning, self-monitoring), and intention to support. Over half (58%) reported on subsequent support behaviors 6 months later. Results: Three intention–behavior profiles emerged: (a) nonintenders (26.4%; n = 331), (b) unsuccessful intenders (36.6%; n = 458), and (c) successful intenders (33%; n = 414). Congruent with M-PAC, a discriminant function analysis showed that affective attitude about support (r = .18), perceived behavioral control over support (r = .55), and behavioral regulation (r = .55) distinguished between all 3 intention–behavior profiles. A disaggregated analysis of specific behavioral regulation tactics showed that most distinguished all 3 profiles, yet planning, information seeking, and monitoring were the critical correlates of the discriminant function. Conclusion: The majority of mothers had positive intentions to support regular child PA, yet over half failed to enact this support. Difficulty of intention translating into support behavior arises from compromised control over support, self-regulation skills, and perceptions that the support experience is unenjoyable. Interventions aimed at strengthening these factors are recommended to improve parental support action control. (PsycInfo Database Record (c) 2021 APA, all rights reserved)
KW  - *Intention
KW  - *Parental Attitudes
KW  - *Parents
KW  - *Physical Activity
KW  - *Social Support
KW  - Perceived Control
M3  - doi:10.1037/hea0000233
DO  - 10.1037/hea0000233
ER  -
TY  - JOUR
PMID  - 26651464
ID  - 2015-56045-004
T1  - A pilot randomized, controlled trial of an active video game physical activity intervention.
JF  - Health Psychology
A1  - Peng, Wei
A1  - Pfeiffer, Karin A.
A1  - Winn, Brian
A1  - Lin, Jih-Hsuan
A1  - Suton, Darijan
VL  - 34
IS  - Suppl
SP  - 1229
EP  - 1239
Y1  - 2015
CY  - US
AD  - Peng, Wei: Department of Media and Information, Michigan State University, 409 Comm Arts Building, East Lansing, MI, US, 48824, pengwei@msu.edu
PB  - American Psychological Association
SN  - 1930-7810(Electronic),0278-6133(Print)
N2  - Objective: Active video games (AVGs) transform the sedentary screen time of video gaming into active screen time and have great potential to serve as a “gateway” tool to a more active lifestyle for the least active individuals. This pilot randomized trial was conducted to explore the potential of theory-guided active video games in increasing moderate-to-vigorous physical activity (MVPA) among young adults. Method: In this pilot 4-week intervention, participants were randomly assigned to 1 of the following groups: an AVG group with all the self determination theory (SDT)–based game features turned off, an AVG group with all the SDT-based game features turned on, a passive gameplay group with all the SDT-based game features turned on, and a control group. Physical activity was measured using ActiGraph GT3X accelerometers. Other outcomes included attendance and perceived need satisfaction of autonomy, competence and relatedness. Results: It was found that playing the self-determination theory supported AVG resulted in greater MVPA compared with the control group immediately postintervention. The AVG with the theory-supported features also resulted in greater attendance and psychological need satisfaction than the non–theory-supported one. Conclusion: An AVG designed with motivation theory informed features positively impacted attendance and MVPA immediately postintervention, suggesting that including AVG features guided with motivation theory may be a method of addressing common problems with adherence and increasing effectiveness of active gaming. (PsycInfo Database Record (c) 2020 APA, all rights reserved)
KW  - *Computer Games
KW  - *Exercise
KW  - *Intervention
KW  - *Theories
KW  - *Sedentary Behavior
KW  - Motivation
M3  - doi:10.1037/hea0000302
DO  - 10.1037/hea0000302
ER  -
TY  - JOUR
PMID  - 26651468
ID  - 2015-56045-008
T1  - Temporal dynamics of physical activity and affect in depressed and nondepressed individuals.
JF  - Health Psychology
A1  - Stavrakakis, Nikolaos
A1  - Booij, Sanne H.
A1  - Roest, Annelieke M.
A1  - de Jonge, Peter
A1  - Oldehinkel, Albertine J.
A1  - Bos, Elisabeth H.
VL  - 34
IS  - Suppl
SP  - 1268
EP  - 1277
Y1  - 2015
CY  - US
AD  - Booij, Sanne H.: University Medical Center Groningen (UMCG), Department of Psychiatry, Interdisciplinary Center Psychopathology and Emotion regulation (ICPE), University of Groningen, CC72, P.O. Box 30.001, Groningen, Netherlands, 9700 RB, s.h.booij@umcg.nl
PB  - American Psychological Association
SN  - 1930-7810(Electronic),0278-6133(Print)
N2  - Objective: The association between physical activity and affect found in longitudinal observational studies is generally small to moderate. It is unknown how this association generalizes to individuals. The aim of the present study was to investigate interindividual differences in the bidirectional dynamic relationship between physical activity and affect, in depressed and nondepressed individuals, using time-series analysis. Method: A pair-matched sample of 10 depressed and 10 nondepressed participants (mean age = 36.6, SD = 8.9, 30% males) wore accelerometers and completed electronic questionnaires 3 times a day for 30 days. Physical activity was operationalized as the total energy expenditure (EE) per day segment (i.e., 6 hr). The multivariate time series (T = 90) of every individual were analyzed using vector autoregressive modeling (VAR), with the aim to assess direct as well as lagged (i.e., over 1 day) effects of EE on positive and negative affect, and vice versa. Results: Large interindividual differences in the strength, direction and temporal aspects of the relationship between physical activity and positive and negative affect were observed. An exception was the direct (but not the lagged) effect of physical activity on positive affect, which was positive in nearly all individuals. Conclusion: This study showed that the association between physical activity and affect varied considerably across individuals. Thus, while at the group level the effect of physical activity on affect may be small, in some individuals the effect may be clinically relevant. (PsycInfo Database Record (c) 2020 APA, all rights reserved)
KW  - *Major Depression
KW  - *Monitoring
KW  - *Physical Activity
KW  - *Time Series
KW  - Individual Differences
M3  - doi:10.1037/hea0000303
DO  - 10.1037/hea0000303
ER  -
TY  - JOUR
PMID  - 26651471
ID  - 2015-56045-011
T1  - Internet-based physical activity intervention for women with a family history of breast cancer.
JF  - Health Psychology
A1  - Hartman, Sheri J.
A1  - Dunsiger, Shira I.
A1  - Marinac, Catherine R.
A1  - Marcus, Bess H.
A1  - Rosen, Rochelle K.
A1  - Gans, Kim M.
VL  - 34
IS  - Suppl
SP  - 1296
EP  - 1304
Y1  - 2015
CY  - US
AD  - Hartman, Sheri J.: Department of Family Medicine and Public Health and Moores Cancer Center, University of California, San Diego, 3855 Health Science Drive, La Jolla, CA, US, 92093-0901, sjhartman@ucsd.edu
PB  - American Psychological Association
SN  - 1930-7810(Electronic),0278-6133(Print)
N2  - Objective: Physical inactivity is a modifiable risk factor for breast cancer. Physical activity interventions that can be delivered through the Internet have the potential to increase participant reach. The efficacy of an Internet-based physical activity intervention was tested in a sample of women at an elevated risk for breast cancer. Method: A total of 55 women with at least 1 first-degree relative with breast cancer (but no personal history of breast cancer) were randomized to a 3-month theoretically grounded Internet-based physical activity intervention or an active control arm. Minutes of moderate to vigorous physical activity, psychosocial mediators of physical activity adoption and maintenance, as well as worry and perceived risk of developing breast cancer were assessed at baseline, 3-month, and 5-month follow up. Results: Participants were on average 46.2 (SD = 11.4) years old with a body mass index of 27.3 (SD = 4.8) kg/m2. The intervention arm significantly increased minutes of moderate to vigorous physical activity compared to the active control arm at 3 months (213 vs. 129 min/week) and 5 months (208 vs. 119 min/week; both ps < .001). Regression models indicated that participants in the intervention had significantly higher self-efficacy for physical activity at 3 months (p < .01) and borderline significantly higher self-efficacy at 5 months (p = .05). Baseline breast cancer worry and perceived risk were not associated with physical activity. Conclusion: Findings from this study suggest that an Internet-based physical activity intervention may substantially increase physical activity in women with a family history of breast cancer. (PsycINFO Database Record (c) 2016 APA, all rights reserved)
KW  - *Breast Neoplasms
KW  - *Internet
KW  - *Intervention
KW  - *Physical Activity
KW  - *Family History
KW  - Human Females
M3  - doi:10.1037/hea0000307
DO  - 10.1037/hea0000307
ER  -
TY  - JOUR
PMID  - 23668848
ID  - 2013-16578-001
T1  - Does physical activity change over 24 months in persons with relapsing–remitting multiple sclerosis?
JF  - Health Psychology
A1  - Motl, Robert W.
A1  - Mullen, Sean
A1  - Suh, Yoojin
A1  - McAuley, Edward
VL  - 33
IS  - 4
SP  - 326
EP  - 331
Y1  - 2014
CY  - US
AD  - Motl, Robert W.: University of Illinois at Urbana-Champaign, Department of Kinesiology and Community Health, 233 Freer Hall, 906 South Goodwin Avenue, Urbana, IL, US, 61801, robmotl@illinois.edu
PB  - American Psychological Association
SN  - 1930-7810(Electronic),0278-6133(Print)
N2  - Objective: There is strong evidence for prevalent physical inactivity among persons with multiple sclerosis (MS). By comparison, very little is known about natural occurring change in physical activity over time. Such inquiry is important for identifying the rate, patterns, and predictors of change for the design and delivery of behavioral interventions in this population. The present study conducted latent growth modeling (LGM) and latent class growth analysis (LCGA) for understanding the rate, patterns, and predictors of change in physical activity over a 24-month period among persons with MS. Methods: On three occasions each separated by 12 months, persons (n = 269) with relapsing-remitting MS (RRMS) completed a battery of questionnaires that included assessment of physical activity behavior. Data were analyzed using Mplus 3.0. Results: The LGM indicated that a linear model provided a good fit to the data (χ2 = 3.94, p = .05, CFI = .987, SRMR = .025), but the slope (Ms = 0.8) was nonsignificant (p > .05) and indicated no change in physical activity over time. LCGA identified a 2-class solution, and, based on the Lo-Mendell-Rubin likelihood ratio test, this model fit the data better than the 1-class solution. The 2-class solution consisted of low-active (∼80%) and high-active (∼20%) persons, but there was no change in physical activity over time per group. Sex and disability, but not age and disease duration, were predictors of being in the low active class. Conclusions: There was prevalent physical inactivity, but little interindividual and intraindividual change over 24 months in this cohort of persons with RRMS. Such results identify the importance of behavior interventions, perhaps early in the disease process wherein physical inactivity originates. (PsycINFO Database Record (c) 2016 APA, all rights reserved)
KW  - *Multiple Sclerosis
KW  - *Physical Activity
KW  - *Relapse (Disorders)
KW  - Walking
M3  - doi:10.1037/a0032700
DO  - 10.1037/a0032700
ER  -
TY  - JOUR
ID  - 2014-33761-001
T1  - Exploratory bifactor analysis in sport, exercise, and performance psychology: A substantive-methodological synergy.
JF  - Sport, Exercise, and Performance Psychology
A1  - Myers, Nicholas D.
A1  - Martin, Jeffrey J.
A1  - Ntoumanis, Nikos
A1  - Celimli, Seniz
A1  - Bartholomew, Kimberley J.
VL  - 3
IS  - 4
SP  - 258
EP  - 272
Y1  - 2014
CY  - US
AD  - Myers, Nicholas D.: Department of Educational and Psychological Studies, University of Miami, Merrick Building 311E, Coral Gables, FL, US, 33124-2040, nmyers@miami.edu
PB  - Educational Publishing Foundation
SN  - 2157-3913(Electronic),2157-3905(Print)
N2  - The first purpose of this study was to provide a brief and general case for the possible utility of the bifactor model in sport, exercise, and performance (SEP) psychology. The second purpose of this study was to demonstrate how exploratory and confirmatory forms of the bifactor model may be compared with each other and with more commonly used factor models in SEP psychology within a substantive-methodological synergy format. The substantive focus was the consideration of the bifactor model for the Psychological Need Thwarting Scale. The methodological focus was the bifactor model, which has a general factor, group factors, and a pattern matrix with a bifactor structure. The synergy was a demonstration of how exploratory and confirmatory bifactor analysis may be compared with each other and with more commonly used and more restrictive analyses (e.g., correlated first-order factor analysis, a second-order factor analysis), by reanalyzing existing data. A four-factor exploratory bifactor analysis on Psychological Need Thwarting Scale data produced an approximate bifactor structure that may offer a viable conceptualization for future research in this area. More broadly, when the underlying measurement theory is consistent with (a) a conceptually broad general factor, as well as (b) conceptually narrower group factors, there may be utility in comparing bifactor analysis to more commonly used and more restrictive factor analyses in SEP psychology. (PsycInfo Database Record (c) 2022 APA, all rights reserved)
KW  - *Measurement
KW  - *Models
KW  - *Psychological Needs
KW  - *Sport Psychology
KW  - Exercise
KW  - Performance
KW  - Sports
M3  - doi:10.1037/spy0000015
DO  - 10.1037/spy0000015
ER  -
TY  - JOUR
PMID  - 25642840
ID  - 2015-03936-001
T1  - Antecedents and mediators of physical activity in endometrial cancer survivors: Increasing physical activity through steps to health.
JF  - Health Psychology
A1  - Cox, Matthew
A1  - Carmack, Cindy
A1  - Hughes, Daniel
A1  - Baum, George
A1  - Brown, Jubilee
A1  - Jhingran, Anuja
A1  - Lu, Karen
A1  - Basen-Engquist, Karen
VL  - 34
IS  - 10
SP  - 1022
EP  - 1032
Y1  - 2015
CY  - US
AD  - Cox, Matthew: Unit 1330 PO Box 301439, Houston, TX, US, 77030, mcox1@mdanderson.org
PB  - American Psychological Association
SN  - 1930-7810(Electronic),0278-6133(Print)
N2  - Objective: Research has shown that physical activity (PA) has a positive effect on cancer survivors, including improving quality of life, improving physical fitness, and decreasing risk for cancer recurrence in some cancer types. Theory-based intervention approaches have identified self-efficacy as a potential mediator of PA intervention. This study examines the temporal relationships at 4 time points (T1–T4) between several social–cognitive theory constructs and PA among a group of endometrial cancer survivors receiving PA intervention. Method: A sample of 98 sedentary women who were at least 6 months posttreatment for endometrial cancer were given interventions to increase their PA. We tested whether modeling, physiological somatic sensations, and social support at previous time points predicted self-efficacy at later time points, which in turn would predict PA at later time points. Results: Results indicated that, as physiological somatic sensations at T2 decreased, self-efficacy at T3 increased, which led to an increase in PA at T4. This suggests that self-efficacy is a significant mediator between physiological somatic sensations and PA. Exploratory follow-up models suggest that model fit can be improved with the addition of contemporaneous effects between self-efficacy and PA at T3 and T4, changing the timing of the mediational relationships. Conclusion: Physiological somatic sensations appear to be an important construct to target to increase PA in this population. Self-efficacy appeared to mediate the relationship between physiological somatic sensations and PA, but the timing of this relationship requires further study. (PsycINFO Database Record (c) 2016 APA, all rights reserved)
KW  - *Neoplasms
KW  - *Physical Activity
KW  - *Quality of Life
KW  - *Self-Efficacy
KW  - *Survivors
KW  - Exercise
KW  - Intervention
KW  - Physical Fitness
KW  - Social Cognition
KW  - Theories
M3  - doi:10.1037/hea0000188
DO  - 10.1037/hea0000188
ER  -
TY  - JOUR
PMID  - 24932943
ID  - 2014-24383-001
T1  - When couples disconnect: Rumination and withdrawal as maladaptive responses to everyday stress.
JF  - Journal of Family Psychology
A1  - King, David B.
A1  - DeLongis, Anita
VL  - 28
IS  - 4
SP  - 460
EP  - 469
Y1  - 2014
CY  - US
AD  - King, David B.: Department of Psychology, University of British Columbia, 2136 West Mall, Vancouver, BC, Canada, V6T 1Z4, dbking11@psych.ubc.ca
PB  - American Psychological Association
SN  - 1939-1293(Electronic),0893-3200(Print)
N2  - Previous research has highlighted the importance of examining the interpersonal context of stress and coping. How individuals in a relationship respond to one another and cope with stress together have important outcomes on both individual and dyadic levels. The current study sought to examine 2 deleterious coping responses, rumination and interpersonal withdrawal, as they relate to occupational stress and interact in the home setting. An intensive longitudinal design was employed in a sample of 87 couples in which 1 partner was working as a paramedic. Over a period of 4 consecutive work shifts, daily reports of marital tension, spouses’ withdrawal, and paramedics’ work stress, burnout, and rumination were collected. Multilevel models incorporating actor and partner effects examined daily associations. Supporting our first and second hypotheses, significant associations were observed between paramedics’ work stress and subsequent rumination and withdrawal on the part of paramedics. Paramedics’ work-related burnout also predicted increased withdrawal from their respective spouses. Regarding the role of these coping responses in daily marital functioning, paramedics’ rumination and spouses’ withdrawal were associated with increased marital tension over the 4-day period. On days when spouses withdrew more from the relationship, the associations between paramedics’ rumination and both partners’ reports of marital tension were greater, supporting our third hypothesis. These findings illustrate the importance of examining both partners’ coping responses as they interact to predict marital tension. They further underscore the maladaptive nature of rumination and withdrawal specifically in an interpersonal context. Potential implications for collaborative coping are discussed. (PsycINFO Database Record (c) 2016 APA, all rights reserved)
KW  - *Couples
KW  - *Marital Relations
KW  - *Spouses
KW  - *Stress
KW  - *Stress Reactions
KW  - Coping Behavior
KW  - Marital Conflict
KW  - Occupational Stress
KW  - Rumination (Cognitive Process)
KW  - Social Isolation
M3  - doi:10.1037/a0037160
DO  - 10.1037/a0037160
ER  -
TY  - JOUR
PMID  - 26710092
ID  - 2015-58123-002
T1  - Genetic factors moderate everyday physical activity effects on executive functions in aging: Evidence from the Victoria Longitudinal Study.
JF  - Neuropsychology
A1  - Thibeau, Sherilyn
A1  - McFall, G. Peggy
A1  - Wiebe, Sandra A.
A1  - Anstey, Kaarin J.
A1  - Dixon, Roger A.
VL  - 30
IS  - 1
SP  - 6
EP  - 17
Y1  - 2016
CY  - US
AD  - Dixon, Roger A.: Department of Psychology, University of Alberta, P217 Biological Sciences Building, Edmonton, AB, Canada, rdixon@ualberta.ca
PB  - American Psychological Association
SN  - 1931-1559(Electronic),0894-4105(Print)
N2  - Objective: Everyday physical activity (EPA) is an important modifiable contributor to age-related variability in executive functioning (EF). However, its role may be moderated by nonmodifiable genetic factors. We tested independent and interactive effects of brain-derived neurotrophic factor (BDNF rs6265) and insulin degrading enzyme (IDE rs6583817) on EF and EPA–EF relationships. Method: The sample consisted of genotyped older adults (N = 577; M age = 70.47 years) over 3 waves (∼9 years) of the Victoria Longitudinal Study. Analyses included (a) confirmatory factor analysis establishing a single latent EF factor from 4 standard EF tasks, (b) latent growth modeling over a 40-year band of aging (ages 53 to 95), and (c) structural regression to investigate the independent and interactive effects of BDNF, IDE, and EPA. Results: First, higher levels of EPA were associated with better EF performance at the centering age (75 years) and less EF decline. Second, IDE G+ (protective) carriers exhibited better EF performance at Age 75 than their G− (nonprotective) peers. Third, within the IDE G+ carrier group, those with higher EPA exhibited better EF performance and slower decline over time than those with lower EPA. Fourth, for the BDNF homozygote Val group, higher EPA was associated with better EF performance and more gradual EF change; however, this beneficial effect was not seen for Met carriers. Conclusion: The effect of modifiable physical health factors on EF is moderated by biological mechanisms associated with risk-protection genetic polymorphisms. (PsycInfo Database Record (c) 2022 APA, all rights reserved)
KW  - *Activities of Daily Living
KW  - *Aging
KW  - *Cognitive Ability
KW  - *Physical Activity
KW  - *Executive Function
KW  - Genetics
KW  - Brain Derived Neurotrophic Factor
M3  - doi:10.1037/neu0000217
DO  - 10.1037/neu0000217
ER  -
TY  - JOUR
PMID  - 26148187
ID  - 2015-30036-001
T1  - Habitual exercise instigation (vs. execution) predicts healthy adults’ exercise frequency.
JF  - Health Psychology
A1  - Phillips, L. Alison
A1  - Gardner, Benjamin
VL  - 35
IS  - 1
SP  - 69
EP  - 77
Y1  - 2016
CY  - US
AD  - Phillips, L. Alison: Department of Psychology, Iowa State University, W112 Lagomarcino Hall, Ames, IA, US, 50010, alisonp@iastate.edu
PB  - American Psychological Association
SN  - 1930-7810(Electronic),0278-6133(Print)
N2  - Objective: Habit is thought to be conducive to health behavior maintenance, because habits prompt behavior with minimal cognitive resources. The precise role of habit in determining complex behavioral sequences, such as exercise, has been underresearched. It is possible that the habit process may initiate a behavioral sequence (instigation habit) or that, after instigation, movement through the sequence is automated (execution habit). We hypothesized that exercise instigation habit can be empirically distinguished from exercise execution habit and that instigation habit strength is most predictive of future exercise and reflective of longitudinal exercise behavior change. Further, we evaluated whether patterned exercise action—that is, engaging in the same exercise actions from session to session—can be distinct from exercise execution habit. Method: Healthy adults (N = 123) rated their exercise instigation and execution habit strengths, patterned exercise actions, and exercise frequency in baseline and 1-month follow-up surveys. Participants reported exercise engagement via electronic daily diaries for 1 month. Hypotheses were tested with regression analyses and repeated-measures analyses of variance. Results: Exercise instigation habit strength was the only unique predictor of exercise frequency. Frequency profiles (change from high to low or low to high, no change high, no change low) were associated with changes in instigation habit but not with execution habit or patterned exercise action. Conclusions: Results suggest that the separable components of exercise sessions may be more or less automatic, and they point to the importance of developing instigation habit for establishing frequent exercise. (PsycINFO Database Record (c) 2018 APA, all rights reserved)
KW  - *Exercise
KW  - *Habits
KW  - Health Behavior
M3  - doi:10.1037/hea0000249
DO  - 10.1037/hea0000249
ER  -
TY  - JOUR
PMID  - 24886007
ID  - 2014-22133-005
T1  - Are attentional control resources reduced by worry in generalized anxiety disorder?
JF  - Journal of Abnormal Psychology
A1  - Stefanopoulou, Evgenia
A1  - Hirsch, Colette R.
A1  - Hayes, Sarra
A1  - Adlam, Anna
A1  - Coker, Sian
VL  - 123
IS  - 2
SP  - 330
EP  - 335
Y1  - 2014
CY  - US
AD  - Stefanopoulou, Evgenia: Department of Psychology, Institute of Psychiatry, Bermondsey Wing, Guy’s Campus, London, United Kingdom, SE1 9RT, evgenia.stefanopoulou@kcl.ac.uk
PB  - American Psychological Association
SN  - 1939-1846(Electronic),0021-843X(Print)
N2  - This is the first study to examine attentional control capacities in generalized anxiety disorder (GAD). GAD is characterized by uncontrollable worry. Individuals diagnosed with GAD and healthy participants (HPs) performed a random key-pressing task while thinking about a worrisome or a positive future event, to assess the extent to which attentional control resources are used by worry. Attentional control was also assessed when participants were not instructed to think about a specific topic using the N-back task, which varies in task difficulty, and therefore is sensitive to subtle differences in ability to handle increasing demands on attentional control within the same paradigm. GAD participants (but not HPs) were less random while worrying than thinking about a positive event during the key-pressing task, suggesting that worry consumed more attentional control resources in this population. During the N-Back task, GAD participants performed worse than HPs during the high load conditions only, indicating greater difficulty in sustaining focus on conditions requiring a higher degree of attentional control, even without concurrent task activity. Poor attentional control might underpin the difficulty of GAD individuals to stop worrying and switch to thinking more benign information. Further research could investigate whether worry consumes attentional control resources in other psychological disorders with high rates of worry (e.g., panic disorder, psychosis), as well as the extent to which attentional control is used by other forms of repetitive thinking, such as depressive rumination. (PsycInfo Database Record (c) 2022 APA, all rights reserved)
KW  - *Anxiety
KW  - *Attention
KW  - *Generalized Anxiety Disorder
KW  - Short Term Memory
M3  - doi:10.1037/a0036343
DO  - 10.1037/a0036343
ER  -
TY  - JOUR
ID  - 2015-56733-008
T1  - The hierarchical model of exercise dependence: The development of the Problematic Practice of Physical Exercise Scale.
JF  - Journal of Individual Differences
A1  - Kotbagi, Gayatri
A1  - Kern, Laurence
A1  - Romo, Lucia
A1  - Pathare, Ramesh
VL  - 36
IS  - 4
SP  - 247
EP  - 257
Y1  - 2015
CY  - Germany
AD  - Kotbagi, Gayatri: Department of Sports Science, Universite Paris Ouest Nanterre La Defense, Bat S., 200 Avenue de la Republique, Nanterre, France, 92001, kotbagi.gayatri@gmail.com
PB  - Hogrefe Publishing
SN  - 2151-2299(Electronic),1614-0001(Print)
N2  - Physical exercise when done excessively may have negative consequences on physical and psychological wellbeing. There exist many scales to measure this phenomenon. The purpose of this article is to create a scale measuring the problematic practice of physical exercise (PPPE Scale) by combining two assessment tools already existing in the field of exercise dependency but anchored in different approaches (EDS-R and EDQ). This research consists of three studies carried out on three independent sample populations. The first study (N = 341) tested the construct validity (exploratory factor analysis); the second study (N = 195) tested the structural validity (confirmatory factor analysis) and the third study (N = 104) tested the convergent validity (correlations) of the preliminary version of the PPPE scale. Exploratory factor analysis identified six distinct dimensions associated with exercise dependency. Furthermore, confirmatory factor analysis validated a second order model consisting of 25 items with six dimensions and four sub-dimensions. The convergent validity of this scale with other constructs (GLTEQ, EAT26, and The Big Five Inventory [BFI]) is satisfactory. The preliminary version of the PPPE must be administered to a large population to refine its psychometric properties and develop scoring norms. (PsycINFO Database Record (c) 2018 APA, all rights reserved)
KW  - *Dependency (Personality)
KW  - *Exercise
KW  - *Measurement
KW  - *Personality Traits
KW  - Test Validity
KW  - Well Being
M3  - doi:10.1027/1614-0001/a000172
DO  - 10.1027/1614-0001/a000172
ER  -
TY  - JOUR
PMID  - 24364375
ID  - 2013-44776-001
T1  - Peer associations for substance use and exercise in a college student social network.
JF  - Health Psychology
A1  - Barnett, Nancy P.
A1  - Ott, Miles Q.
A1  - Rogers, Michelle L.
A1  - Loxley, Michelle
A1  - Linkletter, Crystal
A1  - Clark, Melissa A.
VL  - 33
IS  - 10
SP  - 1134
EP  - 1142
Y1  - 2014
CY  - US
AD  - Barnett, Nancy P.: Brown University, Box G-S121-5, Providence, RI, US, 02912, Nancy_Barnett@brown.edu
PB  - American Psychological Association
SN  - 1930-7810(Electronic),0278-6133(Print)
N2  - Substance use and exercise have opposite trajectories in young adulthood, and research indicates that peers are influential for both of these health behaviors, but simultaneous investigations of peer associations with substance use and exercise have not been conducted. Objective: Use a college residence hall peer network to examine associations between peer behaviors and alcohol use, marijuana use, and exercise behavior. Method: 129 undergraduates (51.9% female, 48.1% non-Hispanic White; 84.5% first-year students) in one residence hall completed a Web-based survey of substance use and exercise and identified up to 10 students in the residence hall who were important to them. Two social network analytic methods, community detection cluster analysis and network autocorrelation modeling, were used to identify peer groupings and to examine the associations between peer and participant behaviors, respectively. Results: Participants nominated an average of 4.1 residence hall members, and 53.9% of the ties were reciprocal. 6 clusters were identified that differed significantly on demographics, college activities, substance use, and exercise. Weekly volume of alcohol consumed among nominated peers was significantly associated with that of participants, and all other covariates, including gender and athlete status, were not significant. Peer marijuana use also was associated with participant use after controlling for covariates. Exercise levels of nominated peers were not associated with exercise levels of participants. Conclusions: College student networks may be good targets for health-related prevention programs. Programs that use close-proximity peers to influence the behavior of others might be more effective with substance use as the target behavior than exercise. (PsycINFO Database Record (c) 2016 APA, all rights reserved)
KW  - *Colleges
KW  - *Drug Usage
KW  - *Exercise
KW  - *Peer Relations
KW  - College Students
KW  - Health Behavior
KW  - Social Networks
M3  - doi:10.1037/a0034687
DO  - 10.1037/a0034687
ER  -
TY  - JOUR
ID  - 2014-48901-001
T1  - Experiencing weight bias in an unjust world: Impact on exercise and internalization.
JF  - Health Psychology
A1  - Pearl, Rebecca L.
A1  - Dovidio, John F.
VL  - 34
IS  - 7
SP  - 741
EP  - 749
Y1  - 2015
CY  - US
AD  - Pearl, Rebecca L.: Department of Psychology, Yale University, PO Box 208205, New Haven, CT, US, 06520, rebecca.pearl@yale.edu
PB  - American Psychological Association
SN  - 1930-7810(Electronic),0278-6133(Print)
N2  - Objective: This research explores the effects of belief in a just world on exercise and psychological well-being among individuals who have experienced weight bias. Methods: In Study 1, 804 participants in an online study reported belief in a just world; exercise intentions, motivation, self-efficacy, and behavior; experiences with weight bias; and height/weight and self-perceived weight status. In Study 2, 237 participants with overweight and obesity were randomly assigned to read 1 of 2 passages (online) describing weight bias and discrimination as rare versus pervasive, and rated their perceptions of pervasiveness. Participants then read 1 of 3 randomly assigned vignettes that confirmed, challenged, or did not attempt to influence belief in a just world, and completed measures of exercise intentions and motivation, body dissatisfaction, weight bias internalization, and experiences with weight bias. Results: Study 1 revealed that weaker belief in a just world was associated with lower ratings on all exercise variables among participants who reported experiencing weight bias. In Study 2, regression analyses revealed an interaction between ratings of perceived pervasiveness of weight discrimination and the Challenge condition for all outcome measures. The Challenge condition led to lower ratings of exercise intentions and motivation, and higher reports of body dissatisfaction and weight bias internalization, when weight bias was perceived to be more pervasive. Conclusion: Threats to belief in a just world may lead to negative outcomes for health behaviors and psychological well-being among individuals who have experienced weight bias and perceive it to be pervasive. (PsycINFO Database Record (c) 2016 APA, all rights reserved)
KW  - *Body Weight
KW  - *Exercise
KW  - *Health Behavior
KW  - *Internalization
KW  - Well Being
M3  - doi:10.1037/hea0000178
DO  - 10.1037/hea0000178
ER  -
TY  - JOUR
PMID  - 25528689
ID  - 2014-55994-001
T1  - Relations of negative and positive work experiences to employee alcohol use: Testing the intervening role of negative and positive work rumination.
JF  - Journal of Occupational Health Psychology
A1  - Frone, Michael R.
VL  - 20
IS  - 2
SP  - 148
EP  - 160
Y1  - 2015
CY  - US
AD  - Frone, Michael R.: Research Institute on Addictions, State University of New York at Buffalo, 1021 Main Street, Buffalo, NY, US, 14203, frone@ria.buffalo.edu
PB  - Educational Publishing Foundation
SN  - 1939-1307(Electronic),1076-8998(Print)
N2  - This study tested a model linking work experiences to employee alcohol use. The model extended past research in 3 ways. First, it incorporated both negative and positive work experiences. Second, it incorporated a previously unexplored cognitive intervening process involving negative and positive work rumination. Third, it incorporated several important dimensions of alcohol use (heavy use, workday use, and after-work use). Data were collected from a national probability sample of 2,831 U.S. workers. Structural equation modeling revealed that the conceptual model provided an excellent fit to the data. Negative work experiences were positively related to negative work rumination, which was positively related to heavy alcohol use, workday alcohol use, and after work alcohol use. Positive work experiences were positively related to positive work rumination, which was negatively related to heavy alcohol use and after work alcohol use, but was unrelated to workday alcohol use. The study also provided initial support for the psychometric properties and construct validity of the newly developed Negative and Positive Work Rumination Scale (NAPWRS). (PsycInfo Database Record (c) 2023 APA, all rights reserved)
KW  - *Alcohol Use
KW  - *Employee Characteristics
KW  - *Occupational Stress
KW  - *Rumination (Cognitive Process)
KW  - Organizational Climate
KW  - Working Conditions
M3  - doi:10.1037/a0038375
DO  - 10.1037/a0038375
ER  -
TY  - JOUR
PMID  - 26389719
ID  - 2015-42373-001
T1  - Intrinsic motivation in two exercise interventions: Associations with fitness and body composition.
JF  - Health Psychology
A1  - Thøgersen-Ntoumani, Cecilie
A1  - Shepherd, Sam O.
A1  - Ntoumanis, Nikos
A1  - Wagenmakers, Anton J. M.
A1  - Shaw, Christopher S.
VL  - 35
IS  - 2
SP  - 195
EP  - 198
Y1  - 2016
CY  - US
AD  - Thøgersen-Ntoumani, Cecilie: Health Psychology and Behavioural Medicine Research Group, School of Psychology and Speech Pathology, Curtin University, GPO Box U1987, Perth, WAU, Australia, 6845, c.thogersen@curtin.edu.au
PB  - American Psychological Association
SN  - 1930-7810(Electronic),0278-6133(Print)
N2  - Objective: To examine the motivational process through which increases in aerobic capacity and decreases in total body fat are achieved during high-intensity intermittent training (HIT) and moderate-intensity continuous training (MICT) interventions. Method: Eighty-seven physically inactive adults (65% women, age = 42 ± 12, BMI = 27.67 ± 4.99 kg/m2) took part in a 10-week randomized intervention testing group-based HIT, operationalized as repeated sprints of 15–60 s interspersed with periods of recovery cycling ≤ 25 min/session, 3 sessions/wk−1, or MICT, operationalized as cycling at constant workload of ∼65% maximum aerobic capacity (VO2max, 30–45 min/session−1, 5 sessions/wk−1. Assessments of VO2max and total body fat were made pre- and postintervention. Motivation variables were assessed midintervention and class attendance was monitored throughout. Path analysis was employed, controlling for treatment arm and baseline values of VO2max and total body fat. Results: The 2 groups differed in adherence only, favoring HIT. Baseline VO2max predicted intrinsic motivation midintervention. Intrinsic motivation predicted program adherence, which in turn predicted increases in VO2max and decreases in total body fat by the end of the study. Conclusion: Intrinsic motivation in HIT and MICT is positively linked to adherence to these programs, which can facilitate improvements in fitness and body composition. (PsycINFO Database Record (c) 2016 APA, all rights reserved)
KW  - *Exercise
KW  - *Intervention
KW  - *Intrinsic Motivation
KW  - *Physical Fitness
KW  - Self-Determination
KW  - Body Fat
M3  - doi:10.1037/hea0000260
DO  - 10.1037/hea0000260
ER  -
TY  - JOUR
PMID  - 25019308
ID  - 2014-28818-001
T1  - Health care worry is associated with worse outcomes in multiple sclerosis.
JF  - Rehabilitation Psychology
A1  - Jones, Salene M.
A1  - Amtmann, Dagmar
VL  - 59
IS  - 3
SP  - 354
EP  - 359
Y1  - 2014
CY  - US
AD  - Amtmann, Dagmar: Department of Rehabilitation Medicine, University of Washington, Box 354237, Seattle, WA, US, 98195-4237, dagmara@uw.edu
PB  - American Psychological Association
SN  - 1939-1544(Electronic),0090-5550(Print)
N2  - Purpose/Objective: People with multiple sclerosis (MS) experience higher levels of depression and anxiety than the general population. This is the first study to examine the relationship of worry about affording health care and symptoms in MS. Research Method/Design: People with MS (n = 405) were recruited for a needs assessment study. Participants completed a structured telephone interview measuring depression, anxiety, fatigue, sleep disturbance, pain interference, social function, and perceived cognitive functioning, and rated their worry about the following: premiums increasing, income decreasing, affording health care services, insurance dropping coverage, and affording prescriptions. Multiple regression analyses controlled for age, gender, disability status, education, income, and health insurance coverage. Results: The highest rated worry was inability to afford health care services. Higher health care worry was reported by women, younger participants, participants with lower incomes, and those with only private (vs. public) insurance. Total level of health care worry was significantly related to depression, anxiety, fatigue, sleep disturbance, pain interference, social function, and perceived cognitive functioning. Conclusions/Implications: Health care worry was significantly related to psychological, physical, and cognitive symptoms. Future research should compare health care worry in MS with other populations (i.e., healthy adults) and should examine changes in health care worry over time. (PsycInfo Database Record (c) 2022 APA, all rights reserved)
KW  - *Anxiety
KW  - *Financial Strain
KW  - *Health Care Costs
KW  - *Health Insurance
KW  - *Multiple Sclerosis
KW  - Symptoms
M3  - doi:10.1037/a0037074
DO  - 10.1037/a0037074
ER  -
TY  - JOUR
ID  - 2013-45442-001
T1  - What motivates firefighters to exercise? A mixed-methods investigation of self-determination theory constructs and exercise behavior.
JF  - Sport, Exercise, and Performance Psychology
A1  - Long, Neil
A1  - Readdy, Tucker
A1  - Raabe, Johannes
VL  - 3
IS  - 3
SP  - 203
EP  - 218
Y1  - 2014
CY  - US
AD  - Readdy, Tucker: Division of Kinesiology and Health, University of Wyoming, 105 John Corbett Building, 1000 East University Avenue, Laramie, WY, US, 82071, tucker.readdy@uwyo.edu
PB  - Educational Publishing Foundation
SN  - 2157-3913(Electronic),2157-3905(Print)
N2  - It is well documented that cardiovascular disease (CVD) is a serious threat to firefighter health and safety, which arises from a combination of underlying CVD risk factors and physical stress applied to a firefighter’s body during fire suppression (Drew-Nord, Hong, & Froelicher, 2009). Exercise has been related to decreased CVD risk in firefighter populations, and self-determination theory (SDT; Deci & Ryan, 2000) has been shown to be an effective motivational framework to promote exercise in a variety of populations (Deci & Ryan, 2008). The current mixed-methods research used SDT constructs, including basic psychological need satisfaction and perceived autonomy support, to better understand firefighters’ motivation to engage in both aerobic and strength exercises. Eligible participants in a North American Western state were contacted to complete an online survey regarding exercise and motivation, while a smaller cohort also engaged in semistructured qualitative interviews. Hierarchical regression models revealed that SDT variables accounted for 16% of the variance in firefighter aerobic exercise (p < .01) and 34% of the variance in firefighter strength training (p < .01). Qualitative analysis revealed four emergent higher-order themes, including (a) multifaceted motivational orientations along the continuum of self-determination, (b) choices related to exercise, (c) the influence of administration and policies, and (d) social interactions in the firehouse. These themes embodied ways that autonomy support can be used to increase exercise motivation in the firehouse. Departments across the country can use the current research to enhance that motivation to exercise as a means to combat CVD risk. (PsycInfo Database Record (c) 2022 APA, all rights reserved)
KW  - *Cardiovascular Disorders
KW  - *Fire Fighters
KW  - *Health
KW  - *Physical Strength
KW  - *Safety
KW  - Exercise
KW  - Motivation
KW  - Training
KW  - Qualitative Methods
KW  - Coaching
M3  - doi:10.1037/spy0000012
DO  - 10.1037/spy0000012
ER  -
TY  - JOUR
PMID  - 25222084
ID  - 2014-37740-001
T1  - Daily physical activity and alcohol use across the adult lifespan.
JF  - Health Psychology
A1  - Conroy, David E.
A1  - Ram, Nilam
A1  - Pincus, Aaron L.
A1  - Coffman, Donna L.
A1  - Lorek, Amy E.
A1  - Rebar, Amanda L.
A1  - Roche, Michael J.
VL  - 34
IS  - 6
SP  - 653
EP  - 660
Y1  - 2015
CY  - US
AD  - Conroy, David E.: 680 N. Lake Shore Dr., Suite 1400, Chicago, IL, US, 60611, conroy@northwestern.edu
PB  - American Psychological Association
SN  - 1930-7810(Electronic),0278-6133(Print)
N2  - Objective: In contrast to proposals that physical activity (PA) can be a substitute for alcohol use, people who engage in greater overall PA generally consume more alcohol on average than less-active peers. Acknowledging that both PA and alcohol use vary considerably from day-to-day, this study evaluated whether established associations reflect daily behavioral coupling within-person, are an artifact of procedures that aggregate behavior over time, or both. Methods: A life span sample of 150 adults (aged 19–89 years) completed three 21-day measurement bursts of a daily diary study. At the end of each day, they reported on their PA and alcohol consumption. Data were analyzed in a negative binomial multilevel regression. Results: As expected, both behaviors exhibited limited between-person variation. After controlling for age, gender, and seasonal and social calendar influences, daily deviations in PA were significantly associated with daily total alcohol use. Once the within-person process linking PA and alcohol use was controlled, usual PA and total alcohol use were not associated. Conclusions: The established between-person association linking PA and alcohol use reflects the aggregation of a daily process that unfolds within-people over time. Further work is needed to identify mediators of this daily association and to evaluate causality, as well as to investigate these relations in high-risk samples. (PsycInfo Database Record (c) 2023 APA, all rights reserved)
KW  - *Alcohol Use
KW  - *Exercise
KW  - *Life Span
KW  - *Physical Activity
KW  - *Smartphones
KW  - Mobile Phones
M3  - doi:10.1037/hea0000157
DO  - 10.1037/hea0000157
ER  -
TY  - JOUR
ID  - 2014-44256-001
T1  - Hungarian validation of the Penn State Worry Questionnaire (PSWQ): Method effects and comparison of paper-pencil versus online administration.
JF  - European Journal of Psychological Assessment
A1  - Pajkossy, Péter
A1  - Simor, Péter
A1  - Szendi, István
A1  - Racsmány, Mihály
VL  - 31
IS  - 3
SP  - 159
EP  - 165
Y1  - 2015
CY  - Germany
AD  - Pajkossy, Péter: Egry J zsef u. 1, T511, Budapest, Hungary, 1111, ppajkossy@cogsci.bme.hu
PB  - Hogrefe Publishing
SN  - 2151-2426(Electronic),1015-5759(Print)
N2  - Abstract. The Hungarian version of the Penn State Worry Questionnaire (PSWQ) was validated in two studies, using five different samples. Study 1 tested the factor structure and internal consistency of the PSWQ in two undergraduate student samples, comparing the psychometric properties of the paper-pencil and the online versions of the scale. Study 2 assessed construct validity in two undergraduate student samples and in a sample of patients diagnosed with Generalized Anxiety Disorder (GAD) and matched control participants. Our results suggest that the Hungarian PSWQ demonstrates good psychometric properties. We found no difference between the online and the paper-pencil versions of the scale. A factor structure with one general worry factor and two method factors representing wording effects showed the best fit to the data. (PsycInfo Database Record (c) 2022 APA, all rights reserved)
KW  - *Anxiety
KW  - *Foreign Language Translation
KW  - *Psychometrics
KW  - *Questionnaires
KW  - *Testing Methods
KW  - Factor Structure
KW  - Generalized Anxiety Disorder
KW  - Test Reliability
KW  - Test Validity
KW  - Computerized Assessment
M3  - doi:10.1027/1015-5759/a000221
DO  - 10.1027/1015-5759/a000221
ER  -
TY  - JOUR
PMID  - 24933596
ID  - 2014-24213-001
T1  - Unfinished tasks foster rumination and impair sleeping—Particularly if leaders have high performance expectations.
JF  - Journal of Occupational Health Psychology
A1  - Syrek, Christine J.
A1  - Antoni, Conny H.
VL  - 19
IS  - 4
SP  - 490
EP  - 499
Y1  - 2014
CY  - US
AD  - Syrek, Christine J.: Department of Work and Organizational Psychology, University of Trier, Trier, Germany, D-54286, syrek@uni-trier.de
PB  - Educational Publishing Foundation
SN  - 1939-1307(Electronic),1076-8998(Print)
N2  - This study examines the relationship between time pressure and unfinished tasks as work stressors on employee well-being. Relatively little is known about the effect of unfinished tasks on well-being. Specifically, excluding the impact of time pressure, we examined whether the feeling of not having finished the week’s tasks fosters perseverative cognitions and impairs sleep. Additionally, we proposed that leader performance expectations moderate these relationships. In more detail, we expected the detrimental effect of unfinished tasks on both rumination and sleep would be enhanced if leader expectations were perceived to be high. In total, 89 employees filled out online diary surveys both before and after the weekend over a 5-week period. Multilevel growth modeling revealed that time pressure and unfinished tasks impacted rumination and sleep on the weekend. Further, our results supported our hypothesis that unfinished tasks explain unique variance in the dependent variables above and beyond the influence of time pressure. Moreover, we found the relationship between unfinished tasks and both rumination and sleep was moderated by leader performance expectations. Our results emphasize the importance of unfinished tasks as a stressor and highlight that leadership, specifically in the form of performance expectations, contributes significantly to the strength of this relationship. (PsycInfo Database Record (c) 2022 APA, all rights reserved)
KW  - *Expectations
KW  - *Job Performance
KW  - *Leadership
KW  - *Rumination (Cognitive Process)
KW  - Sleep
M3  - doi:10.1037/a0037127
DO  - 10.1037/a0037127
ER  -
TY  - JOUR
PMID  - 25133840
ID  - 2014-33518-001
T1  - Reflective and impulsive processes explain (in)effectiveness of messages promoting physical activity: A randomized controlled trial.
JF  - Health Psychology
A1  - Cheval, Boris
A1  - Sarrazin, Philippe
A1  - Isoard-Gautheur, Sandrine
A1  - Radel, Remi
A1  - Friese, Malte
VL  - 34
IS  - 1
SP  - 10
EP  - 19
Y1  - 2015
CY  - US
AD  - Sarrazin, Philippe: Laboratoire SENS, UFRAPS, University Grenoble Alpes, BP 53, Grenoble, France, 38041, philippe.sarrazin@ujf-grenoble.fr
PB  - American Psychological Association
SN  - 1930-7810(Electronic),0278-6133(Print)
N2  - Objective: The present study tested whether taking into account both the reflective and the impulsive processes of physical activity (PA) is helpful in understanding how, and for whom, PA-promoting messages will be (in)effective in changing behavior. Method: Participants (N = 101) were presented with a persuasive message promoting either PA (experimental condition) or healthy eating (control condition). Reflective intentions to be physically active were assessed both at baseline and after exposure to the message. Impulsive approach tendencies toward PA (IAPA) and sedentary behaviors (IASB) were assessed using a manikin task. The main outcome variable was accelerometer-assessed free time spent in moderate to vigorous physical activity (MVPA) over 1 week after exposure to the message. Results: Although the PA-promoting message had no direct effect on MVPA, the results showed that (a) this message increased intentions to practice PA, notably among participants with low or moderate (but not high) baseline intentions; (b) objective MVPA was positively predicted by postmessage PA intentions and IAPA, and negatively predicted by IASB; and (c) postmessage PA intentions predicted MVPA for individuals with low or moderate (but not high) IASB. A follow-up moderated mediation analysis corroborated these earlier results, showing that PA-promoting messages positively predicted MVPA through postmessage intentions only among individuals with low or moderate baseline intentions and low or moderate IASB. Conclusions: By identifying 2 boundary conditions, this study revealed important insights in explaining when PA-promoting messages will be effective to predict objective MVPA and when they will not. (PsycINFO Database Record (c) 2016 APA, all rights reserved)
KW  - *Exercise
KW  - *Messages
KW  - *Physical Activity
KW  - Health Promotion
KW  - Impulsiveness
KW  - Reflectiveness
KW  - Sedentary Behavior
M3  - doi:10.1037/hea0000102
DO  - 10.1037/hea0000102
ER  -
TY  - JOUR
PMID  - 24467254
ID  - 2014-02492-001
T1  - Greater physical activity is associated with better cognitive function in heart failure.
JF  - Health Psychology
A1  - Fulcher, Krysten K.
A1  - Alosco, Michael L.
A1  - Miller, Lindsay
A1  - Spitznagel, Mary Beth
A1  - Cohen, Ronald
A1  - Raz, Naftali
A1  - Sweet, Lawrence
A1  - Colbert, Lisa H.
A1  - Josephson, Richard
A1  - Hughes, Joel
A1  - Rosneck, Jim
A1  - Gunstad, John
VL  - 33
IS  - 11
SP  - 1337
EP  - 1343
Y1  - 2014
CY  - US
AD  - Fulcher, Krysten K.: Kent State University, Kent Hall, 600 Hilltop Drive, Kent, OH, US, 44240, kknecht1@kent.edu
PB  - American Psychological Association
SN  - 1930-7810(Electronic),0278-6133(Print)
N2  - Objective: Nearly 6 million Americans have heart failure (HF), up to 80% of which exhibit cognitive deficits on testing. Physical inactivity is common in HF, yet little is known about the possible contribution of physical inactivity to cognitive dysfunction in this population. Method: Older adults with HF (N = 93; Mage = 68.5 years, 33.7% women) completed neuropsychological testing, as well as cardiac and physical activity assessment as part of a larger protocol. HF severity was measured via impedance cardiography. Physical activity was assessed via an Actigraph accelerometer and operationalized using daily step count and time engaged in moderate-vigorous activity (minutes/day). Results: Linear regression analyses controlling for sex, high blood pressure, diabetes, depressive symptomatology, and HF severity showed that greater physical activity (both step count and minutes spent in moderate-vigorous activity) was associated with better executive function/attention, processing speed, and scores on a screening measure of cognition. Conclusions: These findings indicate that physical activity is an independent predictor of cognitive function in persons with HF. Future work is needed to clarify the mechanisms by which physical activity benefits cognitive function in HF and determine whether interventions to promote physical activity can attenuate cognitive decline over time. (PsycINFO Database Record (c) 2016 APA, all rights reserved)
KW  - *Activity Level
KW  - *Cognitive Ability
KW  - *Heart Disorders
KW  - *Physical Activity
KW  - Cognitive Impairment
KW  - Exercise
M3  - doi:10.1037/hea0000039
DO  - 10.1037/hea0000039
ER  -
TY  - JOUR
PMID  - 25150806
ID  - 2014-35236-001
T1  - Physical activity and health-related quality of life over time in adults with multiple sclerosis.
JF  - Rehabilitation Psychology
A1  - Motl, Robert W.
A1  - McAuley, Edward
VL  - 59
IS  - 4
SP  - 415
EP  - 421
Y1  - 2014
CY  - US
AD  - Motl, Robert W.: Department of Kinesiology and Community Health, University of Illinois, 233 Freer Hall, Urbana, IL, US, 61801, robmotl@illinois.edu
PB  - American Psychological Association
SN  - 1939-1544(Electronic),0090-5550(Print)
N2  - Objective: This prospective panel study examined the relationship between changes in physical activity and health-related quality of life (HRQOL) across a 6-month period in persons with multiple sclerosis (MS). Method: Adults with a definite diagnosis of MS completed a battery of questionnaires that included the Godin Leisure-Time Exercise Questionnaire (Godin & Shephard, 1985) and the 36-item Medical Outcomes Study Short-Form Health Survey (SF-36; Ware & Sherbourne, 1992) at baseline (n = 292) and 6-month follow-up (n = 276). The data were analyzed using panel analysis in Mplus 6.0. Results: The panel model represented an acceptable fit for the data (χ2 = 140.72, df = 56, standardized root mean square residual = 0.06, comparative fit index = 0.98). The standardized path coefficients were statistically significant between follow-up physical activity and follow-up Physical Function (β = .12, p < .005), Role–Emotional (β = .16, p < .01), Vitality (β = .13, p < .001), and Social Function (β = .12, p < .05). Those who reported a change (increase or decrease) in levels of physical activity over 6 months reported a change (improving or worsening, respectively) in HRQOL on 4 of 8 domains on the SF-36, independent of disability status, MS clinical course and duration, age, and sex. Conclusion: The observed pattern of relationships supports the possibility that changing physical activity through an intervention might yield desirable changes in HRQOL, particularly domains representing the mental component. (PsycInfo Database Record (c) 2022 APA, all rights reserved)
KW  - *Exercise
KW  - *Multiple Sclerosis
KW  - *Quality of Life
KW  - *Health Related Quality of Life
KW  - Physical Activity
KW  - Self-Report
KW  - Treatment Outcomes
M3  - doi:10.1037/a0037739
DO  - 10.1037/a0037739
ER  -
TY  - JOUR
PMID  - 25528176
ID  - 2014-55998-001
T1  - Daily physical activity enhances resilient resources for symptom management in middle-aged women.
JF  - Health Psychology
A1  - Kishida, Moé
A1  - Elavsky, Steriani
VL  - 34
IS  - 7
SP  - 756
EP  - 764
Y1  - 2015
CY  - US
AD  - Kishida, Moé: The Pennsylvania State University, 26 Recreation Building, University Park, PA, US, 16802, mzk191@psu.edu
PB  - American Psychological Association
SN  - 1930-7810(Electronic),0278-6133(Print)
N2  - Objective: The aim of the present study was to evaluate the direct and indirect associations between physical activity and menopausal symptoms. Methods: Community-dwelling middle-aged women (N = 103; age range 40–60 years) completed daily Internet surveys at the end of the day and wore an accelerometer for the objective assessment of physical activity for 21-days. 1-1-1 multilevel mediation models were estimated to test whether resilient resources (i.e., positive affect and coping efficacy) mediated the association between physical activity and symptom burden at the between- and within-person level. Results: Analyses demonstrated physical activity had an indirect effect (−0.16) on symptom burden through the enhancement of positive affect at the within-person level (p < .05; 95% confidence interval [CI] based on 20,000 Monte Carlo replications [−0.25, −0.08]). In models that tested coping efficacy as the mediator, it was found that the indirect effect of physical activity on symptom burden at the within-person level was −0.08 (p < .05; 95% CI based on 20,000 Monte Carlo replications [−0.14, −0.03]). Conclusions: These effects were nonsignificant at the between-person level, suggesting one route in which physical activity may help a woman to cope with her symptoms is through the enhancement of positive affect and coping efficacy on a day-to-day basis. (PsycINFO Database Record (c) 2019 APA, all rights reserved)
KW  - *Coping Behavior
KW  - *Menopause
KW  - *Physical Activity
KW  - *Resilience (Psychological)
KW  - *Symptoms
KW  - Human Females
M3  - doi:10.1037/hea0000190
DO  - 10.1037/hea0000190
ER  -
TY  - JOUR
PMID  - 24467255
ID  - 2014-02494-001
T1  - Age differences in the association of physical activity, sociocognitive engagement, and TV viewing on face memory.
JF  - Health Psychology
A1  - Heisz, Jennifer J.
A1  - Vandermorris, Susan
A1  - Wu, Johnny
A1  - McIntosh, Anthony R.
A1  - Ryan, Jennifer D.
VL  - 34
IS  - 1
SP  - 83
EP  - 88
Y1  - 2015
CY  - US
AD  - Heisz, Jennifer J.: Department of Kinesiology, McMaster University, 1280 Main Street West, Hamilton, Hamilton, ON, Canada, L8S 4K1, heiszjj@mcmaster.ca
PB  - American Psychological Association
SN  - 1930-7810(Electronic),0278-6133(Print)
N2  - Objective: Physical and sociocognitive lifestyle activities promote aspects of cognitive function in older adults. Very little is known about the relation between these lifestyle activities and cognitive function in young adults. One aspect of cognitive function that is critical for everyday function is episodic memory. The present study examined the relationship between lifestyle activities and episodic memory in younger and older adults. Method: Participants were 62 younger (mean age = 24 years) and older adults (mean age = 74 years). The augmented Victoria Longitudinal Study Activities Questionnaire was used to quantify level of engagement in physical activity, sociocognitive activity, and TV viewing. Episodic memory was assessed using the old–new face recognition paradigm in which memory for younger and older faces was tested. Results: Compared to younger adults, older adults reported being less physically and sociocognitively active while engaging in more passive behaviors such as TV viewing. A positive association was observed between physical activity and episodic memory for young adults but not for older adults. Interestingly, TV viewing was negatively associated with episodic memory in older adults but not younger adults. No relationship was found between sociocognitive activity and episodic memory for either younger or older adults. Although the own-age effect was observed for older adults, face age did not interact with lifestyle activities. Conclusion: The positive cognitive benefits of physical activity extend to younger adults; however, the interplay between physical activity and cognition may differ across the life span. Furthermore, TV viewing may be particularly detrimental to cognitive performance later in life. (PsycINFO Database Record (c) 2016 APA, all rights reserved)
KW  - *Age Differences
KW  - *Cognitive Ability
KW  - *Episodic Memory
KW  - *Lifestyle
KW  - Face Perception
KW  - Physical Activity
KW  - Social Cognition
KW  - Television Viewing
M3  - doi:10.1037/hea0000046
DO  - 10.1037/hea0000046
ER  -
TY  - JOUR
ID  - 2015-46884-001
T1  - Inpatient treatment of rumination syndrome: Outcomes and lessons learned.
JF  - Clinical Practice in Pediatric Psychology
A1  - Alioto, Anthony
A1  - Yacob, Desale
A1  - Yardley, Heather L.
A1  - Di Lorenzo, Carlo
VL  - 3
IS  - 4
SP  - 304
EP  - 313
Y1  - 2015
CY  - US
AD  - Alioto, Anthony: Nationwide Children’s Hospital, Department of Psychology, 700 Children’s Drive, Columbus, OH, US, 43205, Anthony.Alioto@NationwideChildrens.org
PB  - Educational Publishing Foundation
SN  - 2169-4834(Electronic),2169-4826(Print)
N2  - This retrospective analysis describes adolescent patients seeking treatment for rumination syndrome (RS) in an inpatient medical setting. It is the first study to examine clinical outcomes of patients involved in such an intensive multidisciplinary program. The analysis also explores factors that may be related to patients’ progress in the program. A chart review was conducted of 55 adolescents admitted to our program with RS over the course of 5 years. At admission, none of the patients was able to keep down enough caloric content by mouth to maintain weight. Variables examined included demographics, aspects of their illness (e.g., somatic symptoms, duration of illness), and progress with regard to rumination and ability to retain oral intake. By the end of treatment (Mdnlength of stay = 9.0 days), 87% of patients were able to successfully retain at least 80% of their daily caloric requirement by mouth. Patients who were not able to achieve this goal were more likely to have a comorbid mental health disorder. Anxiety disorder and depression were the 2 most common diagnoses. This analysis demonstrates the effectiveness of an multidisciplinary inpatient approach in the treatment of RS in what is likely a group of patients with challenging clinical presentations. It also highlights the importance of evaluating mental health concerns and conceptualizing the disorder in terms of a biopsychosocial framework. (PsycInfo Database Record (c) 2022 APA, all rights reserved)
KW  - *Hospitalized Patients
KW  - *Interdisciplinary Treatment Approach
KW  - *Major Depression
KW  - *Treatment Outcomes
KW  - Anxiety Disorders
KW  - Gastrointestinal Disorders
KW  - Vomiting
KW  - Neuropathic Pain
M3  - doi:10.1037/cpp0000115
DO  - 10.1037/cpp0000115
ER  -
TY  - JOUR
ID  - 2014-03873-001
T1  - The Concise Physical Activity Questionnaire (CPAQ): Its development, validation, and application to firefighter occupational health.
JF  - International Journal of Stress Management
A1  - Sliter, Katherine A.
A1  - Sliter, Michael T.
VL  - 21
IS  - 3
SP  - 283
EP  - 305
Y1  - 2014
CY  - US
AD  - Sliter, Katherine A.: Department of Psychology, Indiana University-Purdue University, 402 N. Blackford St., LD 100H, Indianapolis, IN, US, 46202, sliterk@iupui.edu
PB  - Educational Publishing Foundation
SN  - 1573-3424(Electronic),1072-5245(Print)
N2  - Physical activity is related to many important benefits in occupational health, but existing measures tend to be too long and involved for organizational application. The aim of this research was to create and construct validate the Concise Physical Activity Questionnaire (CPAQ), a very brief measure of physical activity for use in cross-sectional research. Four items were generated based on past research, Center for Disease Control guidelines, and input from health professionals. Across 2 studies, this scale was examined in both a laboratory and applied setting. In Study 1, 238 students completed the CPAQ, plus physiological and self-report measures relating to health. Results supported construct validity: the CPAQ related negatively to resting heart rate, health problems, BMI, and stress, and positively to gym attendance. In Study 2, 305 firefighters completed survey questionnaires. CPAQ scores related negatively to self-report burnout, and health problems and objective absenteeism measures, providing initial evidence of the CPAQ’s usefulness in occupational health research. Suggestions for future research to apply and understand the CPAQ in the workplace are discussed. (PsycInfo Database Record (c) 2022 APA, all rights reserved)
KW  - *Fire Fighters
KW  - *Physical Activity
KW  - *Test Construction
KW  - *Test Validity
KW  - *Occupational Health
KW  - Body Mass Index
KW  - Exercise
KW  - Occupational Stress
KW  - Questionnaires
M3  - doi:10.1037/a0035638
DO  - 10.1037/a0035638
ER  -
TY  - JOUR
PMID  - 25485671
ID  - 2014-54058-001
T1  - Developmental patterns and parental correlates of youth leisure-time physical activity.
JF  - Journal of Family Psychology
A1  - Lam, Chun Bun
A1  - McHale, Susan M.
VL  - 29
IS  - 1
SP  - 100
EP  - 107
Y1  - 2015
CY  - US
AD  - Lam, Chun Bun: Department of Early Childhood Education, The Hong Kong Institute of Education, 10 Lo Ping Road, Tai Po, New Territories, Hong Kong, ianlam@ied.edu.hk
PB  - American Psychological Association
SN  - 1939-1293(Electronic),0893-3200(Print)
N2  - This study examined the developmental patterns and parental correlates of youth leisure-time physical activity from middle childhood through adolescence. On 5 occasions across 7 years, fathers, mothers, and children who were first- and second born from 201 European American, working- and middle-class families participated in home and multiple nightly phone interviews. Multilevel modeling revealed that, controlling for family socioeconomic status, neighborhood characteristics, and youth overweight status and physical health, leisure-time physical activity increased during middle childhood and declined across adolescence, and the decline was more pronounced for girls than for boys. Moreover, controlling for time-varying, parental work hours and youth interest in sports and outdoor activities, on occasions when fathers and mothers spent proportionally more time on these activities with youth than usual, youth also spent more total time on these activities than usual. The within-person association between mother–youth joint involvement and youth’s total involvement in leisure-time physical activity reached statistical significance at the transition to adolescence, and became stronger over time. Findings highlight the importance of maintaining adolescents’, especially girls’, physical activity levels and targeting both fathers’ and mothers’ involvement to promote youth’s physical activity. (PsycINFO Database Record (c) 2016 APA, all rights reserved)
KW  - *Adolescent Development
KW  - *Childhood Development
KW  - *Leisure Time
KW  - *Parents
KW  - Physical Activity
M3  - doi:10.1037/fam0000049
DO  - 10.1037/fam0000049
ER  -
TY  - JOUR
PMID  - 25664832
ID  - 2015-04987-001
T1  - Co-rumination cultivates anxiety: A genetically informed study of friend influence during early adolescence.
JF  - Developmental Psychology
A1  - Dirghangi, Shrija
A1  - Kahn, Gilly
A1  - Laursen, Brett
A1  - Brendgen, Mara
A1  - Vitaro, Frank
A1  - Dionne, Ginette
A1  - Boivin, Michel
VL  - 51
IS  - 4
SP  - 564
EP  - 571
Y1  - 2015
CY  - US
AD  - Dirghangi, Shrija: Department of Psychology, Florida Atlantic University, 3200 College Avenue, Fort Lauderdale, FL, US, 33314, sdirghan@fau.edu
PB  - American Psychological Association
SN  - 1939-0599(Electronic),0012-1649(Print)
N2  - This study tested 2 related hypotheses. The first holds that high co-rumination anticipates heightened internalizing problems. The second holds that positive relationships with friends exacerbate the risk for internalizing problems arising from co-rumination. A sample of MZ twins followed from birth (194 girls and 170 boys) completed (a) self-reports of friendship support, friendship negativity, and co-rumination with friends at age 12 and (b) measures of anxiety and depression at ages 12 and 13. Using a monozygotic twins-difference design, within-pair differences in co-rumination predicted increased within-pair differences in anxiety (but not depression), after removing the covariance between co-rumination and perceptions of friendship. In other words, the difference in co-rumination within each monozygotic twin pair predicted an increase in the difference in their anxiety levels, but not the difference in their depression levels. The discussion focuses on nonshared environmental influences, because the monozygotic twin-difference design eliminates the possibility that associations were driven by heritability or by shared environmental factors that underlie friendship experiences and internalizing problems. (PsycInfo Database Record (c) 2020 APA, all rights reserved)
KW  - *Anxiety
KW  - *Friendship
KW  - *Rumination (Cognitive Process)
KW  - *Early Adolescence
KW  - Major Depression
KW  - Monozygotic Twins
M3  - doi:10.1037/a0038848
DO  - 10.1037/a0038848
ER  -
TY  - JOUR
PMID  - 25730516
ID  - 2015-08817-001
T1  - Rumination but not distraction increases eating-related symptoms in anorexia and bulimia nervosa.
JF  - Journal of Abnormal Psychology
A1  - Naumann, Eva
A1  - Tuschen-Caffier, Brunna
A1  - Voderholzer, Ulrich
A1  - Caffier, Detlef
A1  - Svaldi, Jennifer
VL  - 124
IS  - 2
SP  - 412
EP  - 420
Y1  - 2015
CY  - US
AD  - Naumann, Eva: University of Freiburg, Department of Clinical Psychology and Psychotherapy, Engelbergerstrasse 41, Freiburg, Germany, 79106, eva.naumann@psychologie.uni-freiburg.de
PB  - American Psychological Association
SN  - 1939-1846(Electronic),0021-843X(Print)
N2  - Recent models of eating disorders emphasize the importance of ruminative thinking in the occurrence of unhealthy eating behavior. Hence, the aim of the current study was to examine the influence of induced rumination and distraction on the desire to engage in eating-related symptoms in anorexia (AN) and bulimia nervosa (BN). After a sadness induction, either a ruminative or distractive emotion regulation style was encouraged in women with AN (n = 38), BN (n = 37), and non-eating disordered controls (CG; n = 36). At baseline and after the emotion regulation induction feelings of sadness, desire to abstain from eating (DTA) and desire to binge (DTB) were assessed. Main results reveal that rumination led to a significant increase of DTA in the AN group and of DTB in patients with BN. In the CG, DTA significantly decreased after distraction. Although there were significant increases in subjective sadness in the rumination condition, no changes were found in the distraction condition. The results suggest that rumination in response to sadness has a detrimental effect on eating-related symptoms in eating disorders. (PsycInfo Database Record (c) 2022 APA, all rights reserved)
KW  - *Anorexia Nervosa
KW  - *Bulimia
KW  - *Distraction
KW  - *Eating Behavior
KW  - *Rumination (Cognitive Process)
KW  - Symptoms
M3  - doi:10.1037/abn0000046
DO  - 10.1037/abn0000046
ER  -
TY  - JOUR
PMID  - 24467256
ID  - 2014-02487-001
T1  - Differential effects of poststressor rumination and distraction on cortisol and C-reactive protein.
JF  - Health Psychology
A1  - Zoccola, Peggy M.
A1  - Figueroa, Wilson S.
A1  - Rabideau, Erin M.
A1  - Woody, Alex
A1  - Benencia, Fabian
VL  - 33
IS  - 12
SP  - 1606
EP  - 1609
Y1  - 2014
CY  - US
AD  - Zoccola, Peggy M.: Department of Psychology, Ohio University, 200 Porter Hall, Athens, OH, US, 45701, zoccola@ohio.edu
PB  - American Psychological Association
SN  - 1930-7810(Electronic),0278-6133(Print)
N2  - Objective: Stress-related physiological activation may last longer for those who ruminate, or dwell, on past stressors. Correlational and quasi-experimental research has linked rumination to immune activity and elevated cortisol. This study’s aim was to experimentally test whether rumination (relative to distraction) can sustain stress-induced increases in inflammation and cortisol. Concentrations of poststressor cortisol and inflammatory markers were hypothesized to be greater for those who ruminated compared with those who were distracted. Method: Thirty-four healthy young women completed a laboratory speech stressor and were then randomly assigned to either ruminate on the stressor or engage in distraction for 5 minutes. Salivary cortisol and circulating plasma concentrations of C-reactive protein (CRP), interleukin-6 (IL-6), and tumor necrosis factor-alpha (TNF-α) were assessed throughout the 2-hr visit. Results: As predicted, CRP and cortisol responses differed for the rumination and distraction groups. In the distraction group, participants’ CRP concentrations increased poststressor and then returned to prestressor levels by the end of the visit. In contrast, participants in the rumination condition demonstrated increases in CRP that did not return to prestressor levels by the end of the visit. Similarly, poststressor cortisol was higher for those who ruminated compared with those who were distracted. Plasma IL-6 and TNF-α concentrations increased over the visit, but did not differ by experimental group. Conclusions: Results suggest that ruminating on stressors may sustain CRP and cortisol responses, whereas distraction may diminish them. Findings have implications for understanding potential risk and protective factors for stress-related activation. (PsycINFO Database Record (c) 2016 APA, all rights reserved)
KW  - *Distraction
KW  - *Hydrocortisone
KW  - *Inflammation
KW  - *Rumination (Cognitive Process)
KW  - *Stress
KW  - Proteins
KW  - Tumor Necrosis Factor
M3  - doi:10.1037/hea0000019
DO  - 10.1037/hea0000019
ER  -
TY  - JOUR
PMID  - 26120743
ID  - 2015-28699-007
T1  - Illness perceptions and adherence to exercise therapy in cardiac rehabilitation participants.
JF  - Rehabilitation Psychology
A1  - Flora, Parminder K.
A1  - Anderson, Tara J.
A1  - Brawley, Lawrence R.
VL  - 60
IS  - 2
SP  - 179
EP  - 186
Y1  - 2015
CY  - US
AD  - Flora, Parminder K.: College of Kinesiology, University of Saskatchewan, 87 Campus Drive, Saskatoon, SK, Canada, S7N 5B2, parminder.flora@usask.ca
PB  - American Psychological Association
SN  - 1939-1544(Electronic),0090-5550(Print)
N2  - Purpose/Objective: Two complementary frameworks, the common sense model, and social–cognitive theory, were used. The first purpose of this study was to compare 2 groups varying in their illness perceptions (strong vs. weak) on baseline differences in theory-based exercise cognitions (self-regulatory efficacy and outcome expectations), and health-related quality of life (HRQL). The second purpose was to examine illness perception group differences in cardiac rehabilitation exercise participation following 3 months of exercise therapy. Research Method/Design: Newly enrolled cardiac rehabilitation participants (N = 49) completed baseline measures of illness perceptions, self-regulatory efficacy, outcome expectations, and HRQL. Cardiac rehabilitation exercise minutes were measured at baseline (after 2 weeks of participation) and following 3 months of cardiac rehabilitation. Results: Individuals were successfully classified into strong and weak illness perception groups using cluster analysis. Analyses of variance indicated significant group differences on negative outcome expectations (p < .05), where the strong illness perception group reported greater negative outcome expectations. The strong illness perception group also reported significantly lower physical and mental HRQL as compared to their weak illness perception counterparts (p < .01). Parallel differences in cardiac rehabilitation exercise participation at 3 months were also observed (p < .05). Conclusions/Implications: This study was a first attempt to utilize the common sense model and social–cognitive theory to examine individuals engaged in rehabilitation to reduce cardiac risk. The findings suggest that complementary use of these 2 frameworks to study individual illness perception differences relative to psychological beliefs and adherence to exercise therapy may aid understanding of correlates of exercise adherence among cardiac rehabilitation participants. (PsycInfo Database Record (c) 2023 APA, all rights reserved)
KW  - *Exercise
KW  - *Health Attitudes
KW  - *Heart Disorders
KW  - *Rehabilitation
KW  - *Treatment Compliance
KW  - *Exercise Therapy
KW  - Social Cognition
M3  - doi:10.1037/a0039123
DO  - 10.1037/a0039123
ER  -
TY  - JOUR
PMID  - 26011721
ID  - 2015-23736-001
T1  - Negative core affect and employee silence: How differences in activation, cognitive rumination, and problem-solving demands matter.
JF  - Journal of Applied Psychology
A1  - Madrid, Hector P.
A1  - Patterson, Malcolm G.
A1  - Leiva, Pedro I.
VL  - 100
IS  - 6
SP  - 1887
EP  - 1898
Y1  - 2015
CY  - US
AD  - Madrid, Hector P.: School of Management, Pontificia Universidad Católica de Chile, Avenida Vicuña Mackenna, Chile, 4860, hpmadrid@uc.cl
PB  - American Psychological Association
SN  - 1939-1854(Electronic),0021-9010(Print)
N2  - Employees can help to improve organizational performance by sharing ideas, suggestions, or concerns about practices, but sometimes they keep silent because of the experience of negative affect. Drawing and expanding on this stream of research, this article builds a theoretical rationale based on core affect and cognitive appraisal theories to describe how differences in affect activation and boundary conditions associated with cognitive rumination and cognitive problem-solving demands can explain employee silence. Results of a diary study conducted with professionals from diverse organizations indicated that within-person low-activated negative core affect increased employee silence when, as an invariant factor, cognitive rumination was high. Furthermore, within-person high-activated negative core affect decreased employee silence when, as an invariant factor, cognitive problem-solving demand was high. Thus, organizations should manage conditions to reduce experiences of low-activated negative core affect because these feelings increase silence in individuals high in rumination. In turn, effective management of experiences of high-activated negative core affect can reduce silence for individuals working under high problem-solving demand situations. (PsycINFO Database Record (c) 2016 APA, all rights reserved)
KW  - *Cognitive Appraisal
KW  - *Employee Characteristics
KW  - *Problem Solving
KW  - *Rumination (Cognitive Process)
KW  - Silence
M3  - doi:10.1037/a0039380
DO  - 10.1037/a0039380
ER  -
TY  - JOUR
ID  - 2014-45059-001
T1  - When it’s “All about the bike”—Intrapersonal conflict in light of passion for cycling and exercise dependence.
JF  - Sport, Exercise, and Performance Psychology
A1  - Stenseng, Frode
A1  - Haugen, Tommy
A1  - Torstveit, Monica Klungland
A1  - Høigaard, Rune
VL  - 4
IS  - 2
SP  - 127
EP  - 139
Y1  - 2015
CY  - US
AD  - Stenseng, Frode: NTNU, Dragvoll Allé 38 B, Trondheim, Norway, 7491, frode.stenseng@samfunn.ntnu.no
PB  - Educational Publishing Foundation
SN  - 2157-3913(Electronic),2157-3905(Print)
N2  - A strong inclination to engage in a sport activity may provoke intrapersonal conflict. Yet, few studies have explicitly investigated such activity-related conflict in light of self-regulation of activity engagement. In the present research, we explored intrapersonal conflict measured as discrepant self-guides in relation to obsessive passion, harmonious passion, and exercise dependence. Two separate surveys were conducted including leisure time endurance off-road cyclists, with a total of 990 participants. In Study 1, discrepancies with respect to the participants’ actual and ideal involvement in the activity, as well as their perception of acceptance from significant others, were related to obsessive passion. Such discrepancies were unrelated to harmonious passion. In Study 2, intrapersonal conflict was moderately related to exercise dependence, whereas exercise dependence was strongly related to obsessive passion. Moreover, structural equation analyses supported a mediational role of exercise dependence on the effect from obsessive passion toward intrapersonal conflict. In sum, we believe that the present research adds new knowledge to the self-regulatory dynamics related to intrapersonal conflict in activity engagements. (PsycInfo Database Record (c) 2022 APA, all rights reserved)
KW  - *Exercise
KW  - *Motivation
KW  - *Self-Regulation
KW  - *Sport Psychology
KW  - Conflict
KW  - Physical Activity
M3  - doi:10.1037/spy0000028
DO  - 10.1037/spy0000028
ER  -
TY  - JOUR
PMID  - 24635734
ID  - 2014-09582-001
T1  - Effects of work stress on work-related rumination, restful sleep, and nocturnal heart rate variability experienced on workdays and weekends.
JF  - Journal of Occupational Health Psychology
A1  - Vahle-Hinz, Tim
A1  - Bamberg, Eva
A1  - Dettmers, Jan
A1  - Friedrich, Niklas
A1  - Keller, Monika
VL  - 19
IS  - 2
SP  - 217
EP  - 230
Y1  - 2014
CY  - US
AD  - Vahle-Hinz, Tim: Arbeits- und Organisationspsychologie, Universitat Hamburg, Von-Melle-Park 11, Hamburg, Germany, 20146, tim.vahle-hinz@uni-hamburg.de
PB  - Educational Publishing Foundation
SN  - 1939-1307(Electronic),1076-8998(Print)
N2  - The present study reports the lagged effects of work stress on work-related rumination, restful sleep, and nocturnal heart rate variability experienced during both workdays and weekends. Fifty employees participated in a diary study. Multilevel and regression analyses revealed a significant relationship between work stress measured at the end of a workday, work-related rumination measured during the evening, and restful sleep measured the following morning. Work stress, measured as the mean of 2 consecutive workdays, was substantially but not significantly related to restful sleep on weekends. Work stress was unrelated to nocturnal heart rate variability. Work-related rumination was related to restful sleep on weekends but not on workdays. Additionally, work-related rumination on weekends was positively related to nocturnal heart rate variability during the night between Saturday and Sunday. No mediation effects of work stress on restful sleep or nocturnal heart rate variability via work-related rumination were confirmed. (PsycINFO Database Record (c) 2019 APA, all rights reserved)
KW  - *Heart Rate
KW  - *Occupational Stress
KW  - *Rumination (Cognitive Process)
KW  - *Sleep
KW  - *Working Conditions
KW  - Heart Rate Variability
M3  - doi:10.1037/a0036009
DO  - 10.1037/a0036009
ER  -
TY  - JOUR
PMID  - 25688429
ID  - 2015-06432-003
T1  - Rumination predicts heightened responding to stressful life events in major depressive disorder and generalized anxiety disorder.
JF  - Journal of Abnormal Psychology
A1  - Ruscio, Ayelet Meron
A1  - Gentes, Emily L.
A1  - Jones, Jason D.
A1  - Hallion, Lauren S.
A1  - Coleman, Elizabeth S.
A1  - Swendsen, Joel
VL  - 124
IS  - 1
SP  - 17
EP  - 26
Y1  - 2015
CY  - US
AD  - Ruscio, Ayelet Meron: Department of Psychology, University of Pennsylvania, 3720 Walnut Street, Philadelphia, PA, US, 19104, ruscio@psych.upenn.edu
PB  - American Psychological Association
SN  - 1939-1846(Electronic),0021-843X(Print)
N2  - Although studies have documented heightened stress sensitivity in major depressive disorder (MDD) and generalized anxiety disorder (GAD), the mechanisms involved are poorly understood. One possible mechanism is the tendency to ruminate in response to stress. We used ecological momentary assessment to study ruminative thoughts after stressful events in 145 adults with MDD, GAD, comorbid MDD-GAD, or no psychopathology. Diagnosed individuals reported more event-related rumination than controls, even after adjusting for event stressfulness. Rumination was equally common in MDD and GAD and was especially severe among comorbid cases. More rumination immediately after the event predicted poorer affect, more maladaptive behavior, and more MDD and GAD symptoms at the next signal, even when pre-event levels of these variables were controlled. Rumination mediated, but did not moderate, the association of stress with affect and with symptoms. Stress-related rumination was more deleterious for diagnosed than healthy individuals, more intense for more severe clinical cases, and more persistent for cases with a greater temperamental vulnerability for emotional disorders. These results implicate rumination as a mechanism of stress sensitivity and suggest pathways through which it may maintain depression and anxiety in everyday life. (PsycInfo Database Record (c) 2022 APA, all rights reserved)
KW  - *Generalized Anxiety Disorder
KW  - *Major Depression
KW  - *Rumination (Cognitive Process)
KW  - *Stress
KW  - Ecological Momentary Assessment
M3  - doi:10.1037/abn0000025
DO  - 10.1037/abn0000025
ER  -
