# Supplementary material for: Does physical activity-based intervention decrease repetitive negative thinking? A systematic review
Source: PLoS One. 2025 Apr 1;20(4):e0319806. doi: 10.1371/journal.pone.0319806 (PMC11960971; doi:10.1371/journal.pone.0319806)
Supplement: S1 File — https://doi.org/10.6084/m9.figshare.25711734. (ZIP) [file pone.0319806.s001.zip › supporting information/database/PsycNET_201-300.ris]

Provider: American Psychological Association
Database: PsycINFO
Content: application/x-research-info-systems

TY  - JOUR
ID  - 2020-38412-002
T1  - Fear of physical activity, anxiety, and depression: Barriers to physical activity in outpatients with heart failure?
JF  - European Journal of Health Psychology
A1  - Spaderna, Heike
A1  - Hoffman, Jeremia M.
A1  - Hellwig, Susan
A1  - Brandenburg, Vincent M.
VL  - 27
IS  - 1
SP  - 3
EP  - 13
Y1  - 2020
CY  - Germany
AD  - Spaderna, Heike: Division of Health Psychology, Department of Nursing Science, Trier University, Trier, Germany, 54286, spaderna@uni-trier.de
PB  - Hogrefe Publishing
SN  - 2512-8450(Electronic),2512-8442(Print)
N2  - Background: Physical activity (PA) is recommended by heart failure treatment guidelines. Adherence to exercise prescriptions is low and not much is known about everyday PA in this patient group. Aims: This study describes objectively assessed everyday PA/sedentary behavior in men and women with chronic heart failure and examines associations of potential barriers for engaging in PA, namely fear of physical activity (FoPA), general anxiety, and depression, with indicators of PA and sedentary behavior. Method: In 61 outpatients with heart failure (67.5 ± 10.7 years of age) the impact of FoPA, trait anxiety, and depression on 6-day accelerometer measures was evaluated using linear regression models. Results: Sedentary behavior was prevalent in men and women alike, with lying down and sitting/standing as predominant activity classes during daytime. Men had higher PA energy expenditure (726 vs. 585 kcal/d, Cohen’s effect size d = 0.74) and walked up/down more often (0.21% vs. 0.12% of total PA, d = 0.56) than women. FoPA did not differ between sexes. FoPA, but not anxiety and depression, significantly and consistently predicted less walking up/down independent of covariates (β-values between −0.26 and −0.44, p-values < 0.024). Limitations: The self-selected sample included few women. Medical data were assessed via self-reports. Conclusion: FoPA, but not anxiety and depression, significantly and consistently predicted less walking up/down independent of covariates. These preliminary findings highlight FoPA as a barrier to everyday PA in patients with heart failure. (PsycInfo Database Record (c) 2020 APA, all rights reserved)
KW  - *Anxiety
KW  - *Heart Disorders
KW  - *Major Depression
KW  - *Phobias
KW  - *Physical Activity
KW  - Outpatients
KW  - Treatment Compliance
KW  - Treatment Guidelines
KW  - Walking
KW  - Treatment Barriers
KW  - Sedentary Behavior
M3  - doi:10.1027/2512-8442/a000042
DO  - 10.1027/2512-8442/a000042
ER  -
TY  - JOUR
ID  - 2020-00790-001
T1  - Online preschool teacher training to promote physical activity in young children: A pilot cluster randomized controlled trial.
JF  - School Psychology
A1  - Hoffman, Jessica A.
A1  - Schmidt, Ellyn M.
A1  - Arguello, Diego J.
A1  - Eyllon, Mara N.
A1  - Castaneda-Sceppa, Carmen
A1  - Cloutier, Gregory
A1  - Hillman, Charles H.
VL  - 35
IS  - 2
SP  - 118
EP  - 127
Y1  - 2020
CY  - US
AD  - Hoffman, Jessica A.: Department of Applied Psychology, Northeastern University, 360 Huntington Avenue, Boston, MA, US, 02115, j.hoffman@northeastern.edu
PB  - Educational Publishing Foundation
SN  - 2578-4226(Electronic),2578-4218(Print)
N2  - This study tested the Wellness Enhancing Physical Activity in Young Children (WE PLAY) program, a 4-week online preschool teacher training, on children’s moderate-to-vigorous physical activity (MVPA). In this cluster RCT, six Head Start preschools were randomized to an intervention and comparison group. Children’s MVPA was measured using accelerometers at pre- and posttest. The magnitude of the difference in MVPA between groups at posttest was small, but in the expected direction: Δ min/hour = 1.60, 95% CI [−0.97, 4.18], p = .22, Cohen’s d = 0.32. We observed a pre/post within group increase in average minutes per hour of MVPA in school with a medium effect size for the intervention group: Δ mean min/hour = 2.09, 95% CI [0.51, 3.67], p = .0096, Cohen’s d = 0.42. An increase was not seen for the comparison group: Δ mean min/hour = 0.44, 95% CI [−0.70, 1.59], p = .45, Cohen’s d = 0.07. WE PLAY children in 6 hr/day programs gained 63 min of MVPA per week in school, providing preliminary evidence of the benefits of WE PLAY on children’s physical activity levels. WE PLAY deserves further testing with larger groups of children and teachers. (PsycINFO Database Record (c) 2020 APA, all rights reserved)
KW  - *Physical Activity
KW  - *Preschool Teachers
KW  - *Project Head Start
KW  - *Teacher Education
KW  - *Technology
KW  - Test Construction
M3  - doi:10.1037/spq0000349
DO  - 10.1037/spq0000349
ER  -
TY  - JOUR
ID  - 2018-35080-005
T1  - Exercise-specific volition and motivation for weight loss maintenance following an intensive lifestyle intervention.
JF  - Health Psychology
A1  - Elsborg, Peter
A1  - Elbe, Anne-Marie
VL  - 37
IS  - 8
SP  - 759
EP  - 766
Y1  - 2018
CY  - US
AD  - Elsborg, Peter: Health Promotion Research, Steno Diabetes Center Copenhagen, Niels Steensens Vej 2, Gentofte, Copenhagen, Denmark, 2820, elsborg19@gmail.com
PB  - American Psychological Association
SN  - 1930-7810(Electronic),0278-6133(Print)
N2  - Objective: The present study investigated the influence of exercise-specific motivation and volition on weight loss maintenance following an intensive lifestyle intervention (ILI). Method: The study participants were 164 individuals with obesity (body mass index [BMI] > 30 kg/m2) that participated in an ILI. Participants’ exercise-specific volition and motivation were assessed before and after the intervention as well as 3 and 12 months after completion. Volition was measured with the Volition in Exercise Questionnaire and motivation was measured with the context translated Sport Motivation Scale. Results: Mixed model analysis revealed that when adjusting for gender, age, and education, the 6 volitional scales and intrinsic motivation predicted BMI across the 4 time points, whereas 6 volitional scales and 2 extrinsic regulation scales showed a time interaction. Backward elimination multiple mixed model analysis revealed that Volitional Inhibition - Postponing Training and Volitional Facilitation - Self-Confidence predicted BMI development, whereas Volitional Inhibition - Unrelated Thoughts, Identified Regulation, and Introjected Regulation showed a time interaction above and beyond the other scales. Conclusion: Exercise-specific volition and motivation influence weight loss maintenance following an ILI. Volitional self-confidence and the tendency to postpone training are of importance above and beyond the previously identified predictor of autonomous exercise motivation. Results of the study also indicate that extrinsic motivation can be either facilitating or counterproductive depending on the level of self-determination. (PsycINFO Database Record (c) 2018 APA, all rights reserved)
KW  - *Exercise
KW  - *Intervention
KW  - *Lifestyle Changes
KW  - *Obesity
KW  - *Weight Loss
KW  - Incentives
KW  - Motivation
KW  - Physical Activity
KW  - Self-Regulation
KW  - Test Construction
KW  - Volition
M3  - doi:10.1037/hea0000636
DO  - 10.1037/hea0000636
ER  -
TY  - JOUR
PMID  - 30024232
ID  - 2018-35080-006
T1  - Perceived weight and barriers to physical activity in parent–adolescent dyads.
JF  - Health Psychology
A1  - Wiseman, Kara P.
A1  - Patel, Minal
A1  - Dwyer, Laura A.
A1  - Nebeling, Linda C.
VL  - 37
IS  - 8
SP  - 767
EP  - 774
Y1  - 2018
CY  - US
AD  - Wiseman, Kara P.: Behavioral Research Program, National Cancer Institute, 9609 Medical Center Drive, MSC 9761, Bethesda, MD, US, 20892-9761, kara.wiseman@nih.gov
PB  - American Psychological Association
SN  - 1930-7810(Electronic),0278-6133(Print)
N2  - Objective: Family-based physical activity interventions have the potential to reduce obesity, but more information is needed regarding physical activity in the family context. This study used an actor–partner interdependence model to estimate the dyadic association between perceived weight status and barriers to physical activity in dyads of adults and their adolescent children. It was hypothesized that greater perceived weight would be associated with greater barriers perceived by both one’s self and one’s partner. Method: Data from 1,568 dyads in the Family Life, Activity, Sun, Health, and Eating study were used to examine the dyadic association between perceived weight status (i.e., greater perceived weight category) and barriers to physical activity. Models were stratified by actual weight (an overweight or obese dyad member vs. two normal weight dyad members) and adjusted for parent education, parent and adolescent age, gender, and race. Results: Among dyads with at least 1 overweight/obese member, greater perceived weight status was positively associated with one’s own perceived barriers (significant actor effects, βs = 1.17 and 1.03, ps < 0.01) and one’s partner’s perceived barriers (significant partner effects, βs = 0.38 and 0.62, ps < 0.01). No statistically significant relationships were found for dyads with only normal weight members. Conclusions: Among dyads with at least 1 overweight or obese member, significant partner effects for parents and adolescents demonstrate that the weight perception of 1 dyad member correlates with the barriers of the other member. These dyadic associations highlight the potential importance of family-based interventions for physical activity. (PsycInfo Database Record (c) 2020 APA, all rights reserved)
KW  - *Family Intervention
KW  - *Parents
KW  - *Physical Activity
KW  - *Weight Perception
KW  - *Adolescent Characteristics
KW  - Dyads
KW  - Test Construction
KW  - Interdependence
M3  - doi:10.1037/hea0000635
DO  - 10.1037/hea0000635
ER  -
TY  - JOUR
ID  - 2018-58639-001
T1  - Stress, physical activity, and resilience resources: Tests of direct and moderation effects in young adults.
JF  - Sport, Exercise, and Performance Psychology
A1  - Lines, Robin L. J.
A1  - Ducker, Kagan J.
A1  - Ntoumanis, Nikos
A1  - Thøgersen-Ntoumani, Cecilie
A1  - Fletcher, David
A1  - McGarry, Sarah
A1  - Gucciardi, Daniel F.
VL  - 9
IS  - 3
SP  - 418
EP  - 436
Y1  - 2020
CY  - US
AD  - Lines, Robin L. J.: School of Physiotherapy and Exercise Science, Curtin University, GPO Box U1987, WAU, Australia, 6845, robin.lines@postgrad.curtin.edu.au
PB  - Educational Publishing Foundation
SN  - 2157-3913(Electronic),2157-3905(Print)
N2  - Stress is an important consideration for understanding why individuals take part in limited or no physical activity (PA). The effects of stress on PA do not hold for everyone, so examinations of possible moderators that protect individuals from the harmful effects of stress are required. Aligned with a resilience framework, individual resources (e.g., hope and self-efficacy) may buffer the maladaptive effects of stress, such that people who have access to these resources in greater quantity may be more “resilient” to the deleterious effects of stress on PA. This study was designed to test this expectation. In total, 140 Australian undergraduate students (70.7% female, Mage = 21.68 ± 4.88) completed a multisection survey and provided a sample for hair cortisol concentration analysis using immunoassays. Main effects demonstrated primarily small and nonsignificant associations between perceived stress and hair cortisol concentration with different intensities of PA. Similar findings were observed between individual-level resilience resources and PA intensities, with the exception of hope (i.e., positive association with vigorous PA and negative association with sitting), self-efficacy (i.e., positive association with vigorous PA), and resilience (i.e., positive association with walking). Although certain individual-level resilience resources were perceived as beneficial for PA and sedentary time, the moderating role of resilience resources was not supported by the findings. The direct and moderating effects between stress, PA, and resilience resources require further testing using longitudinal designs in which stressful periods occur naturally (e.g., exams for students) or are experimentally manipulated. (PsycInfo Database Record (c) 2021 APA, all rights reserved)
KW  - *Hydrocortisone
KW  - *Physical Activity
KW  - *Resilience (Psychological)
KW  - *Self-Efficacy
KW  - *Stress
KW  - Hair
KW  - Hope
KW  - Optimism
KW  - Psychological Capital
M3  - doi:10.1037/spy0000152
DO  - 10.1037/spy0000152
ER  -
TY  - JOUR
ID  - 2018-46854-002
T1  - Relationships among affective states, physical activity, and sedentary behavior in children: Moderation by perceived stress.
JF  - Health Psychology
A1  - Wen, Cheng K. Fred
A1  - Liao, Yue
A1  - Maher, Jaclyn P.
A1  - Huh, Jimi
A1  - Belcher, Britni R.
A1  - Dzubur, Eldin
A1  - Dunton, Genevieve F.
VL  - 37
IS  - 10
SP  - 904
EP  - 914
Y1  - 2018
CY  - US
AD  - Dunton, Genevieve F.: Department of Preventive Medicine, University of Southern California, 2001 N. Soto Street, 3rd Floor, Los Angeles, CA, US, 90033, dunton@usc.edu
PB  - American Psychological Association
SN  - 1930-7810(Electronic),0278-6133(Print)
N2  - Objective: We examined the acute bidirectional relationships between affective states and moderate-to-vigorous physical activity (MVPA) or sedentary behavior (SB) in children, and whether perceived stress moderates these associations. Method: A total of 180 children (mean age = 9.6 years, 51.7% female, 53.9% Hispanic) completed a 7-day ecological momentary assessment (EMA) study, where they received 3–7 random prompts per day asking about their current affective states. MVPA and SB during this period were measured by waist-worn accelerometers. Children’s and mothers’ perceived stress were measured by paper questionnaires. Multilevel models tested the within-person (WP) and between-person (BP) associations of (a) MVPA and SB 30 and 60 min before an EMA prompt with subsequent affective states at the prompt, and (b) affective states at the prompt with MVPA and SB in the subsequent 30 and 60 min after the prompt. Interaction terms were used to assess whether children’s and mothers’ perceived stress moderated these associations. Results: Children reported a higher positive affect after engaging in more MVPA than usual (WP; β = 0.04, SE = 0.02, p < .05) and a lower positive affect after spending more SB than usual (WP; β = −0.02, SE = 0.01, p < .05) in the previous 30 min. Children’s affective states were unrelated to time in MVPA and SB within the subsequent 30 min. Parent’s perceived stress level attenuated the relationship between children’s time spent in MVPA 60 min before a prompt and self-reported positive affect at that prompt (β = −0.01, SE = 0.01, p < .05). Conclusions: MVPA and SB acutely impacted children’s psychological well-being, with the benefits of MVPA on positive affect across longer intervals attenuated among children whose mothers had higher perceived stress. (PsycINFO Database Record (c) 2018 APA, all rights reserved)
KW  - *Emotional States
KW  - *Physical Activity
KW  - *Stress
KW  - *Positive Emotions
KW  - *Sedentary Behavior
KW  - Measurement
M3  - doi:10.1037/hea0000639
DO  - 10.1037/hea0000639
ER  -
TY  - JOUR
ID  - 2018-46854-003
T1  - Affective response during physical activity: Within-subject differences across phases of behavior change.
JF  - Health Psychology
A1  - Dunton, Genevieve F.
A1  - Leventhal, Adam M.
A1  - Rothman, Alexander J.
A1  - Intille, Stephen S.
VL  - 37
IS  - 10
SP  - 915
EP  - 923
Y1  - 2018
CY  - US
AD  - Dunton, Genevieve F.: Departments of Preventive Medicine and Psychology, University of Southern California, 2001 North Soto Street, 3rd floor, Room 302E, MC 9239, Los Angeles, CA, US, 90033-9045, dunton@usc.edu
PB  - American Psychological Association
SN  - 1930-7810(Electronic),0278-6133(Print)
N2  - Objective: Affective response during physical activity may be a key factor reinforcing future behavior. However, little is known about how affective responses during physical activity may differ across phases of behavior change. This study used real-time Ecological Momentary Assessment (EMA) to examine within-subject differences in affective response during physical activity in daily life as individuals transitioned across phases of behavior change. Method: A sample of 115 adults (M = 41.0 years, 74% female) participated in an intensive longitudinal study with measurement bursts at 0, 6, and 12-months. Each burst consisted of 8 randomly-prompted EMA occasions per day across 4 days. EMA self-report items assessed current activity level (i.e., physical activity or nonphysical activity), and positive and negative affect. Questionnaires measured phase of behavior change (e.g., preaction [no regular physical activity], action [regular physical activity <6 months], and maintenance [regular physical activity ≥6 months]) at each burst. Three-level (Level-1 = occasion, Level-2 = burst, Level-3 = person) linear regression models tested Phase of Change (Level-2, within-subject) × Physical Activity Level (Level-1, within-subject) interactions controlling for day of week, time of day, and sex. Results: Positive affective response during physical activity (vs. nonphysical activity) was higher when individuals were in preaction phases (vs. action). Negative affective response during physical activity (vs. nonphysical activity) was lower when individuals were in the maintenance phase (vs. action). Conclusions: Long-term maintenance of physical activity may be particularly challenging, given the lack of positive reinforcement that is thought to be needed to sustain behavior. (PsycINFO Database Record (c) 2018 APA, all rights reserved)
KW  - *Activity Level
KW  - *Behavior Change
KW  - *Physical Activity
KW  - *Negative Emotions
KW  - *Positive Emotions
KW  - Measurement
KW  - Test Construction
M3  - doi:10.1037/hea0000644
DO  - 10.1037/hea0000644
ER  -
TY  - JOUR
ID  - 2018-46854-004
T1  - Mindfulness meditation and physical activity: Evidence from 2012 National Health Interview Survey.
JF  - Health Psychology
A1  - Strowger, Megan
A1  - Kiken, Laura G.
A1  - Ramcharran, Karuna
VL  - 37
IS  - 10
SP  - 924
EP  - 928
Y1  - 2018
CY  - US
AD  - Strowger, Megan: Department of Psychological Sciences, Kent State University, P.O. Box 5190, Kent, OH, US, 44242, mstrowge@kent.edu
PB  - American Psychological Association
SN  - 1930-7810(Electronic),0278-6133(Print)
N2  - Objective: Physical activity is critical for health, yet only about half of the U.S. adult population meets basic aerobic physical activity recommendations and almost a third are inactive. Mindfulness meditation is gaining attention for its potential to facilitate health-promoting behavior and may address some limitations of existing interventions for physical activity. However, little evidence exists on mindfulness meditation and physical activity. This study assessed whether mindfulness meditation is uniquely associated with physical activity in a nationally representative sample. Method: Cross-sectional data from the adult sample (N = 34,525) of the 2012 National Health Interview Survey were analyzed. Logistic regression models tested whether past-year use of mindfulness meditation was associated with (a) inactivity and (b) meeting aerobic physical activity recommendations, after accounting for sociodemographics, another health-promoting behavior, and 2 other types of meditation. Data were weighted to represent the U.S. civilian, noninstitutionalized adult population. Results: Accounting for covariates, U.S. adults who practiced mindfulness meditation in the past year were less likely to be inactive and more likely to meet physical activity recommendations. Mindfulness meditation showed stronger associations with these indices of physical activity than the 2 other types of meditation. Conclusions: These results suggest that mindfulness meditation specifically, beyond meditation in general, is associated with physical activity in U.S adults. Future research should test whether intervening with mindfulness meditation—either as an adjunctive component or on its own—helps to increase or maintain physical activity. (PsycINFO Database Record (c) 2018 APA, all rights reserved)
KW  - *Aerobic Exercise
KW  - *Health Behavior
KW  - *Meditation
KW  - *Physical Activity
KW  - *Mindfulness
KW  - Intervention
M3  - doi:10.1037/hea0000656
DO  - 10.1037/hea0000656
ER  -
TY  - JOUR
PMID  - 31512920
ID  - 2019-54508-001
T1  - Associations of parental and child food and exercise aversion with child food intake and physical activity.
JF  - Health Psychology
A1  - Zarychta, Karolina
A1  - Horodyska, Karolina
A1  - Gan, Yiqun
A1  - Chan, Carina K. Y.
A1  - Wiggers, John
A1  - Wolfenden, Luke
A1  - Boberska, Monika
A1  - Luszczynska, Aleksandra
VL  - 38
IS  - 12
SP  - 1116
EP  - 1127
Y1  - 2019
CY  - US
AD  - Zarychta, Karolina: Wroclaw Faculty of Psychology, SWPS University of Social Sciences and Humanities, Wroclaw, Poland, PL-53-238, kzarychta1@swps.edu.pl
PB  - American Psychological Association
SN  - 1930-7810(Electronic),0278-6133(Print)
N2  - Objective: The interplay between parental and child food and physical activity aversion, briefly defined as fear or avoidance of novelty or breaking from routine, may explain such child behaviors as inadequate food consumption and physical activity. Two studies were conducted to investigate the associations between child and parental food and physical activity aversion (child self-reported aversion, parental-reported aversion, and parental perceptions of child aversion) and child food intake and physical activity. Method: Parent–child dyads participated in 2 longitudinal studies. Study 1 (food aversion; the baseline [T1] and the 10-month follow-up [T2]) enrolled 924 dyads (1,848 individuals; 54.3% girls, aged 5–11 years old, 88.9% mothers). Study 2 (physical activity aversion; the baseline [T1] and the 7- to 8-month follow-up [T2]) enrolled 879 dyads (1,758 individuals; 52.4% girls, aged 5–11 years old, 83.2% mothers). There was no overlap between the samples enrolled in the two studies. Dyads completed self-report measures; child and parental body weight and height (for calculation of body mass index [BMI] as covariates/potential moderators) were measured objectively. Mediation analyses with 2 sequential mediators were performed. Results: The association between self-reported parental food aversion (T1) and child fruit and vegetable intake (T2) was mediated sequentially by parental perception of child food aversion (T1) and self-reported child food aversion (T2). The same pattern of associations was found for physical activity aversion. Child BMI did not moderate the hypothesized associations. Conclusions: High levels of parental and child aversion operated sequentially in explaining lower levels of child fruit and vegetable intake and physical activity. (PsycInfo Database Record (c) 2020 APA, all rights reserved)
KW  - *Aversion
KW  - *Dyads
KW  - *Food Intake
KW  - *Parent Child Relations
KW  - *Physical Activity
KW  - Body Height
KW  - Body Weight
KW  - Diets
KW  - Test Construction
M3  - doi:10.1037/hea0000799
DO  - 10.1037/hea0000799
ER  -
TY  - JOUR
PMID  - 31070402
ID  - 2019-25483-004
T1  - Sexual activity, sexual thoughts, and intimacy among older adults: Links with physical health and psychosocial resources for successful aging.
JF  - Psychology and Aging
A1  - Kolodziejczak, Karolina
A1  - Rosada, Adrian
A1  - Drewelies, Johanna
A1  - Düzel, Sandra
A1  - Eibich, Peter
A1  - Tegeler, Christina
A1  - Wagner, Gert G.
A1  - Beier, Klaus M.
A1  - Ram, Nilam
A1  - Demuth, Ilja
A1  - Steinhagen-Thiessen, Elisabeth
A1  - Gerstorf, Denis
VL  - 34
IS  - 3
SP  - 389
EP  - 404
Y1  - 2019
CY  - US
AD  - Kolodziejczak, Karolina: Department of Psychology, Humboldt University, Unter den Linden 6, Berlin, Germany, 10099, karolina.kolodziejczak@hu-berlin.de
PB  - American Psychological Association
SN  - 1939-1498(Electronic),0882-7974(Print)
N2  - Research on close relationships in later life has received increased attention over the past decade. However, little is known about sexuality and intimacy in old age. Using cross-sectional data from the Berlin Aging Study II (BASE-II; Mage = 68 years, SD = 3.68; 50% women; N = 1,514), we examine age differences in behavioral (sexual activity), cognitive (sexual thoughts), and emotional (intimacy) facets of sexuality and investigate associations with physical health and psychosocial resources for successful aging. Older age was associated with less sexual activity and fewer sexual thoughts, but not with differences in intimacy. Relative to a reference sample of 22- to 36-year-olds within BASE-II (N = 475), the average older adult reported considerably fewer sexual activity and thoughts (ds > .60), but only slightly lower intimacy (d = .20). Substantial heterogeneity existed among older adults, with almost one third of the 60- to 82-year-olds reporting more sexual activity and thoughts than the average younger adult. Examining correlates of sexuality among older adults revealed that, covarying for diagnosed illnesses and performance-based grip strength, psychosocial factors (e.g., partnered, relationship satisfaction) accounted for considerable shares of variance in sexual activity and intimacy, whereas age and gender explained more of the variance in sexual thoughts. Some psychosocial factors exhibited similar-sized associations with all sexuality facets, whereas other factors operated in more facet-specific ways. To illustrate, participants reporting more loneliness also reported less sexual activity and less intimacy, but not fewer sexual thoughts. We discuss implications of our findings for theories of successful aging. (PsycInfo Database Record (c) 2020 APA, all rights reserved)
KW  - *Aging
KW  - *Intimacy
KW  - *Psychosexual Behavior
KW  - *Psychosocial Factors
KW  - *Sexuality
KW  - Age Differences
KW  - Cognitions
KW  - Human Sex Differences
KW  - Physical Health
KW  - Test Construction
KW  - Older Adulthood
M3  - doi:10.1037/pag0000347
DO  - 10.1037/pag0000347
ER  -
TY  - JOUR
ID  - 2019-62906-001
T1  - Regular exercise participation and volitional competencies.
JF  - Sport, Exercise, and Performance Psychology
A1  - Kopp, Philipp M.
A1  - Senner, Veit
A1  - Gröpel, Peter
VL  - 9
IS  - 2
SP  - 232
EP  - 243
Y1  - 2020
CY  - US
AD  - Kopp, Philipp M.: Department of Sport and Health Sciences, Technical University of Munich, Boltzmannstraße 15, München, Germany, 85747, pm.kopp@tum.de
PB  - Educational Publishing Foundation
SN  - 2157-3913(Electronic),2157-3905(Print)
N2  - This study investigated the relationship between exercise participation and volition. In particular, we tested whether volitional competencies predict gym attendance (predisposition model) or change in response to attendance (socialization model). A prospective longitudinal study was employed. Individuals (N = 196) who had just signed up as a new gym member completed a pretest measurement of various self-regulation and self-control competencies and a follow-up 15 weeks later. Participants’ gym attendance was registered electronically using a magnetic card. The analysis revealed that volitional competencies at the pretest were unrelated to gym attendance, but the gym attendance predicted positive changes in the self-control competence measured at the follow-up. Participants who more frequently attended the gym showed greater improvement in self-control. These findings support the socialization model rather than the predisposition model, indicating that exercise participation is less dependent on concrete volitional skills, but it may strengthen volitional competencies as a consequence. (PsycInfo Database Record (c) 2022 APA, all rights reserved)
KW  - *Competence
KW  - *Exercise
KW  - *Participation
KW  - *Self-Regulation
KW  - *Volition
KW  - Self-Control
KW  - Sports
M3  - doi:10.1037/spy0000197
DO  - 10.1037/spy0000197
ER  -
TY  - JOUR
PMID  - 29999384
ID  - 2018-32204-001
T1  - Exercise and emotion dynamics: An experience sampling study.
JF  - Emotion
A1  - Bernstein, Emily E.
A1  - Curtiss, Joshua E.
A1  - Wu, Gwyneth W. Y.
A1  - Barreira, Paul J.
A1  - McNally, Richard J.
VL  - 19
IS  - 4
SP  - 637
EP  - 644
Y1  - 2019
CY  - US
AD  - Bernstein, Emily E.: Department of Psychology, Harvard University, 33 Kirkland Street, Cambridge, MA, US, 02138, ebernstein@fas.harvard.edu
PB  - American Psychological Association
SN  - 1931-1516(Electronic),1528-3542(Print)
N2  - Though it has been widely demonstrated that regular exercise is associated with better emotional wellbeing, the nature of this association remains unclear. The present study explored the relationship between voluntary exercise and the temporal dynamics of daily emotions, and thus how voluntary exercise could be impacting emotional reactivity and recovery in naturalistic contexts. Seventy-six young adults participated simultaneously in this ecological momentary assessment study, and received 75 prompts over the course of 15 days. Emotional inertia (persistence of emotional states), emotional variability (intensity of emotional fluctuations), and emotional instability (tendency for emotional fluctuations) were considered. Past research has shown that low wellbeing tends to be associated with high inertia, variability, and instability. Each prompt included ratings of present emotions (anxiety, sadness, cheerfulness, contentment) and any recent physical activity. Greater average exercise time was significantly associated with less inertia (reduced autocorrelation) of anxiety. Exercise was not significantly associated with inertia of the other emotions, although results were in the same direction. Exercise habits were unrelated to emotional variability and instability. Results suggest that exercise may buffer against prolonged or persistent negative affective states and consequently could benefit a person’s ability to self-regulate or recover from changes in the environment and internal emotional experiences, rather than simply reducing the frequency or intensity of anxious emotions. (PsycINFO Database Record (c) 2019 APA, all rights reserved)
KW  - *Emotional Regulation
KW  - *Emotions
KW  - *Exercise
KW  - Anxiety
KW  - Sadness
KW  - Test Construction
KW  - Contentment
M3  - doi:10.1037/emo0000462
DO  - 10.1037/emo0000462
ER  -
TY  - JOUR
ID  - 2019-33414-001
T1  - Effect of changes of outcome expectations on physical activity self-efficacy ratings: A test of hypothetical incentives among mothers of young children.
JF  - Sport, Exercise, and Performance Psychology
A1  - Lithopoulos, Alexander
A1  - Williams, David M.
A1  - Rhodes, Ryan E.
VL  - 9
IS  - 3
SP  - 450
EP  - 460
Y1  - 2020
CY  - US
AD  - Lithopoulos, Alexander: Behavioral Medicine Laboratory, School of Exercise Science, Physical and Health Education, University of Victoria, 3800 Finnerty Road, Room 173, Victoria, BC, Canada, V8P VC2, alithopoulos@uvic.ca
PB  - Educational Publishing Foundation
SN  - 2157-3913(Electronic),2157-3905(Print)
N2  - Previous research suggests that traditional self-efficacy measures may be flawed because they also measure motivation via outcome expectations. One way of manipulating outcome expectations is through the introduction of an incentive for doing a behavior. No study has examined whether self-efficacy ratings for physical activity (PA) can be influenced by an incentive. The main purpose of this study was to investigate whether PA self-efficacy ratings can be affected by an incentive. Mothers with at least 1 child under 5 years of age (N = 152) completed an online survey. Participants indicated current PA level, affective and instrumental attitudes, and self-efficacy for general regular moderate and vigorous intensity PA and two specific PA behaviors with high difficulty (jumping over a 2-m fence, bench pressing 200 pounds) before and after considering a hypothetical financial incentive. Dependent t tests showed self-efficacy ratings for general PA and both specific behaviors were much higher postincentive, with PA ratings increasing to a greater degree. Steiger’s z tests demonstrated that PA self-efficacy without an incentive was also more highly correlated with affective attitude and vigorous PA than was self-efficacy with an incentive. This study demonstrates that traditional self-efficacy measures are far too sensitive to outcome expectations and are therefore not valid assessments of capability. (PsycInfo Database Record (c) 2020 APA, all rights reserved)
KW  - *Behavior
KW  - *Experimenter Expectations
KW  - *Incentives
KW  - *Physical Activity
KW  - *Self-Efficacy
KW  - Mothers
KW  - Motivation
KW  - Surveys
M3  - doi:10.1037/spy0000176
DO  - 10.1037/spy0000176
ER  -
TY  - JOUR
PMID  - 30234327
ID  - 2018-46318-001
T1  - Attentional scope, rumination, and processing of emotional information: An eye-tracking study.
JF  - Emotion
A1  - Fang, Lin
A1  - Sanchez-Lopez, Alvaro
A1  - Koster, Ernst H. W.
VL  - 19
IS  - 7
SP  - 1259
EP  - 1267
Y1  - 2019
CY  - US
AD  - Fang, Lin: Department of Psychology, Northern Michigan University, 1401 Presque Isle Avenue, Marquette, MI, US, 49855, lfang@nmu.edu
PB  - American Psychological Association
SN  - 1931-1516(Electronic),1528-3542(Print)
N2  - Rumination is considered as a relatively maladaptive form of repetitive thinking that has a marked impact on mood. Individual differences in attentional scope have been proposed as an important mechanism rendering some individuals more prone to ruminate than others. The attentional scope model of rumination posits that rumination is related to a narrowed attentional scope, which may affect processing of neutral and emotional information. This study (n = 56) aimed to extend research on the relation between rumination and attentional scope while processing neutral, positive, and negative information. To assess attentional scope, a moving window task was applied which involved reading both neutral and emotional sentences. The result of reading rate indicated that individuals with higher levels of trait rumination showed a narrower attentional scope in general. In addition, the total reading time of individuals with higher levels of trait rumination was shorter when processing neutral and positive sentences through a constrained window frame, but this was not the case when processing negative sentences. These findings suggest that even though high trait ruminators use an overall constrained manner of processing, they may still process negative information differently compared to other types of information. (PsycINFO Database Record (c) 2019 APA, all rights reserved)
KW  - *Emotional Content
KW  - *Emotional States
KW  - *Rumination (Cognitive Process)
KW  - *Sentences
KW  - *Visual Tracking
KW  - Emotions
KW  - Individual Differences
KW  - Information
KW  - Reading
KW  - Test Construction
M3  - doi:10.1037/emo0000516
DO  - 10.1037/emo0000516
ER  -
TY  - JOUR
ID  - 2020-49983-003
T1  - Affect improvements and measurement concordance between a subjective and an accelerometric estimate of physical activity.
JF  - European Journal of Health Psychology
A1  - Pannicke, Björn
A1  - Reichenberger, Julia
A1  - Schultchen, Dana
A1  - Pollatos, Olga
A1  - Blechert, Jens
VL  - 27
IS  - 2
SP  - 66
EP  - 75
Y1  - 2020
CY  - Germany
AD  - Pannicke, Björn: Department of Psychology, Paris-Lodron-University of Salzburg, Hellbrunner Straße 34, Salzburg, Austria, 5020, bjoern.pannicke@sbg.ac.at
PB  - Hogrefe Publishing
SN  - 2512-8450(Electronic),2512-8442(Print)
N2  - Objectives: Physical activity (PA) positively influences several aspects of mental well-being including affect improvements. Yet, the fact that subjective and objective measures of PA often diverge challenges research on the relationship of PA and affect. Methods: Subjective (ecological momentary assessment, EMA) and objective (combined heart rate and accelerometric activity tracker) measures of PA alongside repeated ratings of positive and negative affects were obtained from 37 participants over 7 consecutive days. Results: Subjective and objective PA were significantly positively correlated. Affect improvements, that is, negative affect decrease as well as positive affect increase, were predicted by both subjective (EMA) and objective (activity tracker) data. Conclusions: Measurement concordance supports the validity of both assessment strategies. Affect improvements result from both subjective representations of one’s own activity as well as from physiological mechanisms of PA that one is not aware of, suggesting two independent routes to affect improvements. (PsycInfo Database Record (c) 2021 APA, all rights reserved)
KW  - *Daily Activities
KW  - *Estimation
KW  - *Physical Activity
KW  - *Positive Emotions
KW  - *Ecological Momentary Assessment
KW  - Acceleration Effects
KW  - Goals
KW  - Measurement
KW  - Test Validity
KW  - Well Being
KW  - Negative Emotions
M3  - doi:10.1027/2512-8442/a000050
DO  - 10.1027/2512-8442/a000050
ER  -
TY  - JOUR
ID  - 2019-48979-001
T1  - You do (not?) have to go to the gym: Effects of negations in exercise messages.
JF  - Sport, Exercise, and Performance Psychology
A1  - Berry, Tanya R.
VL  - 9
IS  - 3
SP  - 437
EP  - 449
Y1  - 2020
CY  - US
AD  - Berry, Tanya R.: Faculty of Kinesiology, Sport, and Recreation, University of Alberta, 1-153 University Hall, Edmonton, AB, Canada, AB T6G 2H9, tanya.berry@ualberta.ca
PB  - Educational Publishing Foundation
SN  - 2157-3913(Electronic),2157-3905(Print)
N2  - Exercise messages may include statements such as “you do not have to go to the gym,” with the intent to convey the idea that there are many places and ways to be active. However, there is a body of research indicating that statements that include negations (i.e., the word “not”) may have the opposite effect to that intended because the words “exercise” and “gym” are strongly associated but processing a negation requires additional cognitive effort. The purpose of this research was to examine the effects of negating exercise-related statements on automatic associations, approach tendencies, and reported reflective attitudes in exerciser and nonexerciser schematics. Participants were randomly assigned to conditions with positive (e.g., fun), neutral (e.g., challenge), or negative (e.g., painful) affectively valenced exercise descriptors. They completed a task during which they indicated whether a statement was an affirmation or a negation, followed by measures of automatic associations, approach tendency, and reflective attitudes. Results showed that participants in the negative condition were faster to negate than affirm statements and had higher reported exercise-related reflective attitudes than participants in the neutral or positive conditions. Whereas it is unlikely that physical activity promoters would say that exercise is not fun or not healthy (descriptors from the positive condition), the neutrally valenced statements (which contained statements such as “one does not need to go to the gym”) resulted in similar reported reflective attitudes as those in the positive condition. Physical activity promoters may reconsider using statements that include negations. (PsycInfo Database Record (c) 2020 APA, all rights reserved)
KW  - *Attitudes
KW  - *Exercise
KW  - *Messages
KW  - *Physical Activity
KW  - *Word Associations
KW  - Attitude Measures
KW  - Questionnaires
KW  - Test Construction
KW  - Negative Emotions
M3  - doi:10.1037/spy0000185
DO  - 10.1037/spy0000185
ER  -
TY  - JOUR
ID  - 2017-57160-001
T1  - Brief therapy for excessive worry: Treatment model, feasibility, and acceptability of a new treatment.
JF  - Journal of Psychotherapy Integration
A1  - Kopelman-Rubin, Daphne
A1  - Omer, Haim
A1  - Dar, Reuven
VL  - 29
IS  - 3
SP  - 291
EP  - 306
Y1  - 2019
CY  - US
AD  - Kopelman-Rubin, Daphne: Baruch Ivcher School of Psychology, Interdisciplinary Center (IDC), P.O. Box 167, Herzliya, Israel, 46150, daphnekr@idc.ac.il
PB  - Educational Publishing Foundation
SN  - 1573-3696(Electronic),1053-0479(Print)
N2  - Excessive and uncontrolled worry is a cognitive phenomenon of repetitive thought activity regarding potentially negative future events. This phenomenon is accompanied primarily by anxiety. The current study aimed to test a new, 4-session, brief therapy model for excessive worry. This model is based on the third wave of cognitive behavioral therapy (CBT) and narrative approaches. The model views both dysfunctional aspects and perceived functional aspects of worrying as playing a crucial role in its development and maintenance. Accordingly, therapy attempts to integrate both aspects into one coherent therapeutic narrative. The aim of the therapy is to help the client find an adaptive way to accept and preserve worry’s positive role, as well as reduce functional impairments. Thirty-one participants with excessive worry were randomly assigned to immediate treatment or to a waitlist/control group. Results indicated a significant reduction in distress caused by worrying, in the tendency to worry, and in the general symptom level at the end of treatment and upon follow-up. In addition, there was an improvement with regard to the extent of seeing worry as having a positive role in one’s life. Potential advantages of this new brief therapy model and directions for future research also are discussed. (PsycInfo Database Record (c) 2022 APA, all rights reserved)
KW  - *Anxiety
KW  - *Brief Psychotherapy
KW  - *Cognitive Behavior Therapy
KW  - *Integrative Psychotherapy
KW  - *Narrative Therapy
KW  - Clients
KW  - Models
KW  - Test Construction
M3  - doi:10.1037/int0000100
DO  - 10.1037/int0000100
ER  -
TY  - JOUR
ID  - 2018-36605-001
T1  - Intentions mediate the association between anticipated pride and physical activity in young adults.
JF  - Sport, Exercise, and Performance Psychology
A1  - Gilchrist, Jenna D.
A1  - Sabiston, Catherine M.
VL  - 7
IS  - 3
SP  - 308
EP  - 317
Y1  - 2018
CY  - US
AD  - Sabiston, Catherine M.: Department of Exercise Science, Faculty of Kinesiology and Physical Education, University of Toronto, 55 Harbord Street, Toronto, ON, Canada, M5S 2W6, catherine.sabiston@utoronto.ca
PB  - Educational Publishing Foundation
SN  - 2157-3913(Electronic),2157-3905(Print)
N2  - According to the affect and health behavior framework (AHBF), anticipated affective responses are associated with intentions that, in turn, are associated with health behavior. Emerging research has explored how the anticipation of negative emotions, such as regret, may be motivational or discouraging for physical activity behavior. Relatively less research has been afforded to the anticipation of positive emotions, such as pride. Different facets of pride have been identified. Authentic pride is associated with effort and a sense of achievement, whereas hubristic pride is associated with talent/ability and feeling superior to others. Guided by the AHBF, the aim of the current study was to examine the association between anticipated authentic and hubristic pride and engagement in moderate-to-vigorous physical activity (MVPA) and test intention as a mediator of this association. Participants (N = 148) were young adults who completed self-report questionnaires at 2 time points separated by 2 weeks. Mediation analyses were conducted to test hypotheses. Overall, the results provide support for the AHBF. Intentions significantly mediated the association between anticipated authentic pride and MVPA (point estimate = .12, confidence interval [.05, .22]) and the association between anticipated hubristic pride and MVPA (point estimate = .15, confidence interval [.08, .26]). Both models accounted for 11% of the variance in MVPA. Results highlight the importance of targeting anticipated hedonic outcomes of MVPA as an important predictor of intentions and indirectly of behavior. (PsycInfo Database Record (c) 2022 APA, all rights reserved)
KW  - *Emotions
KW  - *Expectations
KW  - *Intention
KW  - *Physical Activity
KW  - *Pride
KW  - Test Construction
M3  - doi:10.1037/spy0000139
DO  - 10.1037/spy0000139
ER  -
TY  - JOUR
ID  - 2019-34545-001
T1  - Cognitive complaints in neuropsychologically normal adults: A brief report on the roles of childhood abuse and rumination.
JF  - Traumatology
A1  - Szabo, Yvette Z.
A1  - Nelson, Steven M.
A1  - Lantrip, Crystal
VL  - 26
IS  - 1
SP  - 29
EP  - 34
Y1  - 2020
CY  - US
AD  - Lantrip, Crystal: Department of Veterans Affairs, VISN 17 Center of Excellence for Research on Returning War Veterans, Central Texas Veterans Healthcare System (151C), Waco, TX, US, 76711, crystal.lantrip@va.gov
PB  - Educational Publishing Foundation
SN  - 1085-9373(Electronic)
N2  - Childhood abuse and maltreatment has been linked to various problems that persist into adulthood, including distressing psychiatric and cognitive symptoms. Even in the absence of an underlying cognitive disorder, patients may still report cognitive complaints that are distressing and impair daily functioning. The present study tests the hypothesis that rumination explains links between childhood maltreatment and cognitive complaints. Participants were 46 adults aged 26 to 71 (M = 53) that were referred for neuropsychological testing for cognitive complains, but were not diagnosed with a cognitive disorder. Participants completed measures of childhood maltreatment, rumination, mental health symptoms, and subjective cognitive complaints. Childhood abuse predicted greater rumination (b = .33, SE = .16, p = .04, f² = .10), and rumination was significantly associated with cognitive complaints (b = .04, SE = .01, p = .001, f2 = .30). Findings were not due to symptoms of depression or posttraumatic stress disorder, and the same patterns of findings were supported using childhood maltreatment. These results have implications for trauma-informed care within health-care settings. With replication of this finding in larger samples, the results underscore the importance of targeting rumination in clients with subjective cognitive complaints. (PsycInfo Database Record (c) 2021 APA, all rights reserved)
KW  - *Child Abuse
KW  - *Cognitive Impairment
KW  - *Emotional Regulation
KW  - *Rumination (Cognitive Process)
KW  - *Trauma
KW  - Mental Disorders
KW  - Psychiatric Symptoms
M3  - doi:10.1037/trm0000209
DO  - 10.1037/trm0000209
ER  -
TY  - JOUR
PMID  - 29781647
ID  - 2018-22673-001
T1  - Autonomic regulation in response to stress: The influence of anticipatory emotion regulation strategies and trait rumination.
JF  - Emotion
A1  - Nasso, Selene
A1  - Vanderhasselt, Marie-Anne
A1  - Demeyer, Ineke
A1  - De Raedt, Rudi
VL  - 19
IS  - 3
SP  - 443
EP  - 454
Y1  - 2019
CY  - US
AD  - Nasso, Selene: Department of Experimental Clinical and Health Psychology, Ghent University, Henri Dunantlaan 2, Ghent, Belgium, 9000, Selene.Nasso@UGent.be
PB  - American Psychological Association
SN  - 1931-1516(Electronic),1528-3542(Print)
N2  - According to the neurocognitive framework for regulation expectation, adaptively regulating emotions in anticipation of a stressful event should help individuals deal with the stressor itself. The goal of this study was twofold: first, the authors compared the influence of adaptive versus maladaptive anticipatory emotion regulation (ER) on the autonomic system during anticipation of, confrontation with, and recovery from a stressor; second, they explored whether trait rumination moderated this relationship. The authors collected data from 56 healthy female undergraduates during a public speaking task. The task involved 4 phases: baseline, anticipatory ER, stressor, and recovery. Participants were assigned to 1 of 2 anticipatory ER instructions (reappraisal or catastrophizing). Heart rate variability (HRV) indexed autonomic regulation. Results confirmed that HRV was higher in the reappraisal than in the catastrophizing group (over all time points, except for baseline). Trait rumination levels moderated the effect of anticipatory ER strategy on HRV during the stressor phase. Specifically, whereas for low ruminators reappraisal (versus catastrophizing) in the anticipation phase led to higher HRV when confronted to the stressor, high ruminators demonstrated lower HRV in that same condition. To conclude, over all participants, using reappraisal during the anticipation phase allowed participants to better cope with stress. However, only low, but not high ruminators could profit from the beneficial effect of anticipatory reappraisal on autonomic regulation. Even though further research is needed, this study suggests that, in female undergraduates, the tendency to ruminate is associated with abnormal anticipatory ER that might hinder an adaptive response to a stressor. (PsycInfo Database Record (c) 2020 APA, all rights reserved)
KW  - *Emotional Regulation
KW  - *Expectations
KW  - *Heart Rate
KW  - *Rumination (Cognitive Process)
KW  - *Stress
KW  - Neurocognition
KW  - Public Speaking
KW  - Test Construction
KW  - Task
KW  - Heart Rate Variability
M3  - doi:10.1037/emo0000448
DO  - 10.1037/emo0000448
ER  -
TY  - JOUR
ID  - 2019-11841-001
T1  - Effects of respite music during recovery between bouts of intense exercise.
JF  - Sport, Exercise, and Performance Psychology
A1  - Hutchinson, Jasmin C.
A1  - O'Neil, Brendan J.
VL  - 9
IS  - 1
SP  - 102
EP  - 114
Y1  - 2020
CY  - US
AD  - Hutchinson, Jasmin C.: Department of Exercise Science and Sport Studies, Springfield College, 263 Alden Street, Springfield, MA, US, 01108, jhutchinson@springfieldcollege.edu
PB  - Educational Publishing Foundation
SN  - 2157-3913(Electronic),2157-3905(Print)
N2  - Appropriately selected music can positively influence physical performance and psychophysical responses to exercise, yet little is known about the role of music during recovery between intermittent bouts of activity. In the present study, 45 anaerobically trained males completed two 30-s Wingate anaerobic tests (WAnTs) separated by 10 min of self-paced active recovery, for which they were randomly assigned to one of three conditions: stimulative music (STIM), sedative music, or a no-music control. Blood lactate was measured at baseline, immediately after the first WAnT, and at the end of the recovery period. Felt arousal, heart rate, and pedal cadence were measured immediately after the first WAnT, and at Minute 5 and Minute 10 of active recovery. WAnT performance was recorded in both trials. Data were analyzed using one-way and mixed-model analyses of variance. Participants in the STIM group showed a significant increase in peak power from Trial 1 to Trial 2, whereas participants in the sedative music and control groups showed decreased peak power from Trial 1 to Trial 2. Participants in the STIM group had a higher mean heart rate during the recovery period as well as higher levels of felt arousal, and a significant pre–post recovery drop in blood lactate that was not evident in the other groups (all p < .05). In conclusion, it appears that STIM respite music exerts a positive influence on self-paced exercise recovery, which can facilitate blood lactate clearance and improve subsequent exercise performance. (PsycINFO Database Record (c) 2020 APA, all rights reserved)
KW  - *Blood
KW  - *Exercise
KW  - *Music
KW  - *Physiological Arousal
KW  - *Sedatives
KW  - Analysis of Variance
KW  - Heart Rate
M3  - doi:10.1037/spy0000161
DO  - 10.1037/spy0000161
ER  -
TY  - JOUR
PMID  - 30816740
ID  - 2019-10285-001
T1  - Lower general executive function is primarily associated with trait worry: A latent variable analysis of negative thought/affect measures.
JF  - Emotion
A1  - Gustavson, Daniel E.
A1  - Lurquin, John H.
A1  - Michaelson, Laura E.
A1  - Barker, Jane E.
A1  - Carruth, Nicholas P.
A1  - von Bastian, Claudia C.
A1  - Miyake, Akira
VL  - 20
IS  - 4
SP  - 557
EP  - 571
Y1  - 2020
CY  - US
AD  - Gustavson, Daniel E.: Department of Psychiatry, University of California, San Diego, 3252 Holiday Court, Suite 224, La Jolla, CA, US, 92037, dgustavson@ucsd.edu
PB  - American Psychological Association
SN  - 1931-1516(Electronic),1528-3542(Print)
N2  - This exploratory latent-variable study sought to identify common sources of variance between two multifaceted sets of constructs: executive functions (EFs) and negative thoughts/affect. One-hundred ninety-two college students completed nine tasks representing three types of EFs (inhibition, updating, and shifting) and a set of questionnaires assessing four facets of negative thought/affect (anxiety symptoms, depression symptoms, worry, and rumination). Results indicated that, although the four negative thought/affect constructs were substantially correlated with one another, trait worry was the construct uniquely associated with EFs. Specifically, worry was associated with general EF abilities underlying all three subtypes of EFs (common EF), but was not associated with specific EF abilities (i.e., shifting-specific and updating-specific). These findings highlight the importance of partitioning common and specific variances in both EFs and negative thought/affect when examining the associations between these two research domains. (PsycInfo Database Record (c) 2022 APA, all rights reserved)
KW  - *Anxiety
KW  - *Cognitive Ability
KW  - *College Students
KW  - *Student Attitudes
KW  - *Executive Function
KW  - Personality Traits
KW  - Short Term Memory
KW  - Cognitive Control
KW  - Task Switching
M3  - doi:10.1037/emo0000584
DO  - 10.1037/emo0000584
ER  -
TY  - JOUR
ID  - 2019-55792-001
T1  - No pain, no gains: Conformity to masculine norms, body dissatisfaction, and exercise dependence.
JF  - Psychology of Men & Masculinities
A1  - Dawson, Nicholas
A1  - Hammer, Joseph H.
VL  - 21
IS  - 3
SP  - 430
EP  - 440
Y1  - 2020
CY  - US
AD  - Dawson, Nicholas: Department of Educational, School, and Counseling Psychology, University of Missouri, Hill Hall, 506 South 6th Street, Columbia, MO, US, 65211, nad2dn@mail.missouri.edu
PB  - Educational Publishing Foundation
SN  - 1939-151X(Electronic),1524-9220(Print)
N2  - Although exercise can facilitate physical and mental health, excessive exercise can be deleterious to men’s health. Although there is a wealth of research on the link between body image concerns and excessive exercise among women, this relationship remains understudied among men. In addition, gender role socialization’s role in excessive exercise remains overlooked. Therefore, the present study examined how body dissatisfaction (i.e., muscle and body fat dissatisfaction) may mediate the effect of conformity to specific masculine norms on self-reported exercise dependence (i.e., uncontrollable excessive exercise behavior that manifests in physiological and psychological symptoms) using a sample of 632 U.S. community men who were primarily White and heterosexual. Results indicated that muscle dissatisfaction, but not body fat dissatisfaction, mediated the effects of the norms of Winning, Violence, and Playboy on exercise dependence. Winning, Emotional Control, Risk-Taking, and Power Over Women also evidenced direct effects on exercise dependence. Implications for practice and the importance of testing the generalizability of this model across social locations are discussed. (PsycInfo Database Record (c) 2022 APA, all rights reserved)
KW  - *Conformity (Personality)
KW  - *Dissatisfaction
KW  - *Health
KW  - *Masculinity
KW  - *Sex Roles
KW  - Body Image
KW  - Exercise
KW  - Physique
KW  - Body Fat
M3  - doi:10.1037/men0000243
DO  - 10.1037/men0000243
ER  -
TY  - JOUR
PMID  - 30816741
ID  - 2019-10610-001
T1  - Not to worry: Episodic retrieval impacts emotion regulation in older adults.
JF  - Emotion
A1  - Jing, Helen G.
A1  - Madore, Kevin P.
A1  - Schacter, Daniel L.
VL  - 20
IS  - 4
SP  - 590
EP  - 604
Y1  - 2020
CY  - US
AD  - Jing, Helen G.: Department of Psychology, Harvard University, 33 Kirkland Street, Cambridge, MA, US, 02138, hjing@fas.harvard.edu
PB  - American Psychological Association
SN  - 1931-1516(Electronic),1528-3542(Print)
N2  - Interventions that increase the specificity of episodic memory and future-oriented problem solving have been shown to help both young adults and clinical populations regulate their emotions toward potential stressors. However, little is known about how episodic specificity impacts anxiety levels in older adults, who show reduced specificity of episodic memory, future simulation, and problem-solving performance. Although emotion regulation generally improves with age, older adults still experience worries pertaining to their health and interpersonal relationships. The current studies test how episodic specificity affects emotion regulation in older adults. In Experiment 1, participants received an episodic specificity induction (ESI)—brief training in recollecting details of past experiences—prior to generating steps to solve worrisome problems. Older adults provided more relevant steps and episodic details after the specificity induction relative to a control induction, but we found no difference in emotion regulation ratings between induction conditions. In Experiment 2, we contrasted performance on a personal problem-solving task (i.e., generating steps to solve one’s own problems) intended to draw on episodic retrieval with an advice task focused on semantic processing (i.e., listing general advice for an acquaintance worried about similar problems). Participants provided more relevant steps and episodic details in the personal problem-solving task relative to the advice task, and boosts in detail were related to larger reductions in anxiety toward the target worrisome events. These results indicate that solving worrisome problems with greater levels of episodic detail can positively influence emotion regulation in older adults. (PsycInfo Database Record (c) 2020 APA, all rights reserved)
KW  - *Aging
KW  - *Anxiety
KW  - *Emotional Regulation
KW  - *Human Information Storage
KW  - *Problem Solving
KW  - Episodic Memory
KW  - Future
KW  - Simulation
KW  - Test Construction
M3  - doi:10.1037/emo0000581
DO  - 10.1037/emo0000581
ER  -
TY  - JOUR
PMID  - 30843724
ID  - 2019-11839-001
T1  - Pain offset reduces rumination in response to evoked anger and sadness.
JF  - Journal of Personality and Social Psychology
A1  - Harmon-Jones, Cindy
A1  - Hinton, Emily
A1  - Tien, Judy
A1  - Summerell, Elizabeth
A1  - Bastian, Brock
VL  - 117
IS  - 6
SP  - 1189
EP  - 1202
Y1  - 2019
CY  - US
AD  - Harmon-Jones, Cindy: School of Psychology, University of New South Wales, Mathews Building, 8, Kensington, NSW, Australia, 2052, cindyharmonjones@gmail.com
PB  - American Psychological Association
SN  - 1939-1315(Electronic),0022-3514(Print)
N2  - Four studies examined whether pain offset reduces rumination in response to anger or sadness. Past research has demonstrated that, following the offset of pain, individuals show a distinct state of relief involving both reduction in negative affect and an increase in positive affect. This response may help to explain why people sometimes seek out pain and discomfort (e.g., vigorous exercise, self-harm) to regulate negative emotion and suggests that following pain people should recover better from negative emotional states. To test this, we examined ruminative responses to anger and sadness. These negative, approach-related emotions often produce rumination; a response that is generally considered maladaptive. In Study 1, pain was manipulated through a cold pressor task, and participants were induced to experience anger through autobiographical recall. In Study 2, pain was also manipulated pain via a cold pressor task, and anger and sadness were induced through social exclusion using the Cyberball paradigm. In Study 3, pain was manipulated by squeezing exercise handgrips, and sadness was induced with imagery from a sad video. Study 4 replicated the methods of Study 3 and added measures of relief and distraction to examine whether these moderated the effect. A minimeta-analysis showed that, across all studies, individuals engaged in less rumination in the pain conditions as measured by a thought-listing task and a self-reported rumination questionnaire. These results suggest that the regulation of anger and sadness are improved following pain offset. (PsycInfo Database Record (c) 2022 APA, all rights reserved)
KW  - *Anger
KW  - *Pain
KW  - *Rumination (Cognitive Process)
KW  - *Sadness
KW  - *Negative Emotions
KW  - Exercise
KW  - Physical Comfort
KW  - Positive Emotions
M3  - doi:10.1037/pspp0000240
DO  - 10.1037/pspp0000240
ER  -
TY  - JOUR
PMID  - 30247053
ID  - 2018-46866-001
T1  - Predictors of physical activity among rural adults following cardiac rehabilitation.
JF  - Rehabilitation Psychology
A1  - Quirk, Jennifer
A1  - Parfitt, Gaynor
A1  - Ferrar, Katia
A1  - Davison, Kade
A1  - Dollman, James
VL  - 63
IS  - 4
SP  - 495
EP  - 501
Y1  - 2018
CY  - US
AD  - Ferrar, Katia: School of Health Sciences, University of South Australia, GPO Box 2471, Adelaide, SA, Australia, 5001, Katia.Ferrar@unisa.edu.au
PB  - American Psychological Association
SN  - 1939-1544(Electronic),0090-5550(Print)
N2  - Purpose/Objective: Cardiac rehabilitation aims to reduce the likelihood of recurrent cardiac events through physical activity (PA) and education. There is limited understanding about the predictors of physical activity behavior in rural adults beyond rehabilitation. This study explored predictors of regular physical activity in rural adults, 6–12 months post cardiac rehabilitation. Research Method/Design: A self-report questionnaire (quantitative cross-sectional design) was mailed to a simple random sample of rural South Australians who previously participated in cardiac rehabilitation (n = 315). Regression modeling was adjusted for physical activity history and gender to examine psychological, social, and environmental predictors of (a) current leisure-time physical activity, self-reported through the Godin Leisure Time Exercise Questionnaire expressed as the Leisure Score Index (LSI) and the weekly frequency of physical activity bouts that cause sweating (“sweat frequency”), and (b) stage of physical activity behavior change according to the Transtheoretical Model of Behavior Change (“Stage of PA change”). Results: All measures of self-efficacy (barriers, task, and relapse), social assimilation, and self-regulation predicted LSI, whereas all measures of self-efficacy and self-regulation predicted both “Stage of PA change” and “sweat frequency.” Self-regulation explained the highest percentage of explained variance in LSI (31.6%) and “sweat frequency” (12.5%). Home social support additionally predicted “Stage of PA change”; there were no environmental predictors of any of the outcome measures. Conclusion: Similar to urban populations, the predictors of post–cardiac-rehab physical activity among rural adults predominantly emanate from the psychological domain. Findings support the need to strengthen the focus of cardiac rehabilitation program design on self-management skills and behaviors. (PsycInfo Database Record (c) 2020 APA, all rights reserved)
KW  - *Heart Disorders
KW  - *Physical Activity
KW  - *Rehabilitation
KW  - Questionnaires
KW  - Rural Environments
KW  - Self-Regulation
KW  - Self-Report
KW  - Sweat
M3  - doi:10.1037/rep0000232
DO  - 10.1037/rep0000232
ER  -
TY  - JOUR
PMID  - 28650189
ID  - 2017-27614-001
T1  - Valuing calm enhances enjoyment of calming (vs. exciting) amusement park rides and exercise.
JF  - Emotion
A1  - Chim, Louise
A1  - Hogan, Candice L.
A1  - Fung, Helene H. H.
A1  - Tsai, Jeanne L.
VL  - 18
IS  - 6
SP  - 805
EP  - 818
Y1  - 2018
CY  - US
AD  - Chim, Louise: Department of Psychology, University of Victoria, P.O. Box 1700 STN CSC, Victoria, BC, Canada, V8W 2Y2, chim@uvic.ca
PB  - American Psychological Association
SN  - 1931-1516(Electronic),1528-3542(Print)
N2  - Do people derive more enjoyment from activities that match how they ideally want to feel (their “ideal affect”)? Affect valuation theory (AVT) predicts that they do; however, no study has directly examined whether this is the case. Therefore, the authors conducted 4 studies that examined whether valuing calm and other low arousal positive states (LAP) increased enjoyment of calming (vs. exciting) activities. In Study 1, the more participants valued LAP, the more enjoyment they recalled during calming (vs. exciting) episodes from their lives. In Studies 2–3, the more participants valued LAP, the more enjoyment they experienced during calming (vs. exciting) amusement park rides, both in the United States and Hong Kong. To assess causality, in Study 4, participants were randomly assigned to either a “value LAP” or control condition and then engaged in either low or high intensity exercise. Participants in the value LAP condition who engaged in low intensity exercise reported greater enjoyment than those who engaged in high intensity exercise; these differences did not emerge in the control condition. People’s trait levels of experienced LAP (“actual LAP”) were not related to their enjoyment of calming (vs. exciting) activities. Together, these findings provide evidence that people derive more enjoyment from activities that match their ideal affect. The authors discuss the implications of these findings for AVT as well as interventions aimed at enhancing well-being. (PsycINFO Database Record (c) 2018 APA, all rights reserved)
KW  - *Emotions
KW  - *Exercise
KW  - *Pleasure
KW  - *Recreation Areas
KW  - Happiness
KW  - Idealism
KW  - Physiological Arousal
KW  - Test Construction
KW  - Theories
KW  - Values
M3  - doi:10.1037/emo0000348
DO  - 10.1037/emo0000348
ER  -
TY  - JOUR
PMID  - 31750676
ID  - 2019-69121-001
T1  - Small sustainable monetary donation-based incentives to promote physical activity: A randomized controlled trial.
JF  - Health Psychology
A1  - Galárraga, Omar
A1  - Bohlen, Lauren Connell
A1  - Dunsiger, Shira I.
A1  - Lee, Harold H.
A1  - Emerson, Jessica A.
A1  - Boyle, Holly K.
A1  - Strohacker, Kelley
A1  - Williams, David M.
VL  - 39
IS  - 4
SP  - 265
EP  - 268
Y1  - 2020
CY  - US
AD  - Galárraga, Omar: Department of Health Services, Policy and Practice, Brown University, School of Public Health, 121 South Main Street, Providence, RI, US, 02912, omar_galarraga@brown.edu
PB  - American Psychological Association
SN  - 1930-7810(Electronic),0278-6133(Print)
N2  - Objective: To pilot test two low-cost and thus financially sustainable incentive programs to promote physical activity (PA) among low-active adults in a community setting. Method: In a three-arm randomized controlled trial the effects of small monetary incentives (cash incentives $1/day; n = 25) were compared to charitable donations (donation $1/day; n = 25) and a control group (n = 25) on PA behavior over the course of 12 months in insufficiently active, otherwise healthy adults. Incentives were based on attendance at a local YMCA. Electronic swipe card data from the YMCA was the primary outcome, with self-reported minutes of PA as a secondary outcome. Results: Quantile regression models showed promising effects of treatment allocation on the primary outcome (attendance) adjusted for age and employment. There was a difference between cash incentives and control conditions such that median attendance in the cash incentives condition was 19.24 visits more over 12 months (b = 19.24; SE = 8.26, 95% CI [2.75, 35.72]). There was a similar though only marginally significant trend for the donation condition showing that participants in the donation condition made 11.88 additional visits to the YMCA over 12 months relative to the control condition (b = 11.88, SE = 8.41,95% CI [−0.91, 28.67]). There was a significant correlation between objectively verified YMCA attendance and self-reported moderate-to-vigorous PA at the YMCA (ρ = 0.587) over 12 months. Conclusions: These promising findings provide early support for small monetary incentives and charitable donations for promoting PA in community settings. Further research on the efficacy of using financially sustainable incentive programs, including charitable donations, for PA through community organizations (e.g., YMCAs) seems warranted. (PsycINFO Database Record (c) 2020 APA, all rights reserved)
KW  - *Charitable Behavior
KW  - *Monetary Incentives
KW  - *Physical Activity
KW  - *Self-Report
KW  - *Randomized Controlled Trials
KW  - Educational Incentives
KW  - Health Promotion
KW  - Models
KW  - Treatment Outcomes
M3  - doi:10.1037/hea0000818
DO  - 10.1037/hea0000818
ER  -
TY  - JOUR
PMID  - 29708387
ID  - 2018-18822-001
T1  - Intervention delivery fidelity assessment of a counseling-based intervention for promoting smoking reduction and increasing physical activity.
JF  - Health Psychology
A1  - Thompson, Tom P.
A1  - Lambert, Jeffrey D.
A1  - Greaves, Colin J.
A1  - Taylor, Adrian H.
VL  - 37
IS  - 7
SP  - 627
EP  - 637
Y1  - 2018
CY  - US
AD  - Thompson, Tom P.: Faculty of Medicine and Dentistry, University of Plymouth, N9 ITTC Building, Plymouth Science Park, Davy Road, Devon, Plymouth, United Kingdom, PL6 8BX, tom.thompson@plymouth.ac.uk
PB  - American Psychological Association
SN  - 1930-7810(Electronic),0278-6133(Print)
N2  - Objective: The aims of this study were to (1) develop an approach to assess the delivery fidelity of a complex intervention to simultaneously increase physical activity and reduce smoking and (2) use this approach to assess the variation of fidelity across the delivery of different intervention components of the intervention. Method: Audio recorded and transcribed sessions (90 in total) involving 30 participants and 3 health trainers delivering a one-to-one intervention were purposively sampled across health trainer (HT) and stage of treatment. The Dreyfus system for skill acquisition informed a scoring system based on 12 intervention processes and applied by three experts in health behavior change. Scores ranged from 0 to 2 (poor quality), 3 to 4 (reasonable quality), and 5 to 6 (expert level quality). Scores were averaged across coders and presented in relation to fidelity of both HT and the intervention component. Results: The methods were successfully applied with recommendations for future application. Average scores for each item by each coder differed by up to +0.7 to −0.9 points indicating reasonable agreement. Mean scores for the three HTs were 2.9, 2.2, and 2.4, across all 12 intervention processes. The delivery of all intervention components for physical activity was scored lower (3; p < .001). Conclusions: Novel methods for assessing delivery fidelity were successfully applied and areas for improvement identified. Delivery fidelity was deemed to be of reasonable quality but was higher for smoking related intervention components over physical activity ones. (PsycInfo Database Record (c) 2020 APA, all rights reserved)
KW  - *Behavior Change
KW  - *Counseling
KW  - *Health Promotion
KW  - *Physical Activity
KW  - *Smoking Cessation
KW  - Health Care Delivery
KW  - Intervention
M3  - doi:10.1037/hea0000613
DO  - 10.1037/hea0000613
ER  -
TY  - JOUR
PMID  - 32202825
ID  - 2020-20351-001
T1  - Longitudinal associations between physical activity, anxiety, and depression in adults with long-term physical disabilities.
JF  - Health Psychology
A1  - Battalio, Samuel L.
A1  - Huffman, Sarah E.
A1  - Jensen, Mark P.
VL  - 39
IS  - 6
SP  - 529
EP  - 538
Y1  - 2020
CY  - US
AD  - Battalio, Samuel L.: Department of Preventive Medicine, Northwestern University Feinberg School of Medicine, 680 North Lake Shore Drive, Suite 1400, Chicago, IL, US, 60611, samuel.battalio@northwestern.edu
PB  - American Psychological Association
SN  - 1930-7810(Electronic),0278-6133(Print)
N2  - Objective: To evaluate the longitudinal associations between self-reported physical activity and anxiety and depression symptom severity in adults with long-term physical disabilities. Method: A secondary analysis of data from a United States-based longitudinal survey study of community-dwelling adults with 1 of 4 potential long-term physical disabilities (multiple sclerosis, muscular dystrophy, spinal cord injury, postpoliomyelitis syndrome). The first time point (T1) for the current study was completed by 1,594 participants. The second survey (T2) was sent 1 year later, and the third (T3) was sent 3 years later; each were completed by 1,380 and 1,218 participants, respectively. At each time point, participants completed a measure of physical activity (Godin Leisure Time Exercise Questionnaire) and Patient-Reported Outcomes Measurement System short forms evaluating depression and anxiety severity. Results: Mixed growth curve models showed greater quantities of physical activity were associated with decreases in both depression (χ2(2) = 84.01, p < .001) and anxiety (χ2(2) = 21.66, p < .001) symptom severity over the 4-year period. However, while greater quantities of moderate (anxiety z = −2.24, p < .05; depression z = −5.48, p < .001) and strenuous (anxiety z = −2.59, p < .05; depression z = −3.90, p < .001) physical activity were significantly associated with decreases in negative affect, mild physical activity was not. Conclusion: The current study provides evidence that physical activity is longitudinally associated with anxious and depressive symptoms in adults with long-term physical disabilities. Future research should examine the quantities and intensities of physical activity necessary to impart psychological benefits. (PsycInfo Database Record (c) 2020 APA, all rights reserved)
KW  - *Anxiety
KW  - *Disabilities
KW  - *Major Depression
KW  - *Physical Activity
KW  - *Self-Report
KW  - Physical Disorders
KW  - Severity (Disorders)
M3  - doi:10.1037/hea0000848
DO  - 10.1037/hea0000848
ER  -
TY  - JOUR
ID  - 2019-08936-001
T1  - Physical activity and child depressive symptoms: Findings from the QLSCD.
JF  - Canadian Journal of Behavioural Science / Revue canadienne des sciences du comportement
A1  - Piché, Geneviève
A1  - Huỳnh, Christophe
A1  - Villatte, Aude
VL  - 51
IS  - 2
SP  - 114
EP  - 121
Y1  - 2019
CY  - US
AD  - Piché, Geneviève: Department of Psychoeducation and Psychology, Université du Québec en Outaouais, campus de Saint-Jérôme, 5 rue Saint-Joseph, Saint-Jérôme, PQ, Canada, J7Z 0B7, genevieve.piche@uqo.ca
PB  - Educational Publishing Foundation
SN  - 1879-2669(Electronic),0008-400X(Print)
N2  - This study investigated the contribution of engaging in structured and unstructured physical activity on girls’ and boys’ depressive symptoms. Secondary analyses were conducted using prospective-longitudinal data (n = 1,516 children) of the Quebec Longitudinal Study of Child Development. Parents reported on their children’s participation in structured and unstructured physical activity when he or she was 7-years-old. Depressive symptoms, when the child was 8-years-old, were assessed through the Social Behavior Questionnaire. Child’s past depressive symptoms, maternal depressive symptoms, family conflict, and socioeconomic status were also examined as confounding variables. Ordinary least square regressions were conducted. Structured physical activity was found to be significantly and negatively associated with boys’ depressive symptoms one year later (β = −.093; 95% CI [−.422, −.059]). Unstructured physical activity was not significantly related to later boys’ or girls’ depressive symptoms. These results suggest the importance of promoting participation in structured physical activity as early as the school entry in boys to potentially help preventing later depressive symptoms in childhood years. (PsycINFO Database Record (c) 2019 APA, all rights reserved)
KW  - *Childhood Development
KW  - *Major Depression
KW  - *Parental Involvement
KW  - *Physical Activity
KW  - *Parent Report
KW  - Epidemiology
KW  - Family Conflict
KW  - Longitudinal Studies
KW  - Psychiatric Symptoms
KW  - Questionnaires
KW  - Social Behavior
M3  - doi:10.1037/cbs0000120
DO  - 10.1037/cbs0000120
ER  -
TY  - JOUR
ID  - 2019-61763-001
T1  - The Event Related Rumination Inventory: Factorial invariance and latent mean differences across trauma-exposed and nontrauma-exposed groups.
JF  - Traumatology
A1  - Kramer, Lindsay B.
A1  - Silverstein, Madison W.
A1  - Witte, Tracy K.
A1  - Weathers, Frank W.
VL  - 26
IS  - 2
SP  - 169
EP  - 176
Y1  - 2020
CY  - US
AD  - Kramer, Lindsay B.: Department of Psychology, Auburn University, 101 Cary Hall, Auburn, AL, US, 36849, lbk0010@tigermail.auburn.edu
PB  - Educational Publishing Foundation
SN  - 1085-9373(Electronic)
N2  - Rumination was originally conceptualized as repetitive thinking about causes, consequences, and symptoms of depressive affect (Nolen-Hoeksema, 1991). However, this definition is limited because it does not extend to topics not related to depression (Martin & Tesser, 1996). Therefore, recent theories conceptualize rumination as thoughtful focus on a specific event. Reflecting this definitional shift, Cann and colleagues (2011) developed the Event Related Rumination Inventory (ERRI), which assesses event-provoked repetitive thinking about a highly stressful event. As expected, they found that a two-factor model of intrusive and deliberate rumination yielded the best fit. However, minimal research has replicated this finding. Additionally, factorial invariance and latent mean differences in the ERRI between trauma-exposed and nontrauma-exposed groups have yet to be examined. Accordingly, the aims of the present study were to replicate the ERRI factor structure, examine the factor structure and factorial invariance of the ERRI across groups whose worst stressor was a DSM–5, Criterion A or a non-Criterion A event, and compare the latent means of the two groups. Participants were undergraduates who reported experiencing a stressful event and completed the ERRI (N = 1,380). Results indicated that the two-factor model provided the best fit, although fit was mediocre, and the factor structure of the ERRI was equivalent across groups. However, the intrusive rumination factor’s latent mean was significantly higher in the Criterion A group, indicating that Criterion A traumatic events can lead to increased intrusive rumination compared with nontraumatic events. Limitations include cross-sectional design, reliance on self-report, and a nonclinical sample. (PsycInfo Database Record (c) 2020 APA, all rights reserved)
KW  - *Confirmatory Factor Analysis
KW  - *Diagnostic and Statistical Manual
KW  - *Rumination (Cognitive Process)
KW  - *Stress
KW  - *Measurement Invariance
KW  - Factor Structure
KW  - Inventories
KW  - Major Depression
KW  - Symptoms
KW  - Test Construction
KW  - Theories
KW  - Intrusive Thoughts
M3  - doi:10.1037/trm0000226
DO  - 10.1037/trm0000226
ER  -
TY  - JOUR
PMID  - 32406728
ID  - 2020-31408-001
T1  - A cluster randomized controlled trial of a positive physical activity intervention.
JF  - Health Psychology
A1  - Ho, Henry C. Y.
A1  - Mui, Moses Wai-keung
A1  - Wan, Alice
A1  - Yew, Carol Wing-see
A1  - Lam, Tai Hing
VL  - 39
IS  - 8
SP  - 667
EP  - 678
Y1  - 2020
CY  - US
AD  - Lam, Tai Hing: School of Public Health, University of Hong Kong, Patrick Manson Building, 7 Sassoon Road, Pokfulam, Hong Kong, hrmrlth@hku.hk
PB  - American Psychological Association
SN  - 1930-7810(Electronic),0278-6133(Print)
N2  - Objective: Due to global urbanization, technological advancements, and increasing convenience in daily activities, reduced energy expenditure in all aspects of life has become a major public health concern. A positive physical activity (PPA) intervention was developed to promote physical activity and fitness among Hong Kong families. PPA utilizes positive affective attitudes to circumvent barriers to health behavior change by helping families associate feelings of enjoyment with physical activity. Zero-Time Exercise (ZTEx) was introduced and promoted as a foot-in-the-door approach. Method: Using a community-based collaborative approach, the research team worked with social service organizations, a government department, and schools to implement a cluster randomized controlled crossover trial at a citywide scale. A total of 1,983 eligible participants from 1,467 families were recruited from all 18 districts in Hong Kong. Data were collected using structured questionnaires and physical fitness assessments at preintervention and 1-month and 3-month follow-up. Results: PPA was effective in increasing ZTEx and ZTEx with family members at 1-month and 3-month follow-up and in improving balance and endurance at 3-month follow-up. Semistructured focus groups provided further support for the intervention effectiveness and added in-depth insights into the participants’ motivational, interpersonal, and affective experiences. Conclusion: The results not only shed light on the intervention’s effectiveness for physical activity and fitness but also demonstrated that the community-based collaborative approach was successful in engaging relevant stakeholders in an active and fruitful partnership with effective capacity building for program development. (PsycInfo Database Record (c) 2020 APA, all rights reserved)
KW  - *Collaboration
KW  - *Communities
KW  - *Family
KW  - *Intervention
KW  - *Physical Activity
KW  - Daily Activities
KW  - Energy Expenditure
KW  - Urbanization
M3  - doi:10.1037/hea0000885
DO  - 10.1037/hea0000885
ER  -
TY  - JOUR
ID  - 2020-60656-006
T1  - Can mindfulness mechanistically target worry to improve sleep disturbances? Theory and study protocol for app-based anxiety program.
JF  - Health Psychology
A1  - Brewer, Judson A.
A1  - Roy, Alexandra
A1  - Deluty, Alana
A1  - Liu, Tao
A1  - Hoge, Elizabeth A.
VL  - 39
IS  - 9
SP  - 776
EP  - 784
Y1  - 2020
CY  - US
AD  - Brewer, Judson A.: Mindfulness Center, Brown University School of Public Health and Warren Alpert School of Medicine, 121 South Main Street, Providence, RI, US, 02903, judson.brewer@brown.edu
PB  - American Psychological Association
SN  - 1930-7810(Electronic),0278-6133(Print)
N2  - Objective: Anxiety is associated with sleep disturbance and insomnia. Mindfulness-based interventions, such as mindfulness-based stress reduction, have shown consistent anxiety reduction. Mindfulness training has been theorized to affect reinforcement learning, affecting habitual behaviors such as smoking and overeating, but a direct mechanistic link between the use of mindfulness training for anxiety reduction and improvement in sleep has not been studied. Moreover, the mechanisms by which mindfulness might affect worry and subsequent sleep disturbances have not been elucidated. This study protocol evaluates the impact an app-based mindfulness training program for anxiety might have on decreasing worry and improvement in sleep. Method: A randomized controlled study will be conducted in approximately 80 adults with worry that interferes with their sleep. Participants will be randomly allocated (1:1) to two groups: treatment-as-usual (TAU) or TAU + App-Based Mindfulness Training (Unwinding Anxiety app). The primary outcomes will be the non-reactivity subscale of the Five Facet Mindfulness Questionnaire and Patient-Reported Outcomes Measurement Information System sleep quality measures (Baer et al., 2008; Yu et al., 2011). Secondary outcomes will include the Penn State Worry Questionnaire, Generalized Anxiety Disorder-7, and Multidimensional Assessment of Interoceptive Awareness Scale (Mehling et al., 2012; Meyer, Miller, Metzger, & Borkovec, 1990; Spitzer, Kroenke, Williams, & Löwe, 2006). Discussion: This study will be the first to test the mechanism of app-based mindfulness training on worry and sleep disturbance. Testing the mechanistic effects of mindfulness training using the science of behavior change framework will help move the field forward both in further elucidation of potential mechanisms of mindfulness (e.g., targeting reinforcement learning) and determining whether such a platform might be a viable method for delivering high-fidelity treatment at scale and for a low cost. (PsycInfo Database Record (c) 2020 APA, all rights reserved)
KW  - *Anxiety
KW  - *Behavior Change
KW  - *Reinforcement
KW  - *Sleep
KW  - *Mindfulness-Based Interventions
KW  - Learning
KW  - Sciences
KW  - Training
KW  - Mobile Applications
M3  - doi:10.1037/hea0000874
DO  - 10.1037/hea0000874
ER  -
TY  - JOUR
ID  - 2020-60656-008
T1  - Episodic future thinking, delay discounting, and exercise during weight loss maintenance: The PACE trial.
JF  - Health Psychology
A1  - Leahey, Tricia M.
A1  - Gorin, Amy A.
A1  - Wyckoff, Emily
A1  - Denmat, Zeely
A1  - O'Connor, Kayla
A1  - Field, Christiana
A1  - Dunton, Genevieve F.
A1  - Gunstad, John
A1  - Huedo-Medina, Tania B.
A1  - Gilder, Carnisha
VL  - 39
IS  - 9
SP  - 796
EP  - 805
Y1  - 2020
CY  - US
AD  - Leahey, Tricia M.: Department of Allied Health Sciences, University of Connecticut, Room 228 358 Mansfield Road, Unit 1101, Storrs, CT, US, 06269-1101, tricia.leahey@uconn.edu
PB  - American Psychological Association
SN  - 1930-7810(Electronic),0278-6133(Print)
N2  - Objectives: Weight loss maintenance (WLM) is the next major challenge in obesity treatment. While most individuals who lose weight intend to keep their weight off, weight regain is common. Temporal Self-Regulation Theory posits that whether intentions lead to behavior depends on self-regulatory capacity, including delay discounting (DD; the tendency to discount a larger future reward in favor of a smaller immediate reward). Episodic Future Thinking (EFT; mental imagery of a future event for which a health goal is important) may improve DD and promote behavior change. Described herein is a trial protocol designed to examine whether EFT improves DD within the context of weight loss maintenance. Method: Participants who lose ≥5% of initial body weight in an online behavioral weight loss intervention will be randomly assigned to a standard weight loss maintenance program (WLM-STD) or a weight loss maintenance program plus EFT (WLM + EFT). Both interventions involve periodic phone and in-person treatment sessions. Participants in WLM + EFT will engage in daily EFT training via smartphone. To control for contact, participants in WLM-STD will engage in daily Healthy Thinking (reviewing strategies for weight management) on their smartphone. Our primary hypothesis is that WLM + EFT will yield better improvements in DD compared to WLM-STD. We will also explore whether DD mediates the relationship between intervention allocation and physical activity (secondary outcome). Weight and contextual variables will be explored. Conclusions: This study is the first to test whether EFT improves DD within the context of weight loss maintenance; results from this experimental medicine approach could have important implications for understanding the impact of both EFT and DD on sustained behavior change. (PsycInfo Database Record (c) 2020 APA, all rights reserved)
KW  - *Intervention
KW  - *Physical Activity
KW  - *Self-Regulation
KW  - *Weight Loss
KW  - *Delay Discounting
KW  - Future
KW  - Rewards
KW  - Theories
KW  - Thinking
KW  - Treatment
KW  - Smartphones
M3  - doi:10.1037/hea0000860
DO  - 10.1037/hea0000860
ER  -
TY  - JOUR
PMID  - 32833484
ID  - 2020-60656-011
T1  - Moderated mediation for exercise maintenance in pain and posttraumatic stress disorder: A randomized trial.
JF  - Health Psychology
A1  - Scioli, Erica R.
A1  - Smith, Brian N.
A1  - Whitworth, James W.
A1  - Spiro, Avron
A1  - Esterman, Michael
A1  - Dutra, Sunny
A1  - Bogdan, Kristina M.
A1  - Eld, Alex
A1  - Rasmusson, Ann M.
VL  - 39
IS  - 9
SP  - 826
EP  - 840
Y1  - 2020
CY  - US
AD  - Scioli, Erica R.: Women’s Health Sciences Division, National Center for PTSD, Research Service, VA Boston Healthcare System (116B-3), 150 South Huntington Avenue, Boston, MA, US, 02130, ericarose.scioli@va.gov
PB  - American Psychological Association
SN  - 1930-7810(Electronic),0278-6133(Print)
N2  - This study utilizes the Science of Behavior Change (SOBC) experimental medicine approach to evaluate the effects of a 3-month, individually prescribed progressive exercise training program on neurobiological, cognitive and motivational mechanisms by which our exercise-training paradigm may foster exercise maintenance. We will investigate hypothesized relationships between exercise-training associated augmentation of neuropeptide Y (NPY) system function and improvements in self-regulation and reward sensitivity—cognitive control and motivational processes posited to promote self-efficacy and intrinsic motivation, which have been shown to predict exercise maintenance. This study will recruit Veterans with chronic low back pain and posttraumatic stress disorder (PTSD). Procedures include a baseline, acute cardiopulmonary exercise challenge assessment that will inform the exercise prescription for a 12-week progressive exercise training program comprised of three 45-minute aerobic exercise sessions per week—all of which will be supervised by an exercise physiologist. Additionally, a week-7 and week-14 exercise challenge assessment will track changes in NPY system function and the variables of interest. We hypothesize that increases in the capacity to release NPY in response to acute exercise testing will be associated with improvements in self-regulation and reward sensitivity, which will in turn be associated with self-efficacy and intrinsic motivation to maintain regular exercise. Ninety participants will be randomized either to the “active exercise training condition” or to the “wait list symptom monitoring condition”. The study aims to demonstrate the feasibility of procedures and elucidate mechanisms relevant to developing individually prescribed, motivationally based exercise regimens to reduce negative consequences of PTSD and low back pain over the long-term. (PsycInfo Database Record (c) 2024 APA, all rights reserved)
KW  - *Back Pain
KW  - *Exercise
KW  - *Neuropeptide Y
KW  - *Posttraumatic Stress Disorder
KW  - *Self-Regulation
KW  - Maintenance Therapy
KW  - Military Veterans
KW  - Motivation
KW  - Neurobiology
KW  - Rewards
KW  - Self-Efficacy
KW  - Cognitive Control
M3  - doi:10.1037/hea0000876
DO  - 10.1037/hea0000876
ER  -
TY  - JOUR
PMID  - 31580128
ID  - 2019-58355-001
T1  - Couples’ catastrophizing and co-rumination: Dyadic diary study of patient fatigue after cancer.
JF  - Health Psychology
A1  - Müller, Fabiola
A1  - Hagedoorn, Mariët
A1  - Soriano, Emily C.
A1  - Stephenson, Ellen
A1  - Smink, Ans
A1  - Hoff, Christiaan
A1  - DeLongis, Anita
A1  - Laurenceau, Jean-Philippe
A1  - Tuinman, Marrit A.
VL  - 38
IS  - 12
SP  - 1096
EP  - 1106
Y1  - 2019
CY  - US
AD  - Müller, Fabiola: Department of Medical Psychology, Amsterdam University Medical Centers, University of Amsterdam, Amsterdam Public Health, Meibergdreef 9, Groningen, Netherlands, 1105 AZ, f.mueller@amsterdamumc.nl
PB  - American Psychological Association
SN  - 1930-7810(Electronic),0278-6133(Print)
N2  - Objective: Fatigue is a prevalent and long-lasting symptom among patients with cancer that is known to be worsened by patients’ catastrophizing thoughts about their fatigue. Spouses are also burdened by patient fatigue, which may lead them to catastrophize as well. Based on the dyadic coping literature, this study hypothesized that patient and spouse catastrophizing translate into worse fatigue through co-rumination—couples’ communications dwelling on the negative aspects of fatigue (H1). While maladaptive for fatigue, co-rumination also was expected to foster couple relationship satisfaction (H2). Method: Posttreatment patients with cancer and their spouses (n = 101 dyads) completed daily diaries for 14 days. Patients reported on their momentary fatigue severity. Both couple members reported on their catastrophizing about the patients’ fatigue, co-rumination, and their momentary relationship satisfaction. Multilevel structural equation modeling was applied to test within-person actor- and partner-effects between catastrophizing, co-rumination, and changes in fatigue (H1) and between co-rumination and changes in relationship satisfaction (H2). Results: Whereas patient catastrophizing was directly related to their fatigue (b = 0.52, 95% credibility interval [CI] [0.09, 0.95]), as hypothesized, the effect of spouse catastrophizing on patient fatigue was mediated through co-rumination (indirect effect = 0.32, 95% CI [0.07, 0.60]). Unexpectedly, patient- and spouse-reported co-rumination were unrelated to both couple members’ relationship satisfaction. Conclusions: Spouse catastrophizing contributes to patient fatigue severity through couples’ ruminative communications. Co-rumination was not related to relationship satisfaction. Reducing patient and spouse catastrophizing and fostering adaptive dyadic communication in daily life could be targets for future interventions aiming to relieve fatigue in patients after completion of cancer treatment. (PsycINFO Database Record (c) 2019 APA, all rights reserved)
KW  - *Couples
KW  - *Fatigue
KW  - *Relationship Satisfaction
KW  - *Spouses
KW  - *Catastrophizing
KW  - Communication
KW  - Dyads
KW  - Neoplasms
KW  - Patients
KW  - Test Construction
M3  - doi:10.1037/hea0000803
DO  - 10.1037/hea0000803
ER  -
TY  - JOUR
PMID  - 28714701
ID  - 2017-30676-001
T1  - Does a culture of happiness increase rumination over failure?
JF  - Emotion
A1  - McGuirk, Lucy
A1  - Kuppens, Peter
A1  - Kingston, Rosemary
A1  - Bastian, Brock
VL  - 18
IS  - 5
SP  - 755
EP  - 764
Y1  - 2018
CY  - US
AD  - Bastian, Brock: Melbourne School of Psychological Sciences, University of Melbourne, Redmond Barry Building, VIC, Australia, 3010, brock.bastian@unimelb.edu.au
PB  - American Psychological Association
SN  - 1931-1516(Electronic),1528-3542(Print)
N2  - Promoting happiness within society is good for health, but could the overpromotion of happiness have a downside? Across 2 studies, we investigate 2 emotion norms associated with an emphasis on happiness—the importance of (a) seeking positive emotion, and (b) avoiding negative emotion—and whether these norms have implications for how people respond to, and seek to regulate, their negative emotional experiences. In Study 1, we used an experimental design to show that emphasizing the importance of happiness increased rumination in response to failure. In Study 2, we drew on cross-sectional evidence to investigate the other side of this equation, finding that emphasizing the importance of not experiencing negative emotional states (e.g., depression and anxiety) was also associated with increased rumination, and that this had downstream consequences for well-being. Together, the findings suggest that the overpromotion of happiness, and, in turn, the felt social pressure not to experience negative emotional states, has implications for maladaptive responses to negative emotional experiences. (PsycInfo Database Record (c) 2020 APA, all rights reserved)
KW  - *Culture (Anthropological)
KW  - *Happiness
KW  - *Rumination (Cognitive Process)
KW  - *Well Being
KW  - Expectations
KW  - Test Construction
KW  - Negative Emotions
KW  - Positive Emotions
M3  - doi:10.1037/emo0000322
DO  - 10.1037/emo0000322
ER  -
TY  - JOUR
ID  - 2020-34330-001
T1  - Hippocampal injection of the exercise-induced myokine irisin suppresses acute stress-induced neurobehavioral impairment in a sex-dependent manner.
JF  - Behavioral Neuroscience
A1  - Jodeiri Farshbaf, Mohammad
A1  - Garasia, Sagufta
A1  - Moussoki, Dominica P. K.
A1  - Mondal, Amit K.
A1  - Cherkowsky, Daniel
A1  - Manal, Nabeela
A1  - Alviña, Karina
VL  - 134
IS  - 3
SP  - 233
EP  - 247
Y1  - 2020
CY  - US
AD  - Alviña, Karina: Department of Biological Sciences, Texas Tech University, 2901 Main Street, Room #005, Lubbock, US, 79409, kalvina0308@gmail.com
PB  - American Psychological Association
SN  - 1939-0084(Electronic),0735-7044(Print)
N2  - Stress disrupts a variety of neural processes, including reducing levels of brain-derived neurotrophic factor (BDNF) in the hippocampus. In contrast, exercise increases BDNF and is beneficial for health and cognition. Irisin is a myokine that is released into circulation during exercise. Although its main known functions are browning white adipose tissue and improving glucose homeostasis, Irisin also mediates the activation of an exercise-induced BDNF-mediated neuroprotective pathway in the hippocampus. Therefore, we tested the hypothesis that Irisin can counteract the deleterious effects of acute stress when directly injected into the hippocampus. To test our hypothesis, we used a 3-hr long physical restraint stress event in adult female and male mice. Acute stress resulted in sex-dependent increased anxiety-like behaviors and memory impairment in a combined open field/novel object recognition (OF/NOR) test, affecting male mice only. Moreover, acute stress also reduced skin temperature and body weight in both females and males. We then injected Irisin into the hippocampus via bilateral stereotaxic injection and repeated the acute stress paradigm and combined OF/NOR test. We found that Irisin partially blocked stress-induced anxiety-like behavior and memory impairment in male mice, while also preventing the reduction in skin temperature and body weight. In females Irisin only prevented the body weight reduction but showed no beneficial effects on neurobehaviors. Our results suggest a novel role for Irisin in counteracting acute stress-induced neurobehavioral and physiological abnormalities. Also, our results support the idea that exercise can be a potentially effective tool to promote the maintenance of healthy neural function. (PsycInfo Database Record (c) 2020 APA, all rights reserved)
KW  - *Animal Sex Differences
KW  - *Hippocampus
KW  - *Hormones
KW  - *Mice
KW  - *Stress
KW  - Anxiety
KW  - Exercise
KW  - Memory
KW  - Brain Derived Neurotrophic Factor
M3  - doi:10.1037/bne0000367
DO  - 10.1037/bne0000367
ER  -
TY  - JOUR
PMID  - 32863781
ID  - 2019-26878-001
T1  - Rumination as a mediator of the associations between moral injury and mental health problems in combat-wounded veterans.
JF  - Traumatology
A1  - Bravo, Adrian J.
A1  - Kelley, Michelle L.
A1  - Mason, Richard
A1  - Ehlke, Sarah J.
A1  - Vinci, Christine
A1  - Redman, Jason C.
VL  - 26
IS  - 1
SP  - 52
EP  - 60
Y1  - 2020
CY  - US
AD  - Bravo, Adrian J.: Center on Alcoholism, Substance Abuse, and Addictions, University of New Mexico, 2650 Yale Boulevard Southeast, Albuquerque, NM, US, 87106, ajbravo@unm.edu
PB  - Educational Publishing Foundation
SN  - 1085-9373(Electronic)
N2  - Moral injury is hypothesized to develop from witnessing or engaging in events that violate one’s beliefs about oneself and has been shown to be associated with negative mental health symptoms. Although there has been an increase in research examining moral injury among military veterans, mechanisms that link moral injury to mental health outcomes are not well understood. The present study examined rumination subcomponents (problem-focused thoughts, counterfactual thinking, repetitive thoughts, and anticipatory thoughts) as possible mediators of the associations between moral injury (both self-directed and other-directed symptoms) and negative mental health symptoms (i.e., depression, anxiety, suicidality, sleep disturbance, memory problems, and posttraumatic stress disorder symptoms). Participants were 189 combat-wounded veterans (180 men; Mage = 43.14 years) who had experienced one or more deployments (defined as 90 days or more). Nearly all participants reported a service-connected disability (n = 176, 93.1%), with the average participant reporting a 90% total Veterans Affairs (VA) disability ranking, and most participants had received a purple heart (n = 163, 86.2%). Within our comprehensive mediation model, we found eight significant mediation effects, with the most consistent mediator being problem-focused thoughts. Specifically, both self-directed and other-directed moral injury were associated with increased problem-focused thoughts, which in turn was associated with higher reported symptoms of depression, anxiety, and posttraumatic stress disorder. Taken together, rumination, and in particular, problem-focused thoughts, is relevant to understand the increased vulnerability of military veterans to exhibit poor mental health outcomes when experiencing moral injury. (PsycInfo Database Record (c) 2022 APA, all rights reserved)
KW  - *Mental Disorders
KW  - *Military Veterans
KW  - *Rumination (Cognitive Process)
KW  - *Symptoms
KW  - *Moral Injury
KW  - Anxiety
KW  - Combat Experience
KW  - Major Depression
KW  - Memory
KW  - Mental Health
KW  - Posttraumatic Stress Disorder
KW  - Sleep
KW  - Suicidality
M3  - doi:10.1037/trm0000198
DO  - 10.1037/trm0000198
ER  -
TY  - JOUR
ID  - 2018-29745-001
T1  - Effects of a planning intervention on physical activity behavior in an RCT: Intention strength as moderator and action planning, coping planning, and coping self-efficacy as mediators.
JF  - Sport, Exercise, and Performance Psychology
A1  - Pfeffer, Ines
A1  - Strobach, Tilo
VL  - 8
IS  - 2
SP  - 192
EP  - 209
Y1  - 2019
CY  - US
AD  - Pfeffer, Ines: Department of Pedagogy, Faculty of Human Science, Medical School Hamburg - University of Applied Sciences and Medical University, Am Kaiserkai 1, Hamburg, Germany, 20457, ines.pfeffer@medicalschool-hamburg.de
PB  - Educational Publishing Foundation
SN  - 2157-3913(Electronic),2157-3905(Print)
N2  - Planning is an effective strategy to translate intentions into behavior, and planning interventions can facilitate behavior change. The present study aimed to examine when and how a planning intervention facilitates physical activity. Therefore, the moderating role of intention strength and the mediating role of the specificity of action plans, coping plans, as well as coping self-efficacy were investigated. Furthermore, intention strength was tested as a moderator of the mediation effect. Hypotheses were examined based on a randomized controlled trial (N = 107 students) with 2 groups (planning group vs. control group) and pretest (t1) and posttest (t2) with a 1-week interval. Participants in the planning group increased their physical activity level between t1 and t2 significantly more than those in the control group. The interaction Group × Intention was significant, indicating that intention was a significant predictor of physical activity behavior (t2) not in the planning group but in the control group. Across both groups, the mediation effects were moderated by intention strength. Participants with stronger physical activity intentions showed stronger (action planning and coping self-efficacy) or weaker (coping planning) mediation effects compared with participants with weaker physical activity intentions. In the comprehensive model, only the mediation effect of coping planning was moderated by intention. Our results highlight the moderating role of intention in the context of a planning intervention and revealed that the direct and mediation effects depend on the level of intention strength. Moderated mediation provides a better understanding of when and how a planning intervention works. (PsycINFO Database Record (c) 2019 APA, all rights reserved)
KW  - *Behavior Change
KW  - *Coping Behavior
KW  - *Intention
KW  - *Intervention
KW  - *Physical Activity
KW  - Motivation
KW  - Self-Efficacy
KW  - Volition
M3  - doi:10.1037/spy0000137
DO  - 10.1037/spy0000137
ER  -
TY  - JOUR
PMID  - 31599603
ID  - 2019-60752-001
T1  - Reinforcing exercise to improve drug abuse treatment outcomes: A randomized controlled study in a substance use disorder outpatient treatment setting.
JF  - Psychology of Addictive Behaviors
A1  - Alessi, Sheila M.
A1  - Rash, Carla J.
A1  - Pescatello, Linda S.
VL  - 34
IS  - 1
SP  - 52
EP  - 64
Y1  - 2020
CY  - US
AD  - Alessi, Sheila M.: Department of Medicine and the Calhoun Cardiology Center – Behavioral Health Division, University of Connecticut School of Medicine, 263 Farmington Avenue, Farmington, CT, US, 06030-3944, salessi@uchc.edu
PB  - American Psychological Association
SN  - 1939-1501(Electronic),0893-164X(Print)
N2  - Exercise holds potential to reduce substance use, but engaging patients in exercise regimens is challenging. Contingency management (CM) interventions can directly address adherence by targeting initiation and maintenance of exercise behavior. This study evaluated the efficacy of a CM-reinforced exercise intervention as an adjunct to standard outpatient substance use disorder treatment. Participants were 120 patients with substance use disorders who were randomly assigned to standard care with CM for completing exercise goals or CM for completing general nonexercise goals weekly for a 4-month treatment period. Urine samples were tested for evidence of illicit substance use up to twice a week during treatment and at follow-ups through month 12. Results found that the CM-exercise condition demonstrated during-treatment improvements on several physical activity and relevant psychosocial functioning indices (e.g., self-efficacy for exercise). The CM-exercise condition had no advantage relative to the CM-general condition in decreasing substance use. Overall, this study adds to a small body of well-powered trials assessing effects of exercise interventions as adjunct treatment for substance use disorders and finds no benefit over an alternate CM approach in terms of drug abstinence. (PsycINFO Database Record (c) 2020 APA, all rights reserved)
KW  - *Drug Usage
KW  - *Exercise
KW  - *Outpatient Treatment
KW  - *Substance Use Disorder
KW  - *Substance Use Treatment
KW  - Intervention
KW  - Physical Activity
KW  - Treatment Effectiveness Evaluation
M3  - doi:10.1037/adb0000517
DO  - 10.1037/adb0000517
ER  -
TY  - JOUR
PMID  - 31259591
ID  - 2019-35649-001
T1  - Perceived social integration predicts future physical activity through positive affect and spontaneous thoughts.
JF  - Emotion
A1  - Rice, Elise L.
A1  - Adair, Kathryn C.
A1  - Tepper, Stephanie J.
A1  - Fredrickson, Barbara L.
VL  - 20
IS  - 6
SP  - 1074
EP  - 1083
Y1  - 2020
CY  - US
AD  - Fredrickson, Barbara L.: Department of Psychology and Neuroscience, University of North Carolina at Chapel Hill, 309 Davie Hall, Campus Box 3270, Chapel Hill, NC, US, 27599-3270, blf@unc.edu
PB  - American Psychological Association
SN  - 1931-1516(Electronic),1528-3542(Print)
N2  - The present research evaluated the social, affective, and cognitive processes underlying sustained patterns of health behavior as articulated by the upward spiral theory of lifestyle change. Specifically, we tested whether positive affect experienced during physical activity changes over time in tandem with perceived social integration (PSI), and whether PSI is associated with future activity indirectly through sociality during physical activity, positive affect during physical activity, and positive spontaneous thoughts about physical activity. Adult participants (N = 226) reported daily on their PSI, physical activity behavior, and affect during physical activity for 11 weeks. Once every 2 weeks, they also reported on features of a specific bout of physical activity, including how social it was, positive affect during the activity, and positivity of spontaneous thoughts about physical activity. Multilevel modeling of daily reports over the 11 weeks revealed that as participants’ PSI increased, so did their positive affect during physical activity. Further, structural equation modeling of specific reports revealed a significant indirect effect of PSI on future activity through sociality during an intervening instance of physical activity, positive affect experienced during that activity, and positive spontaneous thoughts about physical activity. The findings reported herein provide evidence consistent with the upward spiral theory of lifestyle change and reveal affective and cognitive mechanisms by which social processes may contribute to positive health behavior change and maintenance: namely, positive affect during physical activity and spontaneous thoughts about physical activity. Beyond its utility for evaluating theory, the present study may inform subsequent research aimed at developing sustainable behavior-change interventions. (PsycInfo Database Record (c) 2020 APA, all rights reserved)
KW  - *Cognitive Processes
KW  - *Emotions
KW  - *Health Behavior
KW  - *Physical Activity
KW  - *Social Interaction
KW  - Lifestyle Changes
KW  - Social Integration
KW  - Test Construction
KW  - Theories
KW  - Positive Emotions
M3  - doi:10.1037/emo0000616
DO  - 10.1037/emo0000616
ER  -
TY  - JOUR
ID  - 2019-43263-001
T1  - Implicit theories about willpower are associated with exercise levels during the academic examination period.
JF  - Sport, Exercise, and Performance Psychology
A1  - Bernecker, Katharina
A1  - Kramer, Jule
VL  - 9
IS  - 2
SP  - 216
EP  - 231
Y1  - 2020
CY  - US
AD  - Bernecker, Katharina: University of Zurich, Binzmuehlestrasse 14/ Box 6, Zurich, Switzerland, 8050, k.bernecker@psychologie.uzh.ch
PB  - Educational Publishing Foundation
SN  - 2157-3913(Electronic),2157-3905(Print)
N2  - Despite the negative consequences of physical inactivity on physical and mental health, many people are insufficiently active. We approached this problem from a self-control perspective, arguing that exercising competes with other long-term goals people pursue in their everyday lives. In a preregistered, cross-sectional study with N = 516 students (n = 278 after exclusion based on preregistered criteria), we tested whether students’ implicit theories about willpower—as being a limited or a nonlimited resource—are associated with exercise levels during their final examination period. Results suggest that during this highly demanding phase of the semester, students who believe their capacity to exert self-control is limited exercise less than students who believe that their self-control is not limited. Further, correlational patterns suggest that exercise-related self-efficacy plays a mediating role, whereas results did not confirm a moderating or mediating role of barrier management as preventive self-control strategies. In sum, our findings suggest that implicit theories about willpower are relevant for exercise as an important domain of self-control in everyday life. (PsycInfo Database Record (c) 2020 APA, all rights reserved)
KW  - *Achievement Measures
KW  - *Exercise
KW  - *Self-Control
KW  - *Self-Efficacy
KW  - *Theories
KW  - Mental Health
KW  - Students
KW  - Test Construction
M3  - doi:10.1037/spy0000182
DO  - 10.1037/spy0000182
ER  -
TY  - JOUR
PMID  - 31478708
ID  - 2019-51657-001
T1  - Improving employees’ work-related well-being and physical health through a technology-based physical activity intervention: A randomized intervention-control group study.
JF  - Journal of Occupational Health Psychology
A1  - Lennefer, Thomas
A1  - Lopper, Elisa
A1  - Wiedemann, Amelie U.
A1  - Hess, Ursula
A1  - Hoppe, Annekatrin
VL  - 25
IS  - 2
SP  - 143
EP  - 158
Y1  - 2020
CY  - US
AD  - Lennefer, Thomas: Department of Psychology, Humboldt-Universitat zu Berlin, Rudower Chaussee 18, Berlin, Germany, 12489, thomas.lennefer@hu-berlin.de
PB  - Educational Publishing Foundation
SN  - 1939-1307(Electronic),1076-8998(Print)
N2  - Although activity trackers are becoming more popular, little is known whether this new technology qualifies to improve employees’ health. This study aimed to evaluate the effect of a workplace intervention applying activity trackers (behavioral approach) along with an online coach (cognitive approach) on work-related well-being (e.g., burnout) and physical health (e.g., body mass index). To test for intervention effects, 116 employees at risk were recruited at 1 large mobility enterprise in Germany and randomly assigned to an intervention group (n = 59) and a control group (n = 57). Intervention effects were assessed 1 month, 3 months, and 1 year after the intervention. Analyses of variance for repeated measures revealed no intervention or long-term effects on work-related well-being. In the intervention group, we found a significant increase in health perception and a significant decrease in body mass index. These effects were stable over time 3 months after the intervention for health perception and 1 year after the intervention for body mass index. Our study shows that a cognitive–behavioral intervention with activity trackers improved physical health over time but was not effective in enhancing work-related well-being. (PsycInfo Database Record (c) 2024 APA, all rights reserved)
KW  - *Health Promotion
KW  - *Occupational Stress
KW  - *Physical Health
KW  - *Well Being
KW  - *Workplace Intervention
KW  - *Workplace Health Promotion
KW  - Body Mass Index
M3  - doi:10.1037/ocp0000169
DO  - 10.1037/ocp0000169
ER  -
TY  - JOUR
ID  - 2019-70473-001
T1  - The role of parasympathetic activity in the relationship between worry and neural indicators of attentional control.
JF  - Psychology & Neuroscience
A1  - Taylor, Danielle L.
A1  - Grant, DeMond M.
A1  - Kraft, Jacob D.
A1  - Frosio, Kristen E.
A1  - White, Evan J.
A1  - Judah, Matt R.
A1  - Mills, Adam C.
VL  - 13
IS  - 1
SP  - 51
EP  - 60
Y1  - 2020
CY  - US
AD  - Taylor, Danielle L.: Department of Psychology, Oklahoma State University, 116 North Murray, Stillwater, OK, US, 74078, danielle.taylor@okstate.edu
PB  - Educational Publishing Foundation
SN  - 1983-3288(Electronic),1984-3054(Print)
N2  - Theories have independently postulated that worry (i.e., the core symptom of Generalized Anxiety Disorder) results in decreased attentional control, and that further is associated with emotional dysregulation or maladaptive/inflexible stress responses. However, few studies have evaluated the intersection of these two deficits associated with worry. Because autonomic arousal influences attentional control, different levels of arousal may lead to different emotionally dependent associations between worry and attentional control, as well. The current study investigated the relationship between worry and neural indicators of attentional control (i.e., the residual N2) and whether respiratory sinus arrhythmia moderated this relationship. The results indicated that there was an interaction such that under low levels of Respiratory Sinus Arrhythmia (RSA), increased worry was associated with increased residual N2 scores. However, under high levels of RSA the results showed an inverse relationship. These results suggest that worry is linked to increased attentional control for those with high autonomic flexibility, but decreased attentional control among those with low autonomic flexibility, indicating that increased RSA may be a protective factor for those with worry. (PsycInfo Database Record (c) 2023 APA, all rights reserved)
KW  - *Anxiety
KW  - *Attention
KW  - *Parasympathetic Nervous System
KW  - *Respiratory System
KW  - *Cognitive Control
KW  - Heart Arrhythmias
KW  - Physiological Arousal
KW  - Psychophysiology
KW  - Theories
M3  - doi:10.1037/pne0000191
DO  - 10.1037/pne0000191
ER  -
TY  - JOUR
ID  - 2019-25081-001
T1  - Staff support promotes engagement in a physical activity-based positive youth development program for youth from low-income families.
JF  - Sport, Exercise, and Performance Psychology
A1  - Riciputi, Shaina
A1  - McDonough, Meghan H.
A1  - Snyder, Frank J.
A1  - McDavid, M. Lindley
VL  - 9
IS  - 1
SP  - 45
EP  - 57
Y1  - 2020
CY  - US
AD  - McDonough, Meghan H.: Faculty of Kinesiology, University of Calgary, 2500 University Drive North Wes, Calgary, AB, Canada, T2N 1N4, meghan.mcdonough@ucalgary.ca
PB  - Educational Publishing Foundation
SN  - 2157-3913(Electronic),2157-3905(Print)
N2  - The purpose of this study was to examine whether youth perceptions of staff support predicted their behavioral and emotional engagement in a physical activity-based positive youth development (PYD) program and the degree to which these associations were moderated by staff’s gender and racial/ethnic similarity to youth. A total of 229 low-income youth (aged 7–15; 59% male; 48.5% Hispanic, 22.3% White, and 16.6% Black) were surveyed at the end of a 20-day summer program with questions assessing leader support, behavioral and emotional engagement, and self-reported demographic information. Eighteen staff leaders (Mage = 20.72; 33% male; 78% White) were also surveyed at a single time-point to self-report demographic information. Data were analyzed using structural equation modeling. Staff support positively predicted both behavioral and emotional engagement. Matches between youth and their staff leader on both gender and race/ethnicity directly predicted behavioral engagement, whereas the effect of staff support on emotional engagement was enhanced for youth dissimilar in race/ethnicity to their leader. Staff support may promote engagement in PYD programs, with the similarity of staff to youth on race and gender impacting the manner in which engagement is realized. This study demonstrates the importance of teaching staff the value of interactions with youth from different backgrounds and genders to promote engagement in the programs and support PYD outcomes for all youth. (PsycINFO Database Record (c) 2020 APA, all rights reserved)
KW  - *Demographic Characteristics
KW  - *Lower Income Level
KW  - *Child Guidance
KW  - *Psychological Engagement
KW  - Family
KW  - Student Engagement
M3  - doi:10.1037/spy0000169
DO  - 10.1037/spy0000169
ER  -
TY  - JOUR
ID  - 2019-63670-001
T1  - Mental contrasting and implementation intentions to increase physical activity in sedentary, disadvantaged adults: A pilot intervention.
JF  - Sport, Exercise, and Performance Psychology
A1  - Abbott, Shaun
A1  - de Wit, John
A1  - Rawstorne, Patrick
A1  - Reynolds, Rebecca
VL  - 9
IS  - 2
SP  - 261
EP  - 275
Y1  - 2020
CY  - US
AD  - Reynolds, Rebecca: School of Public Health and Community Medicine, UNSW Sydney, Sydney, NSW, Australia, 2052, rebecca.reynolds@unsw.edu.au
PB  - Educational Publishing Foundation
SN  - 2157-3913(Electronic),2157-3905(Print)
N2  - Socioeconomically disadvantaged people in high-income countries like Australia do less physical activity than their more affluent counterparts. Mental contrasting with implementation intentions (MCII) is a goal-setting and goal-striving process that aims to improve self-regulation. The current study explored the feasibility and efficacy of a 12-week pilot randomized controlled trial that used MCII to increase physical activity levels—and to improve stage of exercise behavior change, self-efficacy, and anthropometric indices—in sedentary, socioeconomically disadvantaged adults in South-East Sydney. Thirty-two people aged 18–65 years were randomized to intervention (n = 15) or control (n = 15) groups, with 30 completing the study, but only 27 supplied reliable self-report physical activity data for analyses. Fitbit accelerometers, physical activity diaries, and the International Physical Activity Questionnaire captured physical activity levels across 12 weeks. The control group received physical activity information only via e-mail, whereas the intervention group were also guided through the MCII process during the face-to-face baseline meeting. The intervention group had significantly higher levels of mean minutes and Metabolic Equivalent of Task-minutes of physical activity per week at 12 weeks than the control group. There were no significant differences between groups for overall step counts, but the intervention group took significantly more steps than the control group at Weeks 2, 9 and 10. There were no significant between-groups differences in stage of exercise behavior change, self-efficacy, and anthropometry. This study gives preliminary data that shows promise for using MCII to increase physical activity levels in sedentary, socioeconomically disadvantaged people. (PsycInfo Database Record (c) 2020 APA, all rights reserved)
KW  - *Behavior Change
KW  - *Intention
KW  - *Intervention
KW  - *Physical Activity
KW  - *Self-Regulation
KW  - Disadvantaged
KW  - Exercise
KW  - Goal Setting
KW  - Self-Efficacy
KW  - Anthropometry
KW  - Sedentary Behavior
M3  - doi:10.1037/spy0000193
DO  - 10.1037/spy0000193
ER  -
TY  - JOUR
ID  - 2019-08486-001
T1  - Adapting the Perseverative Thinking Questionnaire for measuring repetitive negative thinking in clinical psychology trainees.
JF  - Training and Education in Professional Psychology
A1  - Dereix-Calonge, Iduar
A1  - Ruiz, Francisco J.
A1  - Suárez-Falcón, Juan C.
A1  - Flórez, Cindy L.
VL  - 13
IS  - 2
SP  - 145
EP  - 152
Y1  - 2019
CY  - US
AD  - Ruiz, Francisco J.: Facultad de Psicología, Fundación Universitaria Konrad Lorenz, Carrera 9 bis, N° 62-43, Bogotá (Cundinamarca), Colombia, franciscoj.ruizj@konradlorenz.edu.co
PB  - Educational Publishing Foundation
SN  - 1931-3926(Electronic),1931-3918(Print)
N2  - Repetitive negative thinking (RNT) focused on clinical practice might play a relevant role in the emotional difficulties clinical psychology trainees may experience during their training. However, the empirical evidence in this regard is very limited. To begin to address this topic, the current study aimed to adapt and preliminarily test the psychometric properties of the Perseverative Thinking Questionnaire–Clinical Psychology Trainees (PTQ-CPT), a measure of RNT focused on clinical practice. The instructions and 15 items of the Perseverative Thinking Questionnaire (PTQ) were modified to resemble RNT occurring in clinical practice. Four experts evaluated the items, and a nine-item version of the PTQ-CPT was obtained. This version was administered to 412 undergraduates in a psychology program in Colombia, all of them Spanish speakers. They were also at the beginning of or near their clinical practice. The PTQ-CPT showed excellent internal consistency (alpha of .93). A cross-validation study was conducted to analyze the factor structure of the PTQ-CPT, yielding a one-factor structure. The PTQ-CPT showed strong positive correlations with the PTQ, experiential avoidance, emotional symptoms, and obstruction in values, as well as medium negative correlations with life satisfaction and progress in values. In conclusion, the PTQ-CPT seems to be a valid and reliable measure of RNT focused on clinical practice, which might be used to explore the role of RNT in the stress and learning difficulties experienced by clinical psychology trainees. (PsycInfo Database Record (c) 2020 APA, all rights reserved)
KW  - *Clinical Practice
KW  - *Emotional Adjustment
KW  - *Factor Structure
KW  - *Perseveration
KW  - *Therapist Trainees
KW  - Anxiety
KW  - Clinical Psychology
KW  - Questionnaires
KW  - Rumination (Cognitive Process)
KW  - Test Construction
KW  - Test Validity
KW  - Thinking
KW  - Training
M3  - doi:10.1037/tep0000229
DO  - 10.1037/tep0000229
ER  -
TY  - JOUR
PMID  - 29963891
ID  - 2018-30337-001
T1  - Killing during combat and negative mental health and substance use outcomes among recent-era veterans: The mediating effects of rumination.
JF  - Psychological Trauma: Theory, Research, Practice, and Policy
A1  - Kelley, Michelle L.
A1  - Bravo, Adrian J.
A1  - Hamrick, Hannah C.
A1  - Braitman, Abby L.
A1  - Judah, Matt R.
VL  - 11
IS  - 4
SP  - 379
EP  - 382
Y1  - 2019
CY  - US
AD  - Kelley, Michelle L.: Department of Psychology, Old Dominion University, Norfolk, VA, US, 23529-0267, mkelley@odu.edu
PB  - Educational Publishing Foundation
SN  - 1942-969X(Electronic),1942-9681(Print)
N2  - Objective: Although killing in combat is associated with negative mental health outcomes and hazardous alcohol use, mechanisms that underlie this risk are not well understood. To our knowledge, this present brief report is the first to use mediation analysis to examine associations between killing in combat, distinct facets of rumination (problem-focused thoughts, counterfactual thinking, repetitive thoughts, and anticipatory thoughts), and negative mental health outcomes (i.e., depression, anxiety, PTSD, suicidality) and hazardous alcohol use. Method: Participants were a community sample of 283 military personnel (158 males [60.31%]; mean age = 32.61 [SD = 7.11]) who had deployed in support of recent wars in Iraq or Afghanistan. Participants completed an online self-report survey. Results: Three rumination facets (i.e., problem-focused thoughts, counterfactual thinking, and anticipatory thoughts) uniquely (controlling for effects of other rumination facets) mediated the associations between killing in combat and negative mental health outcomes and hazardous alcohol use. Taken together, killing in combat was associated with higher levels of each rumination facet, which in turn were distinctly associated with more negative symptoms of mental health and more hazardous drinking (problem-focused thoughts were the only facet to mediate all effects). Beyond these significant mediation effects, killing in combat still had a significant direct effect on every outcome. Conclusion: These findings provide preliminary support for associations between killing in combat and negative mental health outcomes and hazardous alcohol use. Furthermore, rumination (particularly problem-focused thoughts) may be an important consideration in the evaluation and care of recent-era combat veterans. (PsycInfo Database Record (c) 2023 APA, all rights reserved)
KW  - *Alcohol Use
KW  - *Combat Experience
KW  - *Mental Health
KW  - *Military Veterans
KW  - *Rumination (Cognitive Process)
KW  - Test Construction
M3  - doi:10.1037/tra0000385
DO  - 10.1037/tra0000385
ER  -
TY  - JOUR
PMID  - 31107044
ID  - 2019-27513-001
T1  - Validity of sitting time scores from the International Physical Activity Questionnaire–Short Form in multiple sclerosis.
JF  - Rehabilitation Psychology
A1  - Motl, Robert W.
A1  - Sasaki, Jeffer E.
A1  - Cederberg, Katie L.
A1  - Jeng, Brenda
VL  - 64
IS  - 4
SP  - 463
EP  - 468
Y1  - 2019
CY  - US
AD  - Motl, Robert W.: Department of Physical Therapy, University of Alabama at Birmingham, 1716 9th Avenue South, Birmingham, AL, US, 35233, robmotl@uab.edu
PB  - American Psychological Association
SN  - 1939-1544(Electronic),0090-5550(Print)
N2  - Purpose: The current study examined the validity of scores from the sitting time item on the International Physical Activity Questionnaire-Short Form (IPAQ-SF) in a sample of persons with multiple sclerosis (MS). Method: Persons with MS were recruited through the distribution of printed letters to a random sample of 1,000 persons from the North American Research Committee on MS registry. Two hundred ninety-five persons with MS were interested and volunteered to wear an ActiGraph accelerometer for a 7-day period and complete a battery of questionnaires that included the IPAQ-SF and Godin Leisure-Time Exercise Questionnaire over this period of time. Results: IPAQ-SF sitting time scores were consistently and moderately correlated with all of the sedentary behavior metrics from the accelerometer (range of r between .295 and .431), and the correlations were stronger than those between self-reported physical activity and sedentary metrics from the accelerometer (range of r between −.087 and .163). The correlations between IPAQ-SF sitting time scores with the accelerometer-derived sedentary behavior metrics were still statistically significant in the analyses controlling for physical activity (range of parametric correlations between .281 and .411). Conclusions: The correlation analysis indicated consistent, moderate correlations between IPAQ-SF sitting time scores and device-measured estimates of both the volume and pattern of sedentary behavior, and the correlations were (a) stronger than those for self-reported physical activity and (b) independent of self-reported physical activity. Such results provide initial evidence for the validity of inferences from IPAQ-SF sitting time scores as an overall measure of sedentary behavior in persons with MS. (PsycInfo Database Record (c) 2022 APA, all rights reserved)
KW  - *Multiple Sclerosis
KW  - *Physical Activity
KW  - *Self-Report
KW  - *Test Validity
KW  - *Sedentary Behavior
KW  - Questionnaires
KW  - Test Construction
KW  - Actigraphy
M3  - doi:10.1037/rep0000280
DO  - 10.1037/rep0000280
ER  -
TY  - JOUR
ID  - 2019-48112-001
T1  - Do exercisers maximize their pleasure by default? Using prompts to enhance the affective experience of exercise.
JF  - Sport, Exercise, and Performance Psychology
A1  - Zenko, Zachary
A1  - Kahn, Rachel M.
A1  - Berman, Catherine J.
A1  - Hutchinson, Jasmin C.
A1  - Jones, Leighton
VL  - 9
IS  - 3
SP  - 405
EP  - 417
Y1  - 2020
CY  - US
AD  - Zenko, Zachary: Department of Kinesiology, California State University, Bakersfield, Mail Stop-22 EDUC, 9001 Stockdale Highway, Bakersfield, CA, US, 93311, zzenko@csub.edu
PB  - Educational Publishing Foundation
SN  - 2157-3913(Electronic),2157-3905(Print)
N2  - Researchers and practitioners are increasingly recognizing the importance of maximizing pleasure during exercise to promote exercise behavior. Self-selected intensity exercise can increase pleasure during exercise, but it is not yet known whether participants maximize pleasure during self-selected intensity exercise by default. We hypothesized that prompting participants to maximize pleasure and enjoyment would result in more positive affective valence during (Hypothesis 1) and after (Hypothesis 2) exercise, greater remembered pleasure following exercise (Hypothesis 3), and greater enjoyment of exercise (Hypothesis 4). In this within-subjects experiment, 39 inactive adults completed 2 10-min stationary cycling sessions at a self-selected intensity. During the experimental condition, participants were reminded (five times during the 10-min session) to maximize pleasure and enjoyment and that they could change the intensity if they wanted. Affective valence, heart rate, and ratings of perceived exertion were measured every 2 min during exercise. Affective valence, enjoyment, and remembered pleasure were measured after each exercise session. The control condition was identical, except no reminders were provided. Each hypothesis was supported (p < .05). Prompting participants to maximize their pleasure and enjoyment resulted in increased pleasure as the exercise session progressed. After receiving prompts, participants also reported more positive postexercise affective valence and rated the session as more pleasant and enjoyable. These results suggest that participants do not maximize pleasure and enjoyment by default (i.e., in the absence of reminders to do so). Researchers can build on these results to determine the mechanisms and whether prompting exercisers to maximize pleasure and enjoyment can promote exercise behavior. (PsycInfo Database Record (c) 2021 APA, all rights reserved)
KW  - *Behavior
KW  - *Exercise
KW  - *Pleasure
KW  - *Prompting
KW  - *Affective Valence
KW  - Heart Rate
KW  - Responses
M3  - doi:10.1037/spy0000183
DO  - 10.1037/spy0000183
ER  -
TY  - JOUR
ID  - 2019-12558-001
T1  - From intentions formation to their translation into behavior: An extended model of theory of planned behavior in the exercise domain.
JF  - Sport, Exercise, and Performance Psychology
A1  - Gourlan, Mathieu
A1  - Bord, Apolline
A1  - Cousson-Gélie, Florence
VL  - 8
IS  - 3
SP  - 317
EP  - 333
Y1  - 2019
CY  - US
AD  - Gourlan, Mathieu: Prevention Department, Montpellier Cancer Institute, 208 Avenue des Apothicaires, Montpellier, France, Cedex 5 34298, mathieu.gourlan@icm.unicancer.fr
PB  - Educational Publishing Foundation
SN  - 2157-3913(Electronic),2157-3905(Print)
N2  - The theory of planned behavior (TPB) has been criticized for not including interaction effects between its major constructs and for not dealing with the processes involved in the intentions–physical activity (PA) relationship. This study tested an extended TPB model including interaction effects between TPB constructs (i.e., attitudes, subjective norms, perceived behavioral control [PBC], and intentions) and additional variables hypothesized to be moderators of the intentions–PA relationship (i.e., planning and perceived built environment). TPB variables, planning, perceived built environment, and PA were measured at Time 1 (N = 612). PA measure was repeated 3 months later at Time 2 (N = 219). Two hierarchical linear regressions were performed to examine the determinants of intentions at T1 and the determinants of PA at T2. Analyses demonstrated significant Attitudes × PBC and Subjective Norms × PBC interactions on intentions (ps (p < .05). The relationship between intentions and PA is only significant for participants with a medium or high level of planning and a high perceived proximity to PA facilities. Future studies should test interaction effects between TPB variables and explore the interplay between psychosocial and environmental variables when focusing on the intentions–PA relationship. (PsycINFO Database Record (c) 2019 APA, all rights reserved)
KW  - *Attitudes
KW  - *Built Environment
KW  - *Planned Behavior
KW  - *Psychosocial Factors
KW  - *Reasoned Action
KW  - Exercise
KW  - Intention
KW  - Physical Activity
KW  - Test Construction
M3  - doi:10.1037/spy0000158
DO  - 10.1037/spy0000158
ER  -
TY  - JOUR
PMID  - 30124313
ID  - 2018-41152-001
T1  - Differences in working memory as a function of physical activity in children.
JF  - Neuropsychology
A1  - Hsieh, Shu-Shih
A1  - Fung, Dennis
A1  - Tsai, Heng
A1  - Chang, Yu-Kai
A1  - Huang, Chung-Ju
A1  - Hung, Tsung-Min
VL  - 32
IS  - 7
SP  - 797
EP  - 808
Y1  - 2018
CY  - US
AD  - Hung, Tsung-Min: Department of Physical Education and Institute for Research Excellence in Learning Science, National Taiwan Normal University, Number 162, Section 1, Heping East Road, Da’an District, Taipei, Taiwan, 10610, ernesthungkimo@yahoo.com.tw
PB  - American Psychological Association
SN  - 1931-1559(Electronic),0894-4105(Print)
N2  - Objective: Given previous research examining the relationship between physical activity (PA) and working memory in children has not taken into account of potentially confounders, this study specifically controlled for the effects of intelligence and fitness-related factors (i.e., aerobic and motor fitness) on this relationship. Method: Thirty-two children were assigned to either the higher PA group (HP) (n = 16) or lower PA group (LP) (n = 16) based on their amount of PA as measured by an accelerometer. Working memory was measured by the delayed-matching test, with concurrent recordings of event-related potentials including the P3 and the positive slow wave (PSW) components. Results: Data analysis controlling for the effects of potential confounders found that the HP group had higher response accuracy in both task conditions relative to the LP group. For reaction times (RT), the HP group showed shorter RT than the LP group in the delayed condition. Furthermore, the HP group had similar P3 amplitudes across task conditions, whereas amplitudes in the delayed condition were smaller than that in the non-delayed condition in the LP group. In addition, the HP group also showed larger PSW amplitudes than the LP group. Supplementary partial correlations analysis indicated negative correlations between levels of PA with RT in both task conditions, and positive correlations with P3 amplitude and PSW amplitude in the delayed condition. Conclusions: Children with higher levels of PA, while controlling for individual differences in intelligence and fitness-related factors, have better working memory as assessed by both behavioral and neuroelectric measures. (PsycInfo Database Record (c) 2020 APA, all rights reserved)
KW  - *Intelligence
KW  - *Physical Activity
KW  - *Physical Fitness
KW  - *Short Term Memory
KW  - Aerobic Exercise
KW  - Electroencephalography
KW  - Evoked Potentials
KW  - Reaction Time
KW  - Statistical Analysis
KW  - Executive Function
KW  - P300
KW  - Child Characteristics
M3  - doi:10.1037/neu0000473
DO  - 10.1037/neu0000473
ER  -
TY  - JOUR
PMID  - 31144836
ID  - 2019-29445-001
T1  - A preliminary test of a brief intervention to lessen young adults’ cannabis use: Episode-level smartphone data highlights the role of protective behavioral strategies and exercise.
JF  - Experimental and Clinical Psychopharmacology
A1  - Prince, Mark A.
A1  - Collins, R. Lorraine
A1  - Wilson, Sandy D.
A1  - Vincent, Paula C.
VL  - 28
IS  - 2
SP  - 150
EP  - 156
Y1  - 2020
CY  - US
AD  - Prince, Mark A.: Department of Psychology, Colorado State University, 1876 Campus Delivery, Ft Collins, CO, US, 80523-1876, mark.prince@colostate.edu
PB  - American Psychological Association
SN  - 1936-2293(Electronic),1064-1297(Print)
N2  - Brief interventions are increasingly being used to help young adults to moderate their cannabis use. We conducted a randomized clinical trial of a brief (4 weekly sessions), in-person intervention that included a smartphone application that reinforced the use of protective behavioral strategies (PBSs) to lessen cannabis use. Young adults (N = 37; 24 men) who regularly used cannabis were randomized to 2 intervention conditions rooted in cognitive–behavioral therapy (CBT) and motivational enhancement therapy (MET). Along with learning CBT + MET strategies, participants in 1 of the conditions were instructed to engage in exercise. All participants used smartphone-based ecological momentary assessment to provide episode-level reports about use of cannabis and PBSs. Two multilevel structural equation models were run to test the study hypotheses that (a) cannabis use would be reduced over the course of the 6-month study, (b) reductions would be moderated by intervention condition, and (c) episode-level PBS use would predict episode-level cannabis use. Participants reduced their cannabis use by approximately 1 half of a standard joint per time point. The MET + CBT + Exercise condition reduced cannabis use to a greater degree than did the MET + CBT condition. With episode-level PBS use in the model, reductions in cannabis use were independent of intervention condition. Our findings suggest that young adults will engage with a smartphone app that serves as a component of an in-person intervention to moderate their cannabis use. Intervention content that promotes the use of PBSs and exercise facilitates reductions in cannabis use. (PsycInfo Database Record (c) 2023 APA, all rights reserved)
KW  - *Cannabis
KW  - *Ecological Momentary Assessment
KW  - *Mobile Applications
KW  - *Smartphones
KW  - *Protective Behavioral Strategies
KW  - Cognitive Behavior Therapy
KW  - Exercise
KW  - Intervention
KW  - Amyloid Precursor Protein
M3  - doi:10.1037/pha0000301
DO  - 10.1037/pha0000301
ER  -
TY  - JOUR
ID  - 2019-42971-001
T1  - From trauma to growth: The roles of event centrality, posttraumatic stress symptoms, and deliberate rumination.
JF  - Traumatology
A1  - Kramer, Lindsay B.
A1  - Whiteman, Sarah E.
A1  - Witte, Tracy K.
A1  - Silverstein, Madison W.
A1  - Weathers, Frank W.
VL  - 26
IS  - 2
SP  - 152
EP  - 159
Y1  - 2020
CY  - US
AD  - Kramer, Lindsay B.: Department of Psychology, Auburn University, 101 Cary Hall, Auburn, AL, US, 36849, lbk0010@tigermail.auburn.edu
PB  - Educational Publishing Foundation
SN  - 1085-9373(Electronic)
N2  - Researchers have increasingly found that traumatic events cannot only lead to pathological outcomes such as posttraumatic stress disorder (PTSD), but also to positive outcomes such as posttraumatic growth (PTG). Consistent with Tedeschi and Calhoun’s (2004) conceptual model of PTG, individuals must experience at least a moderate level of distress to experience growth. Moderate distress can also trigger deliberate rumination or meaning making, which can lead to PTG. Berntsen and Rubin (2006) have proposed that a traumatic event is most likely to elicit distress and subsequent rumination when it involves a fundamental or central aspect of one’s identity. Accordingly, in a large sample of trauma-exposed undergraduates (N = 269), the present study examined a serial mediational model in which the effect of event centrality on PTG is mediated by both PTSD symptoms and deliberate rumination. Results supported this model, indicating that traumatic events that are appraised as central can lead to distress and activate deliberate rumination, which has a positive effect on PTG. These findings highlight the contributions of event centrality, PTSD symptoms, and deliberate rumination in their association with PTG. Thus, by specifically examining the ways in which individuals engage in cognitive processing, such as through a more deliberate and focused strategy, trauma survivors could experience greater positive outcomes. The present study contributes to the PTG literature by identifying additional cognitive constructs that are associated with PTG. Future longitudinal studies should be conducted to assess the path of the aftermath of traumatic events. (PsycInfo Database Record (c) 2022 APA, all rights reserved)
KW  - *Distress
KW  - *Posttraumatic Stress Disorder
KW  - *Rumination (Cognitive Process)
KW  - *Symptoms
KW  - *Posttraumatic Growth
KW  - Cognitive Processes
KW  - Trauma
M3  - doi:10.1037/trm0000214
DO  - 10.1037/trm0000214
ER  -
TY  - JOUR
PMID  - 29708388
ID  - 2018-18909-001
T1  - Does exercise aid smoking cessation through reductions in anxiety sensitivity and dysphoria?
JF  - Health Psychology
A1  - Zvolensky, Michael J.
A1  - Rosenfield, David
A1  - Garey, Lorra
A1  - Kauffman, Brooke Y.
A1  - Langdon, Kirsten J.
A1  - Powers, Mark B.
A1  - Otto, Michael W.
A1  - Davis, Michelle L.
A1  - Marcus, Bess H.
A1  - Church, Timothy S.
A1  - Frierson, Georita M.
A1  - Hopkins, Lindsey B.
A1  - Paulus, Daniel J.
A1  - Baird, Scarlett O.
A1  - Smits, Jasper A. J.
VL  - 37
IS  - 7
SP  - 647
EP  - 657
Y1  - 2018
CY  - US
AD  - Zvolensky, Michael J.: Department of Psychology, University of Houston, 3695 Cullen Blvd., Room 126, Houston, TX, US, 77204, mjzvolen@central.uh.edu
PB  - American Psychological Association
SN  - 1930-7810(Electronic),0278-6133(Print)
N2  - Objective: Research shows that high anxiety sensitivity (AS) and dysphoria are related to poor smoking cessation outcomes. Engaging in exercise may contribute to improvement in smoking cessation outcomes through reductions in AS and dysphoria. In the current study, we examined whether exercise can aid smoking cessation through reductions in AS and dysphoria. Method: Participants were sedentary and low activity adult daily smokers (N = 136) with elevated AS who participated in a randomized controlled trial comparing smoking cessation treatment (ST) plus an exercise intervention (ST + EX) to ST plus wellness education (ST + CTRL). Self-reported smoking status was assessed in-person weekly from baseline through week 16 (end of-treatment; EOT), at week 22 (4 months postquit day), and at week 30 (6 months postquit day), and verified biochemically. Results: Results indicated that both AS and dysphoria at 6-month follow-up were significantly lower in the ST + EX group compared to the ST + CTRL group (controlling for baseline levels). Moreover, reductions in AS and dysphoria emerged as independent mechanisms of action explaining success in quitting. Conclusions: These novel findings offer clinically significant evidence suggesting that vigorous-intensity exercise can effectively engage affective constructs in the context of smoking cessation. (PsycInfo Database Record (c) 2020 APA, all rights reserved)
KW  - *Exercise
KW  - *Major Depression
KW  - *Smoking Cessation
KW  - *Anxiety Sensitivity
KW  - Tobacco Smoking
M3  - doi:10.1037/hea0000588
DO  - 10.1037/hea0000588
ER  -
TY  - JOUR
ID  - 2018-42996-001
T1  - Instagram and risk of rumination and eating disorders: An Asian perspective.
JF  - Psychology of Popular Media Culture
A1  - Teo, Natalie Sui Yu
A1  - Collinson, Simon L.
VL  - 8
IS  - 4
SP  - 491
EP  - 508
Y1  - 2019
CY  - US
AD  - Teo, Natalie Sui Yu: Department of Psychology, National University of Singapore, Block AS4, #02-23, 9 Arts Link, Singapore, 117570, natalie.teo.sy@gmail.com
PB  - Educational Publishing Foundation
SN  - 2160-4142(Electronic),2160-4134(Print)
N2  - The use of the Internet for social networking purposes has become a global phenomenon, prompting researchers to investigate the effects of social media use. Studies investigating this phenomenon suggest that social media leads to a series of potentially positive and negative psychological outcomes, including social and appearance comparisons, and rumination. However, these studies may be specific to Western cultures and may not necessarily apply in Asian populations. Hence, the present study aims to investigate whether existing concepts of Asian social behaviors based on Asian cultural norms and Western studies can depict Asian psychological experiences on social media. We investigate the associations between Instagram use and risk of psychopathology among Singaporean Chinese. Data from 363 individuals were examined in relation to four hypotheses: (1) Instagram use is not associated with social comparisons. (2) Social comparisons do not mediate the relationship between Instagram use and rumination. (3) Instagram use is associated with appearance comparisons. (4) Appearance comparisons mediate the relationship between Instagram use and risk of developing eating disorders. Three out of four hypotheses were supported. The present study contributes to the development of useful etiological models that are culturally relevant to Singaporean Chinese. Implications of the findings are discussed so as to direct future intervention efforts. (PsycINFO Database Record (c) 2020 APA, all rights reserved)
KW  - *Chinese Cultural Groups
KW  - *Eating Disorders
KW  - *Rumination (Cognitive Process)
KW  - *Social Comparison
KW  - *Social Media
KW  - Internet
KW  - Test Construction
M3  - doi:10.1037/ppm0000205
DO  - 10.1037/ppm0000205
ER  -
TY  - JOUR
PMID  - 32027147
ID  - 2020-08084-001
T1  - Rumination longitudinally mediates the association of minority stress and depression in sexual and gender minority individuals.
JF  - Journal of Abnormal Psychology
A1  - Sarno, Elissa L.
A1  - Newcomb, Michael E.
A1  - Mustanski, Brian
VL  - 129
IS  - 4
SP  - 355
EP  - 363
Y1  - 2020
CY  - US
AD  - Sarno, Elissa L.: Institute for Sexual and Gender Minority Health and Wellbeing, Department of Medical Social Sciences at Feinberg School of Medicine, Northwestern University, 625 North Michigan Avenue, 14th Floor, Chicago, IL, US, 60611, elissa.sarno@northwestern.edu
PB  - American Psychological Association
SN  - 1939-1846(Electronic),0021-843X(Print)
N2  - Minority stress theory describes the excess stressors to which individuals from stigmatized groups are exposed as a result of their marginalized status(es), which can contribute to higher rates of depression among sexual and gender minority (SGM) individuals. The psychological mediation framework expanded on minority stress theory by proposing that rumination may link minority stressors to depression. Although previous studies have shown that rumination mediates associations between minority stressors and psychological distress among SGM individuals, many have done so using cross-sectional data, despite mediation being a process that occurs over time. To address this limitation, the present longitudinal study examined rumination as a mediator of the associations of three minority stressors (i.e., victimization, microaggressions, and internalized stigma) with depressive symptoms among 1,130 young men who have sex with men (YMSM) and young transgender women (YTW). The data were taken from baseline, 6-month, and 1-year assessments from a large cohort of YMSM and YTW. Consistent with hypotheses, rumination at 6-month follow-up fully longitudinally mediated associations between victimization, microaggressions, and internalized stigma at baseline and depression at 1-year follow-up. Results suggest that rumination is an important area of intervention for clinicians treating SGM individuals who experience symptoms of depression. (PsycInfo Database Record (c) 2022 APA, all rights reserved)
KW  - *Major Depression
KW  - *Minority Groups
KW  - *Rumination (Cognitive Process)
KW  - *Stigma
KW  - *Minority Stress
KW  - Gender Identity
KW  - Test Construction
KW  - Victimization
KW  - Transgender
KW  - Microaggression
KW  - Sexual Minority Groups
M3  - doi:10.1037/abn0000508
DO  - 10.1037/abn0000508
ER  -
TY  - JOUR
PMID  - 31999174
ID  - 2020-05314-001
T1  - Mechanisms of physical activity behavior change in an incentive-based intervention: Mediation analysis.
JF  - Health Psychology
A1  - Murray, Jennifer M.
A1  - French, David P.
A1  - Kee, Frank
A1  - Gough, Aisling
A1  - Tang, Jianjun
A1  - Hunter, Ruth F.
VL  - 39
IS  - 4
SP  - 281
EP  - 297
Y1  - 2020
CY  - US
AD  - Murray, Jennifer M.: Centre for Public Health, Queen’s University Belfast, Grosvenor Road, Belfast, United Kingdom, BT12 6BJ, Jennifer.Murray@qub.ac.uk
PB  - American Psychological Association
SN  - 1930-7810(Electronic),0278-6133(Print)
N2  - Objective: The physical activity loyalty (PAL) scheme was a cluster randomized controlled trial of a 6-month complex intervention targeting workplace physical activity. Financial incentives were incorporated in an evidence-based behavior change program, including self-regulation techniques. This article examines short-term (b = −336, p = .02), which were partially mitigated by positive indirect effects through 6-month integrated regulation (ab = 94.7, 95% CI [18.7, 204.4]), intrinsic motivation (ab = 59.0, 95% CI [3.09, 154.5]), and habit (ab = 198.7, 95% CI [84.3, 369.9]). There were no between-groups differences in 12-month pedometer steps/day but positive indirect effects through 6-month integrated regulation (ab = 128.0, 95% CI [27.3, 313.2]), planning (ab = 115.0, 95% CI [3.71, 285.5]), and habit (ab = 153.3, 95% CI [39.3, 333.1]). Conclusions: Most examined mediators were nonsignificant, and mediation analyses did not explain decreases in physical activity for interventions versus controls. Results show that, contrary to self-determination theory hypotheses, intrinsic motivation is not necessarily adversely impacted if financial incentives are embedded in a complex intervention. (PsycINFO Database Record (c) 2020 APA, all rights reserved)
KW  - *Behavior Change
KW  - *Habits
KW  - *Intervention
KW  - *Intrinsic Motivation
KW  - *Physical Activity
KW  - Monetary Incentives
KW  - Occupational Health
KW  - Workplace Intervention
KW  - Randomized Controlled Trials
M3  - doi:10.1037/hea0000849
DO  - 10.1037/hea0000849
ER  -
TY  - JOUR
ID  - 2020-00795-001
T1  - Is physical activity a risk or protective factor for subsequent dietary lapses among behavioral weight loss participants?
JF  - Health Psychology
A1  - Crochiere, Rebecca J.
A1  - Kerrigan, Stephanie G.
A1  - Lampe, Elizabeth W.
A1  - Manasse, Stephanie M.
A1  - Crosby, Ross D.
A1  - Butryn, Meghan L.
A1  - Forman, Evan M.
VL  - 39
IS  - 3
SP  - 240
EP  - 244
Y1  - 2020
CY  - US
AD  - Crochiere, Rebecca J.: Center for Weight, Eating, and Lifestyle Sciences (WELL Center) Department of Psychology, Drexel University, 277 Stratton Hall, 3141 Chestnut Street, Philadelphia, PA, US, 19104, rjc356@drexel.edu
PB  - American Psychological Association
SN  - 1930-7810(Electronic),0278-6133(Print)
N2  - Objective: Dietary lapses drive weight loss failure, and specific factors influence risk of lapse. Physical activity (PA) may be one such risk factor, though whether PA increases or decreases appetite, and thus risk of lapse, is unclear. In fact, most studies examining the relation between PA and energy intake are limited by use of laboratory-based settings, intensive PA manipulations, and healthy-weight samples. This study aimed to maximize ecological validity by examining the extent to which free-living PA of various intensities prospectively predicts same-day dietary lapses among individuals enrolled in a weight loss program. Method: Participants were 130 adults with overweight/obesity in a behavioral weight loss treatment instructed to follow a PA and dietary prescription. At midtreatment, moderate-to-vigorous PA (MVPA) and light PA were measured using hip-worn Actigraph GT3X+ accelerometers (Actigraph, Pensacola, FL). Lapses were assessed using ecological momentary assessment. Within-subject total PA (b = −0.012, SE = 0.005, p = .01) and light PA (b = −0.014, SE = 0.006, p = .01) negatively predicted lapse. MVPA followed the same pattern, but the effect was not statistically significant (b = −0.013, SE = 0.009, p = .12). Conclusion: This study was the first to investigate if objectively measured PA prospectively predicts lapse from a weight loss program. Results suggested that for every additional 10 min of total PA one engaged in, the risk of lapse decreased by 1%. (PsycInfo Database Record (c) 2023 APA, all rights reserved)
KW  - *Physical Activity
KW  - *Risk Factors
KW  - *Technology
KW  - *Weight Loss
KW  - *Ecological Momentary Assessment
KW  - *Sensor Technology
KW  - Diets
KW  - Eating Behavior
KW  - Motivation
KW  - Protective Factors
M3  - doi:10.1037/hea0000839
DO  - 10.1037/hea0000839
ER  -
TY  - JOUR
ID  - 2018-48178-001
T1  - Effects of low and moderate acute resistance exercise on executive function in community-living older adults.
JF  - Sport, Exercise, and Performance Psychology
A1  - Naderi, Aynollah
A1  - Shaabani, Fatemeh
A1  - Esmaeili, Ali
A1  - Salman, Zahra
A1  - Borella, Erika
A1  - Degens, Hans
VL  - 8
IS  - 1
SP  - 106
EP  - 122
Y1  - 2019
CY  - US
AD  - Naderi, Aynollah: Department of Health and Corrective Exercise, Shahrood University of Technology, P.O. Box 3619995161, Shahrood, Semnan, Iran, ay.naderi@shahroodut.ac.ir
PB  - Educational Publishing Foundation
SN  - 2157-3913(Electronic),2157-3905(Print)
N2  - The aim of the study was to examine the influence of acute bouts of low and moderate resistance exercise on the executive function of community-living older adults. A total of 40 older adults (20 men and 20 women; age range: 60–75 years) were randomly assigned to an exercise or control group. The exercise group completed two 45-min resistance exercise bouts at 40% and 70% of their individual 10-repetition maximum on different days, whereas the control group watched an exercise-related video. To assess immediate and delayed effects of exercise on executive function, tests assessing working memory, response inhibition, and cognitive flexibility were performed before (pretest), 15 min and 180 min after the exercise. Exercise improved executive function, but no change was observed in the control group. The exercise-induced gains were (a) larger after moderate- than low-intensity exercise, (b) similar for women and men, and (c) larger at 15 min than 180 min after exercise. These results indicate that exercise improves, at least transiently, executive function in healthy older adults. (PsycInfo Database Record (c) 2020 APA, all rights reserved)
KW  - *Aging
KW  - *Cognitive Ability
KW  - *Exercise
KW  - *Resistance
KW  - *Executive Function
KW  - Response Inhibition
KW  - Short Term Memory
M3  - doi:10.1037/spy0000135
DO  - 10.1037/spy0000135
ER  -
TY  - JOUR
PMID  - 29999334
ID  - 2018-33438-001
T1  - Consumer perspectives on physical activity interventions within assertive community treatment programs.
JF  - Psychiatric Rehabilitation Journal
A1  - Huck, Garrett E.
A1  - Finnicum, Cruz
A1  - Morrison, Blaise
A1  - Kaseroff, Ashley
A1  - Umucu, Emre
VL  - 41
IS  - 4
SP  - 312
EP  - 318
Y1  - 2018
CY  - US
AD  - Huck, Garrett E.: Department of Rehabilitation and Human Services, Pennsylvania State University, Hazleton, 76 University Drive, Hazleton, PA, US, 18202, geh5123@psu.edu
PB  - Educational Publishing Foundation
SN  - 1559-3126(Electronic),1095-158X(Print)
N2  - Objective: The purpose of this study was to identify strategies for encouraging greater levels of physical activity among community-dwelling individuals living with serious mental illness participating in assertive community treatment (ACT). Method: Eighteen individuals living with serious mental illness participated in focus group interviews. Participants were recruited from an ACT provider located in the Midwestern United States. A semistructured interview protocol was developed specifically for this study. Participants responded to a series of questions on ACT physical activity programming, providing (a) information about their personal experiences with physical activity–related interventions and (b) suggestions for intervention strategies that may enhance physical activity participation in this population. Consensual qualitative research conventions, a qualitative methodology used in social sciences, were followed for organizing, coding, quantifying, and interpreting participant responses. Results: Several unique themes emerged from the data. Participants identified a variety of strategies used by their ACT provider to encourage physical activity, such as group physical activities and incentive programs. A number of recommendations related to skills training, intervention characteristics, and motivational strategies were identified by the participants as well. Conclusions and Implications for Practice: Physical activity is an important part of successful treatment for individuals with serious mental illness. In this study, participants identified a variety of strategies that may be useful for incorporating within the ACT treatment paradigm. Participant responses were frequently consistent with the tenets of popular health behavior theory (e.g., self-determination theory). Future research should focus on the efficacy of the recommended intervention strategies and their implementation within ACT treatment settings. (PsycInfo Database Record (c) 2020 APA, all rights reserved)
KW  - *Health Promotion
KW  - *Mental Disorders
KW  - *Physical Activity
KW  - *Rehabilitation
KW  - *Assertive Community Treatment
KW  - Client Attitudes
KW  - Community Services
KW  - Serious Mental Illness
M3  - doi:10.1037/prj0000311
DO  - 10.1037/prj0000311
ER  -
TY  - JOUR
PMID  - 31008643
ID  - 2019-21771-001
T1  - Everyday associations between older adults’ physical activity, negative affect, and cortisol.
JF  - Health Psychology
A1  - Pauly, Theresa
A1  - Michalowski, Victoria I.
A1  - Nater, Urs M.
A1  - Gerstorf, Denis
A1  - Ashe, Maureen C.
A1  - Madden, Kenneth M.
A1  - Hoppmann, Christiane A.
VL  - 38
IS  - 6
SP  - 494
EP  - 501
Y1  - 2019
CY  - US
AD  - Hoppmann, Christiane A.: Department of Psychology, University of British Columbia, 2136 West Mall, Vancouver, BC, Canada, V6T 1Z4, choppmann@psych.ubc.ca
PB  - American Psychological Association
SN  - 1930-7810(Electronic),0278-6133(Print)
N2  - Objective: Experimental research has demonstrated that individuals with higher physical activity levels show reduced cortisol responses to psychosocial stress. The present study takes this research out of the lab and it extends these findings by investigating whether older adults’ physical activity also moderates everyday-life within-person associations between momentary negative affect and concurrent salivary cortisol. Methods: A sample of 162 older adults aged 60 to 87 years (M age = 71 years; 50% women; 57% Caucasian) completed affect assessments and provided concurrent salivary cortisol samples 4 times per day over 7 consecutive days. Hip-worn accelerometers objectively recorded step counts during this period. Data were analyzed using multilevel models, controlling for diurnal cortisol changes and relevant individual difference variables (e.g., age, gender, body mass index, person-average negative affect). Results: Increased momentary negative affect was associated with higher concurrent cortisol levels. Average daily steps moderated these negative affect–cortisol associations in such a way that participants who exhibited higher average daily steps showed a less pronounced increase in momentary cortisol in moments when they reported higher momentary negative affect. Conclusions: Individual differences in older adults’ average daily steps may buffer cortisol secretion in moments of heightened negative affect. Findings underpin that physical activity modulates associations of negative affect with neuroendocrine activity in everyday life. Consequently, physical activity promotion may mitigate negative health ramifications associated with cortisol dysregulation in old age. (PsycInfo Database Record (c) 2020 APA, all rights reserved)
KW  - *Aging
KW  - *Hydrocortisone
KW  - *Physical Activity
KW  - *Sampling (Experimental)
KW  - *Negative Emotions
KW  - Activity Level
KW  - Saliva
M3  - doi:10.1037/hea0000743
DO  - 10.1037/hea0000743
ER  -
TY  - JOUR
PMID  - 29792472
ID  - 2018-23654-001
T1  - Effects of exercise on experimentally manipulated craving for cannabis: A preliminary study.
JF  - Experimental and Clinical Psychopharmacology
A1  - Wilson, Sandy D.
A1  - Collins, R. Lorraine
A1  - Prince, Mark A.
A1  - Vincent, Paula C.
VL  - 26
IS  - 5
SP  - 456
EP  - 466
Y1  - 2018
CY  - US
AD  - Wilson, Sandy D.: Department of Community Health and Health Behavior, University at Buffalo, State University of New York, 3435 Main Street, 825 Kimball Tower, Buffalo, NY, US, 14214-8028, sdwilson@buffalo.edu
PB  - American Psychological Association
SN  - 1936-2293(Electronic),1064-1297(Print)
N2  - Cannabis is the most commonly used illicit drug in the United States, and craving for cannabis is related to cannabis use. Exercise has been demonstrated to reduce craving for substances. To examine the effects of exercise on cannabis craving, we conducted a 3-week within-subject crossover experiment. Young-adult men (n = 35) and women (n = 11), age 18–25 years (M = 20.76, SD = 1.68), who regularly (≥3 times per week) used cannabis participated in a cue exposure paradigm to stimulate craving. After each of three separate craving inductions, they completed a 10-min bout of exercise that varied in intensity (rest, moderate, vigorous). Craving was assessed before and after the induction, immediately following the exercise, and at three 10-min intervals (total of 30 min). Results of condition-specific, repeated measures analyses of variance showed nonsignificant reductions in immediate postexercise craving for the moderate and vigorous conditions. We used latent growth modeling to examine the trajectory of craving rebound during the 30 min following exercise and explored the effect of baseline weekly cannabis use in predicting craving rebound. Within 30 min postexercise, craving rebounded for both the moderate, F(3, 135) = 9.10, p < .01, and vigorous, F(3, 135) = 3.48, p < .05, conditions. We found that among cannabis users reporting larger quantities of typical weekly cannabis use, craving rebounded more quickly following vigorous than moderate exercise, b = 0.02, SE = 0.02, 95% confidence interval [0.00, 0.06]. The findings suggest that moderate exercise may be useful for reducing craving, particularly among those who use larger quantities of cannabis. (PsycInfo Database Record (c) 2022 APA, all rights reserved)
KW  - *Cannabis
KW  - *Craving
KW  - *Exercise
KW  - *Cannabis Use
KW  - Marijuana
M3  - doi:10.1037/pha0000200
DO  - 10.1037/pha0000200
ER  -
TY  - JOUR
PMID  - 30985175
ID  - 2019-19414-001
T1  - Are rumination and neuroticism genetically or environmentally distinct risk factors for psychopathology?
JF  - Journal of Abnormal Psychology
A1  - du Pont, Alta
A1  - Rhee, Soo Hyun
A1  - Corley, Robin P.
A1  - Hewitt, John K.
A1  - Friedman, Naomi P.
VL  - 128
IS  - 5
SP  - 385
EP  - 396
Y1  - 2019
CY  - US
AD  - du Pont, Alta: Department of Psychology and Neuroscience, University of Colorado Boulder, 345 UCB, Boulder, CO, US, 80309-0345, alta.dupont@colorado.edu
PB  - American Psychological Association
SN  - 1939-1846(Electronic),0021-843X(Print)
N2  - Neuroticism, a dispositional trait of heightened negative emotionality, is a vulnerability factor for psychopathology. Given neuroticism’s strong association with rumination, a repetitive thought pattern that intensifies and prolongs emotions, some question whether these constructs capture the same or unique information about vulnerability for psychopathology. The present study examined whether neuroticism is genetically and environmentally distinct from two clinically relevant ruminative subtypes—anger and depressive rumination—and whether genetic and environmental influences specific to rumination versus shared with neuroticism overlap with internalizing and externalizing psychopathology. These analyses were conducted on 439 same-sex twin pairs in the Colorado Longitudinal Twin study. Rumination and neuroticism latent variables were created from multiple rumination questionnaires administered at age 23 and shortened Eysenck Personality Questionnaires administered at ages 17 and 21, respectively. Lifetime psychopathology symptoms, assessed by two structured clinical interviews, were used to create ordinal composite variables. Multivariate Cholesky decompositions indicated that neuroticism, anger rumination, and depressive rumination have common genetic and nonshared environmental influences but are differentiated by nonshared environmental influences specific to each ruminative subtype. Genetic influences common to rumination and neuroticism explained considerable variance in internalizing psychopathology, suggesting possible genetic mediation or common genetic causes. Genetic and environmental influences on externalizing psychopathology did not substantially overlap with those on neuroticism and rumination. These findings suggest that rumination and neuroticism share most genetic influences yet are influenced by distinct environmental influences. Furthermore, our results indicate that a comprehensive understanding of transdiagnostic risk factors must include an examination of both genetic and environmental influences. (PsycInfo Database Record (c) 2022 APA, all rights reserved)
KW  - *Environmental Effects
KW  - *Genetics
KW  - *Neuroticism
KW  - *Psychopathology
KW  - *Rumination (Cognitive Process)
KW  - Externalization
KW  - Internalization
KW  - Personality
KW  - Risk Factors
KW  - Susceptibility (Disorders)
KW  - Negative Emotions
M3  - doi:10.1037/abn0000430
DO  - 10.1037/abn0000430
ER  -
TY  - JOUR
ID  - 2018-57238-001
T1  - Exploring the association between physical activity participation and self-compassion in middle-aged adults.
JF  - Sport, Exercise, and Performance Psychology
A1  - Hallion, Madeleine
A1  - Taylor, Amanda
A1  - Roberts, Rachel
A1  - Ashe, Maureen
VL  - 8
IS  - 3
SP  - 305
EP  - 316
Y1  - 2019
CY  - US
AD  - Taylor, Amanda: School of Psychology, University of Adelaide, North Terrace, Adelaide, SA, Australia, 5005, amanda.taylor@adelaide.edu.au
PB  - Educational Publishing Foundation
SN  - 2157-3913(Electronic),2157-3905(Print)
N2  - Physical activity promotes positive health outcomes in middle-aged and older adults, but engagement remains consistently low. Recent research suggests that self-compassion is linked to positive health behaviors and outcomes and may support the adoption and maintenance of health promoting behaviors. The present study aimed to examine the association between self-compassion and physical activity, with the expectation that self-compassion would add unique variance to physical activity participation over and above previously identified predictors. This was a cross-sectional study of self-report questionnaires. Middle-aged adults (40–65 years) completed questionnaire via an online survey. Based on results from hierarchical regression, self-compassion was not significantly related to physical activity participation. However, self-regulation and physical activity were positively associated (p < .05). Future investigations should explore these associations in older age groups and/or investigate gender/sex interactions. Regardless, self-regulatory strategies in middle-aged adults is important for the uptake and maintenance of physical activity. (PsycInfo Database Record (c) 2020 APA, all rights reserved)
KW  - *Aging
KW  - *Participation
KW  - *Physical Activity
KW  - *Sympathy
KW  - Exercise
KW  - Health Behavior
KW  - Health Promotion
KW  - Self-Regulation
M3  - doi:10.1037/spy0000150
DO  - 10.1037/spy0000150
ER  -
TY  - JOUR
ID  - 2018-41555-004
T1  - Pilot randomized trial of a couple-based physical activity videoconference intervention for sedentary cancer survivors.
JF  - Health Psychology
A1  - Porter, Laura S.
A1  - Gao, Xiaomei
A1  - Lyna, Pauline
A1  - Kraus, William
A1  - Olsen, Maren
A1  - Patterson, Emily
A1  - Puleo, Blair
A1  - Pollak, Kathryn I.
VL  - 37
IS  - 9
SP  - 861
EP  - 865
Y1  - 2018
CY  - US
AD  - Porter, Laura S.: Department of Psychiatry and Behavioral Sciences, Duke University School of Medicine, DUMC Box 90399, Durham, US, 27708, laura.porter@duke.edu
PB  - American Psychological Association
SN  - 1930-7810(Electronic),0278-6133(Print)
N2  - Objective: Including partners in interventions to increase physical activity (PA) could promote better adherence and longer-term effects. In preparation for a future large-scale randomized controlled trial (RCT), this randomized pilot trial tested the acceptability of a novel couple-based PA intervention for breast and prostate cancer survivors and the feasibility of conducting an RCT testing the intervention. Method: Twenty cancer survivors (70% female; mean age = 63.0 years, SD = 8.9) and their partners (35% female; mean age = 62.8 years, SD = 7.7) were randomized to either the intervention or waitlist control. Couples in the intervention received four videoconference sessions including training in communication and support skills and behavior change techniques. Measures of PA and partner support for exercise were collected from survivors and partners before randomization and postintervention. Survivors also completed a physical well-being measure, and intervention participants completed a treatment acceptability measure. Results: Recruitment was challenging; approximately 18% of eligible survivors and their partners agreed to participate. Ninety-two percent of randomized participants completed postintervention surveys, and 78% of dyads randomized to the intervention arm completed all 4 sessions. Mean acceptability ratings were moderate to high. Mean difference scores suggested that participants in the intervention arm tended to report greater improvements in PA, partner support, and physical well-being than those in the control arm. Conclusions: These preliminary findings suggest that the couple-based PA intervention was acceptable to survivors and their partners and that a large-scale RCT is likely to be feasible with modified recruitment strategies. Recommendations for improving recruitment and conducting a larger study are presented. (PsycINFO Database Record (c) 2018 APA, all rights reserved)
KW  - *Couples Therapy
KW  - *Intervention
KW  - *Neoplasms
KW  - *Physical Activity
KW  - *Survivors
KW  - Breast Neoplasms
KW  - Cohabitation
KW  - Prostate
KW  - Spouses
KW  - Test Construction
KW  - Well Being
KW  - Sedentary Behavior
M3  - doi:10.1037/hea0000608
DO  - 10.1037/hea0000608
ER  -
TY  - JOUR
ID  - 2018-48469-001
T1  - Implicit approach–avoidance associations predict leisure-time exercise independently of explicit exercise motivation.
JF  - Sport, Exercise, and Performance Psychology
A1  - Hannan, Thomas E.
A1  - Moffitt, Robyn L.
A1  - Neumann, David L.
A1  - Kemps, Eva
VL  - 8
IS  - 2
SP  - 210
EP  - 222
Y1  - 2019
CY  - US
AD  - Hannan, Thomas E.: School of Applied Psychology, Griffith University, Mt Gravatt Campus, Brisbane, QLD, Australia, 4122, thomas.hannan@griffithuni.edu.au
PB  - Educational Publishing Foundation
SN  - 2157-3913(Electronic),2157-3905(Print)
N2  - Traditional models of exercise motivation presume that behavior is driven by rational decision-making processes. However, recent evidence suggests that automatic motivational processes also play a role in motivating exercise behavior. The current study examined whether regular exercise engagement is linked to implicit approach–avoidance memory associations, as well as explicit intentions and self-determined exercise motivation. A sample of 104 healthy adults completed self-reported measures of exercise intentions, self-determined exercise motivation, and levels of exercise engagement. Approach–avoidance associations were measured using a modified Recoding-Free Implicit Association Test. Overall, participants associated exercise more strongly with approach than with avoidance attributes in memory, indicating an approach bias for exercise cues. In addition, individuals who reported engaging in higher levels of leisure-time exercise displayed a significantly stronger approach bias for exercise than less active individuals. Furthermore, approach–avoidance associations explained unique variance in exercise behavior after controlling for the effects of explicit exercise intentions and self-determined exercise motivation. These findings suggest that increased engagement in leisure-time exercise is associated with an implicit cognitive bias to approach exercise-related cues in the environment. Moreover, these findings support current theoretical models that suggest that exercise is at least partly motivated by implicit motivational processes. (PsycINFO Database Record (c) 2019 APA, all rights reserved)
KW  - *Exercise
KW  - *Leisure Time
KW  - *Memory
KW  - *Motivation
KW  - *Approach Avoidance
KW  - Decision Making
M3  - doi:10.1037/spy0000145
DO  - 10.1037/spy0000145
ER  -
TY  - JOUR
ID  - 2018-48186-001
T1  - On the relationship between physical activity, physical fitness, and stress reactivity to a real-life mental stressor.
JF  - International Journal of Stress Management
A1  - Gnam, Jens-Peter
A1  - Loeffler, Simone-Nadine
A1  - Haertel, Sascha
A1  - Engel, Florian
A1  - Hey, Stefan
A1  - Boes, Klaus
A1  - Woll, Alexander
A1  - Strahler, Jana
VL  - 26
IS  - 4
SP  - 344
EP  - 355
Y1  - 2019
CY  - US
AD  - Gnam, Jens-Peter: Institute of Sports and Sports Science, Karlsruhe Institute of Technology, Engler-Bunte- Ring 15, Karlsruhe, Germany, 76131, jens-peter.gnam@kit.edu
PB  - Educational Publishing Foundation
SN  - 1573-3424(Electronic),1072-5245(Print)
N2  - Laboratory studies confirm physical activity and physical fitness to be protective factors against mental stressors. However, there is still little evidence on the transferability of these findings into real-life stress situations. The main aim of this study was to examine the impact of physical activity and physical fitness on real-life psychophysiological stress responses to a mental stressor. The final exam of a training course for firefighter incident commanders represented the real-life mental stressor of our study. Cortisol level, heart rate, and heart rate variability were measured in 48 male firefighters at rest and during the exam. Cognitive stress appraisal was assessed as a psychological stress indicator. Physical activity was estimated using the International Physical Activity Questionnaire. Maximal oxygen uptake was measured as a parameter for physical fitness. The participants were divided according to their level of physical activity and physical fitness into groups of lower and higher physical activity/fitness level. All subjects showed significant physiological stress responses and a moderate cognitive stress appraisal during the exam. Subjects with different physical activity and physical fitness levels did not differ significantly in their physiological stress responses. Cognitive stress appraisal seemed not to be influenced by physical fitness but by physical activity, as more active subjects experienced significantly higher stress levels. Cognitive stress appraisal did not predict physiological stress responses. The assumed stress-buffering effect of physical activity and physical fitness could not be observed during the real-life mental stress of an exam consisting of commanding a group of firefighters in an emergency simulation. (PsycInfo Database Record (c) 2020 APA, all rights reserved)
KW  - *Physical Activity
KW  - *Physical Fitness
KW  - *Physiological Stress
KW  - *Psychological Stress
KW  - *Stress Reactions
KW  - Fire Fighters
KW  - Psychophysiology
KW  - Stress
KW  - Test Construction
M3  - doi:10.1037/str0000113
DO  - 10.1037/str0000113
ER  -
TY  - JOUR
PMID  - 32202828
ID  - 2020-20240-001
T1  - Relationship between decline in cognitive resources and physical activity.
JF  - Health Psychology
A1  - Cheval, Boris
A1  - Orsholits, Dan
A1  - Sieber, Stefan
A1  - Courvoisier, Delphine
A1  - Cullati, Stéphane
A1  - Boisgontier, Matthieu P.
VL  - 39
IS  - 6
SP  - 519
EP  - 528
Y1  - 2020
CY  - US
AD  - Cheval, Boris: Campus, Biotech, Chemin des mines 9, Geneve, Switzerland, 1202, boris.cheval@unige.ch
PB  - American Psychological Association
SN  - 1930-7810(Electronic),0278-6133(Print)
N2  - Objective: This study aimed to test whether the level of cognitive resources explains engagement in physical activity across aging and whether the age-related decline of cognitive resources precede the decline in physical activity. Method: Data from 105,206 adults aged 50 to 90 years from the Survey of Health, Ageing, and Retirement in Europe (SHARE) were used in adjusted linear mixed models to examine whether the engagement in moderate physical activity and its evolution across aging were dependent on cognitive resources. Cognitive resources and physical activity were measured 5 times over a 12-year period. Delayed recall, verbal fluency, and the level of education were used as indicators of cognitive resources. The frequency of engagement in moderate physical activity was self-reported. Dynamic structural equation models (SEM) were used to assess the temporal precedence of changes in cognitive resources and physical activity. Results: Lower cognitive resources were associated with lower levels and steeper decreases in moderate physical activity across aging. Results further revealed a time-ordered effect with a stronger influence of cognitive resources (delayed recall and verbal fluency) on subsequent changes in moderate physical activity than the opposite. Conclusion: These findings suggest that, after age 50, the level of engagement in moderate physical activity and its trajectory depend on the availability of cognitive resources. (PsycInfo Database Record (c) 2022 APA, all rights reserved)
KW  - *Aging
KW  - *Cognitive Impairment
KW  - *Physical Activity
KW  - *Structural Equation Modeling
KW  - *Verbal Fluency
KW  - Adjustment
KW  - Cognition
KW  - Models
KW  - Retirement
KW  - Cognitive Resources
M3  - doi:10.1037/hea0000857
DO  - 10.1037/hea0000857
ER  -
TY  - JOUR
ID  - 2018-57423-001
T1  - False-positive screening events and worry influence decisions about surgery among high-risk women.
JF  - Health Psychology
A1  - Andersen, M. Robyn
A1  - Karlan, Beth Y.
A1  - Drescher, Charles W.
A1  - Paley, Pamela
A1  - Hawley, Sarah
A1  - Palomares, Melanie
A1  - Daly, Mary B.
A1  - Urban, Nicole
VL  - 38
IS  - 1
SP  - 43
EP  - 52
Y1  - 2019
CY  - US
AD  - Andersen, M. Robyn: Fred Hutchinson Cancer Research Center, 1100 Fairview Avenue North, M3-B230, Seattle, WA, US, 98109, rander@fredhutch.org
PB  - American Psychological Association
SN  - 1930-7810(Electronic),0278-6133(Print)
N2  - Objective: Studies of cancer screening have found that false positive screening events (FPSE) can affect worry about cancer risk and screening program use, we sought to further explore this. Method: In a study of 1,100 women at high risk for ovarian cancer who participated in a previously published randomized controlled trial (RCT), we sought to explore whether worry might also influence the use of risk-reducing surgical procedures by women. Participants included 234 women with BRCA1/2 mutations and 866 women with high-risk pedigrees. We followed the women for up to 6 years. Results: Worry predicted risk reducing prophylactic bilateral salpingo-oophorectomy (pBSO) for both mutation carriers (HR = 1.74; p = .02), and women with high-risk pedigree (HR = 3.41; p < .001). FPSE also predicted subsequent pBSO among women with a high-risk pedigree (HR 2.31; p < .01). While screening may reduce worry among those who never receive a positive result, FPSE increase worry at least temporarily. Worry about ovarian cancer risk predicted use of preventative pBSO among high-risk women including those with BRCA1/2 mutations enrolled in an ovarian cancer-screening program. FPSE also predicted risk-reducing ovarian surgery among high-risk women without a known mutation at the time of screening program enrollment. Conclusions: Physicians who offer screening should know that false positive results may increase use of pBSO, how this should effect clinical practice is unclear. (PsycINFO Database Record (c) 2018 APA, all rights reserved)
KW  - *Anxiety
KW  - *At Risk Populations
KW  - *Cancer Screening
KW  - *Neoplasms
KW  - *Surgery
KW  - Decision Making
KW  - Mutations
KW  - Ovaries
KW  - Test Construction
M3  - doi:10.1037/hea0000647
DO  - 10.1037/hea0000647
ER  -
TY  - JOUR
PMID  - 31120273
ID  - 2019-28371-001
T1  - Physical activity moderates the effects of daily psychosocial stressors on ambulatory blood pressure.
JF  - Health Psychology
A1  - Thomas, Mark C.
A1  - Kamarck, Thomas W.
A1  - Li, Xingyuan
A1  - Erickson, Kirk I.
A1  - Manuck, Stephen B.
VL  - 38
IS  - 10
SP  - 925
EP  - 935
Y1  - 2019
CY  - US
AD  - Thomas, Mark C.: Department of Psychology, University of Pittsburgh, 4405 Sennott Square, 210 South Bouquet Street, Pittsburgh, PA, US, 15260, mct22@pitt.edu
PB  - American Psychological Association
SN  - 1930-7810(Electronic),0278-6133(Print)
N2  - Objective: Previous literature has shown an inconsistent relationship between physical activity and stressor-evoked blood pressure reactivity. Use of ecological momentary assessment (EMA) may facilitate detecting such a relationship. In this study, the moderating effects of regular physical activity on the magnitude of ambulatory blood pressure (ABP) responses to psychosocial stressors experienced in daily life were examined. Method: Four hundred seventy-seven healthy working adults (ages 30–54) provided ABP readings and recorded their daily experiences, using electronic diaries (ED), over 4 monitoring days. Measures of momentary Task Strain (high demand, low control) and Social Conflict (rating of recent social interaction quality) were used as indices of stressor exposure, and an accelerometry device was used to create 2 indices of physical activity: weekly average and recent (30 min prior to each ED interview). Multilevel models were used to examine the moderating between- and within-person effects of physical activity on ABP fluctuations corresponding with the momentary psychosocial stressors. Results: Weekly physical activity moderated the effects of ABP responses to Task Strain (systolic blood pressure [SBP]: p = .033; diastolic blood pressure [DBP]: p = .028) and Social Conflict (DBP: p = .020), with significant increases in SBP and DBP shown for less physically active individuals but not for more physically active individuals. Similarly, recent physical activity moderated within-person DBP responses to Task Strain (p = .025), with greater DBP increases following less active periods. Conclusion: Our results demonstrate that weekly and recent physical activity may moderate the effects of ABP responses to daily psychosocial stress. (PsycINFO Database Record (c) 2019 APA, all rights reserved)
KW  - *Blood Pressure
KW  - *Conflict
KW  - *Physical Activity
KW  - *Stress
KW  - *Ecological Momentary Assessment
KW  - Psychosocial Factors
KW  - Reading
KW  - Social Stress
KW  - Stress Reactions
KW  - Test Construction
M3  - doi:10.1037/hea0000755
DO  - 10.1037/hea0000755
ER  -
TY  - JOUR
PMID  - 30973746
ID  - 2019-19418-001
T1  - Self-efficacy, beliefs, and goals: Moderation of declining physical activity during adolescence.
JF  - Health Psychology
A1  - Dishman, Rod K.
A1  - McIver, Kerry L.
A1  - Dowda, Marsha
A1  - Saunders, Ruth P.
A1  - Pate, Russell R.
VL  - 38
IS  - 6
SP  - 483
EP  - 493
Y1  - 2019
CY  - US
AD  - Dishman, Rod K.: Department of Kinesiology, University of Georgia, Ramsey Student Center, 330 River Road, Athens, GA, US, 30602-6554, rdishman@uga.edu
PB  - American Psychological Association
SN  - 1930-7810(Electronic),0278-6133(Print)
N2  - Objective: To examine whether the decline in physical activity observed from childhood through adolescence is explained by moderating effects of self-efficacy on concurrent changes in children’s goals and beliefs about their physical activity environments. Method: Latent growth modeling was used in longitudinal tests in a cohort of 79 boys and 108 girls assessed in 5th, 6th, 7th, 9th, and 11th grades. Results: Physical activity measured objectively by an accelerometer declined most in students who had bigger declines in self-efficacy and (1) maintained higher perceptions of barriers to physical activity, (2) had bigger declines in enjoyment and fitness goals, or (3) had smaller declines in appearance and social goals. Conclusions: Trials of physical activity interventions based on social–cognitive theory should consider that the influence of changing goals on physical activity may differ according to whether students maintain high efficacy beliefs about overcoming barriers to physical activity coincident with perceptions of their physical activity environment. (PsycINFO Database Record (c) 2019 APA, all rights reserved)
KW  - *Goals
KW  - *Physical Activity
KW  - *Self-Efficacy
KW  - Attitudes
KW  - Ethnic Identity
KW  - Test Construction
KW  - Adolescent Behavior
M3  - doi:10.1037/hea0000734
DO  - 10.1037/hea0000734
ER  -
TY  - JOUR
PMID  - 32297767
ID  - 2020-26567-001
T1  - The mediating effect of rumination between posttraumatic stress disorder symptoms and anger reactions.
JF  - Psychological Trauma: Theory, Research, Practice, and Policy
A1  - Christ, Nicole M.
A1  - Contractor, Ateka A.
A1  - Wang, Xin
A1  - Elhai, Jon D.
VL  - 12
IS  - 6
SP  - 619
EP  - 626
Y1  - 2020
CY  - US
AD  - Elhai, Jon D.: Department of Psychology and Department of Psychiatry, University of Toledo, 2801 West Bancroft Street, Toledo, OH, US, 43606, contact@jon-elhai.com
PB  - Educational Publishing Foundation
SN  - 1942-969X(Electronic),1942-9681(Print)
N2  - Objective: The relationship between posttraumatic stress disorder (PTSD) and anger is well established. However, further investigation into the underlying mechanisms of this PTSD–anger relationship is needed. Rumination, a construct with a known association to PTSD symptoms, theoretically may mediate this PTSD–anger relationship. Design: We conducted a mediational model using self-report measures of PTSD symptoms, rumination, and anger reactions from a nonclinical, trauma-exposed sample (N = 339) through Amazon’s Mechanical Turk. Results: Rumination mediated overall PTSD symptoms and anger reactions, controlling for age and gender identity. Further analyses examined this mediating role between PTSD subscale scores and anger. Rumination mediated all PTSD subscales and anger when modeled separately. After adjusting for other PTSD symptoms, only 2 subscales’ relationship with anger remained mediated by rumination: negative alterations in cognitions/mood and physiological arousal. Conclusions: Rumination should be assessed in the context of PTSD and anger symptoms, specifically physiological arousal and negative moods/cognitions symptoms in PTSD. (PsycInfo Database Record (c) 2022 APA, all rights reserved)
KW  - *Anger
KW  - *Emotional Trauma
KW  - *Physiological Arousal
KW  - *Posttraumatic Stress Disorder
KW  - *Rumination (Cognitive Process)
KW  - Symptoms
M3  - doi:10.1037/tra0000579
DO  - 10.1037/tra0000579
ER  -
TY  - JOUR
ID  - 2017-43841-001
T1  - Rumination moderates the association between resting high-frequency heart rate variability and perceived ethnic discrimination.
JF  - Journal of Psychophysiology
A1  - Williams, DeWayne P.
A1  - Pandya, Kinjal D.
A1  - Hill, LaBarron K.
A1  - Kemp, Andrew H.
A1  - Way, Baldwin M.
A1  - Thayer, Julian F.
A1  - Koenig, Julian
VL  - 33
IS  - 1
SP  - 13
EP  - 21
Y1  - 2019
CY  - Germany
AD  - Williams, DeWayne P.: Department of Psychology, The Ohio State University, 1835 Neil Avenue, Columbus, OH, US, 43210, williams.2917@buckeyemail.osu.edu
PB  - Hogrefe Publishing
SN  - 2151-2124(Electronic),0269-8803(Print)
N2  - Ethnic discrimination (ED) is both an unfortunate and uncontrollable phenomenon that uniquely impacts African Americans (AAs) and other individuals of ethnic minority status. Perceived ethnic discrimination (PED), defined as the degree to which an individual consciously perceives a negative event as discriminatory and threatening, largely determines the impact that ED can have on target individuals. However, research has not yet considered how individual differences in both emotion regulation abilities, as indexed by resting high-frequency heart rate variability (HF-HRV), and rumination, a maladaptive emotion regulation strategy, may predict PED in AAs. The following investigation examined this relationship in a sample of 101 college-aged students (45 AAs and 56 Caucasian Americans). Resting HF-HRV was assessed via electrocardiogram during a 5-minute-resting period. Rumination was assessed using the ruminative responses scale and everyday PED was assessed using the perceived ethnic discrimination questionnaire. Results showed a significant negative relationship between resting HF-HRV and PED in AAs only. Rumination significantly moderated this relationship, such that lower HF-HRV was related to higher PED only in AAs who reported moderate to higher, β = 0.417 (0.125), p < .01, levels of trait rumination. These results suggest that greater HF-HRV and lesser ruminative tendencies are key factors in reducing PED and therefore possibly, negative consequences associated with ED. (PsycInfo Database Record (c) 2020 APA, all rights reserved)
KW  - *Emotional Regulation
KW  - *Heart Rate
KW  - *Race and Ethnic Discrimination
KW  - *Rumination (Cognitive Process)
KW  - *Heart Rate Variability
KW  - Individual Differences
KW  - Minority Groups
KW  - Threat
M3  - doi:10.1027/0269-8803/a000201
DO  - 10.1027/0269-8803/a000201
ER  -
TY  - JOUR
ID  - 2019-20334-001
T1  - More than a simple pastime? The potential of physical activity to moderate the relationship between occupational stress and burnout symptoms.
JF  - International Journal of Stress Management
A1  - Gerber, Markus
A1  - Schilling, René
A1  - Colledge, Flora
A1  - Ludyga, Sebastian
A1  - Pühse, Uwe
A1  - Brand, Serge
VL  - 27
IS  - 1
SP  - 53
EP  - 64
Y1  - 2020
CY  - US
AD  - Gerber, Markus: Department of Sport, Exercise and Health, University of Basel, St. Jakobsturm, Birsstrasse 320B, Basel, Switzerland, 4052, markus.gerber@unibas.ch
PB  - Educational Publishing Foundation
SN  - 1573-3424(Electronic),1072-5245(Print)
N2  - Researchers have emphasized the role of physical activity in accelerating recovery from stress. Therefore, the primary goal of the present study was to examine whether regular physical activity moderates the relationship between occupational stress and burnout symptoms in Swiss workers. 309 employees took part in the cross-sectional study. Occupational stress was operationalized with the job demands–control model and the effort–reward imbalance model. Physical activity was assessed via the International Physical Activity Questionnaire; burnout symptoms were measured with the Shirom–Melamed Burnout Measure. Higher occupational stress was positively associated with burnout symptoms, whereas higher physical activity levels were negatively associated with occupational stress and burnout symptoms. Participants with higher physical activity levels reported fewer burnout symptoms when they perceived high stress levels, independent of whether occupational stress was assessed via the job demands–control or effort–reward imbalance model. Although job constraints are seldom modifiable, we claim that regular leisure-time physical activity is more than a simple pastime and can make an important contribution to a thriving workforce that feels better able to cope with occupational stress. (PsycInfo Database Record (c) 2024 APA, all rights reserved)
KW  - *Energy Expenditure
KW  - *Occupational Stress
KW  - *Physical Activity
KW  - *Self-Control
KW  - *Stress
KW  - *Job Burnout
KW  - Activity Level
KW  - Rewards
M3  - doi:10.1037/str0000129
DO  - 10.1037/str0000129
ER  -
TY  - JOUR
PMID  - 30640483
ID  - 2019-01449-001
T1  - Impact of a father–daughter physical activity program on girls’ social–emotional well-being: A randomized controlled trial.
JF  - Journal of Consulting and Clinical Psychology
A1  - Young, Myles D.
A1  - Lubans, David R.
A1  - Barnes, Alyce T.
A1  - Eather, Narelle
A1  - Pollock, Emma R.
A1  - Morgan, Philip J.
VL  - 87
IS  - 3
SP  - 294
EP  - 307
Y1  - 2019
CY  - US
AD  - Young, Myles D.: Priority Research Centre for Physical Activity and Nutrition, University of Newcastle, (ATC301), University Drive, Callaghan, NSW, Australia, 2308, myles.young@newcastle.edu.au
PB  - American Psychological Association
SN  - 1939-2117(Electronic),0022-006X(Print)
N2  - Objective: To increase girls’ well-being, strategies are needed to optimize their social–emotional competence during childhood. Although positive fathering is important for girls, many fathers discount their unique influence and few participate in interventions. The Dads And Daughters Exercising and Empowered (DADEE) program was developed to engage fathers and their daughters through shared physical activity experiences. This study examined the program’s impact on girls’ well-being and the father–daughter relationship. Method: Overall, 115 fathers (age range: 29–53 years) and 153 daughters (age range: 4–12 years) were randomized to (1) the DADEE program (9 weekly educational and practical sessions plus home-based challenges) or (2) a wait-list control. Assessments were baseline, 2 months (postintervention), and 9 months (94% retention). Daughters’ social–emotional well-being was measured with the Devereux Student Strengths Assessment composite. Secondary outcomes included additional well-being indicators (e.g., global self-perception) plus validated measures of father involvement and father–daughter relationship quality. Results: At 2 months, intervention daughters showed a medium-to-large improvement in overall well-being (+24.9 units, 95% CI [8.6, 41.1], d = 0.6), when compared with controls. Intervention daughters were also more likely to show clinically meaningful improvements in well-being (54%) than controls (18%). Medium-to-large effects were observed for: seven of eight social–emotional competencies (e.g., personal responsibility, d = 0.4–0.9), father–daughter relationship quality (d = 0.8, father-report; d = 0.5, daughter-report), daughters’ prosocial behavior (d = 0.3) and several indicators of father involvement. Most outcomes had improved by 9 months. No effects were observed for daughters’ emotional difficulties or global self-perception. Conclusions: This study provided the first experimental evidence that father–daughter physical activity programs may improve girls’ well-being and the father–daughter relationship. (PsycINFO Database Record (c) 2019 APA, all rights reserved)
KW  - *Daughters
KW  - *Fathers
KW  - *Physical Activity
KW  - *Self-Perception
KW  - *Well Being
KW  - Emotional Development
KW  - Emotions
KW  - Father Child Relations
KW  - Intervention
KW  - Mental Health
KW  - Psychosocial Development
KW  - Relationship Quality
KW  - Test Construction
M3  - doi:10.1037/ccp0000374
DO  - 10.1037/ccp0000374
ER  -
TY  - JOUR
ID  - 2019-50421-001
T1  - Technology, physical activity, loneliness, and cognitive functioning in old age.
JF  - GeroPsych: The Journal of Gerontopsychology and Geriatric Psychiatry
A1  - Pauly, Theresa
A1  - Lay, Jennifer C.
A1  - Kozik, Pavel
A1  - Graf, Peter
A1  - Mahmood, Atiya
A1  - Hoppmann, Christiane A.
VL  - 32
IS  - 3
SP  - 111
EP  - 123
Y1  - 2019
CY  - Germany
AD  - Hoppmann, Christiane A.: University of British Columbia, Department of Psychology, 2136 West Mall, Vancouver, BC, Canada, V6T 1Z4, choppmann@psych.ubc.ca
PB  - Hogrefe Publishing
SN  - 1662-971X(Electronic),1662-9647(Print)
N2  - Information and communication technology (ICT) has the potential to benefit aging processes. This study examined portable ICT usage and associated changes in physical activity, loneliness, and cognitive functioning. Ninety-two mostly-novice tablet-users aged 51–85 years participated in technology workshops and then reported on their portable ICT use biweekly for 6+ months. Physical activity, loneliness, and executive functioning were assessed before and after this period. More frequent use of exercise functions was associated with more moderate-intensity physical activity and less sitting, controlling for pretracking levels. More frequent use of social functions was associated with more social loneliness and a tendency toward less emotional loneliness, controlling for pretracking levels of loneliness. The use of exercise and social functions showed no associations with executive functioning. Portable ICT thus may bring both risks and benefits for physical and social functioning in older adulthood. (PsycInfo Database Record (c) 2022 APA, all rights reserved)
KW  - *Aging
KW  - *Cognitive Ability
KW  - *Loneliness
KW  - *Physical Activity
KW  - *Information and Communication Technology
KW  - Exercise
KW  - Social Processes
KW  - Test Construction
KW  - Executive Function
KW  - Older Adulthood
M3  - doi:10.1024/1662-9647/a000208
DO  - 10.1024/1662-9647/a000208
ER  -
TY  - JOUR
PMID  - 30816771
ID  - 2019-10583-001
T1  - The role of rumination in adjusting to termination of pregnancy for fetal abnormality: Rumination as a predictor and mediator of posttraumatic growth.
JF  - Psychological Trauma: Theory, Research, Practice, and Policy
A1  - Lafarge, Caroline
A1  - Usher, Lee
A1  - Mitchell, Kathryn
A1  - Fox, Pauline
VL  - 12
IS  - 1
SP  - 101
EP  - 109
Y1  - 2020
CY  - US
AD  - Lafarge, Caroline: School of Human and Social Sciences, University of West London, Paragon House, Brentford Manor Road, Brentford, United Kingdom, TW8 9GA, caroline.lafarge@uwl.ac.uk
PB  - Educational Publishing Foundation
SN  - 1942-969X(Electronic),1942-9681(Print)
N2  - Objective: Rumination is important in adjusting to traumatic events. Evidence suggests that deliberate rumination predicts posttraumatic growth (PTG), and mediates the relationship between coping and PTG. This study examined the relationship between rumination and psychological adjustment following pregnancy termination for fetal abnormality (TFA). Method: A cross-sectional, online study was conducted with women who had undergone TFA. Women were recruited from a support organization; 161 women completed the Brief COPE, the Perinatal Grief Scale, the Event-Related Rumination Inventory, and the Posttraumatic Growth Inventory. Data were analyzed using regression and mediation analyses. Results: The results show that women engaged in high levels of intrusive and deliberate rumination post-TFA and that intrusive rumination predicted grief. Intrusive and deliberate rumination predicted PTG, although intrusive rumination was a negative predictor of growth. Deliberate rumination mediated the relationship between grief and PTG. It also mediated the path between positive reframing and PTG, and religious coping and PTG, although the mediation effect depended upon the inclusion of the grief variable in the models. Conclusions: The results confirm the applicability of the PTG model to TFA and support the relevance of rumination to the PTG experience. The results also have clinical implications. Given the positive relationship between deliberate rumination and PTG, promoting interventions that encourage reflective thinking and narrative construction would benefit women post-TFA, particularly those experiencing high levels of distress and/or at risk of complicated grief. (PsycInfo Database Record (c) 2020 APA, all rights reserved)
KW  - *Adjustment
KW  - *Grief
KW  - *Pregnancy
KW  - *Rumination (Cognitive Process)
KW  - *Posttraumatic Growth
KW  - Coping Behavior
KW  - Emotional Adjustment
KW  - Induced Abortion
KW  - Mediation
M3  - doi:10.1037/tra0000440
DO  - 10.1037/tra0000440
ER  -
TY  - JOUR
PMID  - 30556711
ID  - 2018-64670-001
T1  - No pain, no gain? Recovery and strenuousness of physical activity.
JF  - Journal of Occupational Health Psychology
A1  - van Hooff, Madelon L. M.
A1  - Benthem de Grave, Remco M.
A1  - Geurts, Sabine A. E.
VL  - 24
IS  - 5
SP  - 499
EP  - 511
Y1  - 2019
CY  - US
AD  - van Hooff, Madelon L. M.: Behavioural Science Institute, Radboud University, P.O. Box 9104, Nijmegen, Netherlands, 6500 HE, m.vanhooff@psych.ru.nl
PB  - Educational Publishing Foundation
SN  - 1939-1307(Electronic),1076-8998(Print)
N2  - The present study aimed to advance insight in the role of leisure time physical activity (LTPA) in the recovery process, by focusing on the strenuousness of LTPA. It was proposed that—compared with less strenuous LTPA—more strenuous LTPA would show stronger positive relationships with recovery through higher levels of mental disengagement from stressors resulting from more strenuous LTPA. This hypothesis was examined in two studies, in which participants’ positive and negative affective states were included as indicators of recovery. Study 1 was a 10-day daily diary study (3 measurements daily) among 74 employees. Each day, participants reported the time they had spent on mild, moderate, and strenuous LTPA. Multilevel path analysis showed that only strenuous LTPA was related to beneficial changes in the two indicators of recovery before bedtime and in the next morning through its positive relationship with psychological detachment from work. Study 2 was an experiment with two between-participants conditions, in which—after a stress-inducing task—44 participants engaged in either (a) a 20-min moderate intensity cycling task, or (b) a 20-min high intensity cycling task. Results showed that high intensity exercise was indirectly related to higher recovery as indicated by a lower level of participants’ negative affective state, through lower levels of rumination about the stress-inducing task in this condition. The results of these two studies indicate that to fully savor LTPA’s beneficial effects through mental disengagement from stressors, it is best conducted with a high level of strenuousness. (PsycInfo Database Record (c) 2020 APA, all rights reserved)
KW  - *Emotional States
KW  - *Physical Activity
KW  - *Stress
KW  - Exercise
KW  - Leisure Time
KW  - Rumination (Cognitive Process)
KW  - Test Construction
KW  - Work Load
KW  - Negative Emotions
KW  - Positive Emotions
M3  - doi:10.1037/ocp0000141
DO  - 10.1037/ocp0000141
ER  -
TY  - JOUR
ID  - 2018-19095-001
T1  - Attraction to sad music: The role of imagery, absorption, and rumination.
JF  - Psychology of Aesthetics, Creativity, and the Arts
A1  - Schubert, Emery
A1  - Halpern, Andrea R.
A1  - Kreutz, Gunter
A1  - Garrido, Sandra
VL  - 12
IS  - 3
SP  - 251
EP  - 258
Y1  - 2018
CY  - US
AD  - Schubert, Emery: Empirical Musicology Laboratory, School of the Arts and Media, University of New South Wales, Sydney, NSW, Australia, 2052, e.schubert@unsw.edu.au
PB  - Educational Publishing Foundation
SN  - 1931-390X(Electronic),1931-3896(Print)
N2  - Previous studies have identified links between attraction to negative emotion in music with the traits of absorption and rumination. However, no studies have examined the possible interdependencies and influences of these traits. We sought to determine whether a cognitive processing path that leads to attraction to sad music could be identified. We argued that auditory imagery might be an interesting competency to add to the investigation because of the links between imagery and absorption. Participants completed validated surveys measuring the three target cognitive measures, as well as a Like Sad Music Scale. Mediation analysis revealed that absorption mediated imagery in response to sad music, as predicted, and rumination predicted attraction to sad music independently of the other traits. Suggestions for expanding the cognitive process path are proposed, including further investigation of the possible central role of absorption. (PsycInfo Database Record (c) 2020 APA, all rights reserved)
KW  - *Music
KW  - *Music Perception
KW  - *Preferences
KW  - *Sadness
KW  - Imagery
KW  - Rumination (Cognitive Process)
KW  - Negative Emotions
M3  - doi:10.1037/aca0000160
DO  - 10.1037/aca0000160
ER  -
TY  - JOUR
PMID  - 31544009
ID  - 2017-22173-001
T1  - Trauma cognitions and partner aggression: Anger, hostility, and rumination as intervening mechanisms.
JF  - Psychology of Violence
A1  - Massa, Andrea A.
A1  - Eckhardt, Christopher I.
A1  - Sprunger, Joel G.
A1  - Parrott, Dominic J.
A1  - Subramani, Olivia S.
VL  - 9
IS  - 4
SP  - 392
EP  - 399
Y1  - 2019
CY  - US
AD  - Massa, Andrea A.: Department of Psychological Sciences, Purdue University, 703 Third Street, West Lafayette, IN, US, 47907-2081, massa1@purdue.edu
PB  - Educational Publishing Foundation
SN  - 2152-081X(Electronic),2152-0828(Print)
N2  - Objective: Previous research has demonstrated a significant association between trauma and intimate partner aggression (IPA) perpetration. However, the precise mechanisms underlying this relationship have yet to be fully elucidated. In the present study, we examined the impact of several key factors implicated in Ehlers and Clark’s (2000) cognitive model of trauma (i.e., trauma cognitions, anger, hostility, and rumination) on IPA perpetration. Method: Participants in this study were 271 male and female heavy drinkers at high risk for IPA from the community who completed measures of dysfunctional posttraumatic cognitions, dispositional rumination, trait anger and hostility, and IPA perpetration. A moderated mediational model was tested to determine how these variables interact to predict IPA perpetration. Results: Results indicated that anger and hostility mediated the effect of negative cognitions about the world on IPA perpetration, with this indirect effect being stronger for individuals with higher levels of rumination. Conclusion: These findings suggest that cognitive and affective processes that may result from trauma exposure are associated with IPA and should be targeted in prevention and intervention programs for individuals at risk for perpetration. (PsycInfo Database Record (c) 2020 APA, all rights reserved)
KW  - *Aggressive Behavior
KW  - *Anger
KW  - *Cognitions
KW  - *Trauma
KW  - *Partners
KW  - Hostility
KW  - Intimacy
KW  - Rumination (Cognitive Process)
M3  - doi:10.1037/vio0000127
DO  - 10.1037/vio0000127
ER  -
TY  - JOUR
PMID  - 31246044
ID  - 2019-35685-001
T1  - Emotion differentiation moderates the effects of rumination on depression: A longitudinal study.
JF  - Emotion
A1  - Liu, Daphne Y.
A1  - Gilbert, Kirsten E.
A1  - Thompson, Renee J.
VL  - 20
IS  - 7
SP  - 1234
EP  - 1243
Y1  - 2020
CY  - US
AD  - Liu, Daphne Y.: Department of Psychological and Brain Sciences, Washington University in St. Louis, One Brookings Drive, Campus Box 1125, St. Louis, MO, US, 63130, daphne.liu@wustl.edu
PB  - American Psychological Association
SN  - 1931-1516(Electronic),1528-3542(Print)
N2  - Elevated trait rumination is associated with and predicts onset of major depressive disorder, but not all people with elevated trait rumination develop major depressive disorder. We hypothesize that certain emotional processes weaken the rumination–depression link, protecting against increases in depression. In this prospective longitudinal study, we examined one such process, emotion differentiation—the ability to discern specific emotions. Because higher negative emotion differentiation (NED) facilitates down-regulating negative emotions and the content of rumination tends to be negative, we predicted that NED, but not positive emotion differentiation (PED), would moderate the rumination-depression association, such that rumination would only predict increases in depression when negative emotions are less, not more, differentiated. Over 1 week of experience sampling, 65 community-dwelling adults (M = 38.4 years) repeatedly reported their emotions, from which we computed NED and PED. Participants completed self-report measures of rumination and depression at baseline and a measure of depression 6 months later. Regression analyses suggested that the combination of NED and PED, but not a unique contribution of either NED or PED, interacted with rumination to predict significant changes in depression, after controlling for mean emotion. Specifically, rumination predicted significant increases in depression when emotion differentiation was lower, but not higher. Findings demonstrate longitudinal benefits of emotion differentiation in adults and suggest emotion differentiation as a promising avenue for studying major depressive disorder. (PsycInfo Database Record (c) 2020 APA, all rights reserved)
KW  - *Depression (Emotion)
KW  - *Major Depression
KW  - *Rumination (Cognitive Process)
KW  - *Negative Emotions
KW  - Onset (Disorders)
KW  - Test Construction
M3  - doi:10.1037/emo0000627
DO  - 10.1037/emo0000627
ER  -
TY  - JOUR
ID  - 2019-54279-001
T1  - Mediators of physical activity between standard exercise and exercise video games.
JF  - Health Psychology
A1  - Bock, Beth C.
A1  - Dunsiger, Shira I.
A1  - Ciccolo, Joseph T.
A1  - Serber, Eva R.
A1  - Wu, Wen-Chih
A1  - Sillice, Marie
A1  - Marcus, Bess H.
VL  - 38
IS  - 12
SP  - 1107
EP  - 1115
Y1  - 2019
CY  - US
AD  - Bock, Beth C.: Miriam Hospital, CORO Building Suite 309, 164 Summit Avenue, Providence, RI, US, 02906, Beth_Bock@Brown.edu
PB  - American Psychological Association
SN  - 1930-7810(Electronic),0278-6133(Print)
N2  - Objective: Exercise video games (EVGs) may offer an attractive, sustainable alternative or supplement to traditional modes of exercise. Understanding the psychosocial factors that influence the appeal of EVGs is important for improving the efficacy of video games as a method of promoting the uptake and long-term maintenance of physical activity. Methods: This study examined changes in psychosocial constructs from self-determination theory and self-efficacy theory as mediators of intervention efficacy among 189 healthy, sedentary adults randomized to 12-week programs of either EVGs or standard exercise (e.g., treadmill walking, stationary cycling) followed by 6 months of follow-up. The EVG group engaged in significantly more weekly minutes of moderate to vigorous physical activity (MVPA) at the end of treatment compared with the standard exercise group. Univariate and multivariate mediational models were used to examine theoretically derived psychosocial constructs as potential mediators of differential intervention effects. Results: Univariate mediational models suggest a significant indirect effect of treatment on MVPA outcomes through enjoyment, self-efficacy, stress management, depressive symptoms, and positive engagement (p p < .05), with the exception of enjoyment. Conclusions: Differences in the efficacy of EVG versus standard exercise interventions were mediated by several psychosocial constructs, suggesting that qualities specific to game play may enhance adherence to physical activity both in and outside of the laboratory environment. (PsycINFO Database Record (c) 2019 APA, all rights reserved)
KW  - *Exercise
KW  - *Health Care Psychology
KW  - *Intervention
KW  - *Physical Activity
KW  - Computer Games
KW  - Models
KW  - Psychosocial Rehabilitation
KW  - Self-Determination
KW  - Self-Efficacy
M3  - doi:10.1037/hea0000791
DO  - 10.1037/hea0000791
ER  -
TY  - JOUR
PMID  - 31750675
ID  - 2019-69057-001
T1  - Moderate-to-vigorous physical activity as a predictor of changes in physical self-concept in adolescents.
JF  - Health Psychology
A1  - Garn, Alex C.
A1  - Morin, Alexandre J. S.
A1  - White, Rhiannon L.
A1  - Owen, Katherine B.
A1  - Donley, Wayne
A1  - Lonsdale, Chris
VL  - 39
IS  - 3
SP  - 190
EP  - 198
Y1  - 2020
CY  - US
AD  - Garn, Alex C.: School of Kinesiology, Louisiana State University, 112 Huey P. Long Field House Room 136C, Baton Rouge, LA, US, 70803, agarn@lsu.edu
PB  - American Psychological Association
SN  - 1930-7810(Electronic),0278-6133(Print)
N2  - Objective: Physical self-concept and moderate-to-vigorous physical activity (MVPA) are fundamental components of adolescents’ health and well-being. Previous research suggests that physical self-concept and MVPA share reciprocal relations whereby physical self-concept is both an antecedent (i.e., self-enhancement) and outcome (i.e., skill development) of MVPA. However, these studies rely on subjective reports of MVPA, which can produce social desirability bias and challenge youth’s recall capabilities. In order to address this gap, we test a reciprocal effects model examining the interplay between adolescents’ physical self-concept and its facets and 7 days of objectively measured MVPA. Method: Australian adolescents (N = 1,767) completed 4,136 time-specific observations across 3 waves of data. Structural equation modeling was used to test the reciprocal effects model. Results: After controlling for body mass index and sex, results only supported the role of MVPA as an antecedent of physical self-concept. The percentage of time adolescents spent in MVPA during school was especially important to predicting a higher physical self-concept in the future. Conclusions: Findings did not support a reciprocal effects model of physical self-concept and objectively measured MVPA. Rather, physical self-concept and facets were outcomes of school-based MVPA, suggesting emphasis be placed on promoting adolescents’ physical activity participation. This study demonstrates the benefits that school MVPA provides to adolescents’ development of a positive physical self-concept, which is essential to optimizing long-term health and well-being. (PsycInfo Database Record (c) 2020 APA, all rights reserved)
KW  - *Adolescent Development
KW  - *Physical Activity
KW  - *Self-Concept
KW  - *Well Being
KW  - *Adolescent Health
KW  - Academic Self Concept
KW  - Body Mass Index
KW  - Social Desirability
KW  - Structural Equation Modeling
M3  - doi:10.1037/hea0000815
DO  - 10.1037/hea0000815
ER  -
TY  - JOUR
ID  - 2019-56426-001
T1  - Perceived stress and trait self-control interact with the intention–behavior gap in physical activity behavior.
JF  - Sport, Exercise, and Performance Psychology
A1  - Pfeffer, Ines
A1  - Englert, Chris
A1  - Mueller-Alcazar, Anett
VL  - 9
IS  - 2
SP  - 244
EP  - 260
Y1  - 2020
CY  - US
AD  - Pfeffer, Ines: Department of Pedagogy, Medical School Hamburg—University of Applied Sciences and Medical University, Am Kaiserkai 1, Hamburg, Germany, 20457, ines.pfeffer@medicalschool-hamburg.de
PB  - Educational Publishing Foundation
SN  - 2157-3913(Electronic),2157-3905(Print)
N2  - Regular physical activity is an empirically well-documented health behavior. Despite the fact that many individuals intend to exercise, they often fail to implement this intention into behavior. Planning is an effective technique for translating physical activity intentions into actions. The present study aimed to examine relevant mediators and moderators in order to explain how and for whom intentions translate into action. In a longitudinal study, 108 participants (Mage = 31.17 years, 61 women) from different jobs completed measures for intention and trait self-control at baseline (T1), action planning and coping planning 4 weeks later (T2), and physical activity behavior and perceived stress another 4 weeks later (T3). A moderated mediation analysis indicated that perceived stress and trait self-control interact with physical activity intention to predict behavior. In particular, in individuals with low levels of perceived stress and medium–to-high trait self-control, intention and physical activity correlate positively. Unexpectedly, action planning facilitated behavior enactment only in individuals with low perceived stress and high trait self-control. In addition, when perceived stress and trait self-control were high, coping planning served as a significant mediator between intention and behavior. Our results highlight the moderating role of perceived stress and trait self-control in the context of intention and physical activity behavior. Under specific perceived stress levels, enactment of behavior based on intentions and planning is supported by high trait self-control. Examining potential mediators and moderators of the intention–behavior gap seems to be a fruitful approach to explain physical activity behavior. (PsycInfo Database Record (c) 2021 APA, all rights reserved)
KW  - *Behavior
KW  - *Intention
KW  - *Physical Activity
KW  - *Self-Control
KW  - *Stress
KW  - Coping Behavior
KW  - Enactments
KW  - Exercise
KW  - Self-Regulation
KW  - Test Construction
KW  - Volition
KW  - Perceived Stress
M3  - doi:10.1037/spy0000189
DO  - 10.1037/spy0000189
ER  -
TY  - JOUR
PMID  - 30265013
ID  - 2018-47291-001
T1  - Poststroke exercise is as effective as skilled rehabilitation: Effects in young and aged mice.
JF  - Behavioral Neuroscience
A1  - Kerr, Abigail L.
A1  - Curtis, Mark T.
A1  - Dominguez, Michelle
A1  - Viola, Victoria
VL  - 132
IS  - 6
SP  - 604
EP  - 613
Y1  - 2018
CY  - US
AD  - Kerr, Abigail L.: Department of Psychology, Illinois Wesleyan University, 1312 Park Street, P.O. Box 2900, Bloomington, IL, US, 61702, akerr@iwu.edu
PB  - American Psychological Association
SN  - 1939-0084(Electronic),0735-7044(Print)
N2  - Stroke is a leading cause of long-term disability, though current rehabilitative strategies fail to yield complete recovery. Focused training of the impaired limb improves functional outcome in rodents, but these strategies require intensive training that is difficult to practice in humans. Because aerobic exercise has been found to induce beneficial changes in the brain, it is a promising rehabilitative strategy after stroke. The current study investigated the effect of voluntary poststroke aerobic exercise on functional outcome in young and aged mice. Mice were trained on a skilled reaching task before receiving focal ischemic stroke and being subdivided into 3 different groups for rehabilitative training: traditional skilled reach rehabilitation, aerobic exercise, and control procedures. Both young and aged mice benefited from aerobic exercise after stroke, though the behavioral profile somewhat differed. Aerobic exercise in young mice yielded poststroke performance levels that were equivalent to preinjury levels. In aged mice, aerobic exercise accelerated improvement in motor performance without an effect on the absolute level of performance compared with controls. Our results suggest that aerobic exercise may be an effective alternative or adjunctive rehabilitative strategy after stroke. Potential mechanisms of this effect need to be further investigated. (PsycInfo Database Record (c) 2020 APA, all rights reserved)
KW  - *Aerobic Exercise
KW  - *Aging
KW  - *Cerebrovascular Accidents
KW  - *Rehabilitation
KW  - *Training
KW  - Cerebral Ischemia
KW  - Exercise
KW  - Mice
KW  - Motor Performance
KW  - Recovery (Disorders)
M3  - doi:10.1037/bne0000268
DO  - 10.1037/bne0000268
ER  -
TY  - JOUR
PMID  - 29781629
ID  - 2018-22653-001
T1  - Finding peace of mind when there still is so much left undone—A diary study on how job stress, competence need satisfaction, and proactive work behavior contribute to work-related rumination during the weekend.
JF  - Journal of Occupational Health Psychology
A1  - Weigelt, Oliver
A1  - Syrek, Christine J.
A1  - Schmitt, Antje
A1  - Urbach, Tina
VL  - 24
IS  - 3
SP  - 373
EP  - 386
Y1  - 2019
CY  - US
AD  - Weigelt, Oliver: Department of Organizational and Personnel Psychology, University of Rostock, Rostock, Germany, 18051, oliver.weigelt@uni-rostock.de
PB  - Educational Publishing Foundation
SN  - 1939-1307(Electronic),1076-8998(Print)
N2  - Unfinished work tasks have been identified as a significant job-related stressor in recent occupational stress research. Extending this research, we examine how and when not finishing one’s tasks by the end of the work week affects work-related rumination at the weekend. Drawing on control theory, we examined competence need satisfaction as a mediating mechanism that links unfinished tasks at the end of the work week to work-related rumination at the weekend. Furthermore, we scrutinized whether proactive work behavior within the work week may neutralize the detrimental effects of unfinished tasks on competence need satisfaction and rumination. Using diary methodology, we collected weekly observations from 58 employees at the beginning and at the end of the work week over a period of 12 consecutive weeks, yielding 377 matched observations. Multilevel modeling analyses provided evidence for the assumed indirect effect at the intraindividual level. Higher levels of unfinished tasks were associated with lower levels of competence need satisfaction during the weekend. Competence need satisfaction, in turn, was negatively related to work-related rumination. Proactive work behavior attenuated the detrimental effects of unfinished tasks on competence need satisfaction and rumination at the weekend. These results imply that proactive work behavior facilitates switching off mentally during the weekend as it may restore competence need satisfaction in the face of unfinished tasks. (PsycINFO Database Record (c) 2019 APA, all rights reserved)
KW  - *Job Performance
KW  - *Job Satisfaction
KW  - *Need Satisfaction
KW  - *Occupational Stress
KW  - *Professional Competence
KW  - Test Construction
KW  - Diary Measure
M3  - doi:10.1037/ocp0000117
DO  - 10.1037/ocp0000117
ER  -
TY  - JOUR
ID  - 2019-61772-001
T1  - Relationships between transgender congruence, gender identity rumination, and self-esteem in transgender and gender-nonconforming individuals.
JF  - Psychology of Sexual Orientation and Gender Diversity
A1  - van den Brink, Femke
A1  - Vollmann, Manja
A1  - van Weelie, Shane
VL  - 7
IS  - 2
SP  - 230
EP  - 235
Y1  - 2020
CY  - US
AD  - van den Brink, Femke: Department of Clinical Psychology, Utrecht University, P.O. Box 80140, Utrecht, Netherlands, 3508 TC, f.vandenbrink@uu.nl
PB  - Educational Publishing Foundation
SN  - 2329-0390(Electronic),2329-0382(Print)
N2  - The present study investigated the association between transgender congruence and self-esteem in transgender and gender-nonconforming (TGNC) individuals and whether rumination about gender identity atemporally meditates this relationship. In a cross-sectional study, 323 TGNC individuals completed an online survey measuring the 2 factors of transgender congruence (i.e., appearance congruence and gender identity acceptance), rumination about gender identity, and self-esteem. Data were analyzed using a mediation analysis with gender identity acceptance and appearance congruence as predictors, rumination about gender identity as mediator, and self-esteem as outcome. The results revealed positive associations between both factors of transgender congruence and self-esteem. Furthermore, it was found that these relationships were partially atemporally mediated by rumination about gender identity. More specifically, higher levels of appearance congruence and gender identity acceptance were associated with higher levels of self-esteem through less rumination about gender identity. These results suggest that transgender congruence and rumination about gender identity are factors that can be addressed in clinical settings to increase self-esteem and other components of mental health in TGNC individuals. (PsycInfo Database Record (c) 2020 APA, all rights reserved)
KW  - *Gender Identity
KW  - *Rumination (Cognitive Process)
KW  - *Self-Esteem
KW  - *Transgender
KW  - *Gender Nonconforming
KW  - Mental Health
KW  - Surveys
M3  - doi:10.1037/sgd0000357
DO  - 10.1037/sgd0000357
ER  -
TY  - JOUR
PMID  - 30714778
ID  - 2019-05964-001
T1  - Does repetitive negative thinking affect attention? Differential effects of worry and rumination on attention to emotional stimuli.
JF  - Emotion
A1  - Lewis, Elizabeth J.
A1  - Blanco, Ivan
A1  - Raila, Hannah
A1  - Joormann, Jutta
VL  - 19
IS  - 8
SP  - 1450
EP  - 1462
Y1  - 2019
CY  - US
AD  - Lewis, Elizabeth J.: Department of Psychology, Yale University, 2 Hillhouse Avenue, New Haven, CT, US, 06511, elizabeth.lewis@yale.edu
PB  - American Psychological Association
SN  - 1931-1516(Electronic),1528-3542(Print)
N2  - Worry and rumination, two cardinal responses to emotional events, are key for maintaining negative emotion and have been implicated in the etiology and maintenance of anxiety and depressive disorders. Though worry and rumination are highly correlated with one another and people who engage in one often engage in both, they may differentially affect emotion. Specifically, previous work suggests that worry helps people avoid (intense) emotion, while rumination provokes it. Examining the ways in which these two forms of repetitive negative thinking (RNT) influence cognitive processing of emotional material may help us better understand the emotional sequelae of worry and rumination. This study examines visual attention to emotional information, since attending to certain types of information opens the door for further processing of it. The current study induced worry and rumination and then used eye tracking to compare how each form of RNT influenced the allocation of attention to emotional scenes. Participants induced to worry, compared with those induced to ruminate, spent less time viewing positive (vs. neutral) scenes and were the only group to preferentially maintain their attention on negative images when they were paired with positive images. These findings suggest that worry, compared with rumination, leads to the relative avoidance of positive information. Implications of these findings for research on mood and anxiety disorders are discussed. (PsycINFO Database Record (c) 2019 APA, all rights reserved)
KW  - *Anxiety
KW  - *Rumination (Cognitive Process)
KW  - *Thinking
KW  - *Visual Tracking
KW  - *Negative Emotions
KW  - Attention
KW  - Emotional Responses
KW  - Emotions
KW  - Etiology
KW  - Eye Movements
KW  - Test Construction
KW  - Visual Attention
M3  - doi:10.1037/emo0000535
DO  - 10.1037/emo0000535
ER  -
TY  - JOUR
PMID  - 31180699
ID  - 2019-32100-001
T1  - Association between romantic partners’ rumination and couples’ conflict is moderated by respiratory sinus arrhythmia.
JF  - Journal of Family Psychology
A1  - Caldwell, Warren
A1  - da Estrela, Chelsea
A1  - MacNeil, Sasha
A1  - Gouin, Jean-Philippe
VL  - 33
IS  - 6
SP  - 640
EP  - 648
Y1  - 2019
CY  - US
AD  - Gouin, Jean-Philippe: Department of Psychology, Concordia University, 170-14 Psychology Building, 7141 Sherbrooke West, Montreal, PQ, US, H4B 1R6, jp.gouin@concordia.ca
PB  - American Psychological Association
SN  - 1939-1293(Electronic),0893-3200(Print)
N2  - Close relationships are an important social context in which emotional experiences, regulation, and coregulation unfold. This interpersonal emotion regulation process is likely intertwined with the self-regulatory capacities and social skills of each individual dyad member. This study aimed to examine whether respiratory sinus arrhythmia (RSA), a physiological marker related to self-regulation, moderates the impact of rumination, a maladaptive emotion regulation strategy, on couples’ conflict. A dyadic, longitudinal design examined the association among RSA, rumination, and couples’ conflict in a sample of 83 cohabiting romantic partners raising young children. At baseline, rumination and RSA from each romantic partner were assessed. Couples’ conflict was reported at 3 time points over the following 12 months. Actor–partner interdependence modeling examined the mutual contributions of each couple member’s rumination to couples’ conflict, as well as the moderating impact of RSA. Results indicated that rumination from both members of the dyad were independently associated with couples’ conflict across the 12-month period. Furthermore, RSA moderated the association between one’s partner’s rumination and couples’ conflict, such that high actor RSA attenuated the positive association between partner’s rumination and couples’ conflict. The findings highlight the interdependent nature of emotion regulation within close relationships, and the impact of RSA on interpersonal emotion regulation processes. (PsycInfo Database Record (c) 2023 APA, all rights reserved)
KW  - *Heart Arrhythmias
KW  - *Conflict
KW  - *Couples
KW  - *Respiratory System
KW  - *Rumination (Cognitive Process)
KW  - Emotional Regulation
KW  - Marital Relations
KW  - Romance
KW  - Interpersonal Relationships
KW  - Heart Rate Variability
M3  - doi:10.1037/fam0000544
DO  - 10.1037/fam0000544
ER  -
TY  - JOUR
ID  - 2020-54164-001
T1  - The moderating role of work-related rumination in nurses’ sleep quality trajectory during morning shift work.
JF  - Journal of Personnel Psychology
A1  - Haun, Verena C.
A1  - Baethge, Anja
VL  - 19
IS  - 4
SP  - 151
EP  - 163
Y1  - 2020
CY  - Germany
AD  - Haun, Verena C.: Johannes Gutenberg-University Mainz, Institute of Psychology, Wallstr. 3, Mainz, Germany, D-55122, verena.haun@uni-mainz.de
PB  - Hogrefe Publishing
SN  - 2190-5150(Electronic),1866-5888(Print)
N2  - This diary study investigated nurses’ recovery after transitioning to morning shift work (i.e., their short-term adaptation to shift work) by examining the change trajectory of sleep quality over the course of five consecutive morning shifts. Results of latent growth analyses (N = 132) showed that nurses’ sleep quality started at low levels and increased rapidly in the beginning until it stabilized toward the end of the shift work period. Moreover, work-related rumination moderated the sleep quality trajectory. When rumination was low, nurses’ sleep quality showed a quadratic trajectory, whereas when rumination was high, sleep quality showed a flatter and linear trajectory, suggesting that rumination impedes recovery after the transition and adaptation to morning shift work. (PsycInfo Database Record (c) 2022 APA, all rights reserved)
KW  - *Adaptation
KW  - *Nurses
KW  - *Rumination (Cognitive Process)
KW  - *Sleep
KW  - *Workday Shifts
KW  - Sleep Quality
M3  - doi:10.1027/1866-5888/a000247
DO  - 10.1027/1866-5888/a000247
ER  -
TY  - JOUR
ID  - 2018-51039-001
T1  - Indirect effects of negative body talk on eating, exercise, and expectations about steroids in a sample of at-risk adult men.
JF  - Psychology of Men & Masculinities
A1  - Velkoff, Elizabeth A.
A1  - Gibler, Robert C.
A1  - Forrest, Lauren N.
A1  - Smith, April R.
VL  - 20
IS  - 4
SP  - 594
EP  - 602
Y1  - 2019
CY  - US
AD  - Smith, April R.: Department of Psychology, Miami University, 90 North Patterson Avenue, Oxford, OH, US, 45056, aprilsmith@miamioh.edu
PB  - Educational Publishing Foundation
SN  - 1939-151X(Electronic),1524-9220(Print)
N2  - Given the lean and muscular male body ideal, men’s body concerns and negative body talk (i.e., fat talk and muscle talk) tend to focus on muscularity and fat. It remains to be seen how men’s negative body talk and appearance concerns relate to unhealthy eating and exercise symptoms and attitudes about steroids. We recruited a sample of 85 at-risk men (Mage = 31, range 18–67, SD = 9.75), who on average reported multiple forms of problematic eating or exercise behaviors. We then used path modeling to test indirect effects of negative body talk on disordered eating, overexercise, and expectations about steroid use through muscle and fat concerns. There were significant direct effects of negative body talk on appearance concerns, and fat talk on expectations about steroids. Additionally, there were significant indirect effects of fat talk on shape and weight concerns through fat concerns, and a significant indirect effect of muscle talk on expectations about steroids through muscle concerns. Interventions reducing men’s negative body talk may reduce engagement in unhealthy weight loss and muscle-gaining behaviors. (PsycInfo Database Record (c) 2020 APA, all rights reserved)
KW  - *Body Image
KW  - *Eating Behavior
KW  - *Exercise
KW  - *Human Body
KW  - *Steroids
KW  - Adult Attitudes
KW  - At Risk Populations
KW  - Drug Usage
KW  - Eating Disorders
KW  - Expectations
KW  - Human Males
KW  - Muscle Tone
KW  - Physical Appearance
M3  - doi:10.1037/men0000189
DO  - 10.1037/men0000189
ER  -
TY  - JOUR
PMID  - 31424244
ID  - 2019-48510-001
T1  - Randomized clinical trial of exercise for nontreatment seeking adults with alcohol use disorder.
JF  - Psychology of Addictive Behaviors
A1  - Weinstock, Jeremiah
A1  - Petry, Nancy M.
A1  - Pescatello, Linda S.
A1  - Henderson, Craig E.
A1  - Nelson, Casey R.
VL  - 34
IS  - 1
SP  - 65
EP  - 75
Y1  - 2020
CY  - US
AD  - Weinstock, Jeremiah: Department of Psychology, Saint Louis University, Morrissey Hall, St. Louis, MO, US, 63108, jeremiah.weinstock@health.slu.edu
PB  - American Psychological Association
SN  - 1939-1501(Electronic),0893-164X(Print)
N2  - The vast majority of individuals with alcohol use disorder (AUD) do not seek professional help despite its significant consequences upon the individual and society. Current interventions for nontreatment seeking individuals with AUD (e.g., screening, brief intervention, and referral to treatment [SBIRT]) have limited efficacy and alternative nonstigmatizing approaches are needed. This randomized clinical trial examined the utility of exercise as an intervention for sedentary nontreatment seeking adults with AUD. Participants (N = 66) were randomized to receive (a) a 4-month YMCA gym membership only (MO) or (b) a 4-month YMCA gym membership plus a 16-week integrated motivational intervention for exercise consisting of motivational interviewing and contingency management (MI + CM). Participants in both study conditions significantly increased their exercise behavior compared to baseline, and the MI + CM participants exercised significantly more often and an overall larger volume of exercise than the MO participants (ds > 2.0). Significant reductions in drinking and alcohol-related consequences were noted over time but did not differ significantly by study condition and were not related to changes in exercise. Future interventions using exercise as an intervention for AUD may want to frame this type of intervention as “wellness,” directly link the 2 behaviors, and compare this intervention to SBIRT. (PsycInfo Database Record (c) 2023 APA, all rights reserved)
KW  - *Contingency Management
KW  - *Exercise
KW  - *Intervention
KW  - *Motivational Interviewing
KW  - *Alcohol Use Disorder
KW  - Alcohol Use
KW  - Behavior
KW  - Physical Activity
M3  - doi:10.1037/adb0000506
DO  - 10.1037/adb0000506
ER  -
TY  - JOUR
ID  - 2019-47705-005
T1  - When passion appears, exercise addiction disappears: Should hundreds of studies not considering passion be revisited?
JF  - Swiss Journal of Psychology
A1  - Szabo, Attila
A1  - Kovacsik, Rita
VL  - 78
IS  - 3-4
SP  - 137
EP  - 142
Y1  - 2019
CY  - Germany
AD  - Szabo, Attila: Institute of Health Promotion and Sport Sciences, Faculty of Education and Psychology, ELTE Eötvös Loránd University, Bogdánfy u. 10/B, Budapest, Hungary, 1117, szabo.attila@ppk.elte.hu
PB  - Hogrefe Publishing
SN  - 1662-0879(Electronic),1421-0185(Print)
N2  - There are approximately 1,000 published articles on exercise addiction, which is characterized by exaggerated training yielding adverse effects. In contrast, there are less than 20 identified cases of exercise addiction in the literature. Recently, it was reported that there is an association between exercise addiction and passion. To test the impact of the latter on exercise addiction, we reanalyzed the combined data from two recent studies. High- and low-exercise volume groups differed in exercise addiction even after controlling for age and sex (p < .001). However, after adding obsessive and harmonious passion as continuous predictor variables, the statistical significance vanished, whereas both predictors emerged as significant (p < .001). Further, when controlled for the effect of passion, the correlation between exercise addiction and weekly exercise volume turned out to be negative. Therefore, a conceptual confound between the presumed risk of exercise addiction and passion could render the results of several hundreds of published works questionable. The current findings send an important message to scholars in the field: Studying exercise addiction without controlling for passion may yield false results. (PsycInfo Database Record (c) 2022 APA, all rights reserved)
KW  - *Athletes
KW  - *Exercise
KW  - *Training
KW  - *Passion
KW  - *Nonsubstance Related Addictions
KW  - Obsessions
M3  - doi:10.1024/1421-0185/a000228
DO  - 10.1024/1421-0185/a000228
ER  -
TY  - JOUR
PMID  - 30394772
ID  - 2018-55629-001
T1  - Age-based stereotype threat and work outcomes: Stress appraisals and rumination as mediators.
JF  - Psychology and Aging
A1  - von Hippel, Courtney
A1  - Kalokerinos, Elise K.
A1  - Haanterä, Katri
A1  - Zacher, Hannes
VL  - 34
IS  - 1
SP  - 68
EP  - 84
Y1  - 2019
CY  - US
AD  - von Hippel, Courtney: School of Psychology, The University of Queensland, McElwain Building, Sir Fred Schonell Drive, St Lucia, Australia, QLD 4072, c.vonhippel@uq.edu.au
PB  - American Psychological Association
SN  - 1939-1498(Electronic),0882-7974(Print)
N2  - Both older and younger employees experience age-based stereotype threat in the workplace, but only older employees appear to be vulnerable to disengagement as a consequence. The present study examines 2 mechanisms that might explain this age difference: (a) stress appraisals of challenge and hindrance and (b) rumination. Using a weekly diary study design over 5 weeks, 280 employees across the life span (aged between 18 and 66 years), completed 1,288 weekly surveys. Work outcomes examined were job satisfaction, job engagement, affective organizational commitment, workplace well-being, and intentions to quit. Results showed that while both older and younger employees experienced age-based stereotype threat, it was uniquely problematic for older employees. Furthermore, challenge appraisals mediated the relationships between age-based stereotype threat and job engagement, commitment, and intentions to quit among older, but not younger, employees. Rumination mediated the relationships between age-based stereotype threat and job satisfaction, commitment, well-being, and intentions to quit among older, but not younger, employees. These findings suggest that stereotype threat might be detrimental to work outcomes because older employees are less likely to appraise stereotype threat as a challenge, and more likely to ruminate when they experience stereotype threat. (PsycINFO Database Record (c) 2019 APA, all rights reserved)
KW  - *Age Differences
KW  - *Personnel Evaluation
KW  - *Rumination (Cognitive Process)
KW  - *Stress
KW  - *Threat
KW  - Employee Turnover
KW  - Job Satisfaction
KW  - Stereotyped Attitudes
KW  - Test Construction
KW  - Employee Engagement
M3  - doi:10.1037/pag0000308
DO  - 10.1037/pag0000308
ER  -
TY  - JOUR
PMID  - 30113178
ID  - 2018-40170-001
T1  - Worksite physical activity intervention and somatic symptoms burden: The role of coworker support for basic psychological needs and autonomous motivation.
JF  - Journal of Occupational Health Psychology
A1  - Pedersen, Cathrine
A1  - Halvari, Hallgeir
A1  - Olafsen, Anja H.
VL  - 24
IS  - 1
SP  - 55
EP  - 65
Y1  - 2019
CY  - US
AD  - Pedersen, Cathrine: Department of Coaching and Psychology, Norwegian School of Sport Sciences, PB 4014 Ulleval Stadion, Oslo, Norway, 0806, cathrinep@nih.no
PB  - Educational Publishing Foundation
SN  - 1939-1307(Electronic),1076-8998(Print)
N2  - Suffering from somatic symptoms can seriously hamper one’s quality of life and ability to function, causing lost work productivity, sickness absence, and extensive medical utilization. Physical activity (PA) has demonstrated promising results related to mild to moderate cases of somatic symptoms. The present study explored whether a worksite health promotion intervention was able to increase PA and cardiorespiratory fitness, and to reduce somatic symptoms and sickness absence. The intervention was designed based on the tenets of Self-determination theory. A pre–post cluster randomized controlled trial was conducted with 202 industrial workers in a Norwegian logistics company. Results from repeated measures, multivariate analysis of variance, revealed an overall intervention effect and significant change between groups related to somatic symptoms in favor of the intervention group, albeit no significant change in sickness absence. We applied structural equations modeling to test a model of health behavioral change, which posited that increased support for PA from coworkers and autonomous motivation for PA predicted changes in PA, cardiorespiratory fitness, and somatic symptoms. The results underline the effectiveness of including coworker social support in health promotion programs aimed to increase PA and reduce somatic symptoms. (PsycInfo Database Record (c) 2022 APA, all rights reserved)
KW  - *Health Promotion
KW  - *Physical Activity
KW  - *Social Support
KW  - *Somatization
KW  - *Workplace Intervention
KW  - Employee Absenteeism
KW  - Motivation
KW  - Personnel
KW  - Psychological Needs
KW  - Self-Determination
KW  - Symptoms
KW  - Test Construction
KW  - Autonomy
M3  - doi:10.1037/ocp0000131
DO  - 10.1037/ocp0000131
ER  -
TY  - JOUR
PMID  - 29985012
ID  - 2018-33234-001
T1  - Perceived control and cognition in adulthood: The mediating role of physical activity.
JF  - Psychology and Aging
A1  - Robinson, Stephanie A.
A1  - Lachman, Margie E.
VL  - 33
IS  - 5
SP  - 769
EP  - 781
Y1  - 2018
CY  - US
AD  - Robinson, Stephanie A.: Department of Veterans Affairs, Office of Academic Affiliation Advanced Fellowship Program in Health Services Research, the Center for Healthcare Organization and Implementation Research (CHOIR), Bedford Veterans Affairs Medical Center, 200 Springs Road, Bldg 70 (152), Bedford, MA, US, 01730, srobins1@brandeis.edu
PB  - American Psychological Association
SN  - 1939-1498(Electronic),0882-7974(Print)
N2  - The cognitive benefits of a greater sense of control are well-established; however, only recently have the mechanisms involved in this relationship been explored. Because of its well-established cognitive benefits and positive relationship to perceived control, physical activity has been suggested as a potential mediator. However, with age, not only does cognition tend to decline, but so does one’s perception of control and their level of physical activity. Therefore, it is important to understand the relationship between these variables from a life span perspective. The goal of the current study was to expand on past work that investigated physical activity as a mediator between perceived control and change in cognition across 4 years to a multi-decade perspective that examines these variables as they change from midlife to older adulthood. To do so, we used longitudinal data across 20 years from the Midlife in the United States Study. Our results show that perceiving more control over one’s life predicted less decline in cognition 20 years later, and this relationship was mediated by an increase in physical activity. We consider limitations and future directions to further our understanding of the role of physical activity in the relationship between perceived control and cognitive aging. (PsycInfo Database Record (c) 2021 APA, all rights reserved)
KW  - *Aging
KW  - *Attitudes
KW  - *Cognition
KW  - *Physical Activity
KW  - *Perceived Control
KW  - Life Span
KW  - Test Construction
M3  - doi:10.1037/pag0000273
DO  - 10.1037/pag0000273
ER  -
TY  - JOUR
PMID  - 29683714
ID  - 2018-17766-001
T1  - Workplace incivility and employee sleep: The role of rumination and recovery experiences.
JF  - Journal of Occupational Health Psychology
A1  - Demsky, Caitlin A.
A1  - Fritz, Charlotte
A1  - Hammer, Leslie B.
A1  - Black, Anne E.
VL  - 24
IS  - 2
SP  - 228
EP  - 240
Y1  - 2019
CY  - US
AD  - Demsky, Caitlin A.: Department of Management & Marketing, Oakland University, 275 Varner Drive, Rochester, MI, US, 48309-4485, cademsky@oakland.edu
PB  - Educational Publishing Foundation
SN  - 1939-1307(Electronic),1076-8998(Print)
N2  - This study examines the role of negative work rumination and recovery experiences in explaining the association between workplace incivility and employee insomnia symptoms. Drawing on the perseverative cognition model of stress and the effort–recovery model, we hypothesize a moderated mediation model in which workplace incivility is associated with insomnia symptoms via negative work rumination. This indirect effect is proposed to be conditional on employees’ reported level of recovery experiences (i.e., psychological detachment from work and relaxation during nonwork time). In examining this model, we further establish a link between workplace incivility and sleep and identify one pathway to explain this relationship, as well as resources that may be used to halt the negative spillover of workplace incivility on sleep. Based on a sample of 699 U.S. Forest Service employees, we find support for a moderated mediation model in which the association between workplace incivility and increased insomnia symptoms via increased negative work rumination was weakest for employees reporting high levels of recovery experiences during nonwork time. Findings from the current study contribute to our understanding of why workplace incivility is associated with nonwork outcomes, as well as point to implications for interventions aimed at promoting employees’ recovery from work. (PsycInfo Database Record (c) 2024 APA, all rights reserved)
KW  - *Employee Characteristics
KW  - *Insomnia
KW  - *Sleep
KW  - *Working Conditions
KW  - *Sleep Quality
KW  - *Incivility
KW  - *Psychological Detachment
KW  - Relaxation
KW  - Rumination (Cognitive Process)
KW  - Symptoms
KW  - Test Construction
M3  - doi:10.1037/ocp0000116
DO  - 10.1037/ocp0000116
ER  -
