# Supplementary material for: Does physical activity-based intervention decrease repetitive negative thinking? A systematic review
Source: PLoS One. 2025 Apr 1;20(4):e0319806. doi: 10.1371/journal.pone.0319806 (PMC11960971; doi:10.1371/journal.pone.0319806)
Supplement: S1 File — https://doi.org/10.6084/m9.figshare.25711734. (ZIP) [file pone.0319806.s001.zip › supporting information/database/PsycNET_501-600.ris]

Provider: American Psychological Association
Database: PsycINFO
Content: application/x-research-info-systems

TY  - JOUR
PMID  - 23379265
ID  - 2013-03003-003
T1  - Telephone-based physical activity counseling for major depression in people with multiple sclerosis.
JF  - Journal of Consulting and Clinical Psychology
A1  - Bombardier, Charles H.
A1  - Ehde, Dawn M.
A1  - Gibbons, Laura E.
A1  - Wadhwani, Roini
A1  - Sullivan, Mark D.
A1  - Rosenberg, Dori E.
A1  - Kraft, George H.
VL  - 81
IS  - 1
SP  - 89
EP  - 99
Y1  - 2013
CY  - US
AD  - Bombardier, Charles H.: Department of Rehabilitation Medicine, University of Washington School of Medicine, Box 359612 Harborview Medical Center, 325 9th Avenue, Seattle, WA, US, 98104, chb@uw.edu
PB  - American Psychological Association
SN  - 1939-2117(Electronic),0022-006X(Print)
N2  - Objective: Physical activity represents a promising treatment for major depressive disorder (MDD) in people with multiple sclerosis (MS). We conducted a single-blind, two-arm randomized controlled trial comparing a 12-week physical activity counseling intervention delivered primarily by telephone (n = 44) to a wait-list control group (N = 48). Method: Ninety-two adults with MS and MDD or dysthymia (Mage = 48 years; 86% female, 92% White) completed an in-person baseline assessment and were randomized to wait-list control or an intervention involving motivational-interviewing-based promotion of physical activity. The treatment group received an initial in-person session; 7 telephone counseling sessions (Weeks 1, 2, 3, 4, 6, 8, and 10), and an in-person session at Week 12. The primary outcome, treatment response, was defined as those with 50% or greater reduction in the Hamilton Depression Rating Scale (HAM–D) score. Results: Our primary hypothesis, that the proportion of responders in the treatment group would be significantly greater than in the control group, was not confirmed. However, compared with the control group, those in the treatment group evidenced significantly lower depression severity on the HAM–D, on self-reported depression, and on a measure of potential side effects and at 12 weeks were less likely to meet the criteria for MDD as set forth in the Diagnostic and Statistical Manual of Mental Disorders (4th ed.). Physical activity increased significantly more in the treatment condition, though it did not mediate improvement in depression severity. Conclusions: Telephone-based physical activity promotion represents a promising approach to treating MDD in MS. Further research is warranted on ways to bolster the impact of the intervention and on mediators of the treatment effect. (PsycINFO Database Record (c) 2016 APA, all rights reserved)
KW  - *Major Depression
KW  - *Motivational Interviewing
KW  - *Multiple Sclerosis
KW  - *Physical Activity
KW  - *Telemedicine
KW  - Counseling
KW  - Treatment Outcomes
M3  - doi:10.1037/a0031242
DO  - 10.1037/a0031242
ER  -
TY  - JOUR
PMID  - 23181384
ID  - 2012-31080-003
T1  - Prior stress interferes with the anxiolytic effect of exercise in c57bl/6j mice.
JF  - Behavioral Neuroscience
A1  - Hare, Brendan D.
A1  - D'Onfro, Katherine C.
A1  - Hammack, Sayamwong E.
A1  - Falls, William A.
VL  - 126
IS  - 6
SP  - 850
EP  - 856
Y1  - 2012
CY  - US
AD  - Falls, William A.: Department of Psychology, University of Vermont, John Dewey Hall, 2 Colchester Avenue, Burlington, VT, US, 05405, william.falls@uvm.edu
PB  - American Psychological Association
SN  - 1939-0084(Electronic),0735-7044(Print)
N2  - Recent reports demonstrate that the beneficial effects of voluntary exercise may be sensitive to stress prior to and during the wheel access period. Here, a variate stress procedure is used with socially isolated mice for 7 days prior to the introduction of running wheels to assess the impact of prior and concurrent stress on the anxiolytic effect of exercise. Following stress exposure, functioning or nonfunctioning running wheels were introduced into stressed and unstressed group-housed control cages. Following 3 weeks of wheel access, the anxiolytic effect of exercise was assessed using acoustic startle, stress-induced hyperthermia, and a challenge with the anxiogenic drug metachlorophenylpiperazine (mCPP). Variate stress was demonstrated to interfere with normal weight gain. Further, exercise was not anxiolytic in stressed mice. Consistent with previous reports unstressed exercising mice demonstrated reduced acoustic startle, attenuated stress induced hyperthermia, and a blunted increase in startle following mCPP administration when compared with unstressed sedentary controls. Stressed exercising mice were indistinguishable from stressed sedentary and unstressed sedentary controls on each anxiety measure. Although running distance varied between individual mice, the distance run did not predict the level of anxiety on any measure. These findings suggest that prior and ongoing stress delays or prevents the anxiolytic effect of exercise without affecting exercise itself. (PsycINFO Database Record (c) 2016 APA, all rights reserved)
KW  - *Anxiety
KW  - *Exercise
KW  - *Stress
KW  - Hyperthermia
KW  - Mice
M3  - doi:10.1037/a0030617
DO  - 10.1037/a0030617
ER  -
TY  - JOUR
PMID  - 23834517
ID  - 2013-24393-001
T1  - Shame and borderline personality features: The potential mediating role of anger and anger rumination.
JF  - Personality Disorders: Theory, Research, and Treatment
A1  - Peters, Jessica R.
A1  - Geiger, Paul J.
A1  - Smart, Laura M.
A1  - Baer, Ruth A.
VL  - 5
IS  - 1
SP  - 1
EP  - 9
Y1  - 2014
CY  - US
AD  - Peters, Jessica R.: Department of Psychology, University of Kentucky, 111-J Kastle Hall, Lexington, KY, US, 40506, jrpeters@gmail.com
PB  - Educational Publishing Foundation
SN  - 1949-2723(Electronic),1949-2715(Print)
N2  - Two prominent emotions in borderline personality disorder (BPD) are shame and anger. Rumination has been demonstrated to occur in response to shame and to escalate anger, and rumination, particularly anger rumination, has been shown to predict BPD symptoms. The present study tested a structural equation model in which shame leads to the features of BPD via increased anger and anger rumination. A sample of 823 undergraduates completed self-report measures of shame, trait-level anger, anger rumination, and BPD features. The hypothesized model of shame to anger and anger rumination to BPD features was largely supported. Bootstrapping was used to establish significant indirect effects from both situational and global forms of shame via anger rumination to BPD features, and from global shame via anger to most BPD features. The alternative hypothesis that anger and anger rumination contribute to BPD features via increased shame was also examined, with no significant indirect effects found. Recognizing this function of anger and anger rumination may be important in understanding the relationship between shame-proneness and BPD features and may have implications for treatment. Further research into determining other ways individuals maladaptively respond to shame, and understanding the functions of anger and anger rumination, is recommended. (PsycInfo Database Record (c) 2020 APA, all rights reserved)
KW  - *Anger
KW  - *Borderline Personality Disorder
KW  - *Shame
KW  - Rumination (Cognitive Process)
KW  - Symptoms
M3  - doi:10.1037/per0000022
DO  - 10.1037/per0000022
ER  -
TY  - JOUR
PMID  - 22708518
ID  - 2012-16093-001
T1  - Influences of spousal support and control on diabetes management through physical activity.
JF  - Health Psychology
A1  - Khan, Cynthia M.
A1  - Stephens, Mary Ann Parris
A1  - Franks, Melissa M.
A1  - Rook, Karen S.
A1  - Salem, James K.
VL  - 32
IS  - 7
SP  - 739
EP  - 747
Y1  - 2013
CY  - US
AD  - Khan, Cynthia M.: Department of Psychological & Brain Sciences, University of California, Santa Barbara, Santa Barbara, CA, US, 93106, khan@psych.ucsb.edu
PB  - American Psychological Association
SN  - 1930-7810(Electronic),0278-6133(Print)
N2  - Objectives: Spouses may be involved in their partner's diabetes management by providing social support to affirm healthy behaviors and social control to modify health behaviors. Yet, investigations of the influence of spousal involvement on daily patient health behaviors are limited. In daily diaries, we investigated how spousal support and control independently and jointly influence patient physical activity and efficacy to engage in physical exercise on a daily basis. Methods: Older adults (age 55 and older) with Type 2 diabetes and their spouses (N = 70 couples) completed electronic diaries for seven consecutive days that assessed spouse-reported involvement and patient-reported minutes of physical exercise and efficacy to engage in future physical exercise. A subset of patients (N = 53) also wore an activity monitoring device on the wrist that provided a measure of energy expenditure. Results: Multilevel analyses indicated that on a daily basis, spousal support was positively associated with physical activity, whereas spousal control was either unrelated or linked to less physical activity. On days in which spouses provided high levels of both support and control, however, patients felt more efficacious that day about exercising tomorrow and exhibited an increase in energy expenditure on the next day. Conclusions: Findings suggest that spousal exercise support on its own or in conjunction with spousal exercise control may facilitate daily diabetes management through physical activity. (PsycINFO Database Record (c) 2016 APA, all rights reserved)
KW  - *Diabetes Mellitus
KW  - *Exercise
KW  - *Physical Activity
KW  - *Social Control
KW  - *Social Support
KW  - Spouses
KW  - Type 2 Diabetes
M3  - doi:10.1037/a0028609
DO  - 10.1037/a0028609
ER  -
TY  - JOUR
PMID  - 22924448
ID  - 2012-23146-001
T1  - Depression is associated with reduced physical activity in persons with heart failure.
JF  - Health Psychology
A1  - Alosco, Michael L.
A1  - Spitznagel, Mary Beth
A1  - Miller, Lindsay
A1  - Raz, Naftali
A1  - Cohen, Ronald
A1  - Sweet, Lawrence H.
A1  - Colbert, Lisa H.
A1  - Josephson, Richard
A1  - Waechter, Donna
A1  - Hughes, Joel
A1  - Rosneck, Jim
A1  - Gunstad, John
VL  - 31
IS  - 6
SP  - 754
EP  - 762
Y1  - 2012
CY  - US
AD  - Alosco, Michael L.: Department of Psychology, Kent State University, Kent, OH, US, 44242, malosco@kent.edu
PB  - American Psychological Association
SN  - 1930-7810(Electronic),0278-6133(Print)
N2  - Objective: Reduced physical activity is common in persons with heart failure (HF). However, studies of correlates and modifiers of physical activity in this population rarely employ objective measures. Motivational and mood related factors that may exacerbate inactivity in HF patients are also rarely investigated. In this study, we examined the relationship between physical activity as assessed by accelerometry, and depression in older adults with HF. Methods: At baseline, older adults with HF (N = 96; 69.81 ± 8.79) wore an accelerometer for seven days, and completed a brief fitness assessment, neuropsychological testing, and psychosocial measures including the Beck Depression Inventory-II (BDI-II). Medical and demographic history was obtained through record review and self-report. Results: Accelerometer measures showed that HF patients averaged 587 minutes of sedentary time and just 0.31 minutes of vigorous activity per day. Lower daily step count was associated with poorer quality of life and reduced cognitive function. A multiple linear regression adjusting for important demographic and medical variables found that greater number of depressive symptoms on the BDI-II independently predicted lower physical activity levels. Conclusion: Consistent with past work, the current study found that low physical activity is common in older adults with HF. Depression is an independent predictor of physical activity in older adults with HF and reduced physical activity is associated with numerous adverse psychosocial outcomes. Future studies need to determine whether treatment of depression can boost physical activity and thus improve health outcomes in this population. (PsycInfo Database Record (c) 2024 APA, all rights reserved)
KW  - *Activity Level
KW  - *Heart Disorders
KW  - *Major Depression
KW  - *Physical Activity
KW  - Aging
KW  - Psychosocial Factors
M3  - doi:10.1037/a0028711
DO  - 10.1037/a0028711
ER  -
TY  - JOUR
PMID  - 23566181
ID  - 2013-12314-001
T1  - The contribution of psychosocial variables in explaining preschoolers’ physical activity.
JF  - Health Psychology
A1  - Gagné, Camille
A1  - Harnois, Isabelle
VL  - 32
IS  - 6
SP  - 657
EP  - 665
Y1  - 2013
CY  - US
AD  - Gagné, Camille: Faculty of Nursing, Laval University, 1050 rue de la Medecine, Pavillon Ferdinand-Vandry, bureau 3453, PQ, Canada, G1V 0A6, camille.gagne@fsi.ulaval.ca
PB  - American Psychological Association
SN  - 1930-7810(Electronic),0278-6133(Print)
N2  - Objective: Based on the theory of planned behavior and the structural model of health behavior, the objectives of this study were to verify whether the psychosocial variables of daycare workers (intention, perceived behavioral control, descriptive norm, past behavior) influence preschoolers’ physical activity in daycare centers and determine how these psychosocial variables combine with other factors (environmental, sociodemographic, democratic intervention) to explain children’s physical activity. Method: Forty-six daycare workers from 20 daycare centers in Quebec, Canada completed a self-reported questionnaire assessing psychosocial and sociodemographic variables. Thirty days later, 242 children wore an accelerometer. A research assistant went to each daycare center to observe the environment and the democratic intervention of daycare workers. Findings: The specific direct determinants of children’s overall mean count/15 seconds were intention, descriptive norm, democratic intervention, daycare workers’ age, availability of material, and children’s age and gender. Conclusion: In order to increase the overall mean count/15 seconds among preschoolers, it would be important to motivate daycare workers to make children move. Strategies likely to help motivate daycare workers to take action are also necessary. It might be interesting to encourage them to use democratic intervention with children. Use of material adapted to the needs of the children that stimulates their intellectual and socioaffective development should also be encouraged. (PsycINFO Database Record (c) 2016 APA, all rights reserved)
KW  - *Child Day Care
KW  - *Personnel
KW  - *Physical Activity
KW  - *Preschool Students
KW  - *Psychosocial Factors
KW  - Health Behavior
KW  - Health Promotion
KW  - Intention
KW  - Interpersonal Influences
M3  - doi:10.1037/a0031638
DO  - 10.1037/a0031638
ER  -
TY  - JOUR
PMID  - 24041250
ID  - 2013-32428-001
T1  - Promoting exercise maintenance: How interventions with booster sessions improve long-term rehabilitation outcomes.
JF  - Rehabilitation Psychology
A1  - Fleig, Lena
A1  - Pomp, Sarah
A1  - Schwarzer, Ralf
A1  - Lippke, Sonia
VL  - 58
IS  - 4
SP  - 323
EP  - 333
Y1  - 2013
CY  - US
AD  - Fleig, Lena: Freie Universität Berlin, Social and Economic Psychology, Habelschwerdter Allee 45 (PF 9), Berlin, Germany, 14195, lena.fleig@fu-berlin.de
PB  - American Psychological Association
SN  - 1939-1544(Electronic),0090-5550(Print)
N2  - Objective: Follow-up intervention boosters are supposed to promote exercise maintenance beyond initial treatment. The current quasi-experimental study investigated the benefits of adding telephone-delivered intervention boosters to a self-management exercise intervention for rehabilitants. Psycho-social mechanisms by which the intervention boosters promote exercise maintenance were examined. Research Design: Between 2009 and 2011, individuals in cardiac and orthopedic rehabilitation (N = 1,166) were allocated to either a self-management exercise intervention or a control group (i.e., questionnaire only). In addition to standard rehabilitation, participants in the intervention group were offered a series of telephone-delivered intervention boosters after 6 weeks and again after 6 months. Self-efficacy, action planning, and satisfaction with previous exercise outcomes were reassessed 12 months after discharge. Habit strength and exercise were measured 18 months after rehabilitation. Results: The intervention with boosters promoted the maintenance of planning, self-efficacy, satisfaction, exercise, and habit strength. Changes in exercise were simultaneously mediated by changes in planning, self-efficacy, and satisfaction. Changes in habit strength were sequentially mediated by planning and exercise. Conclusions: Interventions with boosters that focus on action planning, self-efficacy, and satisfaction help to maintain self-directed postrehabilitation exercise. Frequent exercise performance, in turn, can strengthen exercise habits. (PsycINFO Database Record (c) 2016 APA, all rights reserved)
KW  - *Exercise
KW  - *Intervention
KW  - *Rehabilitation
KW  - *Self-Management
KW  - *Telephone Systems
KW  - Habits
KW  - Maintenance Therapy
M3  - doi:10.1037/a0033885
DO  - 10.1037/a0033885
ER  -
TY  - JOUR
PMID  - 23713726
ID  - 2013-17728-002
T1  - Using social–cognitive constructs to predict preoperative exercise before total joint replacement.
JF  - Rehabilitation Psychology
A1  - Fiala, Bonnie
A1  - Rhodes, Ryan E.
A1  - Blanchard, Chris
A1  - Anderson, John
VL  - 58
IS  - 2
SP  - 137
EP  - 147
Y1  - 2013
CY  - US
AD  - Fiala, Bonnie: British Columbia Ministry of Health, 4-2, 1515 Blanshard Steeet, Victoria, BC, Canada, V8W 3C8, fialab@yahoo.com
PB  - American Psychological Association
SN  - 1939-1544(Electronic),0090-5550(Print)
N2  - Objective: The purpose of this study was to apply Bandura’s (1998) social–cognitive theory to understand preoperative exercise and walking behavior in a sample of individuals waiting for total joint replacement (TJR) surgery. Method: Participants (N = 78) were individuals waiting for TJR who completed measures of the social–cognitive theory, e.g., barrier efficacy, task efficacy, outcome expectancy, self-regulation, neighborhood walking environment, WOMAC-pain, WOMAC-physical function (Western Ontario and McMaster Universities Arthritis Index; In N. Bellamy, W. W. Buchanan, C. H. Goldsmith, J. Campbell, & L. W. Stitt, Validation study of WOMAC: A health status instrument for measuring clinically important patient relevant outcomes to antirheumatic drug therapy in patients with osteoarthritis of the hip or knee, The Journal of Rheumatology, 1988, 15, pp. 1833–1840) framed for exercise and walking. Results: Independent t tests suggested no differences (p > .05) between type of surgery (hip vs. knee), gender, or age for exercise and over half of the sample was considered inactive (55%; American Geriatrics Society, 2001). Overall, social–cognitive theory failed to explain exercise in this sample; only pain (β = −.31) explained exercise behavior. When walking behavior was considered specifically, however, task efficacy for walking (β = .55) and self-regulation (β = .24) explained 32% of behavior. social cognitive theory showed limited capability in predicting exercise in this sample but strong capability for explaining walking. Conclusion: When considering exercise before TJR surgery, our findings reflect the significance of the pain associated with advanced osteoarthritis and the negative impact on preoperative exercise behaviors. As walking was the most commonly reported type of exercise, results from this study suggest that task efficacy for walking and self-regulation may play an important role when considering interventions aimed to increase walking behavior before TJR. (PsycInfo Database Record (c) 2024 APA, all rights reserved)
KW  - *Exercise
KW  - *Self-Efficacy
KW  - *Self-Regulation
KW  - *Surgical Patients
KW  - *Treatment Barriers
KW  - *Outcome Expectancies
KW  - Environment
KW  - Joints (Anatomy)
KW  - Neighborhoods
KW  - Walking
M3  - doi:10.1037/a0032196
DO  - 10.1037/a0032196
ER  -
TY  - JOUR
PMID  - 23713728
ID  - 2013-17728-004
T1  - Development and impact of exercise self-efficacy types during and after cardiac rehabilitation.
JF  - Rehabilitation Psychology
A1  - Rodgers, Wendy M.
A1  - Murray, Terra C.
A1  - Selzler, Anne-Marie
A1  - Norman, Paul
VL  - 58
IS  - 2
SP  - 178
EP  - 184
Y1  - 2013
CY  - US
AD  - Rodgers, Wendy M.: Faculty of Physical Education and Recreation, E-407 Van Vliet Centre, University of Alberta, Edmonton, AB, Canada, T6G 2H9, wendy.rodgers@ualberta.ca
PB  - American Psychological Association
SN  - 1939-1544(Electronic),0090-5550(Print)
N2  - Objective: Cardiovascular disease (CVD) is the leading cause of death in the developed world. Cardiac rehabilitation (CR) is a comprehensive treatment program centered on structured exercise that has been demonstrated to achieve significant decreases in mortality and morbidity in cardiac patients, yet few patients adhere to exercise post-CR and so fail to maintain any health benefits accrued during rehabilitation. One reason for the lack of adherence might be that CR fails to address the challenges to adherence faced by patients when they no longer have the resources and structure of CR to support them. Self-efficacy (SE) is a robust predictor of behavioral persistence. This study therefore focuses on changes in different types of SE during CR and the relationship of SE to subsequent levels of physical activity. Method: A sample of 63 CR patients completed assessments of task, scheduling and coping SE at baseline and the end of CR, as well as self-reported exercise behavior at the end of CR and 1-month post-CR. Results: Task SE (for performing elemental aspects of the behavior) was found to be most changed type of SE during CR and was strongly related to self-reported exercise at the end of CR. However, scheduling SE (for performing the behavior regularly) was most strongly related to self-reported exercise post-CR. Conclusions: These results are theoretically consistent and suggest that scheduling SE should be targeted during CR to improve post-CR exercise adherence. (PsycINFO Database Record (c) 2016 APA, all rights reserved)
KW  - *Cardiovascular Disorders
KW  - *Coping Behavior
KW  - *Exercise
KW  - *Rehabilitation
KW  - *Self-Efficacy
KW  - Time Management
M3  - doi:10.1037/a0032018
DO  - 10.1037/a0032018
ER  -
TY  - JOUR
PMID  - 23713729
ID  - 2013-17728-005
T1  - Determinants of clients’ efficacy in their interventionists and effects on self-perceptions for exercise in cardiac rehabilitation.
JF  - Rehabilitation Psychology
A1  - Bray, Steven R.
A1  - Saville, Paul D.
A1  - Brawley, Lawrence R.
VL  - 58
IS  - 2
SP  - 185
EP  - 195
Y1  - 2013
CY  - US
AD  - Bray, Steven R.: Department of Kinesiology, McMaster University, 1280 Main Street West, Hamilton, ON, Canada, L8S 4K1, sbray@mcmaster.ca
PB  - American Psychological Association
SN  - 1939-1544(Electronic),0090-5550(Print)
N2  - Objective: To examine characteristics of client–interventionist interactions that may contribute to development of exercise-related efficacy beliefs of cardiac rehabilitation (CR) participants. Participants and Design: Study 1 used a correlational design to investigate relationships between CR program experience and proxy efficacy for in-class and self-regulated exercise in a sample of CR participants (N = 222). Study 2 used an experimental design and mentalizing procedure to manipulate proxy efficacy of CR participants (N = 49) and compared responses to hypothetical scenarios depicting either positive and supportive or interpersonally neutral interactions with CR interventionists. Results: Study 1 showed proxy efficacy was not associated with the quantity of experience participants had with their CR interventionists. Study 2 showed CR participants who imagined working with a positive and supportive interventionist reported greater proxy efficacy and self-efficacy for in-class and self-regulated exercise compared with neutral interventionists’ interactions. Conclusion: The amount of experience people have with a proxy agent in CR may not contribute directly to proxy efficacy, although supportive and engaging interpersonal behaviors on behalf of proxy agents appear to be important factors that determine strong positive proxy efficacy beliefs as well as self-efficacy. Practitioners in CR and other rehabilitation settings should be mindful of the content of their interactions and the effects of those exchanges on the development of positive proxy and self-efficacy beliefs among their clients. (PsycINFO Database Record (c) 2016 APA, all rights reserved)
KW  - *Exercise
KW  - *Heart Disorders
KW  - *Rehabilitation
KW  - *Self-Efficacy
KW  - *Self-Perception
KW  - Physical Activity
KW  - Treatment Compliance
M3  - doi:10.1037/a0032169
DO  - 10.1037/a0032169
ER  -
TY  - JOUR
PMID  - 24128075
ID  - 2013-35737-001
T1  - A randomized study of reinforcing ambulatory exercise in older adults.
JF  - Psychology and Aging
A1  - Petry, Nancy M.
A1  - Andrade, Leonardo F.
A1  - Barry, Danielle
A1  - Byrne, Shannon
VL  - 28
IS  - 4
SP  - 1164
EP  - 1173
Y1  - 2013
CY  - US
AD  - Petry, Nancy M.: Calhoun Cardiology Center, Behavioral Cardiovascular Prevention (MC-3944), University of Connecticut School of Medicine, 263 Farmington Avenue, Farmington, CT, US, 06030-3944, npetry@uchc.edu
PB  - American Psychological Association
SN  - 1939-1498(Electronic),0882-7974(Print)
N2  - Many older adults do not meet physical activity recommendations and suffer from health-related complications. Reinforcement interventions can have pronounced effects on promoting behavior change; this study evaluated the efficacy of a reinforcement intervention to enhance walking in older adults. Forty-five sedentary adults with mild to moderate hypertension were randomized to 12-week interventions consisting of pedometers and guidelines to walk 10,000 steps/day or that same intervention with chances to win $1−$100 prizes for meeting recommendations. Patients walked an average of about 4,000 steps/day at baseline. Throughout the intervention, participants in the reinforcement intervention met walking goals on 82.5% ± 25.8% of days versus 55.3% ± 37.1% of days in the control condition, p p p ps < .05. This reinforcement-based intervention substantially increased walking and improved clinical parameters, suggesting that larger-scale evaluations of reinforcement-based interventions for enhancing active lifestyles in older adults are warranted. Ultimately, economic analyses may reveal reinforcement interventions to be cost-effective, especially in high-risk populations of older adults. (PsycInfo Database Record (c) 2022 APA, all rights reserved)
KW  - *Activity Level
KW  - *Aging
KW  - *Reinforcement
KW  - *Treatment Effectiveness Evaluation
KW  - *Walking
KW  - At Risk Populations
KW  - Exercise
KW  - Intervention
M3  - doi:10.1037/a0032563
DO  - 10.1037/a0032563
ER  -
TY  - JOUR
PMID  - 22775130
ID  - 2012-17901-001
T1  - Rumination moderates the effects of daily events on negative mood: Results from a diary study.
JF  - Emotion
A1  - Genet, Jessica J.
A1  - Siemer, Matthias
VL  - 12
IS  - 6
SP  - 1329
EP  - 1339
Y1  - 2012
CY  - US
AD  - Genet, Jessica J.: University of Miami, 5665 Ponce de Leon Blvd, Coral Gables, FL, US, 33146, jessicagenet@miami.edu
PB  - American Psychological Association
SN  - 1931-1516(Electronic),1528-3542(Print)
N2  - Rumination describes a detrimental response to distress that involves repetitive thoughts about one's emotional state and its causes and potential consequences. Many experimental studies have shown that induced state rumination exacerbates the effect of laboratory stressors on negative affect. The current study examines whether use of rumination in response to specific real-life events moderates the association between unpleasant daily events and negative mood. One hundred fifty-seven undergraduate participants completed daily diaries for six consecutive days. The daily diaries assessed current mood, a survey of unpleasant daily events, and use of rumination in response to the most unpleasant daily event. Data were analyzed with a multilevel random coefficient modeling (MRCM) approach. It was predicted and found that use of rumination in daily life moderates the relation between unpleasant daily events and negative mood. On days when participants reported intense rumination use, higher levels of unpleasant daily events predicted higher levels of negative mood. By contrast, on days when participants reported lower use of rumination, higher levels of unpleasant events were not associated with higher levels of negative mood. This study is the first to demonstrate that real-life use of rumination moderates the relation between unpleasant events and mood in daily life. (PsycINFO Database Record (c) 2016 APA, all rights reserved)
KW  - *Emotional Regulation
KW  - *Emotional States
KW  - *Experiences (Events)
KW  - *Rumination (Cognitive Process)
KW  - Life Experiences
M3  - doi:10.1037/a0028070
DO  - 10.1037/a0028070
ER  -
TY  - JOUR
ID  - 2013-23089-002
T1  - The German Psychological Need Satisfaction in Exercise Scale: Validation of a measure of need satisfaction in exercise.
JF  - Swiss Journal of Psychology
A1  - Rackow, Pamela
A1  - Scholz, Urte
A1  - Hornung, Rainer
VL  - 72
IS  - 3
SP  - 137
EP  - 148
Y1  - 2013
CY  - Switzerland
AD  - Rackow, Pamela: University of Zurich, Department of Psychology, Social and Health Psychology, Binzmühlestrasse 14/Box 14, Zurich, Switzerland, 8050, pamela.rackow@psychologie.uzh.ch
PB  - Verlag Hans Huber
SN  - 1662-0879(Electronic),1421-0185(Print)
N2  - Self-determination theory (SDT) has become an established framework for exploring motivational processes in physical exercise. The integral components of SDT are three basic psychological needs. For our study we translated and validated a German scale that measures need satisfaction in exercise. A total of 614 individuals (n = 347 female, age: M = 38.39 years, SD = 12.05) recruited from a private fitness center, various sport clubs, and the Academic Sports Association Zurich, Switzerland, took part in the online-based baseline assessment (T1). Nine months later, 216 participants completed the online follow-up questionnaire (T2). The results demonstrate adequate factor validity and internal consistency at both measurement points. Moreover, construct validity was demonstrated by medium to strong correlations of several motives to exercise and the self-efficacy of physical exercise. In addition, the three subscales were differentially predictive for different types of motivation (for example, intrinsic and extrinsic) at T2, indicating good criterion validity. The newly developed German scale is a reliable and valid instrument for assessing need satisfaction in the context of physical exercise and predicting motivation over time. (PsycInfo Database Record (c) 2022 APA, all rights reserved)
KW  - *Exercise
KW  - *Need Satisfaction
KW  - *Needs Assessment
KW  - *Psychological Needs
KW  - *Test Validity
KW  - Foreign Language Translation
KW  - Psychometrics
KW  - Self-Determination
M3  - doi:10.1024/1421-0185/a000107
DO  - 10.1024/1421-0185/a000107
ER  -
TY  - JOUR
PMID  - 23437999
ID  - 2013-06066-005
T1  - Meeting physical activity recommendations: Self-regulatory efficacy characterizes differential adherence during arthritis flares.
JF  - Rehabilitation Psychology
A1  - Gyurcsik, Nancy C.
A1  - Brawley, Lawrence R.
A1  - Spink, Kevin S.
A1  - Sessford, James D.
VL  - 58
IS  - 1
SP  - 43
EP  - 50
Y1  - 2013
CY  - US
AD  - Gyurcsik, Nancy C.: College of Kinesiology, University of Saskatchewan, 87 Campus Drive, Saskatoon, SK, Canada, S7N 5B2, nancy.gyurcsik@usask.ca
PB  - American Psychological Association
SN  - 1939-1544(Electronic),0090-5550(Print)
N2  - Purpose: Using social–cognitive theory, we examined whether adults who experienced an arthritis flare and met/did not meet the disease-specific public health recommended dose for physical activity differed in their self-regulatory efficacy beliefs, overall pain, and flare-related factors. Research Method/Design: Adults with arthritis (N = 56; Mage = 49.41 ± 11.56 years) participated in this prospective study. Results: Multivariate analysis of variance comparing groups who met or did not meet the recommended dose (nmet = 24, ≥ 150 minutes/week vs. nnot met = 32, partial² = .28). People meeting the dose had significantly greater self-regulatory efficacy to overcome arthritis barriers (Mmet dose = 7.33 ± 1.95 vs. Mdid not meet dose = 5.74 ± 2.08, ηpartial² = .14) and to schedule/plan (Mmet dose = 7.27 ± 1.80 vs. Mdid not meet dose = 5.72 ± 1.90, ηpartial² = .15). Overall pain and flare-related factors did not differ (ps > .05). Conclusion/Implication: During flares, individuals with greater self-regulatory efficacy to manage disease barriers and plan their physical activity were more adherent to disease-specific public health activity recommendations. This study was the first to demonstrate differences in social cognitions that characterize adherence to recommended activity among people challenged by arthritis flares. Findings support the theoretical position that self-regulatory efficacy is related to better adherence in the face of challenging disease-related circumstances. The importance of studying individual characteristics of people who succeed in being active despite such obstacles is stressed. (PsycINFO Database Record (c) 2016 APA, all rights reserved)
KW  - *Arthritis
KW  - *Physical Activity
KW  - *Self-Efficacy
KW  - *Self-Management
KW  - Self-Regulation
M3  - doi:10.1037/a0031293
DO  - 10.1037/a0031293
ER  -
TY  - JOUR
PMID  - 23978085
ID  - 2013-29350-006
T1  - Developing physical activity interventions for adults with spinal cord injury. Part 1: A comparison of social cognitions across actors, intenders, and nonintenders.
JF  - Rehabilitation Psychology
A1  - Ginis, Kathleen A. Martin
A1  - Tomasone, Jennifer R.
A1  - Latimer-Cheung, Amy E.
A1  - Arbour-Nicitopoulos, Kelly P.
A1  - Bassett-Gunter, Rebecca L.
A1  - Wolfe, Dalton L.
VL  - 58
IS  - 3
SP  - 299
EP  - 306
Y1  - 2013
CY  - US
AD  - Ginis, Kathleen A. Martin: Department of Kinesiology, McMaster University, Hamilton, ON, Canada, L8S 4K1, martink@mcmaster.ca
PB  - American Psychological Association
SN  - 1939-1544(Electronic),0090-5550(Print)
N2  - Objective: This article is the first in a three-part series focused on designing theory-based interventions to increase leisure time physical activity (LTPA) in persons with spinal cord injury (SCI). The purpose of this first study was to compare social cognitions for LTPA between people classified as LTPA actors, intenders, and nonintenders, as per Schwarzer’s Health Action Process Approach (HAPA) model. Method: Participants were 238 men and women living with a SCI (M age = 44.14, SD = 12.74; 44.5% paraplegic) who were subsequently classified as LTPA actors (n = 105), intenders (n = 73), or nonintenders (n = 60). Participants completed a questionnaire that assessed the following HAPA constructs: LTPA outcome expectancies, self-efficacy, intentions, planning, and action control. Results: A MANCOVA revealed significant between-groups differences for all variables (ps < .001). For all of the measures, actors scored significantly higher than intenders who, in turn, scored significantly higher than nonintenders. Conclusion/Implications: It is both theoretically and practically important to distinguish between LTPA nonintenders, intenders, and actors when developing LTPA-enhancing interventions for people with SCI. These distinctions inform the design and testing of the interventions reported in the two accompanying articles. (PsycINFO Database Record (c) 2016 APA, all rights reserved)
KW  - *Intervention
KW  - *Leisure Time
KW  - *Physical Activity
KW  - *Social Cognition
KW  - *Spinal Cord Injuries
KW  - Exercise
KW  - Health Promotion
KW  - Paraplegia
M3  - doi:10.1037/a0032815
DO  - 10.1037/a0032815
ER  -
TY  - JOUR
PMID  - 23978086
ID  - 2013-29350-007
T1  - Developing physical activity interventions for adults with spinal cord injury. Part 2: Motivational counseling and peer-mediated interventions for people intending to be active.
JF  - Rehabilitation Psychology
A1  - Latimer-Cheung, Amy E.
A1  - Arbour-Nicitopoulos, Kelly P.
A1  - Brawley, Lawrence R.
A1  - Gray, Casey
A1  - Justine Wilson, A.
A1  - Prapavessis, Harry
A1  - Tomasone, Jennifer R.
A1  - Wolfe, Dalton L.
A1  - Martin Ginis, Kathleen A.
VL  - 58
IS  - 3
SP  - 307
EP  - 315
Y1  - 2013
CY  - US
AD  - Latimer-Cheung, Amy E.: School of Kinesiology and Health Studies, Queen’s University, 28 Division St, Kingston, ON, Canada, K7L 3N6, amy.latimer@queensu.ca
PB  - American Psychological Association
SN  - 1939-1544(Electronic),0090-5550(Print)
N2  - Objective: The majority of people with spinal cord injury (SCI) do not engage in sufficient leisure-time physical activity (LTPA) to attain fitness benefits; however, many have good intentions to be active. This paper describes two pilot interventions targeting people with SCI who are insufficiently active but intend to be active (i.e., “intenders”). Method: Study 1 examined the effects of a single, telephone-based counseling session on self-regulatory efficacy, intentions, and action plans for LTPA among seven men and women with paraplegia or tetraplegia. Study 2 examined the effects of a home-based strength-training session, delivered by a peer and a fitness trainer, on strength-training task self-efficacy, intentions, action plans, and behavior. Participants were 11 men and women with paraplegia. Results: The counseling session (Study 1) yielded medium- to large-sized increases in participants’ confidence to set LTPA goals and intentions to be active. The home visit (Study 2) produced medium- to large-sized increases in task self-efficacy, barrier self-efficacy, intentions, action planning, and strength-training behavior from baseline to 4 weeks after the visit. Conclusions/Implications: Study 1 findings provide preliminary evidence that a single counseling session can impact key determinants of LTPA among intenders with SCI. Study 2 findings demonstrate the potential utility of a peer-mediated, home-based strength training session for positively influencing social cognitions and strength-training behavior. Together, these studies provide evidence and resources for intervention strategies to promote LTPA among intenders with SCI, a population for whom LTPA interventions and resources are scarcely available. (PsycINFO Database Record (c) 2018 APA, all rights reserved)
KW  - *Exercise
KW  - *Health Promotion
KW  - *Intervention
KW  - *Physical Activity
KW  - *Spinal Cord Injuries
KW  - Mediation
KW  - Motivational Interviewing
KW  - Peer Counseling
KW  - Physical Strength
KW  - Social Cognition
M3  - doi:10.1037/a0032816
DO  - 10.1037/a0032816
ER  -
TY  - JOUR
PMID  - 23978087
ID  - 2013-29350-008
T1  - Developing physical activity interventions for adults with spinal cord injury. Part 3: A pilot feasibility study of an intervention to increase self-managed physical activity.
JF  - Rehabilitation Psychology
A1  - Brawley, Lawrence R.
A1  - Arbour-Nicitopoulos, Kelly P.
A1  - Martin Ginis, Kathleen A.
VL  - 58
IS  - 3
SP  - 316
EP  - 321
Y1  - 2013
CY  - US
AD  - Martin Ginis, Kathleen A.: Department of Kinesiology, McMaster University, 1280 Main Street West, Hamilton, ON, Canada, M5S 2W6, martink@mcmaster.ca
PB  - American Psychological Association
SN  - 1939-1544(Electronic),0090-5550(Print)
N2  - Objective: The purpose of this pilot study was to test the efficacy and feasibility of a group-mediated cognitive–behavioral training (GMCB) intervention for increasing self-managed leisure-time physical activity (LTPA) among people with spinal cord injury (SCI) who are already somewhat active. Methods: Participants were 13 members of a supervised exercise program for adults with SCI. They took part in a 9-week, evidence-based, theoretically framed, GMCB intervention designed to promote self-regulatory skills and to increase the amount of time spent in self-managed LTPA, outside of the supervised program. Minutes/week of self-managed and supervised LTPA were measured pre- and postintervention, along with measures of social–cognitive variables. Participants’ and the interventionist’s perceptions of the intervention were also assessed. Results: Participants nearly doubled their total min/week of LTPA, as the result of a significant increase in self-managed LTPA from baseline (M = 42.00 ± 69.57 min/week) to postintervention (M = 197.50 ± 270.86 min/week; p M = 4.63 ± 3.25) to postintervention (M = 6.83 ± 2.40; p = .06). The intervention materials and protocol were perceived as usable by the interventionist and participants and had good intervention fidelity. Conclusions: Persons with SCI can voluntarily increase their self-managed LTPA after learning and practicing self-regulatory skills. GMCB training interventions are a feasible approach for teaching these skills. (PsycINFO Database Record (c) 2016 APA, all rights reserved)
KW  - *Cognitive Behavior Therapy
KW  - *Group Counseling
KW  - *Intervention
KW  - *Self-Regulation
KW  - *Spinal Cord Injuries
KW  - Exercise
KW  - Health Promotion
KW  - Physical Activity
KW  - Training
M3  - doi:10.1037/a0032814
DO  - 10.1037/a0032814
ER  -
TY  - JOUR
ID  - 2013-22968-008
T1  - Validation of the German Version of the Exercise Dependence Scale.
JF  - European Journal of Psychological Assessment
A1  - Müller, Astrid
A1  - Claes, Laurence
A1  - Smits, Dirk
A1  - Gefeller, Olaf
A1  - Hilbert, Anja
A1  - Herberg, Antonia
A1  - Müller, Verena
A1  - Hofmeister, Dirk
A1  - de Zwaan, Martina
VL  - 29
IS  - 3
SP  - 213
EP  - 219
Y1  - 2013
CY  - Germany
AD  - Müller, Astrid: Department of Psychosomatic Medicine and Psychotherapy, Hannover Medical School, Carl-Neuberg-Straße 1, Hanover, Germany, 30625, mueller.astrid@mh-hannover.de
PB  - Hogrefe Publishing
SN  - 2151-2426(Electronic),1015-5759(Print)
N2  - This study evaluated the psychometric properties of the German version of the 21-item Exercise Dependence Scale (EDS-G), which was administered in a large representative German sample (N = 1,611). In order to examine convergent validity, we also asked participants to answer the Eating Disorder Examination-Questionnaire (EDE-Q). To investigate the discriminant validity, clients of fitness centers (N = 129), sport students (N = 85), and medical students (N = 129) filled out the EDS-G. In this German population-based sample, the seven-factor structure suggested by the original authors as well as a higher-order model (7 + 1 factor model) were supported. The total EDS-G scale showed an excellent internal reliability and was positively related to the EDE-Q total and subscale scores. The EDS-G scores differentiated between samples with varying degrees of exercise. In summary, the results indicate that the EDS-G is a psychometrically sound and potentially valid brief measure for the assessment of exercise dependence symptoms. (PsycInfo Database Record (c) 2021 APA, all rights reserved)
KW  - *Eating Disorders
KW  - *Exercise
KW  - *Measurement
KW  - *Psychometrics
KW  - *Test Validity
KW  - Foreign Language Translation
KW  - Exercise Dependence
M3  - doi:10.1027/1015-5759/a000144
DO  - 10.1027/1015-5759/a000144
ER  -
TY  - JOUR
PMID  - 22867116
ID  - 2012-20743-001
T1  - Effects of rumination on child and adolescent depressive reactions to a natural disaster: The 2010 Nashville flood.
JF  - Journal of Abnormal Psychology
A1  - Felton, Julia W.
A1  - Cole, David A.
A1  - Martin, Nina C.
VL  - 122
IS  - 1
SP  - 64
EP  - 73
Y1  - 2013
CY  - US
AD  - Cole, David A.: Department of Psychology and Human Development, Vanderbilt University, GPC 0552, 230 Appleton Place, Nashville, TN, US, 37203-5721, david.cole@vanderbilt.edu
PB  - American Psychological Association
SN  - 1939-1846(Electronic),0021-843X(Print)
N2  - The current longitudinal study tested hypotheses about Nolen-Hoeksema's (1987, 1991) response styles theory (RST) of depression in a sample of child and adolescent public school students. Wave 1 measures of rumination, distraction, and depression were obtained 6 months prior to the 2010 Nashville flood. Similar measures plus a measure of flood-related stressors were administered at Wave 2, approximately ten days after students returned to school after the flood. Results revealed an indirect effect of preflood rumination on postflood depressive symptoms via the intervening variable of postflood rumination, and partial mediation of the effect of preflood depression on postflood depression. Further, the interaction of rumination with flood-related stressors was moderated by age, suggesting that rumination may not become a strong cognitive diathesis for depression until adolescence. Developmental implications emerged for the treatment of child and adolescent victims of natural disasters and for the application of RST to children and adolescents. (PsycInfo Database Record (c) 2022 APA, all rights reserved)
KW  - *Cognitions
KW  - *Major Depression
KW  - *Natural Disasters
KW  - *Rumination (Cognitive Process)
KW  - Adolescent Development
KW  - Childhood Development
M3  - doi:10.1037/a0029303
DO  - 10.1037/a0029303
ER  -
TY  - JOUR
ID  - 2013-43388-003
T1  - Impact of retirement worry on information processing.
JF  - Journal of Neuroscience, Psychology, and Economics
A1  - Gutierrez, Helen C.
A1  - Hershey, Douglas A.
VL  - 6
IS  - 4
SP  - 264
EP  - 277
Y1  - 2013
CY  - US
AD  - Gutierrez, Helen C.: Department of Psychology, Oklahoma State University, 116 North Murray Hall, Stillwater, OK, US, 74078, helencg@okstate.edu
PB  - Educational Publishing Foundation
SN  - 2151-318X(Electronic),1937-321X(Print)
N2  - Clinically anxious individuals have been shown to process psychologically threatening words (e.g., worry) more slowly than words that are unrelated to their disorder (e.g., hammer). In the present investigation, working adults (N = 87) with different levels of financially linked retirement anxiety were investigated using the Emotional Stroop Task (EST). The EST involves presenting financially relevant retirement threat words (e.g., poverty) on a computer screen in addition to nonretirement neutral words (e.g., sailboat). Words were presented individually in 1 of 4 different colors of ink. Respondents’ task was to identify the ink color for each word as rapidly as possible. It was hypothesized that individuals with high levels of retirement anxiety would generate slower response latencies when naming the color of retirement threat words relative to neutral words. No such processing delay was predicted for nonanxious participants. ANOVA findings revealed a 2-way interaction that was consistent with a priori predictions. The data suggest working adults with retirement anxiety experienced information processing disruptions that stem from the negative emotional content linked to retirement concepts in long-term memory. From an applied perspective, these processing disruptions may represent a significant obstacle that needs to be surmounted when encouraging individuals with retirement anxiety to plan and save for the future. (PsycINFO Database Record (c) 2016 APA, all rights reserved)
KW  - *Anxiety
KW  - *Cognitive Processes
KW  - *Financial Strain
KW  - *Retirement
KW  - Stroop Effect
M3  - doi:10.1037/npe0000013
DO  - 10.1037/npe0000013
ER  -
TY  - JOUR
PMID  - 24446673
ID  - 2014-01454-001
T1  - Physical activity among adults with obesity: Testing the health action process approach.
JF  - Rehabilitation Psychology
A1  - Parschau, Linda
A1  - Barz, Milena
A1  - Richert, Jana
A1  - Knoll, Nina
A1  - Lippke, Sonia
A1  - Schwarzer, Ralf
VL  - 59
IS  - 1
SP  - 42
EP  - 49
Y1  - 2014
CY  - US
AD  - Parschau, Linda: Freie Universität Berlin, Department of Health Psychology, Habelschwerdter Allee 45, Berlin, Germany, 14195, linda.parschau@fu-berlin.de
PB  - American Psychological Association
SN  - 1939-1544(Electronic),0090-5550(Print)
N2  - Objective: This study tested the applicability of the Health Action Process Approach (HAPA) in a sample of obese adults in the context of physical activity. Method: Physical activity was assessed along with motivational and volitional variables specified in the HAPA (motivational self-efficacy, outcome expectancies, risk perception, intention, maintenance self-efficacy, action planning, coping planning, recovery self-efficacy, social support) in a sample of 484 obese men and women (body mass index ≥30 kg/m2). Results: Applying structural equation modeling, the fit of the HAPA model was satisfactory—χ²(191) = 569.93, p < .05, χ²/df = 2.98, comparative fit index = .91, normed-fit index = .87, and root mean square error of approximation = .06 (90% CI = .06, .07)—explaining 30% of the variance in intention and 18% of the variance in physical activity. Motivational self-efficacy, outcome expectancies, and social support were related to intention. An association between maintenance self-efficacy and coping planning was found. Recovery self-efficacy and social support were associated with physical activity. No relationships were found between risk perception and intention and between planning and physical activity. The assumptions derived from the HAPA were partly confirmed and the HAPA may, therefore, constitute a theoretical backdrop for intervention designs to promote physical activity in adults with obesity. (PsycInfo Database Record (c) 2020 APA, all rights reserved)
KW  - *Motivation
KW  - *Obesity
KW  - *Physical Activity
KW  - *Risk Perception
KW  - *Volition
KW  - Coping Behavior
KW  - Exercise
KW  - Intention
KW  - Overweight
KW  - Self-Efficacy
KW  - Social Support
M3  - doi:10.1037/a0035290
DO  - 10.1037/a0035290
ER  -
TY  - JOUR
PMID  - 23067385
ID  - 2012-27907-001
T1  - Physical exercise and catecholamine reuptake inhibitors affect orienting behavior and social interaction in a rat model of attention-deficit/hyperactivity disorder.
JF  - Behavioral Neuroscience
A1  - Robinson, Andrea M.
A1  - Eggleston, Rachel L.
A1  - Bucci, David J.
VL  - 126
IS  - 6
SP  - 762
EP  - 771
Y1  - 2012
CY  - US
AD  - Bucci, David J.: Department of Psychological and Brain Sciences, Dartmouth College, 6207 Moore Hall, Hanover, NH, US, 03775, david.j.bucci@dartmouth.edu
PB  - American Psychological Association
SN  - 1939-0084(Electronic),0735-7044(Print)
N2  - The effects of methylphenidate (MPH), atomoxetine (ATMX), and/or physical exercise (EX) on orienting behavior and social interaction were examined in spontaneously hypertensive rats (SHRs), a commonly used animal model of attention-deficit/hyperactivity disorder (ADHD). During the orienting procedure, rats received repeated presentations of a nonreinforced visual stimulus. As observed previously, orienting behavior (rearing up on the hind legs) habituated across trials in normo-active control rats (Wistars) but not in SHRs, suggesting that SHRs have difficulty ignoring irrelevant behavioral stimuli. Treatment with MPH (0.125 mg/kg), ATMX (0.125 mg/kg), or EX (3 weeks of access to a running wheel), alone or in combination, reduced rearing behavior in SHRs to the level observed in the Wistar control group. Similarly, drug treatment and/or EX reduced the number of social interactions exhibited by SHRs, while having no effects on locomotor activity. It is important to note that EX was just as effective as MPH or ATMX in reducing orienting behavior and social interaction. In contrast to the SHRs, neither MPH nor ATMX affected orienting or social behavior in Wistar rats. Together, these findings support the growing literature that EX may be useful as an adjunctive or replacement therapy in ADHD. (PsycINFO Database Record (c) 2016 APA, all rights reserved)
KW  - *Animal Models
KW  - *Attention Deficit Disorder with Hyperactivity
KW  - *Exercise
KW  - *Social Interaction
KW  - *Atomoxetine
KW  - Attention
KW  - Catecholamines
KW  - Locomotion
KW  - Methylphenidate
KW  - Rats
KW  - Reuptake
M3  - doi:10.1037/a0030488
DO  - 10.1037/a0030488
ER  -
TY  - JOUR
PMID  - 22429125
ID  - 2012-07331-001
T1  - Contextual and individual predictors of physical activity: Interactions between environmental factors and health cognitions.
JF  - Health Psychology
A1  - Schüz, Benjamin
A1  - Wurm, Susanne
A1  - Ziegelmann, Jochen P.
A1  - Wolff, Julia K.
A1  - Warner, Lisa M.
A1  - Schwarzer, Ralf
A1  - Tesch-Römer, Clemens
VL  - 31
IS  - 6
SP  - 714
EP  - 723
Y1  - 2012
CY  - US
AD  - Schüz, Benjamin: University of Tasmania, School of Psychology, Private Bag 30, Hobart, TAS, Australia, 7001, benjamin.schuez@utas.edu.au
PB  - American Psychological Association
SN  - 1930-7810(Electronic),0278-6133(Print)
N2  - Objective: Although health behavior theories assume a role of the context in health behavior self-regulation, this role is often weakly specified and rarely examined. The two studies in this article test whether properties of the environment (districts) affect if and how health-related cognitions are translated into physical activity. Methods: Multilevel modeling was used to examine the assumed cross-level interactions. Study 1 is a large-scale survey representative of the German adult population (N = 6,201). Gross domestic product (GDP) on the level of administrative districts was used to indicate environmental opportunities and barriers. Study 2 examined cross-level interactions of proximal predictors of physical activity (intentions, action planning, and coping planning) in older adults with multiple illnesses (N = 309), a high-risk group for health deteriorations. Results: Study 1 showed that on the individual level, health attitudes (B = .11) and education (B = .71) were significantly associated with physical activity. GDP moderated the attitudes-behavior relation (B = .01), with higher attitude-behavior relations in districts with higher GDP. Study 2 finds that intention (B = .16), action planning (B = .17), and coping planning (B = .13) significantly predict activity. In addition, district-level GDP significantly moderated the relations between action planning and coping planning, but not intention, on physical activity. Conclusions: Results suggest that the effects of health attitudes and planning on physical activity are moderated by environmental factors. Districts with higher GDP provide better contextual opportunities for the enactment of concrete if-then plans for physical activity. This has implications for both theory and health promotion. (PsycINFO Database Record (c) 2016 APA, all rights reserved)
KW  - *Cognitions
KW  - *Environmental Effects
KW  - *Health Behavior
KW  - *Physical Activity
KW  - *Self-Regulation
KW  - At Risk Populations
KW  - Comorbidity
KW  - Exercise
KW  - Health Promotion
KW  - Physical Disorders
M3  - doi:10.1037/a0027596
DO  - 10.1037/a0027596
ER  -
TY  - JOUR
PMID  - 23148450
ID  - 2012-30427-001
T1  - A prospective investigation of the relationships between self-presentation processes and physical activity in women treated for breast cancer.
JF  - Health Psychology
A1  - Brunet, Jennifer
A1  - Sabiston, Catherine M.
A1  - Gaudreau, Patrick
VL  - 33
IS  - 3
SP  - 205
EP  - 213
Y1  - 2014
CY  - US
AD  - Brunet, Jennifer: School of Human Kinetics, University of Ottawa, 125 University (MNT 339), Ottawa, ON, Canada, K1N 6N5, jennifer.brunet@uottawa.ca
PB  - American Psychological Association
SN  - 1930-7810(Electronic),0278-6133(Print)
N2  - Objectives: In the current study, we (a) describe naturally occurring changes in self-presentation processes (i.e., impression motivation, impression construction) and moderate-to-vigorous intensity physical activity (MVPA) over a period of 6 months among women who were treated for breast cancer; (b) evaluate the associations of cancer-specific factors with self-presentation processes and MVPA; and (c) examine the within- and between-person associations of self-presentation processes with MVPA. Method: For this prospective longitudinal study, women (n = 128; Mage = 55.14 years) completed questionnaires posttreatment for breast cancer (Mtime since treatment = 3.96 months), as well as 3 and 6 months later. Results: Based on the findings of the multilevel analysis, self-presentation processes remained stable over time, whereas MVPA levels changed over time (Blinear = 6.11, SE = 2.44, Bquadratic = −3.41, SE = 1.23). Radiotherapy was related to impression motivation (B = −.40, SE = .19) and impression construction (B = −.45, SE = .15), and chemotherapy was related to impression motivation (B = .31, SE = .15). Impression motivation was associated with MVPA at the between-person level (γ₀₁ = 5.72, SE = 1.22), and impression construction was associated with MVPA at the between- and within-person levels (γ₀₁ = 3.45, SE = 1.49; γ₁₀ = 3.67, SE = 1.66). Conclusions: This study provides insight into the patterns of self-presentation processes and MVPA during early cancer survivorship, as well as the associations between these constructs at the within- and between-person levels. Based on these findings, more research is needed to determine whether self-presentation processes should be conceptualized as state or trait characteristics or as having both components, and extend the self-presentation framework to incorporate additional explanatory variables as this might provide a more complete explanation of MVPA. (PsycINFO Database Record (c) 2019 APA, all rights reserved)
KW  - *Breast Neoplasms
KW  - *Health Behavior
KW  - *Impression Management
KW  - *Survivors
KW  - *Oncology
KW  - Longitudinal Studies
KW  - Physical Activity
KW  - Self-Presentation
M3  - doi:10.1037/a0030414
DO  - 10.1037/a0030414
ER  -
TY  - JOUR
PMID  - 23088179
ID  - 2012-28215-001
T1  - Plasticity genes do not modify associations between physical activity and depressive symptoms.
JF  - Health Psychology
A1  - Stavrakakis, N.
A1  - Oldehinkel, A. J.
A1  - Nederhof, E.
A1  - Oude Voshaar, R. C.
A1  - Verhulst, F. C.
A1  - Ormel, J.
A1  - de Jonge, P.
VL  - 32
IS  - 7
SP  - 785
EP  - 792
Y1  - 2013
CY  - US
AD  - Stavrakakis, N.: Interdisciplinary Centre for Psychopathology and Emotion Regulation (ICPE), University Medical Centre Groningen (UMCG), CC72, P.O. Box 30.001, Groningen, Netherlands, 9700 RB, n.stavrakakis@umcg.nl
PB  - American Psychological Association
SN  - 1930-7810(Electronic),0278-6133(Print)
N2  - Objective: Physical activity is inversely associated with depression in adolescents, but the overall associations are fairly weak, suggesting individual differences in the strength of the associations. The aim of this study was to investigate whether plasticity genes modify the reciprocal prospective associations between physical activity and depressive symptoms found previously. Methods: In a prospective population-based study (N = 1,196), physical activity and depressive symptoms were assessed three times, around the ages of 11, 13.5, and 16. Structural Equation Modeling was used to examine reciprocal effects of physical activity and depressive symptoms over time. The plasticity genes examined were 5-HTTLPR, DRD2, DRD4, MAOA, TPH1, 5-HTR2A, COMT, and BDNF. A cumulative gene plasticity index consisting of three groups (low, intermediate, and high) according to the number of plasticity alleles carried by the adolescents was created. Using a multigroup approach, we examined whether the associations between physical activity and depressive symptoms differed between the three cumulative plasticity groups, as well as between the individual polymorphisms. Results: We found significant cross-sectional and cross-lagged paths from physical activity to depressive symptoms and vice versa. Neither the cumulative plasticity index nor the individual polymorphisms modified the strengths of these associations. Conclusion: Associations between adolescents’ physical activity and depressive symptoms are not modified by plasticity genes. (PsycINFO Database Record (c) 2016 APA, all rights reserved)
KW  - *Adolescent Development
KW  - *Genes
KW  - *Major Depression
KW  - *Physical Activity
KW  - Neural Plasticity
KW  - Polymorphism
KW  - Symptoms
M3  - doi:10.1037/a0030111
DO  - 10.1037/a0030111
ER  -
TY  - JOUR
PMID  - 22429126
ID  - 2012-07333-001
T1  - Examining physical activity trajectories for people with spinal cord injury.
JF  - Health Psychology
A1  - Sweet, Shane N.
A1  - Martin Ginis, Kathleen A.
A1  - Latimer-Cheung, Amy E.
VL  - 31
IS  - 6
SP  - 728
EP  - 732
Y1  - 2012
CY  - US
AD  - Sweet, Shane N.: School of Kinesiology and Health Studies, Queen’s University, Kingston, ON, Canada, K7L 3N6, shane.sweet@queensu.ca
PB  - American Psychological Association
SN  - 1930-7810(Electronic),0278-6133(Print)
N2  - Objective: It is crucial to understand long-term leisure time physical activity (LTPA) patterns of persons with spinal cord injury (SCI) as the challenges of living with this disability heavily influence LTPA levels. The purpose of this study was to explore emerging LTPA patterns in a sample of persons with SCI over an 18-month period. In addition, the study aimed to investigate the influence of pressure ulcers, demographic variables, and theory of planned behavior (TPB) constructs on the emerging LTPA trajectories. Method: Participants (N = 541) were enrolled in the SHAPE-SCI study and responded to questionnaires assessing LTPA, TPB constructs and demographic variables. Latent Class Growth Modeling was used to detect emerging LTPA patterns and to test the influence of important demographic and theoretical variables. Results: Four LTPA patterns emerged: inactive, increaser, decreaser, and stable active, representing 22%, 14%, 32%, and 32% of the sample, respectively. The presence of pressure ulcers resulted in a decline in LTPA among participants with a stable active trajectory. Finally, LTPA intentions were higher in all patterns compared to the inactive group. Injury severity, age, and years postinjury also distinguished the trajectories. Conclusion: Interventions should focus on increasing individuals' intentions and should be directed toward people who are older, have more severe injuries and have been injured for longer. (PsycINFO Database Record (c) 2016 APA, all rights reserved)
KW  - *Exercise
KW  - *Leisure Time
KW  - *Physical Activity
KW  - *Spinal Cord Injuries
KW  - Demographic Characteristics
KW  - Reasoned Action
M3  - doi:10.1037/a0027795
DO  - 10.1037/a0027795
ER  -
TY  - JOUR
PMID  - 23025303
ID  - 2012-26679-001
T1  - Examining causal components and a mediating process underlying self-generated health arguments for exercise and smoking cessation.
JF  - Health Psychology
A1  - Baldwin, Austin S.
A1  - Rothman, Alexander J.
A1  - Vander Weg, Mark W.
A1  - Christensen, Alan J.
VL  - 32
IS  - 12
SP  - 1209
EP  - 1217
Y1  - 2013
CY  - US
AD  - Baldwin, Austin S.: Department of Psychology, Southern Methodist University, P.O. Box 750442, Dallas, TX, US, 75275, baldwin@smu.edu
PB  - American Psychological Association
SN  - 1930-7810(Electronic),0278-6133(Print)
N2  - Objective: Self-persuasion—generating one’s own arguments for engaging in a specific behavior—can be an effective strategy to promote health behavior change, yet the causal processes that explain why it is effective are not well-specified. We sought to elucidate specific causal components and a mediating process of self-persuasion in two health behavior domains: physical activity and smoking. Methods: In two experiments, participants were randomized to write or read arguments about regular exercise (Study 1: N = 76; college students) or smoking cessation (Study 2: N = 107; daily smokers). In Study 2, we also manipulated the argument content (matched vs. mismatched participants’ own concerns about smoking) to isolate its effect from the effect of argument source (self vs. other). Study outcomes included participants’ reports of argument ratings, attitudes, behavioral intentions (Studies 1 & 2), and cessation attempts at 1 month (Study 2). Results: In Study 1, self-generated arguments about exercise were evaluated more positively than other arguments (p = .01, d = .63), and this biased processing mediated the self-generated argument effect on attitudes toward exercise (β = .08, 95% CI = .01, .18). In Study 2, the findings suggested that biased processing occurs because self-generated argument content matches people’s own health concerns and not because of the argument source (self vs. other). In addition, self-generated arguments indirectly led to greater behavior change intentions (Studies 1 & 2) and a greater likelihood of a smoking cessation attempt (Study 2). Conclusions: The findings elucidate a causal component and a mediating process that explain why self-persuasion and related behavior change interventions, such as motivational interviewing, are effective. Findings also suggest that self-generated arguments may be an efficient way to deliver message interventions aimed at changing health behaviors. (PsycInfo Database Record (c) 2020 APA, all rights reserved)
KW  - *Behavior Change
KW  - *Health Behavior
KW  - *Health Promotion
KW  - *Persuasive Communication
KW  - *Self-Talk
KW  - Exercise
KW  - Messages
KW  - Smoking Cessation
KW  - Persuasion
M3  - doi:10.1037/a0029937
DO  - 10.1037/a0029937
ER  -
TY  - JOUR
PMID  - 22390738
ID  - 2012-05976-001
T1  - Self-regulatory processes mediate the intention-behavior relation for adherence and exercise behaviors.
JF  - Health Psychology
A1  - de Bruin, Marijn
A1  - Sheeran, Paschal
A1  - Kok, Gerjo
A1  - Hiemstra, Anneke
A1  - Prins, Jan M.
A1  - Hospers, Harm J.
A1  - van Breukelen, Gerard J. P.
VL  - 31
IS  - 6
SP  - 695
EP  - 703
Y1  - 2012
CY  - US
AD  - de Bruin, Marijn: Communication Science, Wageningen University, Hollandseweg 1, P.O. Box 8130, Wageningen, Netherlands, 6700EW
PB  - American Psychological Association
SN  - 1930-7810(Electronic),0278-6133(Print)
N2  - Objectives: Understanding the gap between people's intentions and actual health behavior is an important issue in health psychology. Our aim in this study was to investigate whether self-regulatory processes (monitoring goal progress and responding to discrepancies) mediate the intention-behavior relation in relation to HIV medication adherence (Study 1) and intensive exercise behavior (Study 2). Method: In Study 1, questionnaire and electronically monitored adherence data were collected at baseline and 3 months later from patients in the control arm of an HIV-adherence intervention study. In Study 2, questionnaire data was collected at 3 time points 6-weeks apart in a cohort study of physical activity. Results: Complete data at all time points were obtained from 51 HIV-infected patients and 499 intensive exercise participants. Intentions were good predictors of behavior and explained 25 to 30% of the variance. Self-regulatory processes explained an additional 11% (Study 1) and 6% (Study 2) of variance in behavior on top of intentions. Regression and bootstrap analyses revealed at least partial, and possibly full, mediation of the intention-behavior relation by self-regulatory processes. Conclusions: The present studies indicate that self-regulatory processes may explain how intentions drive behavior. Future tests, using different health behaviors and experimental designs, could firmly establish whether self-regulatory processes complement current health behavior theories and should become routine targets for intervention. (PsycINFO Database Record (c) 2016 APA, all rights reserved)
KW  - *Exercise
KW  - *Health Behavior
KW  - *Intention
KW  - *Self-Regulation
KW  - *Treatment Compliance
KW  - HIV
KW  - Self-Monitoring
M3  - doi:10.1037/a0027425
DO  - 10.1037/a0027425
ER  -
TY  - JOUR
PMID  - 24661155
ID  - 2014-09291-003
T1  - Rumination as a transdiagnostic factor underlying transitions between internalizing symptoms and aggressive behavior in early adolescents.
JF  - Journal of Abnormal Psychology
A1  - McLaughlin, Katie A.
A1  - Aldao, Amelia
A1  - Wisco, Blair E.
A1  - Hilt, Lori M.
VL  - 123
IS  - 1
SP  - 13
EP  - 23
Y1  - 2014
CY  - US
AD  - McLaughlin, Katie A.: Department of Psychology, University of Washington, Box 351525, Seattle, WA, US, 98195-1525, mclaughk@uw.edu
PB  - American Psychological Association
SN  - 1939-1846(Electronic),0021-843X(Print)
N2  - The high degree of comorbidity among mental disorders has generated interest in identifying transdiagnostic processes associated with multiple types of psychopathology. Susan Nolen-Hoeksema conceptualized rumination as one such transdiagnostic process associated with depression, anxiety, substance abuse, binge eating, and self-injurious behavior. The degree to which rumination accounts for the co-occurrence of internalizing and externalizing psychopathology, however, has never been tested. We used a sample of early adolescents (N = 1,065) assessed at 3 time points spanning 7 months to examine (a) the reciprocal prospective associations between rumination and aggressive behavior in adolescents, (b) whether rumination explained the longitudinal associations of aggressive behavior with depression and anxiety symptoms, and (c) gender differences in these associations. Rumination predicted increases over time in aggressive behavior, and aggression was associated with increases in rumination over time only for boys. Rumination fully mediated the longitudinal association of aggression with subsequent anxiety symptoms and of both depression and anxiety symptoms with subsequent aggression in boys but not girls. Rumination did not explain the association between aggression and subsequent depressive symptoms for either boys or girls. These findings provide novel evidence for the role of rumination as a transdiagnostic factor underlying transitions between internalizing and externalizing symptoms among males during early adolescence. Interventions aimed at reducing rumination may have beneficial influences on multiple forms of psychopathology and on the development of comorbidity. (PsycInfo Database Record (c) 2022 APA, all rights reserved)
KW  - *Aggressive Behavior
KW  - *Anxiety
KW  - *Major Depression
KW  - *Psychodiagnosis
KW  - *Internalizing Symptoms
KW  - Comorbidity
KW  - Psychopathology
KW  - Rumination (Cognitive Process)
M3  - doi:10.1037/a0035358
DO  - 10.1037/a0035358
ER  -
TY  - JOUR
PMID  - 24661160
ID  - 2014-09291-008
T1  - Brooding rumination and heart rate variability in women at high and low risk for depression: Group differences and moderation by COMT genotype.
JF  - Journal of Abnormal Psychology
A1  - Woody, Mary L.
A1  - McGeary, John E.
A1  - Gibb, Brandon E.
VL  - 123
IS  - 1
SP  - 61
EP  - 67
Y1  - 2014
CY  - US
AD  - Woody, Mary L.: Department of Psychology, Binghamton University, Binghamton, NY, US, 13902-6000, mwoody1@binghamton.edu
PB  - American Psychological Association
SN  - 1939-1846(Electronic),0021-843X(Print)
N2  - There is growing evidence that rumination, perhaps specifically brooding rumination, is a core feature of depression and that it contributes to the development and maintenance of the disorder. A separate line of research has highlighted the role played by heart rate variability (HRV). Both brooding rumination and HRV appear to be driven by disruption in the same neural circuit, heightened amygdala reactivity combined with decreased prefrontal control, and both are highlighted in different units of analysis as reflecting the Research Domain Criteria (RDoC) construct of Loss. However, little is known about the relation among these variables. In the current study, we predicted that higher levels of brooding rumination would be associated with lower levels of HRV and that women at high risk for future depression (i.e., those with a history of past major depressive disorder [MDD]) would exhibit higher levels of brooding and lower levels of HRV. We also examined genetic influences on the variables in this model. We predicted that COMT Val158Met genotype, which has been linked to heightened amygdala reactivity and deficits in prefrontal functioning, would be associated with brooding rumination and HRV, particularly among women with a history of past MDD. The results largely supported our hypotheses, providing additional support for relations among the different units of analysis for the Loss construct. (PsycInfo Database Record (c) 2022 APA, all rights reserved)
KW  - *Genotypes
KW  - *Heart Rate
KW  - *Major Depression
KW  - *Rumination (Cognitive Process)
KW  - *Heart Rate Variability
KW  - At Risk Populations
KW  - Human Females
M3  - doi:10.1037/a0035450
DO  - 10.1037/a0035450
ER  -
TY  - JOUR
PMID  - 23088171
ID  - 2012-28217-001
T1  - A daily analysis of physical activity and satisfaction with life in emerging adults.
JF  - Health Psychology
A1  - Maher, Jaclyn P.
A1  - Doerksen, Shawna E.
A1  - Elavsky, Steriani
A1  - Hyde, Amanda L.
A1  - Pincus, Aaron L.
A1  - Ram, Nilam
A1  - Conroy, David E.
VL  - 32
IS  - 6
SP  - 647
EP  - 656
Y1  - 2013
CY  - US
AD  - Maher, Jaclyn P.: Pennsylvania State University, 17 Recreation Building, University Park, PA, US, 16802, jpm5092@psu.edu
PB  - American Psychological Association
SN  - 1930-7810(Electronic),0278-6133(Print)
N2  - Objective: Subjective well-being has well-established positive health consequences. During emerging adulthood, from ages 18 to 25 years, people’s global evaluations of their well-being (i.e., satisfaction with life [SWL]) appear to worsen more than any other time in the adult life span, indicating that this population would benefit from strategies to enhance SWL. In these studies, we investigated top-down (i.e., time-invariant, trait-like) and bottom-up (i.e., time-varying, state-like) influences of physical activity (PA) on daily SWL. Methods: Two daily diary studies lasting 8 days (N = 190) and 14 days (N = 63) were conducted with samples of emerging adults enrolled in college to evaluate relations between daily PA and SWL while controlling for established and plausible top-down and bottom-up influences on SWL. Results: In both studies, multilevel models indicated that people reported greater SWL on days when they were more active (a within-person, bottom-up effect). Top-down effects of PA were not significant in either study. These findings were robust when we controlled for competing top-down influences (e.g., sex, personality traits, self-esteem, body mass index, mental health symptoms, fatigue) and bottom-up influences (e.g., daily self-esteem, daily mental health symptoms, daily fatigue). Conclusions: We concluded that SWL was impacted by people’s daily PA rather than their trait level of PA over time. These findings extend evidence that PA is a health behavior with important consequences for daily well-being and should be considered when developing national policies to enhance SWL. (PsycINFO Database Record (c) 2019 APA, all rights reserved)
KW  - *Exercise
KW  - *Life Satisfaction
KW  - *Well Being
KW  - Adult Development
KW  - Individual Differences
KW  - Journal Writing
M3  - doi:10.1037/a0030129
DO  - 10.1037/a0030129
ER  -
TY  - JOUR
PMID  - 23244640
ID  - 2012-33777-001
T1  - Self-monitoring effects of ecological momentary assessment on smokers’ perceived risk and worry.
JF  - Psychological Assessment
A1  - Magnan, Renee E.
A1  - Köblitz, Amber R.
A1  - McCaul, Kevin D.
A1  - Dillard, Amanda J.
VL  - 25
IS  - 2
SP  - 416
EP  - 423
Y1  - 2013
CY  - US
AD  - Magnan, Renee E.: Department of Psychology, Washington State University Vancouver, 14204 NE Salmon Creek Avenue, Vancouver, WA, US, 98686, renee.magnan@vancouver.wsu.edu
PB  - American Psychological Association
SN  - 1939-134X(Electronic),1040-3590(Print)
N2  - Using ecological momentary assessment (EMA), we sought to determine whether differences in reporting would exist for smokers who self-monitored their smoking-related negative thoughts five times daily in comparison to a non-EMA control group. One hundred seventeen smokers were randomly assigned to two conditions. Eighty-eight smokers carried personal digital assistants (PDAs) for 2 weeks and monitored negative thoughts each day, and 29 smokers did not self-monitor their negative thoughts. All smokers completed pretest and posttest assessments reporting their perceived risk and worry associated with smoking consequences. The data revealed evidence of self-monitoring effects, as smokers in the EMA condition reported less worry after 2 weeks of self-monitoring compared to smokers in the control condition. The two conditions did not differ in their reports of perceived risk of smoking consequences. These data suggest that EMA procedures asking respondents to self-monitor their thoughts about smoking may influence feelings about their smoking behavior. (PsycINFO Database Record (c) 2019 APA, all rights reserved)
KW  - *Anxiety
KW  - *Risk Perception
KW  - *Self-Monitoring
KW  - *Tobacco Smoking
KW  - *Ecological Momentary Assessment
KW  - Digital Computers
KW  - Ecological Psychology
KW  - Intrusive Thoughts
M3  - doi:10.1037/a0031232
DO  - 10.1037/a0031232
ER  -
TY  - JOUR
PMID  - 22823069
ID  - 2012-19415-001
T1  - Randomized controlled trial testing an internet physical activity intervention for sedentary adults.
JF  - Health Psychology
A1  - Carr, Lucas J.
A1  - Dunsiger, Shira I.
A1  - Lewis, Beth
A1  - Ciccolo, Joseph T.
A1  - Hartman, Sheri
A1  - Bock, Beth
A1  - Dominick, Gregory
A1  - Marcus, Bess H.
VL  - 32
IS  - 3
SP  - 328
EP  - 336
Y1  - 2013
CY  - US
AD  - Carr, Lucas J.: Department of Kinesiology, East Carolina University, Minges 172, Greenville, NC, US, 27858, carrl@ecu.edu
PB  - American Psychological Association
SN  - 1930-7810(Electronic),0278-6133(Print)
N2  - Objective: Internet-based physical activity (PA) interventions have shown promise, although findings remain equivocal. We used formative research to enhance a previously demonstrated program (Step into Motion) with the goal of developing an Internet program poised for dissemination. Methods: We conducted focus groups to identify Internet features targeted to theoretical constructs (social cognitive theory) predictive of PA behavior and rated as “useful for increasing PA.” We identified 5 theory-targeted Internet features as useful for increasing PA: (1) a PA tracking/logging calendar targeting self-monitoring and goal setting; (2) geographic mapping tools targeting perceived environment; (3) a discussion forum targeting social support; (4) exercise videos targeting observational learning; and (5) regular updates of peer PA progress targeting situation. We then tested the efficacy of the enhanced program (enhanced Internet, EI; N = 25) in relation to publicly available PA Websites (standard Internet, SI; N = 28) among 53 participants in a randomized controlled trial. Results: The EI arm increased PA in relation to the SI arm at 3 months (18.4 to 186.0 min/wk vs. 20.9 to 57.3 min/wk; p = .03) but between-groups differences were not observed at 6 months (176.8 vs. 133.5 min/wk; p = .44). EI participants maintained PA from 3 to 6 months (186.0 to 176.8 min/wk), and the SI group increased PA (57.3 to 133.5 min/wk). Conclusion: The EI program was efficacious at improving PA levels in relation to publicly available Websites initially, but differences in PA levels were not maintained at 6 months. Future research should identify Internet features that promote long-term maintenance. (PsycINFO Database Record (c) 2016 APA, all rights reserved)
KW  - *Health Promotion
KW  - *Internet
KW  - *Intervention
KW  - *Physical Activity
KW  - Exercise
M3  - doi:10.1037/a0028962
DO  - 10.1037/a0028962
ER  -
TY  - JOUR
PMID  - 22149130
ID  - 2011-28894-001
T1  - Mediators of physical activity behavior change: Findings from a 12-month randomized controlled trial.
JF  - Health Psychology
A1  - Papandonatos, George D.
A1  - Williams, David M.
A1  - Jennings, Ernestine G.
A1  - Napolitano, Melissa A.
A1  - Bock, Beth C.
A1  - Dunsiger, Shira
A1  - Marcus, Bess H.
VL  - 31
IS  - 4
SP  - 512
EP  - 520
Y1  - 2012
CY  - US
AD  - Papandonatos, George D.: Department of Biostatistics, Brown University, Box G-S121-7, Providence, RI, US, 02912, gdp@stat.brown.edu
PB  - American Psychological Association
SN  - 1930-7810(Electronic),0278-6133(Print)
N2  - Objective: To examine putative mediators of a 12-month motivationally tailored physical activity (PA) promotion intervention. Design: We randomly assigned 239 healthy, underactive adults (moderate–vigorous physical activity ps <.014). Cognitive processes, self-efficacy, decisional balance, and social support for PA participation satisfied Action Theory tests at both 6 and 12 months, but failed Conceptual Theory tests. Delayed intervention effects were observed on other aspects of exercise-induced feelings, PA enjoyment, and outcome expectancies, but these variables failed mediation testing at 12 months. Conclusion: Findings are consistent with previous research illustrating the importance of behavioral processes of change, but also indicate that affective response to PA may warrant more attention as a potential target of behavior change programs. (PsycINFO Database Record (c) 2016 APA, all rights reserved)
KW  - *Behavior Change
KW  - *Health Behavior
KW  - *Health Promotion
KW  - *Physical Activity
KW  - Intervention
KW  - Multivariate Analysis
M3  - doi:10.1037/a0026667
DO  - 10.1037/a0026667
ER  -
TY  - JOUR
ID  - 2012-33135-005
T1  - A meta-analysis of the influence of gender on self-determination theory's motivational regulations for physical activity.
JF  - Canadian Psychology / Psychologie canadienne
A1  - Guérin, Eva
A1  - Bales, Elena
A1  - Sweet, Shane
A1  - Fortier, Michelle
VL  - 53
IS  - 4
SP  - 291
EP  - 300
Y1  - 2012
CY  - US
AD  - Guérin, Eva: School of Human Kinetics, University of Ottawa, 125 University Pr, Ottowa, ON, Canada, K1N 6N5, eguer016@uottawa.ca
PB  - Educational Publishing Foundation
SN  - 1878-7304(Electronic),0708-5591(Print)
N2  - Self-determination theory (SDT) is a motivation metatheory that has received significant empirical support across several contexts of human behaviour. The motivational regulations as espoused by SDT refer to differing degrees of self-determination that individuals can demonstrate toward their behaviour. In particular, the regulations have received strong empirical support as predictors of exercise. However, literature in this domain has revealed inconsistent findings with respect to gender on levels of motivational regulations. The purpose of this meta-analysis was to examine differences between men and women on SDT's motivational regulations for exercise using studies that employed the Behavioural Regulations in Exercise Questionnaire (E. Mullan, D. Markland, & D. K. Ingledew, 1997, A graded conceptualisation of self-determination in the regulation of exercise behaviour: Development of a measure using confirmatory factor analytic procedures. Personality and Individual Differences, Vol. 23, pp. 745–752.). A total of 27 studies contributed total effect sizes (Hedge's g) of gender differences, which were computed independently for each of the regulations, as well as for a composite self-determination score. Overall, results from random-effects models revealed near-zero effect sizes, thus representing negligible differences between men and women on each of the regulations. The findings with respect to SDT's fundamental principles of universality across genders are carefully interpreted in light of existing research of gender invariance and with suggestions for future work. (PsycInfo Database Record (c) 2022 APA, all rights reserved)
KW  - *Exercise
KW  - *Human Sex Differences
KW  - *Meta Analysis
KW  - *Motivation
KW  - Self-Determination
M3  - doi:10.1037/a0030215
DO  - 10.1037/a0030215
ER  -
TY  - JOUR
ID  - 2012-33135-008
T1  - Testing and integrating self-determination theory and self-efficacy theory in a physical activity context.
JF  - Canadian Psychology / Psychologie canadienne
A1  - Sweet, Shane N.
A1  - Fortier, Michelle S.
A1  - Strachan, Shaelyn M.
A1  - Blanchard, Chris M.
VL  - 53
IS  - 4
SP  - 319
EP  - 327
Y1  - 2012
CY  - US
AD  - Sweet, Shane N.: School of Kinesiology and Health Studies, Queen’s University, 28 Division Street, Kingston, ON, Canada, K7L 3N6, shane.sweet@queensu.ca
PB  - Educational Publishing Foundation
SN  - 1878-7304(Electronic),0708-5591(Print)
N2  - Stemming from the need for theoretical integration, this study aimed at individually testing and integrating self-determination theory (SDT) and self-efficacy theory (SET) to predict physical activity. University students (n = 225) completed questionnaires measuring constructs from SDT and SET as well as the Godin Leisure Time Exercise Questionnaire. Using path analysis, individual SDT and SET models and 2 hypothesised integrated models were tested. The preferred integrated model was selected on the basis of model fit indices. The selected integrated model was then compared with the individual theoretical models by examining the number of theoretical links that remained constant and the explained variance in the variables. Results revealed that the individual and integrated models were supported. The second integration model, which had self-determined motivation and confidence in equal agenic roles, had better model fit, χ²(7) = 28.87, p < .001, comparative fit index = .95, root-mean-square error of approximation = .12, standardized root mean residual = .05, Akaike Information Criterion = 84.87, and was preferred over the individual theoretical models. Overall, integrating 2 motivational theories in physical activity research is feasible, and more studies are needed to enhance our understanding of physical activity participation. (PsycInfo Database Record (c) 2022 APA, all rights reserved)
KW  - *Exercise
KW  - *Physical Activity
KW  - *Self-Confidence
KW  - *Self-Determination
KW  - *Self-Efficacy
KW  - Motivation
KW  - Theories
M3  - doi:10.1037/a0030280
DO  - 10.1037/a0030280
ER  -
TY  - JOUR
ID  - 2012-25672-001
T1  - The effect of physical education goal orientations and enjoyment in adolescent physical activity: A parallel process latent growth analysis.
JF  - Sport, Exercise, and Performance Psychology
A1  - Yli-Piipari, Sami
A1  - Barkoukis, Vassilis
A1  - Jaakkola, Timo
A1  - Liukkonen, Jarmo
VL  - 2
IS  - 1
SP  - 15
EP  - 31
Y1  - 2013
CY  - US
AD  - Yli-Piipari, Sami: University of Memphis, Department of Health and Sport Sciences, 106 Elma Roane Fieldhouse, Memphis, TN, US, 38152, srylppri@memphis.edu
PB  - Educational Publishing Foundation
SN  - 2157-3913(Electronic),2157-3905(Print)
N2  - The study examined, first, the longitudinal development and, second, the longitudinal relationships between students' physical education (PE) goal orientations, enjoyment, and physical activity (PA) participation across Grades 7 to 9. The study comprised 812 Finnish adolescents (age range: 12–13) who responded to questionnaires three times during their middle school years. Latent growth models showed that adolescents' task and ego orientations were stable, whereas their PE enjoyment and PA declined. A parallel process latent growth analysis showed a positive relationship between the growth trajectories of task orientation and enjoyment and of PE enjoyment and PA. Mediation processes using parallel process latent growth modeling showed that PE enjoyment is an important factor in understanding the relationship between task orientation in PE and PA. The findings of this study suggest that task orientation and enjoyment in PE are salient factors inhibiting the observed decline in PA. (PsycInfo Database Record (c) 2021 APA, all rights reserved)
KW  - *Achievement Motivation
KW  - *Goal Orientation
KW  - *Physical Education
KW  - *Pleasure
KW  - Middle School Students
KW  - Physical Activity
M3  - doi:10.1037/a0029806
DO  - 10.1037/a0029806
ER  -
TY  - JOUR
PMID  - 22946463
ID  - 2012-23738-001
T1  - Physical activity and reduced risk of depression: Results of a longitudinal study of Mexican adults.
JF  - Health Psychology
A1  - Gallegos-Carrillo, Katia
A1  - Flores, Yvonne N.
A1  - Denova-Gutiérrez, Edgar
A1  - Méndez-Hernández, Pablo
A1  - Dosamantes-Carrasco, Libia D.
A1  - Henao-Morán, Santiago
A1  - Borges, Guilherme
A1  - Halley-Castillo, Elizabeth
A1  - Macias, Nayeli
A1  - Salmerón, Jorge
VL  - 32
IS  - 6
SP  - 609
EP  - 615
Y1  - 2013
CY  - US
AD  - Salmerón, Jorge: Boulevard Benito Juárez 31, Centro. C.P, Cuernavaca, Mexico, 62000, jsalme@prodigy.net.mx
PB  - American Psychological Association
SN  - 1930-7810(Electronic),0278-6133(Print)
N2  - Objective: To evaluate the effect of physical activity (PA) on the risk of depression among Mexican adults over a 6-year follow-up period. Method: We evaluated longitudinal data from the Health Worker Cohort Study, which follows employees of the Mexican Institute for Social Security in Morelos State, Mexico, over time. Depressive symptoms and PA were assessed at baseline and at a follow-up measurement 6 years later. The study population was free of depressive symptomatology at baseline, as assessed by the Center for Epidemiological Studies−Depression Scale (CES-D). After 6 years, the CES-D was completed once again by the participants to estimate their risk of depression based on the different PA patterns they reported during the follow-up period. PA was estimated using a questionnaire that has been applied in similar longitudinal studies and has been validated in Spanish, with metabolic equivalents (METs) as the unit of measurement. We identified three PA patterns: highly active, moderately active, and inactive. The relative risk of depression (CES-D score ≥ 16 points) was estimated using multivariate logistical regression analysis according to the PA patterns at a follow-up measurement 6 years later. Results: The incidence of depression after 6 years was higher among inactive participants (16.5%) than among those with an active PA pattern (10.6%). We found that more active PA patterns have an important protective effect against depression. The odds ratio (OR) for the more active PA patterns was 0.46, 95% confidence interval (CI) [0.25, 0.87], and for individuals with a moderately active PA pattern, the OR was 0.57, 95% CI [0.34, 0.93]. These ORs were obtained after adjusting for confounding variables and baseline PA levels. Conclusion: Our results indicate that PA may reduce risk of depression in Mexican adults. These findings have potential applications for depression prevention programs in target populations with similar social and cultural contexts. (PsycInfo Database Record (c) 2020 APA, all rights reserved)
KW  - *Major Depression
KW  - *Physical Activity
KW  - Risk Factors
M3  - doi:10.1037/a0029276
DO  - 10.1037/a0029276
ER  -
TY  - JOUR
PMID  - 22369336
ID  - 2012-05092-001
T1  - Co-rumination mediates contagion of internalizing symptoms within youths' friendships.
JF  - Developmental Psychology
A1  - Schwartz-Mette, Rebecca A.
A1  - Rose, Amanda J.
VL  - 48
IS  - 5
SP  - 1355
EP  - 1365
Y1  - 2012
CY  - US
AD  - Schwartz-Mette, Rebecca A.: Department of Psychological Sciences, University of Missouri, 210 McAlester Hall, Columbia, MO, US, 65211, rasx9c@mail.missouri.edu
PB  - American Psychological Association
SN  - 1939-0599(Electronic),0012-1649(Print)
N2  - Peer contagion of internalizing symptoms was examined within youths' friendships over 6 months. Children (Grades 3 and 5) and adolescents (Grades 7 and 9) paired in 274 reciprocal same-sex friendship dyads completed measures of depressive and anxiety symptoms, co-rumination, and self-disclosure. Depression contagion was present for all youth, and anxiety contagion was found in the sample of girls and older boys. Although normative self-disclosure did not mediate the contagion effects, co-rumination mediated the depression contagion effect for adolescents and the anxiety contagion effect in the sample of girls and older boys. Implications for interventions with youth at risk for developing internalizing symptoms are discussed. (PsycINFO Database Record (c) 2019 APA, all rights reserved)
KW  - *Anxiety
KW  - *Friendship
KW  - *Internalization
KW  - *Rumination (Cognitive Process)
KW  - *Internalizing Symptoms
KW  - Adolescent Development
KW  - Childhood Development
KW  - Contagion
M3  - doi:10.1037/a0027484
DO  - 10.1037/a0027484
ER  -
TY  - JOUR
PMID  - 24611925
ID  - 2014-07866-003
T1  - Affective mediators of a physical activity intervention for depression in multiple sclerosis.
JF  - Rehabilitation Psychology
A1  - Kratz, Anna L.
A1  - Ehde, Dawn M.
A1  - Bombardier, Charles H.
VL  - 59
IS  - 1
SP  - 57
EP  - 67
Y1  - 2014
CY  - US
AD  - Kratz, Anna L.: Department of Physical Medicine & Rehabilitation, University of Michigan, North Campus Research Complex, 2800 Plymouth Road, Building NCRC B14, Room D03, Ann Arbor, MI, US, 48109-2800, alkratz@umich.edu
PB  - American Psychological Association
SN  - 1939-1544(Electronic),0090-5550(Print)
N2  - Objective: Previous analyses showed that a telephone-based intervention to increase physical activity in individuals with multiple sclerosis (MS) and depression resulted in significantly improved depressive symptoms compared to a wait-list control group. The aim of this study was to test positive affect and negative affect as mediators of the effect of the physical activity counseling on depressive symptoms. Method: Ninety-two adults with MS, who met diagnostic criteria for either major depression or dysthymia and who reported low levels of physical activity, were randomized 1:1 to a 12-week telephone-based motivational interviewing (MI) intervention to improve physical activity (n = 44) or to a 12-week wait-list control group (n = 48). Self-reported positive and negative affect, physical activity, and depressive symptoms were gathered at baseline and postintervention. Path-analysis was used to test whether positive affect and negative affect mediated the positive effects of the intervention on depressive symptoms. Results: Both positive and negative affect were significant mediators of the effects of the intervention on depressive symptoms; however, only positive affect mediated the association between changes in physical activity and improved depressive symptoms. Conclusions: Findings support physical activity and positive affect as key mediators of the MI treatment effect on improved mood. Decreases in negative affect were also evident in the treatment group, but were not related to improved physical activity. Findings may suggest the use of exercise-based interventions in conjunction with treatments that specifically target negative affective mechanisms for depression. (PsycINFO Database Record (c) 2016 APA, all rights reserved)
KW  - *Major Depression
KW  - *Motivational Interviewing
KW  - *Multiple Sclerosis
KW  - *Telemedicine
KW  - Intervention
KW  - Physical Activity
KW  - Symptoms
M3  - doi:10.1037/a0035287
DO  - 10.1037/a0035287
ER  -
TY  - JOUR
PMID  - 23067338
ID  - 2012-27532-001
T1  - Examining the links between employed mothers' work characteristics, physical activity, and child health.
JF  - Journal of Applied Psychology
A1  - Johnson, Ryan C.
A1  - Allen, Tammy D.
VL  - 98
IS  - 1
SP  - 148
EP  - 157
Y1  - 2013
CY  - US
AD  - Johnson, Ryan C.: Department of Psychology, 4202 East Fowler Avenue, PCD 4118G, Tampa, FL, US, 33620, rcjohns2@mail.usf.edu
PB  - American Psychological Association
SN  - 1939-1854(Electronic),0021-9010(Print)
N2  - The present study tested a process model through which the strain-based (job control and role ambiguity) and time-based (work hours) job demands of employed mothers relate to child health via child modeling of mother's physical activity. Support was found for a model of these relationships using dyadic mother–child data (N = 359) from a large, multi-wave nationwide data set and job demands data from the Occupational Information Network (O*Net). Theoretical and practical implications, as well as future research directions, are also discussed. (PsycINFO Database Record (c) 2016 APA, all rights reserved)
KW  - *Employee Characteristics
KW  - *Family Work Relationship
KW  - *Job Characteristics
KW  - *Mothers
KW  - *Working Women
KW  - Occupational Stress
KW  - Physical Activity
M3  - doi:10.1037/a0030460
DO  - 10.1037/a0030460
ER  -
TY  - JOUR
ID  - 2013-17862-001
T1  - Psychometric properties of a new measure of parental self-efficacy for promoting healthy physical activity and dietary behaviors in children.
JF  - European Journal of Psychological Assessment
A1  - Bohman, Benjamin
A1  - Ghaderi, Ata
A1  - Rasmussen, Finn
VL  - 29
IS  - 4
SP  - 291
EP  - 298
Y1  - 2013
CY  - Germany
AD  - Rasmussen, Finn: Department of Public Health Sciences, Karolinska Institutet, Stockholm, Sweden, 171 76, finn.rasmussen@ki.se
PB  - Hogrefe Publishing
SN  - 2151-2426(Electronic),1015-5759(Print)
N2  - There is a lack of validated measures of parental self-efficacy (PSE) covering both physical activity and dietary behaviors in children which can be used to prevent childhood obesity. This study developed a new measure of PSE for promoting healthy physical activity and dietary behaviors in children and assessed its psychometric properties. Participants were mothers (n = 2,232) with 3-year-old first-born children living in Stockholm, Sweden. The mothers responded to questionnaires measuring PSE, locus of control, and self-esteem. Exploratory factor analysis yielded a three-factor structure, interpreted as PSE for promoting healthy dietary behaviors in children (Factor 1), PSE for limit-setting of unhealthy dietary or physical activity behaviors in children (Factor 2), and PSE for promoting healthy physical activity behaviors in children (Factor 3). The factor model was supported by confirmatory factor analysis. The internal consistency and test-retest reliability of the new PSE measure were high; discriminant validity was adequate. The Parental Self-Efficacy for Promoting Healthy Physical Activity and Dietary Behaviors in Children Scale (PSEPAD) shows promise as a valuable instrument in childhood obesity prevention. (PsycINFO Database Record (c) 2016 APA, all rights reserved)
KW  - *Health Promotion
KW  - *Parental Characteristics
KW  - *Psychometrics
KW  - *Self-Efficacy
KW  - *Parenting
KW  - Eating Behavior
KW  - Obesity
KW  - Physical Activity
KW  - Prevention
KW  - Rating Scales
M3  - doi:10.1027/1015-5759/a000159
DO  - 10.1027/1015-5759/a000159
ER  -
TY  - JOUR
ID  - 2012-10003-001
T1  - Comparing positive and negative beliefs about worry in predicting generalized anxiety disorder symptoms.
JF  - Canadian Journal of Behavioural Science / Revue canadienne des sciences du comportement
A1  - Penney, Alexander M.
A1  - Mazmanian, Dwight
A1  - Rudanycz, Caitlin
VL  - 45
IS  - 1
SP  - 34
EP  - 41
Y1  - 2013
CY  - US
AD  - Mazmanian, Dwight: Psychology Department, Lakehead University, 955 Oliver Road, Thunder Bay, ON, Canada, P7B 5E1, dwight.mazmanian@lakeheadu.ca
PB  - Educational Publishing Foundation
SN  - 1879-2669(Electronic),0008-400X(Print)
N2  - People with generalized anxiety disorder (GAD) hold both positive and negative beliefs about worry. Dugas and Koerner (2005) view positive beliefs as one of the maintaining factors in GAD. Wells (2005) argues that the positive beliefs regarding worry are not unique to GAD and that it is the negative beliefs about worry that maintain GAD. Ruscio and Borkovec (2004) found that the negative beliefs that worry is uncontrollable and dangerous differentiated individuals with GAD and individuals who were high worriers without GAD. The current study aimed to extend the findings of Ruscio and Borkovec (2004) through the use of a mediation model in a nonclinical sample (N = 230). Using subscales from the Why Worry−II (Holowka, Dugas, Francis, & Laugesen, 2000) and the Metacognitions Questionnaire−30 (Wells & Cartwright-Hatton, 2004), the results confirmed that both positive and negative beliefs about worry were correlated with GAD symptoms and trait worrying. However, using sequential regression, only the negative beliefs that worry is uncontrollable and dangerous and that thoughts should be controlled predicted GAD symptoms after controlling for trait worrying. These beliefs, particularly the beliefs that worry is uncontrollable and dangerous, were found to mediate the relationship between trait worrying and GAD symptoms. Implications for models of the development of GAD are discussed. (PsycInfo Database Record (c) 2022 APA, all rights reserved)
KW  - *Anxiety
KW  - *Attitudes
KW  - *Generalized Anxiety Disorder
KW  - *Metacognition
KW  - Prediction
KW  - Symptoms
M3  - doi:10.1037/a0027623
DO  - 10.1037/a0027623
ER  -
TY  - JOUR
PMID  - 22924703
ID  - 2012-23390-001
T1  - The effects of exercise on cocaine self-administration, food-maintained responding, and locomotor activity in female rats: Importance of the temporal relationship between physical activity and initial drug exposure.
JF  - Experimental and Clinical Psychopharmacology
A1  - Smith, Mark A.
A1  - Witte, Maryam A.
VL  - 20
IS  - 6
SP  - 437
EP  - 446
Y1  - 2012
CY  - US
AD  - Smith, Mark A.: Department of Psychology, Davidson College, Box 7037, Davidson, NC, US, 28035-7037, masmith@davidson.edu
PB  - American Psychological Association
SN  - 1936-2293(Electronic),1064-1297(Print)
N2  - Previous studies have reported that exercise decreases cocaine self-administration in rats with long-term access (8+ weeks) to activity wheels in the home cage. The purpose of this study was to (a) examine the importance of the temporal relationship between physical activity and initial drug exposure, (b) determine the effects of exercise on responding maintained by a nondrug reinforcer (i.e., food), and (c) investigate the effects of exercise on cocaine-induced increases in locomotor activity. To this end, female rats were obtained at weaning and divided into 4 groups: (a) EXE-SED rats were housed in exercise cages for 6 weeks and then transferred to sedentary cages after the first day of behavioral testing; (b) SED-EXE rats were housed in sedentary cages for 6 weeks and then transferred to exercise cages after the first day of behavioral testing; (c) SED-SED rats remained in sedentary cages for the duration of the study; and (d) EXE-EXE rats remained in exercise cages for the duration of the study. Relative to the sedentary group (SED-SED), exercise reduced cocaine self-administration in both groups with access to activity wheels after initial drug exposure (EXE-EXE, SED-EXE) but did not reduce cocaine self-administration in the group with access to activity wheels only before drug exposure (EXE-SED). Exercise also decreased the effects of cocaine on locomotor activity but did not reduce responding maintained by food. These data suggest that exercise may reduce cocaine use in drug-experienced individuals with no prior history of aerobic activity without decreasing other types of positively reinforced behaviors. (PsycInfo Database Record (c) 2020 APA, all rights reserved)
KW  - *Animal Locomotion
KW  - *Cocaine
KW  - *Drug Self Administration
KW  - *Exercise
KW  - *Reinforcement
KW  - Food
KW  - Physical Activity
KW  - Rats
M3  - doi:10.1037/a0029724
DO  - 10.1037/a0029724
ER  -
TY  - JOUR
PMID  - 23106111
ID  - 2012-28875-001
T1  - How dynamic are exercise group dynamics? Examining changes in cohesion within class-based exercise programs.
JF  - Health Psychology
A1  - Dunlop, William L.
A1  - Falk, Carl F.
A1  - Beauchamp, Mark R.
VL  - 32
IS  - 12
SP  - 1240
EP  - 1243
Y1  - 2013
CY  - US
AD  - Dunlop, William L.: Department of Psychology, University of British Columbia, Vancouver, BC, Canada, V6T 1Z1, wdunlop@psych.ubc.ca
PB  - American Psychological Association
SN  - 1930-7810(Electronic),0278-6133(Print)
N2  - Objective: Within exercise class settings, group cohesion has consistently been found to predict adherence behaviors, and has been identified as a salient target for intervention-based initiatives. Drawing upon theorizing from the field of group dynamics, exercise class cohesion is often conceptualized as a dynamic construct that requires several classes to form and once it is formed, continues to change over time. Despite the salience of this “dynamic” contention for informing physical activity interventions, this theorizing has yet to be empirically tested. Method: In this study a multilevel modeling framework was used to examine changes in exercise class cohesion over time. Exercisers (N = 395) completed measures of cohesion following the second, fifth, and eighth classes of their respective programs (N = 46). Results: Mean levels of social cohesion changed significantly over time whereas mean levels of task cohesion did not. These patterns were largely consistent across persons and groups. Conclusions: These findings suggest that within group-based exercise programs social and task cohesion possesses different levels of dynamism, and that this dynamism (or lack thereof) might have important implications for future research and interventions involving physical activity groups. (PsycINFO Database Record (c) 2016 APA, all rights reserved)
KW  - *Exercise
KW  - *Group Cohesion
KW  - *Group Dynamics
KW  - Social Processes
M3  - doi:10.1037/a0030412
DO  - 10.1037/a0030412
ER  -
TY  - JOUR
ID  - 2013-04624-001
T1  - “… been down so long …”: Perpetual vs. intermittent inferiority and the Köhler group motivation gain in exercise groups.
JF  - Group Dynamics: Theory, Research, and Practice
A1  - Kerr, Norbert L.
A1  - Forlenza, Samuel T.
A1  - Irwin, Brandon C.
A1  - Feltz, Deborah L.
VL  - 17
IS  - 2
SP  - 67
EP  - 80
Y1  - 2013
CY  - US
AD  - Kerr, Norbert L.: Michigan State University, East Lansing, MI, US, 48824, kerr@msu.edu
PB  - Educational Publishing Foundation
SN  - 1930-7802(Electronic),1089-2699(Print)
N2  - Prior research has documented the Köhler motivation gain effect—working with a more capable partner at a task that makes one’s performance indispensible for the group can boost task motivation. Recent research has shown that the Köhler effect can boost one’s persistence exercising in groups, but that always being the group’s “weak link” can eventually undermine these motivation gains. An experiment is reported that contrasts having a partner who is more capable on all/both exercise tasks with one who is more capable on the focal task, but inferior on the second task. The Köhler effect on the focal task was replicated and unmoderated by the uniformity of the partner’s exercise superiority. Implications for further research and application are discussed. (PsycInfo Database Record (c) 2020 APA, all rights reserved)
KW  - *Computer Games
KW  - *Exercise
KW  - *Group Dynamics
KW  - *Motivation
KW  - Intention
KW  - Persistence
KW  - Pleasure
KW  - Self-Efficacy
M3  - doi:10.1037/a0031588
DO  - 10.1037/a0031588
ER  -
TY  - JOUR
PMID  - 24364599
ID  - 2013-44247-003
T1  - Avoidance processes mediate the relationship between rumination and symptoms of complicated grief and depression following loss.
JF  - Journal of Abnormal Psychology
A1  - Eisma, Maarten C.
A1  - Stroebe, Margaret S.
A1  - Schut, Henk A. W.
A1  - Stroebe, Wolfgang
A1  - Boelen, Paul A.
A1  - van den Bout, Jan
VL  - 122
IS  - 4
SP  - 961
EP  - 970
Y1  - 2013
CY  - US
AD  - Eisma, Maarten C.: Department of Clinical and Health Psychology, Utrecht University, Heidelberglaan 1, 3584 CS, P.O. Box 80140, Utrecht, Netherlands, m.c.eisma@uu.nl
PB  - American Psychological Association
SN  - 1939-1846(Electronic),0021-843X(Print)
N2  - Ruminative coping has been associated with negative outcomes in bereavement. Rather than assuming it to be a problematic confrontation process, researchers have recently suggested rumination to be maladaptive through its links with avoidance processes. The main aim of this study was to examine, for the first time, whether the relationship between ruminative coping and symptoms of complicated grief and depression is mediated by avoidance processes (suppression, memory/experiential avoidance, behavioral avoidance, loss-reality avoidance). A sample of 282 adults (88% female, 12% male), bereaved on average 18 months previously, filled out three questionnaires at 6-month intervals. We assessed symptom levels, grief rumination, and trait rumination at baseline; avoidance processes after 6 months; and symptom levels after 12 months. When controlling for initial symptom levels, experiential avoidance mediated the link between grief rumination and complicated grief, and experiential avoidance and behavioral avoidance mediated the link between grief rumination and depression. Post hoc analyses showed suppression may also mediate the link between grief rumination and symptoms of complicated grief, but not depression. Loss-reality avoidance was no significant mediator of these relationships. This study provides initial evidence that rumination during bereavement increases and perpetuates symptoms of psychopathology, because it is linked with specific avoidance processes. Bereaved individuals with problematic grief and (chronic) rumination may benefit from therapy focused on countering avoidance tendencies. (PsycInfo Database Record (c) 2022 APA, all rights reserved)
KW  - *Avoidance
KW  - *Coping Behavior
KW  - *Grief
KW  - *Major Depression
KW  - *Rumination (Cognitive Process)
KW  - Suppression (Defense Mechanism)
KW  - Thought Suppression
M3  - doi:10.1037/a0034051
DO  - 10.1037/a0034051
ER  -
TY  - JOUR
PMID  - 24364613
ID  - 2013-44247-017
T1  - Physical activity level and medial temporal health in youth at ultra high-risk for psychosis.
JF  - Journal of Abnormal Psychology
A1  - Mittal, Vijay A.
A1  - Gupta, Tina
A1  - Orr, Joseph M.
A1  - Pelletier-Baldelli, Andrea
A1  - Dean, Derek J.
A1  - Lunsford-Avery, Jessica R.
A1  - Smith, Ashley K.
A1  - Robustelli, Briana L.
A1  - Leopold, Daniel R.
A1  - Millman, Zachary B.
VL  - 122
IS  - 4
SP  - 1101
EP  - 1110
Y1  - 2013
CY  - US
AD  - Mittal, Vijay A.: Department of Psychology and Neuroscience, University of Colorado at Boulder, 345 UCB, Boulder, CO, US, 80309-0345, vijay.mittal@colorado.edu
PB  - American Psychological Association
SN  - 1939-1846(Electronic),0021-843X(Print)
N2  - A growing body of evidence suggests that moderate to vigorous activity levels can affect quality of life, cognition, and brain structure in patients diagnosed with schizophrenia. However, physical activity has not been systematically studied during the period immediately preceding the onset of psychosis. Given reports of exercise-based neurogenesis in schizophrenia, understanding naturalistic physical activity levels in the prodrome may provide valuable information for early intervention efforts. The present study examined 29 ultra high-risk (UHR) and 27 matched controls to determine relationships between physical activity level, brain structure (hippocampus and parahippocampal gyrus), and symptoms. Participants were assessed with actigraphy for a 5-day period, MRI, and structured clinical interviews. UHR participants showed a greater percentage of time in sedentary behavior while healthy controls spent more time engaged in light to vigorous activity. There was a strong trend to suggest the UHR group showed less total physical activity. The UHR group exhibited smaller medial temporal volumes when compared with healthy controls. Total level of physical activity in the UHR group was moderately correlated with parahippocampal gyri bilaterally (right: r = .44, left: r = .55) and with occupational functioning (r = −.36; of negative symptom domain), but not positive symptomatology. Results suggest that inactivity is associated with medial temporal lobe health. Future studies are needed to determine if symptoms are driving inactivity, which in turn may be affecting the health of the parahippocampal structure and progression of illness. Although causality cannot be determined from the present design, these findings hold important implications for etiological conceptions and suggest promise for an experimental trial. (PsycInfo Database Record (c) 2022 APA, all rights reserved)
KW  - *At Risk Populations
KW  - *Exercise
KW  - *Physical Activity
KW  - *Prodrome
KW  - *Schizophrenia
KW  - Activity Level
KW  - Hippocampus
KW  - Morphology
KW  - Psychiatric Symptoms
M3  - doi:10.1037/a0034085
DO  - 10.1037/a0034085
ER  -
TY  - JOUR
PMID  - 23527499
ID  - 2013-10197-001
T1  - A diffusion model account of the relationship between the emotional flanker task and rumination and depression.
JF  - Emotion
A1  - Pe, Madeline Lee
A1  - Vandekerckhove, Joachim
A1  - Kuppens, Peter
VL  - 13
IS  - 4
SP  - 739
EP  - 747
Y1  - 2013
CY  - US
AD  - Vandekerckhove, Joachim: Department of Cognitive Sciences, University of California, Irvine, 2324 Social and Behavioral Sciences Gateway Building, Irvine, CA, US, 92697-5100, joachim@uci.edu
PB  - American Psychological Association
SN  - 1931-1516(Electronic),1528-3542(Print)
N2  - Although there exists a consensus that depression is characterized by preferential processing of negative information, empirical findings to support the association between depression and rumination on the one hand and selective attention for negative stimuli on the other hand have been elusive. We argue that one of the reasons for the inconsistent findings may be the use of aggregate measures of response times and accuracies to measure attentional bias. Diffusion model analysis allows to partial out the information processing component from other components that comprise the decision-making process. In this study, we applied a diffusion model to an emotional flanker task. Results revealed that when focusing on a negative target, both rumination and depression were associated with facilitated processing due to negative distracters, whereas only rumination was associated with less interference by positive distracters. After controlling for depression scores, rumination still predicted attentional bias for negative information, but depression scores were no longer predictive after controlling for rumination. Consistent with elusive findings in the literature, we did not find this pattern of results when using accuracy scores or mean response times. Our results suggest that rumination accounts for the attentional bias for negative information found in depression. (PsycINFO Database Record (c) 2016 APA, all rights reserved)
KW  - *Decision Making
KW  - *Major Depression
KW  - *Rumination (Cognitive Process)
KW  - *Selective Attention
KW  - *Attentional Bias
KW  - Cognitive Processes
KW  - Statistical Probability
M3  - doi:10.1037/a0031628
DO  - 10.1037/a0031628
ER  -
TY  - JOUR
ID  - 2012-32697-004
T1  - The association between physical activity and attentional control in younger and older middle-aged adults: An ERP study.
JF  - GeroPsych: The Journal of Gerontopsychology and Geriatric Psychiatry
A1  - Winneke, Axel H.
A1  - Godde, Ben
A1  - Reuter, Eva-Maria
A1  - Vieluf, Solveig
A1  - Voelcker-Rehage, Claudia
VL  - 25
IS  - 4
SP  - 207
EP  - 221
Y1  - 2012
CY  - Germany
AD  - Winneke, Axel H.: Jacobs Center on Lifelong Learning and Institutional Development (JCLL), Jacobs University Bremen, Campus Ring 1, Bremen, Germany, DE-28759, a.winneke@jacobs-university.de
PB  - Hogrefe Publishing
SN  - 1662-971X(Electronic),1662-9647(Print)
N2  - This study investigates the association between physical activity level and attentional control in a group of younger and older middle-aged adults (MA). Participants performed a Flanker task; two types of conflict were analyzed: response and perceptual conflict. For perceptual conflict, behavioral findings suggest that, irrespective of age, physical activity is positively associated with attentional control. For response conflicts, only highly active younger MA showed better attentional control, indicated by increased amplitudes of the event related potential N2 and reduced interference costs by distracting information. Physical activity did not modulate P3 amplitudes. The findings are discussed with respect to physical activity as functional approach to maintain cognitive functioning across the lifespan. (PsycINFO Database Record (c) 2016 APA, all rights reserved)
KW  - *Activity Level
KW  - *Age Differences
KW  - *Attention
KW  - *Cognitive Ability
KW  - *Physical Activity
KW  - Aging
KW  - Evoked Potentials
KW  - Life Span
KW  - Selective Attention
M3  - doi:10.1024/1662-9647/a000072
DO  - 10.1024/1662-9647/a000072
ER  -
TY  - JOUR
ID  - 2012-10724-001
T1  - Identifying priorities among goals and plans: A critical psychometric reexamination of the exercise goal-setting and planning/scheduling scales.
JF  - Sport, Exercise, and Performance Psychology
A1  - Elavsky, Steriani
A1  - Doerksen, Shawna E.
A1  - Conroy, David E.
VL  - 1
IS  - 3
SP  - 158
EP  - 172
Y1  - 2012
CY  - US
AD  - Elavsky, Steriani: Pennsylvania State University, 268B Recreation Hall, University Park, PA, US, 16802, elavsky@psu.edu
PB  - Educational Publishing Foundation
SN  - 2157-3913(Electronic),2157-3905(Print)
N2  - Individual differences in self-regulation have been measured using one measure comprised of two scales: the Exercise Goal-Setting Scale (EGSS) and the Exercise Planning and Scheduling Scale (EPSS), but the factorial structure of this measure has never been independently evaluated. Data from three study samples are presented to (a) evaluate the original measurement model of the EGSS/EPSS and compare it to an alternative model proposed based on critical evaluation of the item content; and (b) create a nomological network for examining external validity evidence for the newly derived scales. The alternative three-factor model representing quality goal-setting practices, deprioritization, and planning/scheduling fit the data significantly better than the original two-factor model, and initial evidence of external validity was provided. This revised 14-item measure can be strongly recommended for research on self-regulation in emerging adults but further work is needed to establish score meaning in other populations. (PsycINFO Database Record (c) 2016 APA, all rights reserved)
KW  - *Exercise
KW  - *Goal Setting
KW  - *Planned Behavior
KW  - *Psychometrics
KW  - *Self-Regulation
KW  - Test Construction
KW  - Test Validity
M3  - doi:10.1037/a0028156
DO  - 10.1037/a0028156
ER  -
TY  - JOUR
PMID  - 23750690
ID  - 2013-20129-001
T1  - Impact of aerobic exercise intensity on craving and reactivity to smoking cues.
JF  - Experimental and Clinical Psychopharmacology
A1  - Janse Van Rensburg, Kate
A1  - Elibero, Andrea
A1  - Kilpatrick, Marcus
A1  - Drobes, David J.
VL  - 21
IS  - 3
SP  - 196
EP  - 203
Y1  - 2013
CY  - US
AD  - Drobes, David J.: Tobacco Research and Intervention Program, Moffitt Cancer Center, 4115 East Fowler Avenue, Tampa, FL, US, 33617, David.Drobes@moffitt.org
PB  - American Psychological Association
SN  - 1936-2293(Electronic),1064-1297(Print)
N2  - Aerobic exercise can acutely reduce cigarette cravings during periods of nicotine deprivation. The primary aim of this study was to assess the differential effects of light and vigorous intensity aerobic exercise on cigarette cravings, subjective and physiological reactivity to smoking cues, and affect after overnight nicotine deprivation. A secondary aim was to examine cortisol change as a mediator of the effects of exercise on smoking motivation. 162 (55 female, 107 male) overnight nicotine-deprived smokers were randomized to one of three exercise conditions: light intensity, vigorous intensity, or a passive control condition. After each condition, participants engaged in a standardized cue reactivity assessment. Self-reported urges to smoke, affect, and salivary cortisol were assessed at baseline (i.e., before each condition), immediately after each condition, and after the cue reactivity assessment. Light and vigorous exercise significantly decreased urges to smoke and increased positive affect, relative to the control condition. In addition, those in the vigorous exercise condition demonstrated suppressed appetitive reactivity to smoking cues, as indexed by the startle eyeblink reflex. Although exercise intensity was associated with expected changes in cortisol concentration, these effects were not related to changes in craving or cue reactivity. Both light and vigorous exercise can reduce general cravings to smoke, whereas vigorous exercise appears especially well-suited for reducing appetitive reactions to cues that may precede smoking. Results did not support exercise-induced cortisol release as a mechanism for these effects. (PsycINFO Database Record (c) 2016 APA, all rights reserved)
KW  - *Aerobic Exercise
KW  - *Craving
KW  - *Cues
KW  - *Hydrocortisone
KW  - *Tobacco Smoking
KW  - Deprivation
KW  - Motivation
KW  - Nicotine
KW  - Physiology
KW  - Side Effects (Drug)
M3  - doi:10.1037/a0032768
DO  - 10.1037/a0032768
ER  -
TY  - JOUR
ID  - 2012-00539-001
T1  - Predicting exercise and eating behaviors from appearance evaluation and two types of investment.
JF  - Sport, Exercise, and Performance Psychology
A1  - Lamarche, Larkin
A1  - Gammage, Kimberley L.
VL  - 1
IS  - 3
SP  - 145
EP  - 157
Y1  - 2012
CY  - US
AD  - Gammage, Kimberley L.: Department of Kinesiology, Brock University, 500 Glenridge Avenue, St. Catharines, ON, Canada, L2S 3A1, kgammage@brocku.ca
PB  - Educational Publishing Foundation
SN  - 2157-3913(Electronic),2157-3905(Print)
N2  - This study examined whether appearance evaluation (self-ideal discrepancy) and appearance investment (self-evaluative and motivational salience of appearance) contributed uniquely to the prediction of dietary restraint, exercise dependence, and physical activity behavior in college women. Participants (N = 231) completed measures of appearance evaluation and investment, dietary restraint, exercise dependence symptoms, and leisure-time physical activity. Regression analyses showed both self-evaluative and motivational salience were positively related to dietary restraint. In addition, self-evaluative salience was significantly positively related to symptoms of exercise dependence. Finally, greater self-ideal discrepancy was related to lower levels of leisure-time physical activity. The results indicate that both appearance evaluation and type of investment are important to consider when investigating health behaviors. (PsycINFO Database Record (c) 2020 APA, all rights reserved)
KW  - *Body Image
KW  - *Dietary Restraint
KW  - *Eating Behavior
KW  - *Exercise
KW  - College Students
KW  - Physical Activity
M3  - doi:10.1037/a0026892
DO  - 10.1037/a0026892
ER  -
TY  - JOUR
PMID  - 24364415
ID  - 2013-44002-018
T1  - Linking perceived control, physical activity, and biological health to memory change.
JF  - Psychology and Aging
A1  - Infurna, Frank J.
A1  - Gerstorf, Denis
VL  - 28
IS  - 4
SP  - 1147
EP  - 1163
Y1  - 2013
CY  - US
AD  - Infurna, Frank J.: Institute of Psychology, Humboldt University, Unter den Linden 6, Berlin, Germany, 10099, frank.j.infurna@hu-berlin.de
PB  - American Psychological Association
SN  - 1939-1498(Electronic),0882-7974(Print)
N2  - Perceived control plays an important role for remaining cognitively fit across adulthood and old age. However, much less is known about the role of perceived control over and above common correlates of cognition, and possible factors that underlie such control–cognition associations. Our study examined whether perceived control was predictive of individual differences in subsequent 4-year changes in episodic memory, and explored the mediating role of physical activity and indicators of physical fitness, cardiovascular, and metabolic health for control–memory associations. To do so, we used longitudinal data from the nationwide Health and Retirement Study (HRS; N = 4,177; ages 30 to 97 years; 59% women). Our results show that perceiving more control over one’s life predicted less memory declines, and this protective effect was similar in midlife and old age. We additionally observed that higher levels and maintenance of physical activity over 2 years, better pulmonary function, lower systolic blood pressure (SPB), lower hemoglobin A1c, and higher high-density lipoprotein cholesterol (HDL–C) also predicted less memory declines. Mediation analyses revealed that levels of, and 2-year changes in, physical activity, as well as levels of pulmonary function and hemoglobin A1c and HDL–C, each uniquely mediated control–memory change associations. Our findings illustrate that perceived control, physical activity, and indicators of physical fitness and cardiovascular and metabolic health moderate changes in memory, and add to the literature on antecedents of cognitive aging by conjointly targeting perceived control and some of its mediating factors. We discuss possible pathways underlying the role of control for memory change and consider future routes of inquiry to further our understanding of control–cognition associations in adulthood and old age. (PsycInfo Database Record (c) 2022 APA, all rights reserved)
KW  - *Episodic Memory
KW  - *Individual Differences
KW  - *Metabolism
KW  - *Physical Activity
KW  - *Physical Fitness
KW  - Aging
KW  - Behavior
KW  - Biology
KW  - Cardiovascular System
KW  - Cognition
KW  - Health
KW  - Retirement
KW  - Self-Control
KW  - Older Adulthood
M3  - doi:10.1037/a0033327
DO  - 10.1037/a0033327
ER  -
TY  - JOUR
PMID  - 22888813
ID  - 2012-21500-001
T1  - The association of self-efficacy and parent social support on physical activity in male and female adolescents.
JF  - Health Psychology
A1  - Peterson, Michelle S.
A1  - Lawman, Hannah G.
A1  - Wilson, Dawn K.
A1  - Fairchild, Amanda
A1  - Van Horn, M. Lee
VL  - 32
IS  - 6
SP  - 666
EP  - 674
Y1  - 2013
CY  - US
AD  - Peterson, Michelle S.: Barnwell College, Columbia, SC, US, 29201, michelle.peterson@sc.edu
PB  - American Psychological Association
SN  - 1930-7810(Electronic),0278-6133(Print)
N2  - Objective: Previous research has shown that cognitive factors may account for the relationship between interpersonal factors and health behaviors. Given these findings, the current study sought to further explore the direct and indirect relationship between parental social support and adolescent physical activity (PA). Method: Data were collected from 1,421 sixth graders (73% Black, 54% females, 71% on free or reduced lunch) in South Carolina. Measures for emotional social support, instrumental social support, and adolescent self-efficacy (SE) were assessed and PA was assessed via accelerometry. Results: Parent instrumental social support was directly related to girls’ PA and parent emotional social support was inversely related to girls’ PA. Parent instrumental social support was indirectly related to boys’ PA through boys’ SE. The covaried association of SE with PA was significant for boys and marginal for girls. Conclusions: SE for overcoming barriers may be an important construct for understanding the relationship between parent instrumental social support and boys’ PA in underserved populations. The mechanisms for engaging in PA may be different for adolescent girls and boys. (PsycINFO Database Record (c) 2016 APA, all rights reserved)
KW  - *Human Sex Differences
KW  - *Parents
KW  - *Physical Activity
KW  - *Self-Efficacy
KW  - Social Support
M3  - doi:10.1037/a0029129
DO  - 10.1037/a0029129
ER  -
TY  - JOUR
ID  - 2013-03359-002
T1  - The effect of attentional focus strategy on physiological and motor performance during a sit-up exercise.
JF  - Journal of Psychophysiology
A1  - Neumann, David L.
A1  - Brown, Justine
VL  - 27
IS  - 1
SP  - 7
EP  - 15
Y1  - 2013
CY  - Germany
AD  - Neumann, David L.: School of Applied Psychology, Griffith University, Gold Coast Campus, Southport, QLD, Australia, 4222, d.neumann@griffith.edu.au
PB  - Hogrefe Publishing
SN  - 2151-2124(Electronic),0269-8803(Print)
N2  - The attentional focus of an individual can influence performance and physiological outcomes during strength training exercises. However, prior research has largely investigated this issue with male participants performing a biceps curl exercise and has not investigated the full range of attentional focus strategies. In the present experiment, 24 females did a sit-up exercise while adopting an associative or dissociative strategy of attending to cues that were external or internal to result in four conditions: external association, internal association, external dissociation, and internal dissociation. The external association condition produced the lowest electromyographic activity of the abdominal muscles, the lowest heart rate, and the greatest range of movement. The internal dissociation condition produced the lowest level of exercise satisfaction. The results suggest that a focus on the effects of muscle action is the most economical and least strenuous way to exercise with sit-ups and similar forms of exercise. (PsycINFO Database Record (c) 2016 APA, all rights reserved)
KW  - *Attention
KW  - *Exercise
KW  - *Motor Performance
KW  - *Physiology
KW  - Muscles
M3  - doi:10.1027/0269-8803/a000081
DO  - 10.1027/0269-8803/a000081
ER  -
TY  - JOUR
PMID  - 22122605
ID  - 2011-27707-001
T1  - Effects of interactive physical-activity video-game training on physical and cognitive function in older adults.
JF  - Psychology and Aging
A1  - Maillot, Pauline
A1  - Perrot, Alexandra
A1  - Hartley, Alan
VL  - 27
IS  - 3
SP  - 589
EP  - 600
Y1  - 2012
CY  - US
AD  - Maillot, Pauline: UFR STAPS–CIAMS, Universite Paris-Sud, Bat 335, Orsay, France, 91405, Cdeex, pauline.maillot@u-psud.fr
PB  - American Psychological Association
SN  - 1939-1498(Electronic),0882-7974(Print)
N2  - The purpose of the present study was to assess the potential of exergame training based on physically simulated sport play as a mode of physical activity that could have cognitive benefits for older adults. If exergame play has the cognitive benefits of conventional physical activity and also has the intrinsic attractiveness of video games, then it might be a very effective way to induce desirable lifestyle changes in older adults. To examine this issue, the authors developed an active video game training program using a pretest-training-posttest design comparing an experimental group (24 × 1 hr of training) with a control group without treatment. Participants completed a battery of neuropsychological tests, assessing executive control, visuospatial functions, and processing speed, to measure the cognitive impact of the program. They were also given a battery of functional fitness tests to measure the physical impact of the program. The trainees improved significantly in measures of game performance. They also improved significantly more than the control participants in measures of physical function and cognitive measures of executive control and processing speed, but not on visuospatial measures. It was encouraging to observe that, engagement in physically simulated sport games yielded benefits to cognitive and physical skills that are directly involved in functional abilities older adults need in everyday living (e.g., Hultsch, Hertzog, Small, & Dixon, 1999). (PsycInfo Database Record (c) 2022 APA, all rights reserved)
KW  - *Aging
KW  - *Cognition
KW  - *Computer Games
KW  - Exercise
M3  - doi:10.1037/a0026268
DO  - 10.1037/a0026268
ER  -
TY  - JOUR
PMID  - 22985013
ID  - 2012-25109-001
T1  - Acute exercise attenuates negative affect following repeated sad mood inductions in persons who have recovered from depression.
JF  - Journal of Abnormal Psychology
A1  - Mata, Jutta
A1  - Hogan, Candice L.
A1  - Joormann, Jutta
A1  - Waugh, Christian E.
A1  - Gotlib, Ian H.
VL  - 122
IS  - 1
SP  - 45
EP  - 50
Y1  - 2013
CY  - US
AD  - Mata, Jutta: Department of Psychology, University of Basel, Missionsstrasse 62a, Basel, Switzerland, 4055, jutta.mata@unibas.ch
PB  - American Psychological Association
SN  - 1939-1846(Electronic),0021-843X(Print)
N2  - Identifying factors that may protect individuals from developing Major Depressive Disorder (MDD) in the face of stress is critical. In the current study we experimentally tested whether such a potentially protective factor, engaging in acute exercise, reduces the adverse effects of repeated sad mood inductions in individuals who have recovered from depression. We hypothesized that recovered depressed participants who engage in acute exercise report a smaller increase in negative affect (NA) and a smaller decrease in positive affect (PA) when exposed to a repeated sad mood induction (i.e., habituation), whereas participants who do not exercise show sensitization (i.e., increased NA and decreased PA in response to a repeated adverse stimulus). Forty-one women recovered from MDD and 40 healthy control women were randomly assigned to either exercise for 15 minutes or quiet rest. Afterward, participants were exposed to two sad mood inductions and reported their levels of affect throughout the study. Recovered depressed participants who had not exercised exhibited higher NA after the second sad mood induction, a finding consistent with sensitization. In contrast, both recovered depressed participants who had engaged in acute exercise and healthy control participants showed no increase in NA in response to the repeated sad mood induction. Participants who exercised reported higher PA after the exercise bout; however, our hypothesis concerning reported PA trajectories following the sad mood inductions was not supported. Results suggest that exercise can serve as a protective factor in the face of exposure to repeated emotional stressors, particularly concerning NA in individuals who have recovered from depression. (PsycInfo Database Record (c) 2022 APA, all rights reserved)
KW  - *Emotional States
KW  - *Exercise
KW  - *Major Depression
KW  - *Sadness
KW  - Physical Activity
KW  - Stress
M3  - doi:10.1037/a0029881
DO  - 10.1037/a0029881
ER  -
TY  - JOUR
ID  - 2014-43323-001
T1  - Evidence that a brief meditation exercise can reduce prejudice toward homeless people.
JF  - Social Psychology
A1  - Parks, Stefania
A1  - Birtel, Michèle D.
A1  - Crisp, Richard J.
VL  - 45
IS  - 6
SP  - 458
EP  - 465
Y1  - 2014
CY  - Germany
AD  - Birtel, Michèle D.: University of Surrey, School of Psychology, Room 07 AD 02, Guildford, United Kingdom, GU2 7XH, m.birtel@surrey.ac.uk
PB  - Hogrefe Publishing
SN  - 2151-2590(Electronic),1864-9335(Print)
N2  - Recent research has shown that integrating social and clinical psychological perspectives can be effective when designing prejudice-interventions, with psychotherapeutic techniques successful at tackling anxiety in intergroup contexts. This research tests whether a single, brief loving-kindness meditation intervention, without containing any reference to the intergroup context, could reduce prejudice. This exercise was selected for its proven positive effects on mental and physical health. We observed that participants who took part in two variations of this meditation exercise (one involving a stranger, the other a homeless person) reported reduced intergroup anxiety, as well as more positive explicit attitudes, and enhanced future contact intentions. We conclude that combining approaches in intergroup relations and psychotherapy could be beneficial to design new interventions to combat prejudice and discrimination. (PsycINFO Database Record (c) 2016 APA, all rights reserved)
KW  - *Homeless
KW  - *Intergroup Dynamics
KW  - *Intervention
KW  - *Meditation
KW  - *Prejudice
KW  - Psychotherapeutic Techniques
KW  - Mindfulness
M3  - doi:10.1027/1864-9335/a000212
DO  - 10.1027/1864-9335/a000212
ER  -
TY  - JOUR
PMID  - 22924445
ID  - 2012-23151-001
T1  - Predictors of growth and decline in leisure time physical activity from adolescence to adulthood.
JF  - Health Psychology
A1  - Wichstrøm, Lars
A1  - von Soest, Tilmann
A1  - Kvalem, Ingela Lundin
VL  - 32
IS  - 7
SP  - 775
EP  - 784
Y1  - 2013
CY  - US
AD  - Wichstrøm, Lars: Department of Psychology, Norwegian University of Science and Technology, Trondheim, Norway, N-7491, lars.wichstrom@svt.ntnu.no
PB  - American Psychological Association
SN  - 1930-7810(Electronic),0278-6133(Print)
N2  - Objective: To study the predictors of change in leisure time physical activity (LTPA) from adolescence to young adulthood. Method: A nationally representative sample of 3,251 Norwegian students between 12 and 19 years of age were initially surveyed, and follow-up surveys were conducted three times over a 13-year period. The initial response rate was 97%, and retention rates for the three follow-up sessions were 92%, 84%, and 82%, respectively. Four groups of predictors were assessed: sociodemographics, such as gender, age, parental socioeconomic status, pubertal status, and grades; previous LTPA, such as the amount of LTPA and sports club membership; athletic self-concept and depressive symptoms; and other health behaviors, such as smoking, dieting, and body mass. Autoregressive cross-lagged analyses were supplemented with latent growth-curve analyses. Results: Membership in a sports club and a positive athletic self-concept in adolescence predicted a high level of LTPA in adulthood, whereas smoking tobacco, high BMI, and depressive symptoms in adolescence predicted low levels of LTPA. Conclusions: Engaging adolescents in organized sports and enhancing adolescents’ athletic self-concept may increase the number of adults who are physically active. Preventive efforts to reduce tobacco consumption, obesity, and depression in adolescence may also contribute to an increase in adult LTPA. (PsycINFO Database Record (c) 2016 APA, all rights reserved)
KW  - *Adolescent Development
KW  - *Leisure Time
KW  - *Physical Activity
KW  - Adult Development
KW  - Prediction
KW  - Self-Concept
M3  - doi:10.1037/a0029465
DO  - 10.1037/a0029465
ER  -
TY  - JOUR
PMID  - 23566180
ID  - 2013-12315-001
T1  - Investigating intermediary variables in the physical activity and quality of life relationship in persons with spinal cord injury.
JF  - Health Psychology
A1  - Sweet, Shane N.
A1  - Martin Ginis, Kathleen A.
A1  - Tomasone, Jennifer R.
VL  - 32
IS  - 8
SP  - 877
EP  - 885
Y1  - 2013
CY  - US
AD  - Sweet, Shane N.: School of Kinesiology and Health Studies, Queen’s University, Kingston, ON, Canada, K7L 3N6, shane.sweet@queensu.ca
PB  - American Psychological Association
SN  - 1930-7810(Electronic),0278-6133(Print)
N2  - Objective: Leisure time physical activity (LTPA) has been consistently associated with quality of life (QOL) in people with spinal cord injury (SCI). However, recent research suggests that intermediary variables account for the LTPA-QOL relationship in other populations. Using a prospective design, this study examined potential intermediary constructs linking LTPA and QOL in people with SCI. Drawing from previous literature, a longitudinal structural equation model was developed and tested to determine if depression, functional independence, social integration/participation, and self-efficacy mediate the LTPA–QOL relationship. Method: Participants (n = 395) were adults with SCI who reported engaging in at least some LTPA over an 18-month period. LTPA was assessed at baseline, the intermediary variables of depression, functional independence, social integration/participation and self-efficacy were measured at 6-months, and QOL was evaluated at 18-months. Results: The structural model had minimally acceptable fit [χ²(395) = 803.16, p > .05; CFI = .90, RMSEA = .05 and SRMR = .06]. Baseline LTPA was related to functional independence (β = .20, p > .05), depression (β = −.32, p > .05) and self-efficacy (β = .60, p > .05) at 6 months. Six-month functional independence (β = .15, p > .05), social participation (β = .21, p > .05) and depression (β = −.34, p > .05) significantly predicted 18-month QOL. Only functional independence and depression were significant mediators. Conclusions: These results suggest that LTPA may improve QOL in adults with SCI through its influence on functional independence and depression. (PsycINFO Database Record (c) 2016 APA, all rights reserved)
KW  - *Leisure Time
KW  - *Physical Activity
KW  - *Quality of Life
KW  - *Spinal Cord Injuries
KW  - Exercise
M3  - doi:10.1037/a0032383
DO  - 10.1037/a0032383
ER  -
TY  - JOUR
PMID  - 23978149
ID  - 2013-30002-001
T1  - Gonadal hormones and voluntary exercise interact to improve discrimination ability in a set-shift task.
JF  - Behavioral Neuroscience
A1  - Eddy, Meghan C.
A1  - Rifken, Katharine M.
A1  - Toufexis, Donna J.
A1  - Green, John T.
VL  - 127
IS  - 5
SP  - 744
EP  - 754
Y1  - 2013
CY  - US
AD  - Green, John T.: Department of Psychology, University of Vermont, Burlington, VT, US, 05405-0134, john.green@uvm.edu
PB  - American Psychological Association
SN  - 1939-0084(Electronic),0735-7044(Print)
N2  - Exercise has been demonstrated to improve multiple facets of health, including cognitive function. Rodent studies have suggested that exercise has robust effects on the hippocampus and on tasks that require the hippocampus. However, studies of the effects of exercise in humans often focus on the benefits to cognitive processes that engage areas outside of the hippocampus, such as executive function. Additionally, when exercise’s cognitive benefits are examined, consideration of both males and females, and gonadal hormones, is rarely made. Here we looked at the interaction of gonadal hormones and exercise in terms of the ability of male and female rats to learn to discriminate rewarded from unrewarded arms in a T maze based on either brightness (white vs. black) or texture (rough vs. smooth) and then to set-shift (a measure of executive function), where this required discrimination is based on the opposite dimension. Gonadectomized or intact males and females had access to running wheels for 2 weeks before being tested. Intact males and females given access to unlocked running wheels performed better at the initial discrimination (Set 1) compared with intact males and females with locked running wheels but not at the set shift (Set 2). No advantage of exercise was observed in gonadectomized rats. (PsycINFO Database Record (c) 2016 APA, all rights reserved)
KW  - *Animal Sex Differences
KW  - *Discrimination
KW  - *Estrogens
KW  - *Exercise
KW  - *Testosterone
KW  - Cognitive Processes
KW  - Gonads
KW  - Hormones
KW  - Rats
KW  - Set Shifting
M3  - doi:10.1037/a0033728
DO  - 10.1037/a0033728
ER  -
TY  - JOUR
PMID  - 23730723
ID  - 2013-18683-001
T1  - A randomized trial to promote physical activity among breast cancer patients.
JF  - Health Psychology
A1  - Pinto, Bernardine M.
A1  - Papandonatos, George D.
A1  - Goldstein, Michael G.
VL  - 32
IS  - 6
SP  - 616
EP  - 626
Y1  - 2013
CY  - US
AD  - Pinto, Bernardine M.: Centers for Behavioral and Preventive Medicine, Miriam Hospital, One Hoppin St., Coro Bldg., Suite 314, Providence, RI, US, 02903, bpinto@lifespan.org
PB  - American Psychological Association
SN  - 1930-7810(Electronic),0278-6133(Print)
N2  - Objective: Physical activity (PA) has been shown to provide health benefits for breast cancer patients. The effects of augmenting oncology health care provider (HCP) advice for PA with 3 months of telephone counseling versus contact control were evaluated in a randomized trial. Methods: After receiving brief HCP advice to become physically active, 192 women (age in years: M = 60.0, SD = 9.9) who had completed treatment for Stage 0-IV breast cancer were randomized to telephone counseling to support PA (n = 106) or contact control (n = 86). Their PA, motivational readiness, fatigue, and physical functioning were assessed at baseline (before receiving HCP advice), 3, 6, and 12 months. Results: Telephone counseling produced significant effects on the primary outcome of moderate-intensity PA of about 30 min/week at both 3 months (95% CI = 0.44, 57.32) and 6 months (95% CI = 3.06, 61.26). Intervention participants were also more than twice as likely as control participants to report improvements in achieving PA guidelines of at least 150 min/week at 3 (OR = 2.43, 95% CI = 1.18, 4.98) and 6 months (OR = 2.11, 95% CI = 1.00–4.48). Telephone counseling was significantly more effective than contact control in increasing motivational readiness for PA at all follow-ups (ORs = 3.93–6.28, all ps <.003). No between-groups differences were found for fatigue, while differential improvements in physical functioning did not remain significant past 3 months (p = .01). Conclusion: HCP advice plus telephone counseling improved PA among breast cancer patients at 3 and 6 months and also differentially improved patients’ motivational readiness at all follow-ups, suggesting the potential for exercise promotion in cancer follow-up care. (PsycInfo Database Record (c) 2020 APA, all rights reserved)
KW  - *Breast Neoplasms
KW  - *Counseling
KW  - *Hot Line Services
KW  - *Physical Activity
KW  - Exercise
KW  - Health Personnel
KW  - Oncology
M3  - doi:10.1037/a0029886
DO  - 10.1037/a0029886
ER  -
TY  - JOUR
PMID  - 22845707
ID  - 2012-19545-004
T1  - Voluntary running-wheel exercise decreases the threshold for rewarding intracranial self-stimulation.
JF  - Behavioral Neuroscience
A1  - Morris, Michael J.
A1  - Na, Elisa S.
A1  - Johnson, Alan Kim
VL  - 126
IS  - 4
SP  - 582
EP  - 587
Y1  - 2012
CY  - US
AD  - Johnson, Alan Kim: Department of Psychology, University of Iowa, 11 Seashore Hall E, Iowa City, IA, US, 52242-1407, alan-johnson@uiowa.edu
PB  - American Psychological Association
SN  - 1939-0084(Electronic),0735-7044(Print)
N2  - Physical exercise has mood-enhancing and antidepressant properties although the mechanisms underlying these effects are not known. The present experiment investigated the effects of prolonged access to a running wheel on electrical self-stimulation of the lateral hypothalamus (LHSS), a measure of hedonic state, in rats. Rats with continuous voluntary access to a running wheel for either 2 or 5 weeks exhibited dramatic leftward shifts in the effective current 50 (ECu50; current value that supports half of maximum responding) of their LHSS current-response functions compared to their baselines, indicating a decrease in reward threshold, whereas control rats current-response functions after 2 or 5 weeks were not significantly different from baseline. An inverse correlation existed between the change in ECu50 from baseline and the amount an animal had run in the day prior to LHSS testing, indicating that animals that exhibited higher levels of running showed a more robust decrease in LHSS threshold. We conclude that long-term voluntary exercise increases sensitivity to rewarding stimuli, which may contribute to its antidepressant properties. (PsycINFO Database Record (c) 2016 APA, all rights reserved)
KW  - *Brain Self Stimulation
KW  - *Exercise
KW  - *Rats
KW  - *Rewards
KW  - *Thresholds
KW  - Anhedonia
KW  - Electrical Brain Stimulation
KW  - Emotional States
M3  - doi:10.1037/a0029149
DO  - 10.1037/a0029149
ER  -
TY  - JOUR
PMID  - 22888817
ID  - 2012-21506-001
T1  - Gone exercising: Mental contrasting promotes physical activity among overweight, middle-aged, low-SES fishermen.
JF  - Health Psychology
A1  - Sheeran, Paschal
A1  - Harris, Peter
A1  - Vaughan, Jennifer
A1  - Oettingen, Gabriele
A1  - Gollwitzer, Peter M.
VL  - 32
IS  - 7
SP  - 802
EP  - 809
Y1  - 2013
CY  - US
AD  - Sheeran, Paschal: Department of Psychology, University of Sheffield, Sheffield, United Kingdom, S10 2TP, p.sheeran@sheffield.ac.uk
PB  - American Psychological Association
SN  - 1930-7810(Electronic),0278-6133(Print)
N2  - Objective: Fantasy realization theory (Oettingen, 2012) proposes that fantasizing about a desired future or dwelling upon negative reality rarely changes behavior whereas mentally contrasting fantasy with reality can be an effective behavior change technique. This is because mental contrasting energizes people to overcome obstacles that stand in the way of their desired future. The present study tested whether mental contrasting promotes rates of physical activity among overweight, middle-aged, and low-SES men. Method: A randomized controlled trial was conducted with members of an angling club in the north of England (N = 467). At baseline, participants completed a postal questionnaire that measured cognitions about physical activity. The intervention was embedded in the questionnaire for relevant participants. Behavior was followed up via telephone at 1 month and 7 months postbaseline. The key outcome measure was a validated, self-report measure of physical activity (Godin, Jobin & Bouillon, 1986) taken at all three time-points. Results: Longitudinal, explanatory, and intention-to-treat analyses each indicated that mental contrasting was effective in enhancing rates of physical activity. Mental contrasting also aided the translation of beliefs about the value and worth of physical activity (instrumental attitudes) into action. Conclusion: Mental contrasting appears to be an effective self-regulatory intervention for promoting physical activity and warrants further tests in health psychology. (PsycINFO Database Record (c) 2016 APA, all rights reserved)
KW  - *Exercise
KW  - *Fantasy
KW  - *Intervention
KW  - *Obesity
KW  - *Self-Regulation
KW  - Lower Income Level
KW  - Physical Activity
KW  - Socioeconomic Status
M3  - doi:10.1037/a0029293
DO  - 10.1037/a0029293
ER  -
TY  - JOUR
PMID  - 22888818
ID  - 2012-21510-001
T1  - Goal conflict and goal facilitation as predictors of daily accelerometer-assessed physical activity.
JF  - Health Psychology
A1  - Presseau, Justin
A1  - Tait, Richard I.
A1  - Johnston, Derek W.
A1  - Francis, Jill J.
A1  - Sniehotta, Falko F.
VL  - 32
IS  - 12
SP  - 1179
EP  - 1187
Y1  - 2013
CY  - US
AD  - Presseau, Justin: Institute of Health and Society, Newcastle University, Baddiley-Clark Building, Richardson Road, Newcastle upon Tyne, United Kingdom, NE2 4AX, justin.presseau@ncl.ac.uk
PB  - American Psychological Association
SN  - 1930-7810(Electronic),0278-6133(Print)
N2  - Objective: To test whether perceptions of conflicting and facilitating personal goals, and actual daily time spent in their pursuit, predict accelerometer-assessed physical activity (PA). Methods: A prospective multilevel design with a daily accelerometer-based assessment of PA over 1 week was used (N = 106). Participants’ personal goals were elicited using personal projects analysis. Participants then rated their personal goals in terms of how they were perceived to facilitate and conflict with their regular PA. Items assessing PA-specific intention and perceived behavioral control (PBC) were also embedded within the baseline measures. For the subsequent 7 consecutive days, participants completed a daily diary based on the day reconstruction method, indicating the time spent in daily episodes involving each of their personal goals, and wore an RT3 tri-axial accelerometer. Main Outcome Measure: The main outcome was accelerometer-assessed daily time spent in moderate to vigorous physical activity (MVPA). Results: Random intercept multilevel models indicated that perceived goal facilitation, but not perceived goal conflict, predicted MVPA over and above intention and PBC. Daily time pursuing conflicting goals negatively predicted MVPA when subsequently added to the model and in so doing, attenuated the association between perceived goal facilitation and MVPA. Conclusion: Perceived goal facilitation predicts objectively measured PA over and above intention and PBC, but daily time spent in pursuit of conflicting personal goals provides a better account of how alternative goals relate to engaging in regular PA. (PsycINFO Database Record (c) 2016 APA, all rights reserved)
KW  - *Goals
KW  - *Physical Activity
KW  - *Planned Behavior
KW  - *Reasoned Action
KW  - Activity Level
M3  - doi:10.1037/a0029430
DO  - 10.1037/a0029430
ER  -
TY  - JOUR
PMID  - 23477650
ID  - 2013-07802-009
T1  - Barriers to exercise among people with severe mental illnesses.
JF  - Psychiatric Rehabilitation Journal
A1  - Glover, Crystal M.
A1  - Ferron, Joelle C.
A1  - Whitley, Rob
VL  - 36
IS  - 1
SP  - 45
EP  - 47
Y1  - 2013
CY  - US
AD  - Glover, Crystal M.: Center on Mental Health Services Research and Policy, Department of Psychiatry, University of Illinois at Chicago, 1601 West Taylor Street 479, Chicago, IL, US, 60612, cglover@psych.uic.edu
PB  - Educational Publishing Foundation
SN  - 1559-3126(Electronic),1095-158X(Print)
N2  - Objective: Lack of exercise is a risk factor for various negative health outcomes. Some research suggests people with severe mental illnesses are less likely to engage in exercise than the general population. The purpose of this report is to document, analyze, and understand self-identified barriers to exercise that may be especially specific to people living with serious mental illnesses. Producing such knowledge can assist in the development of effective interventions. Methods: Thirty-one people with serious mental illnesses participated in in-depth one-on-one interviews to discuss health behaviors in general and exercise more specifically. The authors then engaged in thematic analysis of data to identify common barriers to exercise. Results: Participants reported psychiatric medication side effects, symptoms related to SMI, and physical comorbidities as barriers. Conclusions and Implications for Practice: Clinicians should incorporate physical health goals as a part of treatment planning. Agencies also can play a role in increasing exercise through the implementation of programs. (PsycInfo Database Record (c) 2020 APA, all rights reserved)
KW  - *Exercise
KW  - *Mental Disorders
KW  - *Treatment Barriers
KW  - *Serious Mental Illness
KW  - Intervention
M3  - doi:10.1037/h0094747
DO  - 10.1037/h0094747
ER  -
TY  - JOUR
ID  - 2014-03024-001
T1  - Influence of affective changes on behavioral and cognitive performances after acute bout of exhaustive exercise.
JF  - Journal of Psychophysiology
A1  - Jain, Preeti
A1  - Aprajita
A1  - Jain, Peeyush
A1  - Jain, Ajay Kumar
A1  - Babbar, Rashmi
VL  - 28
IS  - 1
SP  - 1
EP  - 10
Y1  - 2014
CY  - Germany
AD  - Jain, Preeti: Department of Physiology, Maulana Azad Medical College, New Delhi, India, 11002, drpreetijain@gmail.com
PB  - Hogrefe Publishing
SN  - 2151-2124(Electronic),0269-8803(Print)
N2  - The present study was conducted to evaluate the influence of acute, exhaustive, exercise on affective responses (affective valence and activation) and behavioral and cognitive performances in medical students using circumplex model, reaction time (RT), and P300, respectively. Twelve healthy, untrained, male medical students participated in self-controlled, counterbalanced trial conducted over two sessions: baseline and exercise. In the baseline session, recordings of auditory reaction time (ART), visual RT (VRT), and P300 latency and amplitude (using acoustic “oddball” paradigm) were taken at the end of 15 min seated rest. Exercise session comprised of continuous maximal graded incremental exercise until volitional exhaustion, on a computer-based motorized treadmill and recordings done after heart rate returned to within +10% of pre-exercise values. Perceived exertion, affective valence, and activation were assessed pre-exercise, during (30 s before the end of each stage), and post-exercise (immediately, 5 and 10 min after) by Borg’s scale, feeling scale (FS), and felt-arousal scale (FAS), respectively. There was marked variability in individual affective responses to a single bout of exhaustive exercise with few subjects showing activated pleasure (Energetic Arousal) and others showing activated displeasure (Tense arousal). The results further indicated an overall improvement in behavioral (as evidenced by the decrease in ART and VRT) and cognitive performances (as evidenced by increase in the P300 amplitude and decrease in the P300 latency) in medical students in the exercise session relative to the baseline session despite bidirectional shifts in valence suggesting that interdependent neural systems might mediate these effects. (PsycINFO Database Record (c) 2016 APA, all rights reserved)
KW  - *Cognitive Ability
KW  - *Exercise
KW  - *Reaction Time
KW  - *Affective Valence
KW  - P300
M3  - doi:10.1027/0269-8803/a000105
DO  - 10.1027/0269-8803/a000105
ER  -
TY  - JOUR
PMID  - 22888819
ID  - 2012-21508-001
T1  - Consequences of loneliness on physical activity and mortality in older adults and the power of positive emotions.
JF  - Health Psychology
A1  - Newall, Nancy E. G.
A1  - Chipperfield, Judith G.
A1  - Bailis, Daniel S.
A1  - Stewart, Tara L.
VL  - 32
IS  - 8
SP  - 921
EP  - 924
Y1  - 2013
CY  - US
AD  - Newall, Nancy E. G.: Centre on Aging, University of Manitoba, Winnipeg, MB, Canada, R3T 2N2, N_Newall@umanitoba.ca
PB  - American Psychological Association
SN  - 1930-7810(Electronic),0278-6133(Print)
N2  - Objectives: This study examined the longitudinal relationships between loneliness, physical activity, and mortality in older adults. This study also tested the implication of Fredrickson’s Broaden and Build Theory (1998, 2001) that positive emotions (happiness) might serve to “undo” the detrimental effects of negative emotions (loneliness). Method: Participants (n = 228; 62% female; aged 77–96 years) took part in the Aging in Manitoba Study (2001) and the Successful Aging Study (2003). Mortality information was assessed in 2008. Results: Regression analyses showed that loneliness longitudinally predicted perceived physical activity and mortality. Moreover, in support of Fredrickson’s theory, happiness moderated these relationships, suggesting that happiness had the power to “undo” the detrimental effects of loneliness on activity and mortality. Conclusions: Loneliness is an independent risk factor for mortality and reduced physical activity among older adults; however, being happy may offset the negative consequences of being lonely. Future interventions could target positive emotions and loneliness as a way of ultimately enhancing the lifespan and wellspan of older adults. (PsycInfo Database Record (c) 2022 APA, all rights reserved)
KW  - *Death and Dying
KW  - *Geropsychology
KW  - *Loneliness
KW  - *Physical Activity
KW  - Aging
KW  - Happiness
KW  - Risk Factors
KW  - Well Being
KW  - Consequence
KW  - Positive Emotions
M3  - doi:10.1037/a0029413
DO  - 10.1037/a0029413
ER  -
TY  - JOUR
PMID  - 23815108
ID  - 2013-23128-001
T1  - Experimental manipulation of working memory model parameters: An exercise in construct validity.
JF  - Psychological Assessment
A1  - Brown, Gregory G.
A1  - Turner, Travis H.
A1  - Mano, Quintino R.
A1  - Bolden, Khalima
A1  - Thomas, Michael L.
VL  - 25
IS  - 3
SP  - 844
EP  - 858
Y1  - 2013
CY  - US
AD  - Brown, Gregory G.: Psychology Service, VA San Diego Healthcare System, 116B, 3350 La Jolla Village Drive, San Diego, CA, US, 92161, gbrown@ucsd.edu
PB  - American Psychological Association
SN  - 1939-134X(Electronic),1040-3590(Print)
N2  - As parametric cognitive models become more commonly used to measure individual differences, the construct validity of the interpretation of individual model parameters needs to be well established. The validity of the interpretation of 2 parameters of a formal model of the Continuous Recognition Memory Test (CRMT) was investigated in 2 experiments. The 1st study found that manipulating the percentage of trials on the CRMT for which degraded pseudowords were presented altered the model’s stimulus encoding parameter but not the working memory displacement parameter. The 2nd experiment showed that manipulating the number of syllables forming a pseudoword altered the model’s working memory displacement parameter for each syllable added to the pseudoword. Findings from both experiments supported the construct representation of the model parameters, supporting the construct validity of the model’s use to interpret CRMT performance. Combining parametric models with the manipulation of factors that theory predicts are related to model parameters provides an approach to construct validation that bridges experimental and individual difference methods of studying human cognition. (PsycINFO Database Record (c) 2019 APA, all rights reserved)
KW  - *Construct Validity
KW  - *Mathematical Modeling
KW  - *Short Term Memory
KW  - *Test Validity
KW  - Statistical Estimation
M3  - doi:10.1037/a0032577
DO  - 10.1037/a0032577
ER  -
TY  - JOUR
PMID  - 23025299
ID  - 2012-26680-001
T1  - Correlates of daily leisure-time physical activity in a community sample: Narrow personality traits and practical barriers.
JF  - Health Psychology
A1  - Gallagher, Patrick
A1  - Yancy Jr., William S.
A1  - Denissen, Jaap J. A.
A1  - Kühnel, Anja
A1  - Voils, Corrine I.
VL  - 32
IS  - 12
SP  - 1227
EP  - 1235
Y1  - 2013
CY  - US
AD  - Gallagher, Patrick: Center for Health Services Research in Primary Care, Durham VA Medical Center, 508 Fulton St. (152), Durham, NC, US, 27705, patrick4440@gmail.com
PB  - American Psychological Association
SN  - 1930-7810(Electronic),0278-6133(Print)
N2  - Objective: Previous studies examining correlates of leisure time physical activity (LTPA) have identified personality factors that are correlated with LTPA and practical factors that impede LTPA. The purpose of the present study was to test how several narrow traits predict daily reports of LTPA and to test whether traits that predict LTPA moderate the effects of practical barriers. Methods: 1192 participants completed baseline measures of personality, then reported their LTPA and several situational and environmental factors daily for 25 days. We used generalized estimating equations to measure how personality traits, practical barriers, and interactions between these factors affected (1) the odds of engaging in LTPA and (2) the duration of daily LTPA. Results: Higher standing on Activity and Discipline and lower standing on Assertiveness predicted greater odds of engaging in LTPA and longer duration of LTPA, and higher standing on Aesthetics predicted shorter duration of LTPA. Poor weather conditions and less leisure time were associated with less LTPA, and effects of these barriers were generally greater among participants 30 and older. In participants older than 30, poor weather was associated with less LTPA among those with lower standing on Activity but was not associated with LTPA among those high in Activity. Despite Discipline’s overall positive association with LTPA, less leisure time and less routineness were greater barriers for those high in Discipline. Conclusions: Assessing narrow personality traits could help target LTPA interventions to individual patients’ needs and could help identify important new personality dynamics that affect LTPA. (PsycINFO Database Record (c) 2016 APA, all rights reserved)
KW  - *Leisure Time
KW  - *Personality Traits
KW  - *Physical Activity
KW  - Exercise
M3  - doi:10.1037/a0029956
DO  - 10.1037/a0029956
ER  -
TY  - JOUR
PMID  - 23668846
ID  - 2013-16576-001
T1  - Momentary assessment of affect, physical feeling states, and physical activity in children.
JF  - Health Psychology
A1  - Dunton, Genevieve F.
A1  - Huh, Jimi
A1  - Leventhal, Adam M.
A1  - Riggs, Nathaniel
A1  - Hedeker, Donald
A1  - Spruijt-Metz, Donna
A1  - Pentz, Mary Ann
VL  - 33
IS  - 3
SP  - 255
EP  - 263
Y1  - 2014
CY  - US
AD  - Dunton, Genevieve F.: Department of Preventive Medicine, University of Southern California, 2001 N. Soto Street, 3rd floor, Rm 302E, MC 9239, Los Angeles, CA, US, 90032-9045, dunton@usc.edu
PB  - American Psychological Association
SN  - 1930-7810(Electronic),0278-6133(Print)
N2  - Objective: Most research on the interplay of affective and physical feelings states with physical activity in children has been conducted under laboratory conditions and fails to capture intraindividual covariation. The current study used Ecological Momentary Assessment (EMA) to bidirectionally examine how affective and physical feeling states are related to objectively measured physical activity taking place in naturalistic settings during the course of children’s everyday lives. Methods: Children (N = 119, ages 9–13 years, 52% male, 32% Hispanic) completed 8 days of EMA monitoring, which measured positive affect (PA), negative affect (NA), feeling tired, and feeling energetic up to 7 times per day. EMA responses were time-matched to accelerometer assessed moderate-to-vigorous physical activity (MVPA) in the 30 min before and after each EMA survey. Results: Higher ratings of feeling energetic and lower ratings of feeling tired were associated with more MVPA in the 30 min after the EMA prompt. More MVPA in the 30 min before the EMA prompt was associated with higher ratings of PA and feeling energetic and lower ratings of NA. Between-subjects analyses indicated that mean hourly leisure-time MVPA was associated with less intraindividual variability in PA and NA. Conclusions: Physical feeling states predict subsequent physical activity levels, which in turn, predict subsequent affective states in children. Active children demonstrated higher positive and negative emotional stability. Although the strength of these associations were of modest magnitude and their clinical relevance is unclear, understanding the antecedents to and consequences of physical activity may have theoretical and practical implications for the maintenance and promotion of physical activity and psychological well-being in children. (PsycINFO Database Record (c) 2019 APA, all rights reserved)
KW  - *Emotions
KW  - *Physical Activity
KW  - *Well Being
KW  - *Ecological Momentary Assessment
KW  - Activity Level
KW  - Fatigue
M3  - doi:10.1037/a0032640
DO  - 10.1037/a0032640
ER  -
TY  - JOUR
ID  - 2012-31767-001
T1  - Physical activity motivation and behavior across the transition to university.
JF  - Sport, Exercise, and Performance Psychology
A1  - Ullrich-French, Sarah
A1  - Cox, Anne E.
A1  - Bumpus, Matthew F.
VL  - 2
IS  - 2
SP  - 90
EP  - 101
Y1  - 2013
CY  - US
AD  - Ullrich-French, Sarah: Department of Educational Leadership and Counseling Psychology, Washington State University, Physical Education Building, PO Box 641410, Pullman, WA, US, 99164-1410, sullrich@wsu.edu
PB  - Educational Publishing Foundation
SN  - 2157-3913(Electronic),2157-3905(Print)
N2  - Background: Little longitudinal data about physical activity behavior and motivation exist on the transition from high school to university. This study prospectively examined how physical activity motivation regulations, defined by self-determination theory, and physical activity behavior change from high school to university. Additionally, key antecedents of this change were explored. Methods: Incoming freshmen to a large northwestern university completed online questionnaires before and after entering university. Questionnaires included measures of psychological need satisfaction, motivation regulations, and self-reported physical activity behavior. Results: Identified regulation and physical activity behavior decreased and introjected regulation and amotivation increased from high school to university. A self-determination theory-based model was supported using path analysis. Self-determined motivation regulations were positively predicted by competence; external regulation was negatively predicted by autonomy and positively predicted by relatedness; identified and introjected regulations were positively predicted by relatedness; physical activity was positively predicted by intrinsic motivation. Conclusions: Findings suggest that there is a decline in the value of physical activity and an increase in feelings of guilt and shame associated with not being physically active when students move to university. Fostering perceptions of competence and autonomy across the transition to university are key antecedents to adaptive changes in physical activity motivation. (PsycINFO Database Record (c) 2016 APA, all rights reserved)
KW  - *College Students
KW  - *Motivation
KW  - *Physical Activity
KW  - *School Transition
KW  - *Self-Determination
KW  - Behavior Change
KW  - Exercise
KW  - Health
M3  - doi:10.1037/a0030632
DO  - 10.1037/a0030632
ER  -
TY  - JOUR
ID  - 2012-14744-001
T1  - Physical self-esteem in older adults: A test of the indirect effect of physical activity.
JF  - Sport, Exercise, and Performance Psychology
A1  - Moore, Justin B.
A1  - Mitchell, Nathanael G.
A1  - Beets, Michael W.
A1  - Bartholomew, John B.
VL  - 1
IS  - 4
SP  - 231
EP  - 241
Y1  - 2012
CY  - US
AD  - Moore, Justin B.: Department of Health Promotion, Education, & Behavior, Arnold School of Public Health, University of South Carolina, 800 Sumter Street, Room 216, Columbia, SC, US, 29208, dr.justin.b.moore@gmail.com
PB  - Educational Publishing Foundation
SN  - 2157-3913(Electronic),2157-3905(Print)
N2  - The Exercise and Self-Esteem Model (EXSEM) is used to help explain the relationships among physical activity, self-perceptions, and self-esteem. However, the current conceptual framework employed relies on an overly narrow range of physical subdomains to explain variation in physical self-worth and self-esteem in older adults. The objective of the present study was to examine an expanded conceptual framework of the EXSEM in a sample of men and women over 60 years of age. Older adults (N = 222; age, M = 72.9 years) completed questionnaires which assessed global self-esteem, physical self-worth, subdomain level physical self-perceptions, self-efficacy for physical activity, physical activity, and demographic characteristics. A path analysis utilizing maximum likelihood estimation was conducted. The path analysis provided preliminary support for the expanded conceptual framework and use of the Physical Self-Descriptive Questionnaire (PDSQ) in older adults. In conclusion, the EXSEM employing an expanded conceptual framework may be appropriate for understanding the structure of physical self-perceptions in older adults. (PsycInfo Database Record (c) 2022 APA, all rights reserved)
KW  - *Aging
KW  - *Physical Activity
KW  - *Self-Perception
KW  - *Self-Worth
KW  - Exercise
KW  - Self-Concept
KW  - Self-Efficacy
KW  - Self-Esteem
M3  - doi:10.1037/a0028636
DO  - 10.1037/a0028636
ER  -
TY  - JOUR
ID  - 2014-57162-004
T1  - Are improvements in assessment center construct-related validity paralleled by improvements in criterion-related validity? The effects of exercise similarity on assessment center validity.
JF  - Journal of Personnel Psychology
A1  - Wirz, Andreja
A1  - Melchers, Klaus G.
A1  - Schultheiss, Stefan
A1  - Kleinmann, Martin
VL  - 13
IS  - 4
SP  - 184
EP  - 193
Y1  - 2014
CY  - Germany
AD  - Melchers, Klaus G.: University of Ulm, Institut für Psychologie und Pädagogik, Abteilung Arbeits- und Organisationspsychologie, Albert-Einstein-Allee 41, Ulm, Germany, 89069, klaus.melchers@uni-ulm.de
PB  - Hogrefe Publishing
SN  - 2190-5150(Electronic),1866-5888(Print)
N2  - Previous studies have found that factors that improved assessment center (AC) construct-related validity also had beneficial effects on criterion-related validity. However, some factors might have diverging effects on construct- and criterion-related validity. Accordingly, we followed recent calls to evaluate construct- and criterion-related validity of ACs simultaneously by examining the effects of exercise similarity on both aspects of validity within a single study. Data were collected in an AC (N = 92) that consisted of two different types of exercises. Convergent validity was better for similar exercises than it was for dissimilar exercises. However, regarding criterion-related validity, we did not find differences between similar and dissimilar exercises. Hence, this study revealed that improvements in AC construct-related validity are not necessarily paralleled by improvements in criterion-related validity. (PsycINFO Database Record (c) 2016 APA, all rights reserved)
KW  - *Assessment Centers
KW  - *Test Validity
KW  - Exercise
M3  - doi:10.1027/1866-5888/a000115
DO  - 10.1027/1866-5888/a000115
ER  -
TY  - JOUR
PMID  - 22468716
ID  - 2012-08243-001
T1  - Randomized controlled trial of collaborative implementation intentions targeting working adults' physical activity.
JF  - Health Psychology
A1  - Prestwich, Andrew
A1  - Conner, Mark T.
A1  - Lawton, Rebecca J.
A1  - Ward, Jane K.
A1  - Ayres, Karen
A1  - McEachan, Rosemary R. C.
VL  - 31
IS  - 4
SP  - 486
EP  - 495
Y1  - 2012
CY  - US
AD  - Prestwich, Andrew: Institute of Psychological Sciences, University of Leeds, Leeds, United Kingdom, LS2 9JT, a.j.prestwich@leeds.ac.uk
PB  - American Psychological Association
SN  - 1930-7810(Electronic),0278-6133(Print)
N2  - Objective: The research tested the efficacy of planning and partner-based interventions to promote physical activity over six months. Method: Local government (council) employees (N = 257) were randomly allocated to one of four conditions (collaborative implementation intentions; partner-only; implementation intentions; control group) before completing measures at baseline and follow-ups at 1, 3 and 6 months. Outcome measures comprised validated self-report measures of physical activity: the International Physical Activity Questionnaire (IPAQ; Craig et al., 2003) and Self-Report Walking and Exercise Tables (SWET; Prestwich et al., 2012); psychosocial mediators (enjoyment, intention, self-efficacy, social influence); weight and waist size (baseline and 6 months only). Results: As well as losing the most weight, there was evidence that participants in the collaborative implementation-intention group were more physically active than each of the other three groups at 1-, 3- and 6-month follow-ups. Those in the implementation-intention and partner-only conditions did not outperform the control group on most measures. Conclusion: Collaborative implementation intentions represent a potentially useful intervention to change important health behaviors that help reduce weight. (PsycINFO Database Record (c) 2016 APA, all rights reserved)
KW  - *Collaboration
KW  - *Health
KW  - *Intention
KW  - *Physical Activity
KW  - Exercise
KW  - Intervention
M3  - doi:10.1037/a0027672
DO  - 10.1037/a0027672
ER  -
TY  - JOUR
PMID  - 24015707
ID  - 2013-31567-001
T1  - Common dyadic coping is indirectly related to dietary and exercise adherence via patient and partner diabetes efficacy.
JF  - Journal of Family Psychology
A1  - Johnson, Matthew D.
A1  - Anderson, Jared R.
A1  - Walker, Ann
A1  - Wilcox, Allison
A1  - Lewis, Virginia L.
A1  - Robbins, David C.
VL  - 27
IS  - 5
SP  - 722
EP  - 730
Y1  - 2013
CY  - US
AD  - Johnson, Matthew D.: University of Alberta, 302 Human Ecology Building, Edmonton, AB, Canada, T6G 0P9
PB  - American Psychological Association
SN  - 1939-1293(Electronic),0893-3200(Print)
N2  - Using cross-sectional data from 117 married couples in which one member is diagnosed with Type 2 diabetes, the current study sought to explore a possible indirect association between common dyadic coping and dietary and exercise adherence via the mechanism of patient and spouse reports of diabetes efficacy. Results from the structural equation model analysis indicated common dyadic coping was associated with higher levels of diabetes efficacy for both patients and spouses which, in turn, was then associated with better dietary and exercise adherence for the patient. This model proved a better fit to the data than three plausible alternative models. The bootstrap test of mediation revealed common dyadic coping was indirectly associated with dietary adherence via both patient and spouse diabetes efficacy, but spouse diabetes efficacy was the only mechanism linking common dyadic coping and exercise adherence. This study highlights the importance of exploring the indirect pathways through which general intimate relationship functioning might be associated with Type 2 diabetes outcomes. (PsycINFO Database Record (c) 2018 APA, all rights reserved)
KW  - *Coping Behavior
KW  - *Diabetes Mellitus
KW  - *Diets
KW  - *Spouses
KW  - *Treatment Compliance
KW  - Exercise
KW  - Marital Relations
KW  - Type 2 Diabetes
M3  - doi:10.1037/a0034006
DO  - 10.1037/a0034006
ER  -
TY  - JOUR
PMID  - 23088175
ID  - 2012-28216-001
T1  - Do you want the good news or the bad news? Gain- versus loss-framed messages following health risk information: The effects on leisure time physical activity beliefs and cognitions.
JF  - Health Psychology
A1  - Bassett-Gunter, Rebecca L.
A1  - Martin Ginis, Kathleen A.
A1  - Latimer-Cheung, Amy E.
VL  - 32
IS  - 12
SP  - 1188
EP  - 1198
Y1  - 2013
CY  - US
AD  - Martin Ginis, Kathleen A.: Department of Kinesiology, McMaster University, Hamilton, ON, Canada, martink@mcmaster.ca
PB  - American Psychological Association
SN  - 1930-7810(Electronic),0278-6133(Print)
N2  - Objective: The primary purpose was to examine the relative effectiveness of chronic disease and psychological health risk information combined with gain- versus loss-framed leisure time physical activity (LTPA) messages for changing perceived personal risk, LTPA response efficacy (i.e., the belief that LTPA can effectively reduce risk), and LTPA intentions. A secondary purpose was to explore the relationship between message framing and cognitive processing. Method: Baseline assessments of perceived risk for inactivity-related disease and psychological health problems, LTPA response efficacy, and intentions were measured among 96 individuals with spinal cord injury (SCI). Participants read population-specific information about the risk for inactivity-related disease and psychological health problems following SCI, and perceived risk was reassessed. Participants were then randomized to read LTPA response efficacy messages emphasizing the benefits of LTPA (gain framed) or the risks of inactivity (loss framed). Immediately following message exposure, cognitive processing (i.e., thought listing and message recall), LTPA response efficacy, and LTPA intentions were assessed. Results: Changes in perceived risk were observed following exposure to health risk information. Changes in LTPA response efficacy and intentions were greater following loss-framed messages targeting psychological health compared with gain-framed messages. Greater cognitive processing was observed following loss-framed messages compared with gain-framed messages. Conclusion: Following exposure to psychological health risk information, loss-framed messages may be more effective than gain-framed messages for eliciting cognitive processing and changing LTPA beliefs and intentions. (PsycInfo Database Record (c) 2020 APA, all rights reserved)
KW  - *Chronic Illness
KW  - *Information
KW  - *Leisure Time
KW  - *Physical Activity
KW  - *Risk Factors
KW  - Cognitive Processes
KW  - Communication
KW  - Framing Effects
KW  - Messages
KW  - Health Risk Behavior
M3  - doi:10.1037/a0030126
DO  - 10.1037/a0030126
ER  -
TY  - JOUR
PMID  - 23421896
ID  - 2013-05736-001
T1  - Exercise advice by humans versus computers: Maintenance effects at 18 months.
JF  - Health Psychology
A1  - King, Abby C.
A1  - Hekler, Eric B.
A1  - Castro, Cynthia M.
A1  - Buman, Matthew P.
A1  - Marcus, Bess H.
A1  - Friedman, Robert H.
A1  - Napolitano, Melissa A.
VL  - 33
IS  - 2
SP  - 192
EP  - 196
Y1  - 2014
CY  - US
AD  - King, Abby C.: Stanford University School of Medicine, 259 Campus Drive, HRP Redwood Building, Room T-221, Stanford, CA, US, 94305-5405, king@stanford.edu
PB  - American Psychological Association
SN  - 1930-7810(Electronic),0278-6133(Print)
N2  - Objective: An automated telehealth counseling system, aimed at inactive midlife and older adults, was shown previously to achieve 12-month physical activity levels similar to those attained by human advisors. This investigation evaluated the sustained 18-month impacts of the automated advisor compared with human advisors. Methods: Following the end of the 12-month randomized, controlled trial, participants who had been randomized to either the human advisor (n = 73) or automated advisor (n = 75) arms were followed for an additional 6 months. During that period, human or automated advisor-initiated telephone contacts ceased and participants were encouraged to initiate contact with their advisor as deemed relevant. The primary outcome was moderate-to-vigorous physical activity (MVPA), measured using the Stanford Physical Activity Recall and validated during the major trial via accelerometry. Results: The two arms did not differ significantly in 18-month MVPA or the percentage of participants meeting national physical activity guidelines (ps >.50). No significant within-arm MVPA differences emerged between 12 and 18 months. Evaluation of the trajectory of physical activity change across the 18-month study period indicated that, for both arms, the greatest physical activity increases occurred during the first 6 months of intervention, followed by a relatively steady amount of physical activity across the remaining months. Conclusions: The results provide evidence that an automated telehealth advice system can maintain physical activity increases at a level similar to that achieved by human advisors through 18 months. Given the accelerated use of mobile phones in developing countries, as well as industrialized nations, automated telehealth systems merit further evaluation. (PsycINFO Database Record (c) 2016 APA, all rights reserved)
KW  - *Exercise
KW  - *Intervention
KW  - *Physical Activity
KW  - *Telemedicine
KW  - Computers
M3  - doi:10.1037/a0030646
DO  - 10.1037/a0030646
ER  -
TY  - JOUR
PMID  - 24295528
ID  - 2013-41361-004
T1  - Managing lapses in cardiac rehabilitation exercise therapy: Examination of the problem-solving process.
JF  - Rehabilitation Psychology
A1  - Flora, Parminder K.
A1  - Brawley, Lawrence R.
VL  - 58
IS  - 4
SP  - 369
EP  - 376
Y1  - 2013
CY  - US
AD  - Flora, Parminder K.: College of Kinesiology, University of Saskatchewan, 87 Campus Drive, Saskatoon, SK, Canada, S7N 5B2, parminder.flora@usask.ca
PB  - American Psychological Association
SN  - 1939-1544(Electronic),0090-5550(Print)
N2  - Purpose/Objective: Poor adherence to cardiac rehabilitation (CR) exercise therapy is an ongoing problem. Problem-solving (PS) is an identified cognitive–behavioral strategy to promote exercise adherence. However, PS process has not been examined, and how PS promotes adherence is not known. Using Social Cognitive Theory and Ewart’s Social Problem-Solving Model as guiding frameworks, we examined proposed theoretical links between persistence, an indicator of adherence, and (a) PS effectiveness and (b) self-regulatory efficacy. Based on the Model of Social Problem-Solving, 2 distinct components of the PS process (problem-solving and solution implementation), were examined. Research Method/Design: Older adult participants (N = 52; 32 men) representing a typical CR sample (mean age = 65.6 years; SD = 10.8) participated in this correlational, observational study. Results: Two hierarchical multiple regressions indicated that PS effectiveness and self-regulatory efficacy were significant predictors of anticipated persistence. Relative to PS process, both predictors accounted for: (a) 41% of the variance in anticipated persistence with PS; and (b) 49% of the variance in anticipated persistence with solution implementation. Conclusions/Implications: Proposed theoretical relationships were supported, and both PS effectiveness and self-regulatory efficacy accounted for a greater amount of the variance in anticipated persistence than either alone. Future efforts to improve adherence to rehabilitative exercise could include the use of PS. The 2 distinct components of the PS process may be important for successful adjustment to problems. (PsycInfo Database Record (c) 2023 APA, all rights reserved)
KW  - *Exercise
KW  - *Heart Disorders
KW  - *Problem Solving
KW  - *Rehabilitation
KW  - *Treatment Compliance
KW  - *Exercise Therapy
KW  - Self-Efficacy
KW  - Self-Regulation
M3  - doi:10.1037/a0034665
DO  - 10.1037/a0034665
ER  -
TY  - JOUR
PMID  - 23713497
ID  - 2013-17531-002
T1  - Rumination as a mechanism linking stressful life events to symptoms of depression and anxiety: Longitudinal evidence in early adolescents and adults.
JF  - Journal of Abnormal Psychology
A1  - Michl, Louisa C.
A1  - McLaughlin, Katie A.
A1  - Shepherd, Kathrine
A1  - Nolen-Hoeksema, Susan
VL  - 122
IS  - 2
SP  - 339
EP  - 352
Y1  - 2013
CY  - US
AD  - McLaughlin, Katie A.: 21 Autumn Street, Boston, MA, US, 02115, katie.mclaughlin@childrens.harvard.edu
PB  - American Psychological Association
SN  - 1939-1846(Electronic),0021-843X(Print)
N2  - Rumination is a well-established risk factor for the onset of major depression and anxiety symptomatology in both adolescents and adults. Despite the robust associations between rumination and internalizing psychopathology, there is a dearth of research examining factors that might lead to a ruminative response style. In the current study, we examined whether social environmental experiences were associated with rumination. Specifically, we evaluated whether self-reported exposure to stressful life events predicted subsequent increases in rumination. We also investigated whether rumination served as a mechanism underlying the longitudinal association between self-reported stressful life events and internalizing symptoms. Self-reported stressful life events, rumination, and symptoms of depression and anxiety were assessed in 2 separate longitudinal samples. A sample of early adolescents (N = 1,065) was assessed at 3 time points spanning 7 months. A sample of adults (N = 1,132) was assessed at 2 time points spanning 12 months. In both samples, self-reported exposure to stressful life events was associated longitudinally with increased engagement in rumination. In addition, rumination mediated the longitudinal relationship between self-reported stressors and symptoms of anxiety in both samples and the relationship between self-reported life events and symptoms of depression in the adult sample. Identifying the psychological and neurobiological mechanisms that explain a greater propensity for rumination following stressors remains an important goal for future research. This study provides novel evidence for the role of stressful life events in shaping characteristic responses to distress, specifically engagement in rumination, highlighting potentially useful targets for interventions aimed at preventing the onset of depression and anxiety. (PsycInfo Database Record (c) 2022 APA, all rights reserved)
KW  - *Anxiety
KW  - *Major Depression
KW  - *Rumination (Cognitive Process)
KW  - *Stress
KW  - *Symptoms
KW  - Internalizing Symptoms
M3  - doi:10.1037/a0031994
DO  - 10.1037/a0031994
ER  -
TY  - JOUR
PMID  - 23713499
ID  - 2013-17531-004
T1  - Should uncontrollable worry be removed from the definition of GAD? A test of incremental validity.
JF  - Journal of Abnormal Psychology
A1  - Hallion, Lauren S.
A1  - Ruscio, Ayelet Meron
VL  - 122
IS  - 2
SP  - 369
EP  - 375
Y1  - 2013
CY  - US
AD  - Hallion, Lauren S.: Department of Psychology, University of Pennsylvania, 3720 Walnut Street, Philadelphia, PA, US, 19104, hallion@psych.upenn.edu
PB  - American Psychological Association
SN  - 1939-1846(Electronic),0021-843X(Print)
N2  - In its current instantiation in DSM–IV, a diagnosis of generalized anxiety disorder (GAD) requires the presence of excessive and uncontrollable worry. It has been proposed that the uncontrollability criterion be removed from future editions of the DSM, primarily on the basis of empirical and conceptual overlap between excessiveness and uncontrollability and a relative lack of research on uncontrollability. However, no research has directly investigated the incremental validity of the uncontrollability criterion—that is, the extent to which uncontrollability predicts important clinical information over and above excessiveness. This question was examined in a community sample of 126 adults diagnosed with GAD. After controlling for excessiveness, uncontrollability explained a significant proportion of additional variance in a variety of relevant clinical measures, including GAD severity, clinician-rated anxiety, number and severity of comorbid disorders, and use of psychotropic medication and psychotherapy. The results remained statistically significant even when other features of GAD were controlled. By contrast, excessiveness did not significantly predict any clinical measure over and above uncontrollability. These findings suggest that uncontrollability contributes to the validity of the GAD diagnosis and should be retained as a core feature of pathological worry. (PsycInfo Database Record (c) 2022 APA, all rights reserved)
KW  - *Anxiety
KW  - *Diagnostic and Statistical Manual
KW  - *Generalized Anxiety Disorder
KW  - Incremental Validity
M3  - doi:10.1037/a0031731
DO  - 10.1037/a0031731
ER  -
TY  - JOUR
PMID  - 22612557
ID  - 2012-12930-001
T1  - Social cognitive mediators of the effect of the MobileMums intervention on physical activity.
JF  - Health Psychology
A1  - Fjeldsoe, Brianna S.
A1  - Miller, Yvette D.
A1  - Marshall, Alison L.
VL  - 32
IS  - 7
SP  - 729
EP  - 738
Y1  - 2013
CY  - US
AD  - Fjeldsoe, Brianna S.: Faculty of Health Sciences, School of Population Health, Cancer Prevention Research Centre, The University of Queensland, Herston Rd., Herston, QLD, Australia, 4006, b.fjeldsoe@sph.uq.edu.au
PB  - American Psychological Association
SN  - 1930-7810(Electronic),0278-6133(Print)
N2  - Objective: To explore whether improvements in physical activity following the MobileMums intervention were mediated by changes in Social Cognitive Theory (SCT) constructs targeted in the intervention (barrier self efficacy, goal setting skills, outcome expectancy, social support, and perceived environmental opportunity for exercise). This paper also examined if the mediating constructs differed between initial (baseline to 6 weeks) and overall (baseline to 13 weeks) changes in physical activity. Methods: Secondary analysis of data from a randomized controlled trial involving 88 postnatal women (<12 months postpartum). Participants were randomized to receive either the 12-week MobileMums intervention or a minimal-contact control condition. Physical activity and proposed mediators were assessed by self-report at baseline, 6 weeks, and 13 weeks. Walking for Exercise frequency was assessed using the Australian Women's Activity Survey and frequency of moderate-to-vigorous physical activity (MVPA) was assessed using a single-item question. Results: Initial improvements in goal-setting skills mediated the relationship between experimental condition and initial changes in MVPA, αβ (95% CI) = 0.23(0.01, 0.59), and Walking for Exercise, αβ (95% CI) = 0.34(0.06, 0.73). Initial improvements in barrier self efficacy mediated the relationship between experimental condition and initial change in MVPA, αβ (95% CI) = 0.36(0.12, 0.65), but not Walking for Exercise. None of the SCT outcomes significantly mediated the relationship between experimental condition and overall (baseline to 13 weeks) change in frequency of MVPA or Walking for Exercise. Conclusion: Future interventions with postnatal women using SCT should target barrier self-efficacy and goal setting skills in order to increase physical activity. (PsycInfo Database Record (c) 2024 APA, all rights reserved)
KW  - *Exercise
KW  - *Intervention
KW  - *Mothers
KW  - *Physical Activity
KW  - *Social Cognition
KW  - *Outcome Expectancies
KW  - Goal Setting
KW  - Self-Efficacy
KW  - Social Support
M3  - doi:10.1037/a0027548
DO  - 10.1037/a0027548
ER  -
TY  - JOUR
ID  - 2013-40953-001
T1  - Popular legitimacy and the exercise of legal authority: Motivating compliance, cooperation, and engagement.
JF  - Psychology, Public Policy, and Law
A1  - Tyler, Tom R.
A1  - Jackson, Jonathan
VL  - 20
IS  - 1
SP  - 78
EP  - 95
Y1  - 2014
CY  - US
AD  - Tyler, Tom R.: Yale Law School, 127 Wall Street, New Haven, CT, US, 06511, tom.tyler@yale.edu
PB  - American Psychological Association
SN  - 1939-1528(Electronic),1076-8971(Print)
N2  - The traditional goal of legal authorities has been to obtain widespread public compliance with the law. Empirical research findings have shown that legitimacy—typically operationalized as the perceived obligation to obey and trust and confidence in the relevant institutions—plays an important role in achieving such compliance. But over time the goals of legal authorities have broadened in 2 ways. First, they increasingly include the desire to motivate willing cooperation, with legal authorities and members of the public working together to produce social order. Second, conceptions of the goals of the legal system have broadened to include the importance of promoting public engagement in communities in efforts to build social, political and economic vitality. Drawing on these broader goals—and building upon recent conceptual advances in the meaning of legitimacy—we report findings from a major new national survey of U.S. citizens. We examine the role that legitimacy plays in achieving each of these goals of law and in defining the policies and practices of the police and courts which influence legitimacy. Importantly, we also consider whether a focus on achieving this broader set of goals leads to a need to reexamine the traditional theoretical conception of legitimacy. Our findings support the utility of a multidimensional conception of legitimacy that differentiates between consent to authority and normative justifiability of power. (PsycINFO Database Record (c) 2016 APA, all rights reserved)
KW  - *Communities
KW  - *Compliance
KW  - *Cooperation
KW  - *Law (Government)
KW  - *Motivation
KW  - Authority
M3  - doi:10.1037/a0034514
DO  - 10.1037/a0034514
ER  -
TY  - JOUR
PMID  - 22823068
ID  - 2012-19416-001
T1  - Rumination and anxiety mediate the effect of loneliness on depressed mood and sleep quality in college students.
JF  - Health Psychology
A1  - Zawadzki, Matthew J.
A1  - Graham, Jennifer E.
A1  - Gerin, William
VL  - 32
IS  - 2
SP  - 212
EP  - 222
Y1  - 2013
CY  - US
AD  - Zawadzki, Matthew J.: Department of Psychology, 115c Moore Building, University Park, PA, US, 16803, mjz172@psu.edu
PB  - American Psychological Association
SN  - 1930-7810(Electronic),0278-6133(Print)
N2  - Objective: We examined the mechanisms that underlie the observed relationships between loneliness and depressed mood and poor sleep quality in college students. This study was the first to investigate whether rumination and trait anxiety are psychological mechanisms that mediate this relationship. Methods: In Study 1 (n = 1,244), using factor analysis with cross-sectional data, we established that loneliness and rumination are distinct constructs. We then collected survey data in two cross-sectional samples (ns = 300 and 218) and one prospective (n = 334) sample to test whether rumination and anxiety were mediators of the relationship between loneliness and depressed mood and poor sleep quality. Structural equation modeling was used to test the proposed relationships. Participants completed self-report measures of loneliness, rumination, trait anxiety, depressed mood, and sleep quality. In addition, measures of hostility, neuroticism, negative affect, and tobacco use were also assessed and tested as mediators, while social support was assessed and tested as a moderator. Results: Consistent across the three studies, we found that rumination and trait anxiety fully mediated the associations between loneliness and depressed mood as well as poor sleep quality; these relationships held after testing all other factors. Conclusion: This study helps explain how loneliness dynamics relate to poor health and suggests specific points of departure for the development of interventions. (PsycInfo Database Record (c) 2021 APA, all rights reserved)
KW  - *Anxiety
KW  - *Depression (Emotion)
KW  - *Loneliness
KW  - *Rumination (Cognitive Process)
KW  - *Sleep
KW  - College Students
KW  - Sleep Quality
M3  - doi:10.1037/a0029007
DO  - 10.1037/a0029007
ER  -
TY  - JOUR
PMID  - 23437853
ID  - 2013-05962-001
T1  - Social-cognitive theory predictors of exercise behavior in endometrial cancer survivors.
JF  - Health Psychology
A1  - Basen-Engquist, Karen
A1  - Carmack, Cindy L.
A1  - Li, Yisheng
A1  - Brown, Jubilee
A1  - Jhingran, Anuja
A1  - Hughes, Daniel C.
A1  - Perkins, Heidi Y.
A1  - Scruggs, Stacie
A1  - Harrison, Carol
A1  - Baum, George
A1  - Bodurka, Diane C.
A1  - Waters, Andrew
VL  - 32
IS  - 11
SP  - 1137
EP  - 1148
Y1  - 2013
CY  - US
AD  - Basen-Engquist, Karen: Department of Behavioral Science, University of Texas MD Anderson Cancer Center, PO Box 301439, Unit 1330, Houston, TX, US, 77230-1439, kbasenen@mdanderson.org
PB  - American Psychological Association
SN  - 1930-7810(Electronic),0278-6133(Print)
N2  - Objective: This study evaluated whether social-cognitive theory (SCT) variables, as measured by questionnaire and ecological momentary assessment (EMA), predicted exercise in endometrial cancer survivors. Method: One hundred posttreatment endometrial cancer survivors received a 6-month home-based exercise intervention. EMAs were conducted by using hand-held computers for 10- to 12-day periods every 2 months. Participants rated morning self-efficacy and positive and negative outcome expectations by using the computer, recorded exercise information in real time and at night, and wore accelerometers. At the midpoint of each assessment period, participants completed SCT questionnaires. Using linear mixed-effects models, the authors tested whether morning SCT variables predicted minutes of exercise that day (Question 1) and whether exercise minutes at time point Tj could be predicted by questionnaire measures of SCT variables from time point Tj-1 (Question 2). Results: Morning self-efficacy significantly predicted that day’s exercise minutes (p < .0001). Morning positive outcome expectations were also associated with exercise minutes (p = .0003), but the relationship was attenuated when self-efficacy was included in the model (p = .4032). Morning negative outcome expectations were not associated with exercise minutes. Of the questionnaire measures of SCT variables, only exercise self-efficacy predicted exercise at the next time point (p = .003). Conclusions: The consistency of the relationship between self-efficacy and exercise minutes over short (same day) and longer (Tj to Tj-1) time periods provides support for a causal relationship. The strength of the relationship between morning self-efficacy and exercise minutes suggest that real-time interventions that target daily variation in self-efficacy may benefit endometrial cancer survivors’ exercise adherence. (PsycINFO Database Record (c) 2019 APA, all rights reserved)
KW  - *Exercise
KW  - *Neoplasms
KW  - *Psychological Theories
KW  - *Social Cognition
KW  - *Survivors
KW  - Self-Efficacy
KW  - Behavioral Ecology
KW  - Ecological Momentary Assessment
M3  - doi:10.1037/a0031712
DO  - 10.1037/a0031712
ER  -
TY  - JOUR
PMID  - 23244226
ID  - 2012-33462-001
T1  - Clarifying the contribution of assessee-, dimension-, exercise-, and assessor-related effects to reliable and unreliable variance in assessment center ratings.
JF  - Journal of Applied Psychology
A1  - Putka, Dan J.
A1  - Hoffman, Brian J.
VL  - 98
IS  - 1
SP  - 114
EP  - 133
Y1  - 2013
CY  - US
AD  - Putka, Dan J.: Human Resources Research Organization, 66 Canal Center Plaza, Suite 700, Alexandria, VA, US, 22314-1591, dputka@humrro.org
PB  - American Psychological Association
SN  - 1939-1854(Electronic),0021-9010(Print)
N2  - Though considerable research has evaluated the functioning of assessment center (AC) ratings, surprisingly little research has articulated and uniquely estimated the components of reliable and unreliable variance that underlie such ratings. The current study highlights limitations of existing research for estimating components of reliable and unreliable variance in AC ratings. It provides a comprehensive empirical decomposition of variance in AC ratings that: (a) explicitly accounts for assessee-, dimension-, exercise-, and assessor-related effects, (b) does so with 3 large sets of operational data from a multiyear AC program, and (c) avoids many analytic limitations and confounds that have plagued the AC literature to date. In doing so, results show that (a) the extant AC literature has masked the contribution of sizable, substantively meaningful sources of variance in AC ratings, (b) various forms of assessor bias largely appear trivial, and (c) there is far more systematic, nuanced variance present in AC ratings than previous research indicates. Furthermore, this study also illustrates how the composition of reliable and unreliable variance heavily depends on the level to which assessor ratings are aggregated (e.g., overall AC-level, dimension-level, exercise-level) and the generalizations one desires to make based on those ratings. The implications of this study for future AC research and practice are discussed. (PsycINFO Database Record (c) 2016 APA, all rights reserved)
KW  - *Assessment Centers
KW  - *Rating
KW  - *Statistical Reliability
KW  - *Variability Measurement
KW  - Measurement
M3  - doi:10.1037/a0030887
DO  - 10.1037/a0030887
ER  -
TY  - JOUR
PMID  - 23316850
ID  - 2013-00980-003
T1  - Messages for men: The efficacy of EPPM-based messages targeting men's physical activity.
JF  - Health Psychology
A1  - Hatchell, Alexandra C.
A1  - Bassett-Gunter, Rebecca L.
A1  - Clarke, Marie
A1  - Kimura, Stacey
A1  - Latimer-Cheung, Amy E.
VL  - 32
IS  - 1
SP  - 24
EP  - 32
Y1  - 2013
CY  - US
AD  - Latimer-Cheung, Amy E.: School of Kinesiology and Health Studies, Queen’s University, Kingston, ON, Canada, K7L 3N6, amy.latimer@queensu.ca
PB  - American Psychological Association
SN  - 1930-7810(Electronic),0278-6133(Print)
N2  - Objective: The majority of men are insufficiently active. Men's tendencies to participate in risky behaviors and their inactivity likely contribute to their increased risk of morbidity and mortality. Physical activity decreases the risk of developing many chronic diseases and may be an optimal behavior to target in men's health interventions. However, educational resources promoting physical activity for men are lacking. To address this gap, we tested the efficacy of messages based upon the Extended Parallel Process Model (EPPM; Witte, 1992) to increase men's physical activity intentions and behaviors. Method: Men who were not meeting physical activity guidelines (n = 611) were randomly assigned to read high or low efficacy physical activity messages paired with high or no health risk information. Participants read four brief messages on four consecutive days. Intentions were assessed at baseline and the first follow-up (Day 5). Manipulation check measures were assessed at Day 5. Behavior was assessed at baseline and the second follow-up (Day 14). Results: Overall, the messages had small sized effects. A completer analysis revealed that although men's intentions to be active increased over the course of the study regardless of the messages they received, only men who received risk information significantly increased their physical activity. Men who received low efficacy and risk information were less likely to meet the physical activity guidelines at Day 14 than men who only received low efficacy information. Conclusions: From these results, we suggest preliminary recommendations for the development of physical activity messages for men and areas for future EPPM-based research. (PsycINFO Database Record (c) 2016 APA, all rights reserved)
KW  - *Exercise
KW  - *Human Males
KW  - *Messages
KW  - *Physical Activity
KW  - Health
KW  - Morbidity
M3  - doi:10.1037/a0030108
DO  - 10.1037/a0030108
ER  -
TY  - JOUR
PMID  - 23106110
ID  - 2012-28874-001
T1  - Perceived control relates to better functional health and lower cardio-metabolic risk: The mediating role of physical activity.
JF  - Health Psychology
A1  - Infurna, Frank J.
A1  - Gerstorf, Denis
VL  - 33
IS  - 1
SP  - 85
EP  - 94
Y1  - 2014
CY  - US
AD  - Infurna, Frank J.: Humboldt University Berlin, Institute of Psychology, Unter den Linden 6, Berlin, Germany, 10099, frank.j.infurna@hu-berlin.de
PB  - American Psychological Association
SN  - 1930-7810(Electronic),0278-6133(Print)
N2  - Objective: The objective of the current study was to examine empirically associations between perceived control and indicators of functional health (grip strength) and cardio-metabolic risk (hemoglobin A1C, High Density Lipoprotein Cholesterol [HDL–C], Systolic Blood Pressure [SBP], Pulse Rate [PR], and Waist Circumference [WC]) and to explore the mediating role of physical activity. Method: Using cross-sectional data from the nation-wide Health and Retirement Study (N = 4,292; Mean age = 68, range 50–97; 59% women), we examined whether perceived control was predictive of the various health indicators over and above sociodemographic characteristics. We also used mediation models to test whether those direct associations were mediated by physical activity. Results: Findings indicated that perceiving more control related to better grip strength and lower cardio-metabolic risk. To illustrate, a 1 SD increase in control is associated with 2.5 fewer years of aging on grip strength, 10 fewer years of aging for hemoglobin A1C, 14.5 fewer years of aging for HDL–C, 3.7 fewer years of aging for pulse rate, and 5.75 fewer years of aging for waist circumference. We also found that physical activity mediated five of the six control−health associations. Conclusions: Our findings demonstrate the importance of perceived control as predictor of functional and physiological health and the role of physical exercise as a behavioral mediator of these associations. Our results suggest that control may serve as a facilitator of positive health outcomes, including functional health, cardio-metabolic risk, and physical activity. Findings provide impetus for future research to elucidate mechanisms underlying the health implications of perceived control. (PsycInfo Database Record (c) 2021 APA, all rights reserved)
KW  - *Aging
KW  - *Biological Markers
KW  - *Health
KW  - *Physical Strength
KW  - *Self-Perception
KW  - Cardiovascular System
KW  - Metabolism
KW  - Physical Activity
KW  - Retirement
KW  - Risk Factors
KW  - Older Adulthood
KW  - Perceived Control
M3  - doi:10.1037/a0030208
DO  - 10.1037/a0030208
ER  -
TY  - JOUR
ID  - 2012-27529-001
T1  - The tripartite efficacy framework in high school physical education: Trans-contextual generality and direct and indirect prospective relations with leisure-time exercise.
JF  - Sport, Exercise, and Performance Psychology
A1  - Jackson, Ben
A1  - Whipp, Peter R.
A1  - Beauchamp, Mark R.
VL  - 2
IS  - 1
SP  - 1
EP  - 14
Y1  - 2013
CY  - US
AD  - Jackson, Ben: School of Sport Science, Exercise and Health, The University of Western Australia, (M408), Crawley, WAU, Australia, 6009, ben.jackson@uwa.edu.au
PB  - Educational Publishing Foundation
SN  - 2157-3913(Electronic),2157-3905(Print)
N2  - The purpose of this study was to examine the extent to which adolescents' beliefs in their physical education (PE) teacher's capabilities (i.e., other-efficacy), and their estimation of their teacher's confidence in their ability (i.e., relation-inferred self-efficacy, RISE), predicted leisure-time exercise engagement, as well as the extent to which within-class and leisure-time self-efficacy beliefs mediated those relationships. At Time 1, we assessed high school students' (N = 640, Mage = 13.15, SD = 0.80) confidence in their own PE ability (i.e., self-efficacy), along with their other-efficacy and RISE appraisals. Two weeks later, students reported their confidence in their ability to regulate their leisure-time exercise, and then during the following three weeks, they maintained an exercise log in which they recorded their leisure-time exercise behavior. Structural equation modeling revealed that other-efficacy and RISE positively predicted students' confidence in their own PE ability. Students' PE self-efficacy predicted their self-efficacy for regulating their leisure-time exercise, which in turn predicted average weekly exercise participation. As well as highlighting indirect pathways through which students' tripartite perceptions supported leisure-time exercise, direct effects were also found for self- and other-efficacy in relation to exercise levels, even when controlling for the effect of baseline exercise levels. These findings emphasize the potential significance of the tripartite framework in terms of understanding adolescent exercise behavior. (PsycINFO Database Record (c) 2016 APA, all rights reserved)
KW  - *Physical Activity
KW  - *Physical Education
KW  - *Self-Efficacy
KW  - *Self-Regulation
KW  - Exercise
KW  - High School Education
KW  - High Schools
M3  - doi:10.1037/a0030169
DO  - 10.1037/a0030169
ER  -
TY  - JOUR
PMID  - 23795767
ID  - 2013-21685-005
T1  - Dyadic analysis of self-efficacy and perceived support: The relationship of individual and spousal characteristics with physical activity among middle-aged and young-older adults.
JF  - Psychology and Aging
A1  - Ayotte, Brian J.
A1  - Margrett, Jennifer A.
A1  - Patrick, Julie Hicks
VL  - 28
IS  - 2
SP  - 555
EP  - 563
Y1  - 2013
CY  - US
AD  - Ayotte, Brian J.: Department of Psychology, University of Massachusetts Dartmouth, 285 Old Westport Rd., North Dartmouth, MA, US, 02747, bayotte@umassd.edu
PB  - American Psychological Association
SN  - 1939-1498(Electronic),0882-7974(Print)
N2  - The purpose of this study was to examine the associations among self-efficacy, perceived support, and physical activity in middle-aged and older married couples. A total of 116 middle-aged and older couples (M = 58.86 years, SD = 7.16, range 50–74) participated in the study. A dyadic approach to path modeling was taken. The final model indicated that for both husbands and wives, one’s own self-efficacy was directly related to physical activity. In addition, husband self-efficacy was positively related to wive physical activity and indirectly related to wife physical activity through wife self-efficacy. Wife self-efficacy was indirectly related to husband physical activity via the level of husband perceived support. These results provide evidence for the importance of incorporating spousal characteristics in addition to individual characteristics when investigating physical activity during middle and later married life. (PsycInfo Database Record (c) 2020 APA, all rights reserved)
KW  - *Couples
KW  - *Marriage
KW  - *Physical Activity
KW  - *Self-Efficacy
KW  - *Social Support
KW  - Dyads
KW  - Exercise
KW  - Spouses
M3  - doi:10.1037/a0032454
DO  - 10.1037/a0032454
ER  -
TY  - JOUR
PMID  - 23795769
ID  - 2013-21685-007
T1  - Exercise holds immediate benefits for affect and cognition in younger and older adults.
JF  - Psychology and Aging
A1  - Hogan, Candice L.
A1  - Mata, Jutta
A1  - Carstensen, Laura L.
VL  - 28
IS  - 2
SP  - 587
EP  - 594
Y1  - 2013
CY  - US
AD  - Hogan, Candice L.: Department of Psychology, Stanford University, 450 Serra Mall, Bldg 420 Jordan Hall, Stanford, CA, US, 94306, cdlowder@stanford.edu
PB  - American Psychological Association
SN  - 1939-1498(Electronic),0882-7974(Print)
N2  - Physical activity is associated with improved affective experience and enhanced cognitive processing. Potential age differences in the degree of benefit, however, are poorly understood because most studies examine either younger or older adults. The present study examined age differences in cognitive performance and affective experience immediately following a single bout of moderate exercise. Participants (144 community members aged 19 to 93) were randomly assigned to one of two experimental conditions: (a) exercise (15 min of moderate intensity stationary cycling) or (b) control (15 min completing ratings of neutral IAPS images). Before and after the manipulation, participants completed tests of working memory and momentary affect experience was measured. Results suggest that exercise is associated with increased levels of high-arousal positive affect (HAP) and decreased levels of low-arousal positive affect (LAP) relative to control condition. Age moderated the effects of exercise on LAP, such that younger age was associated with a drop in reported LAP postexercise, whereas the effects of exercise on HAP were consistent across age. Exercise also led to faster RTs on a working memory task than the control condition across age. Self-reported negative affect was unchanged. Overall, findings suggest that exercise may hold important benefits for both affective experience and cognitive performance regardless of age. (PsycInfo Database Record (c) 2024 APA, all rights reserved)
KW  - *Age Differences
KW  - *Aging
KW  - *Cognition
KW  - *Emotions
KW  - *Exercise
KW  - Physical Activity
KW  - Short Term Memory
M3  - doi:10.1037/a0032634
DO  - 10.1037/a0032634
ER  -
TY  - JOUR
ID  - 2011-06103-001
T1  - The relationship of core belief challenge, rumination, disclosure, and sociocultural elements to posttraumatic growth.
JF  - Psychological Trauma: Theory, Research, Practice, and Policy
A1  - Lindstrom, Cassie M.
A1  - Cann, Arnie
A1  - Calhoun, Lawrence G.
A1  - Tedeschi, Richard G.
VL  - 5
IS  - 1
SP  - 50
EP  - 55
Y1  - 2013
CY  - US
AD  - Lindstrom, Cassie M.: 6301 Lakefill Road, Charlotte, NC, US, 28212, CmLinds1@email.uncc.edu
PB  - Educational Publishing Foundation
SN  - 1942-969X(Electronic),1942-9681(Print)
N2  - The relationship of challenge to core beliefs, rumination, disclosure, and some sociocultural elements to posttraumatic growth (PTG) were explored. Participants were college students enrolled in psychology classes who reported having experienced a stressful event within the past 2 years and who completed measures in groups. Findings suggested that challenge to core beliefs was the main predictor of PTG, and that a very large proportion of the sample had encountered themes of PTG in their sociocultural contexts. (PsycINFO Database Record (c) 2018 APA, all rights reserved)
KW  - *Attitudes
KW  - *Rumination (Cognitive Process)
KW  - *Sociocultural Factors
KW  - *Trauma
KW  - Posttraumatic Growth
M3  - doi:10.1037/a0022030
DO  - 10.1037/a0022030
ER  -
TY  - JOUR
PMID  - 23647144
ID  - 2013-15685-001
T1  - Perceived social support for diet and exercise among persons with serious mental illness enrolled in a healthy lifestyle intervention.
JF  - Psychiatric Rehabilitation Journal
A1  - Aschbrenner, Kelly A.
A1  - Mueser, Kim T.
A1  - Bartels, Stephen J.
A1  - Pratt, Sarah I.
VL  - 36
IS  - 2
SP  - 65
EP  - 71
Y1  - 2013
CY  - US
AD  - Aschbrenner, Kelly A.: Giesel School of Medicine, Dartmouth College, Center for Aging Research, 46 Centerra Parkway 201, Lebanon, NH, US, 03766, kelly.aschbrenner@dartmouth.edu
PB  - Educational Publishing Foundation
SN  - 1559-3126(Electronic),1095-158X(Print)
N2  - Objective: There is a lack of research on social support for health behavior change among persons with serious mental illness who face disproportionate morbidity and premature death due to cardiovascular disease. This study examined social contact and the demographic, health and clinical characteristics associated with perceived social support for diet and exercise among persons living with serious mental illness enrolled in a healthy lifestyle intervention. Method: Baseline data from two ongoing studies of the In SHAPE healthy lifestyle intervention for persons with serious mental illness were included in this analysis (N = 158). Cross-sectional analyses examined social contact and correlates of both negative and positive experiences of social support for diet and exercise. Multiple linear regression was used to assess the relationship between demographic characteristics, symptoms, health, and social support. Results: The majority (80.3%) of participants reported face-to-face contact at least twice monthly with a family member or friend. Readiness to change physical activity was associated with greater criticism from family for exercise behaviors, r(64) = .29, p p p < .01) was associated with encouragement for healthy eating from friends. Conclusion and Implications for Practice: Participants had regular contact with significant others who were a source of both positive and negative support for healthy eating and exercise. Engaging natural supports in supporting healthy behaviors may help persons with serious mental illness initiate and maintain lifestyle change. (PsycInfo Database Record (c) 2020 APA, all rights reserved)
KW  - *Diets
KW  - *Exercise
KW  - *Intervention
KW  - *Mental Disorders
KW  - *Social Support
KW  - Behavior Change
KW  - Family Conflict
KW  - Health
KW  - Health Behavior
KW  - Lifestyle Changes
KW  - Serious Mental Illness
M3  - doi:10.1037/h0094973
DO  - 10.1037/h0094973
ER  -
TY  - JOUR
ID  - 2013-03360-008
T1  - Validity and reliability of the Chinese translation of Basic Psychological Needs in Exercise Scale.
JF  - European Journal of Psychological Assessment
A1  - Liu, Jing Dong
A1  - Chung, Pak Kwong
A1  - Duan, Yanping
VL  - 29
IS  - 1
SP  - 51
EP  - 57
Y1  - 2013
CY  - Germany
AD  - Liu, Jing Dong: Department of Physical Education, Hong Kong Baptist University, Hong Kong, China, jingdong.liu@hotmail.com
PB  - Hogrefe Publishing
SN  - 2151-2426(Electronic),1015-5759(Print)
N2  - The current study examined some psychometric properties of the Basic Psychological Needs in Exercise Scale (BPNES; Vlachopoulos & Michailidou, 2006) in a group of Chinese university students in Hong Kong. A total of 460 undergraduate students were invited to take part in this study. We examined the factorial validity, discriminant validity, nomological validity, internal reliability, and measurement invariance across sex of a Chinese translation of the BPNES. The findings demonstrated that the scale had a good factorial validity and satisfactory internal reliability. Measurement invariance analysis indicated that the factor loadings and factor variance as well as covariance of measurement structure were invariant across male and female participants. Nomological validity was supported by the results of SEM analysis. Overall, the current study provided initial evidence for the validity and reliability of a Chinese translation of BPNES, and suggested that this scale could be used to measure satisfaction of psychological needs in the exercise field of Hong Kong undergraduate students. (PsycINFO Database Record (c) 2019 APA, all rights reserved)
KW  - *Confirmatory Factor Analysis
KW  - *Exercise
KW  - *Psychological Needs
KW  - *Test Reliability
KW  - *Test Validity
KW  - Factor Analysis
KW  - Foreign Language Translation
KW  - Psychometrics
KW  - Self-Determination
M3  - doi:10.1027/1015-5759/a000120
DO  - 10.1027/1015-5759/a000120
ER  -
TY  - JOUR
PMID  - 22468767
ID  - 2012-08585-001
T1  - Switching and backward inhibition in major depressive disorder: The role of rumination.
JF  - Journal of Abnormal Psychology
A1  - Whitmer, Anson J.
A1  - Gotlib, Ian H.
VL  - 121
IS  - 3
SP  - 570
EP  - 578
Y1  - 2012
CY  - US
AD  - Whitmer, Anson J.: Stanford University, Jordan Hall, Building 01-420, 450 Serra Mall, Stanford, CA, US, 94305, whitmer@stanford.edu
PB  - American Psychological Association
SN  - 1939-1846(Electronic),0021-843X(Print)
N2  - Previous studies have demonstrated that individuals with major depressive disorder have difficulties switching attention from one task set to another. In the current study we examined whether ruminative thinking drives the switching deficits of depressed individuals. A secondary, more exploratory, goal of this study was to examine whether state rumination would impair depressed individuals' ability to activate a new task set, to inhibit a no longer relevant task set, or both. Participants underwent either a rumination induction or a distraction induction and then completed a backward inhibition task that measures general switching abilities and the ability to inhibit previous task sets. Although depression was not related to switching ability as a main effect, depressed individuals who were induced to ruminate exhibited poorer switching ability than did both depressed and control individuals who were distracted from ruminating and control participants who were induced to ruminate. These findings suggest that depressed individuals are characterized by switching deficits only if they are ruminating. Moreover, the finding that state rumination did not affect participants' ability to inhibit previous task sets suggests that state rumination primarily impairs noninhibitory task-switching processes. It is interesting that the opposite pattern of results was obtained for trait rumination, which was related to inhibitory deficits during switching, but not to generally poorer switching. Thus, state and trait rumination may be associated with dissociable cognitive deficits. (PsycInfo Database Record (c) 2022 APA, all rights reserved)
KW  - *Inhibition (Personality)
KW  - *Major Depression
KW  - Rumination (Cognitive Process)
M3  - doi:10.1037/a0027474
DO  - 10.1037/a0027474
ER  -
TY  - JOUR
PMID  - 24661162
ID  - 2014-09291-010
T1  - Neural markers of positive reappraisal and their associations with trait reappraisal and worry.
JF  - Journal of Abnormal Psychology
A1  - Moser, Jason S.
A1  - Hartwig, Rachel
A1  - Moran, Tim P.
A1  - Jendrusina, Alexander A.
A1  - Kross, Ethan
VL  - 123
IS  - 1
SP  - 91
EP  - 105
Y1  - 2014
CY  - US
PB  - American Psychological Association
SN  - 1939-1846(Electronic),0021-843X(Print)
N2  - Positively reinterpreting negative experiences is important for psychological well-being and represents a key mechanism of cognitive–behavioral therapies for emotional problems. Yet, little is known about the neural mechanisms that underlie this process and how they relate to clinically relevant individual differences. Here we demonstrate using event-related potentials (ERPs) that positively reappraising distress-inducing images is associated with early increases in frontal control activity and later decreases in parietal arousal-related activity. Moreover, we show that people’s chronic tendencies to reappraise versus worry modulate neural activity in opposing directions—trait reappraisal predicts decreases in parietal arousal-related activity during positive reappraisal implementation whereas worry predicts increases in the same waveform. These findings provide novel insights into the neural time course of positive reappraisal. They also speak to the potential clinical utility of neurophysiological measures as relatively inexpensive, noninvasive biomarkers that could serve as risk indicators and treatment mediators. (PsycInfo Database Record (c) 2022 APA, all rights reserved)
KW  - *Anxiety
KW  - *Cognitive Processes
KW  - *Emotional Regulation
KW  - *Evoked Potentials
KW  - Well Being
M3  - doi:10.1037/a0035817
DO  - 10.1037/a0035817
ER  -
TY  - JOUR
PMID  - 23731432
ID  - 2013-19077-001
T1  - Negative emotional experiences arouse rumination and affect working memory capacity.
JF  - Emotion
A1  - Curci, Antonietta
A1  - Lanciano, Tiziana
A1  - Soleti, Emanuela
A1  - Rimé, Bernard
VL  - 13
IS  - 5
SP  - 867
EP  - 880
Y1  - 2013
CY  - US
AD  - Curci, Antonietta: Department of Education, Psychology, and Communication, University of Bari “A. Moro”, Piazza Umberto I, 1, Bari, Italy, 70121, antonietta.curci@uniba.it
PB  - American Psychological Association
SN  - 1931-1516(Electronic),1528-3542(Print)
N2  - Following an emotional experience, individuals are confronted with the persistence of ruminative thoughts that disturb the undertaking of other activities. In the present study, we experimentally tested the idea that experiencing a negative emotion triggers a ruminative process that drains working memory (WM) resources normally devoted to other tasks. Undergraduate participants of high versus low WM capacity were administered the operation-word memory span test (OSPAN) as a measure of availability of WM resources preceding and following the presentation of negative emotional versus neutral material. Rumination was assessed immediately after the second OSPAN session and at a 24-hr delay. Results showed that both the individual’s WM capacity and the emotional valence of the material influenced WM performance and the persistence of ruminative thoughts. Following the experimental induction, rumination mediated the relationship between the negative emotional state and the concomitant WM performance. Based on these results, we argue that ruminative processes deplete WM resources, making them less available for concurrent tasks; in addition, rumination tends to persist over time. These findings have implications for the theoretical modeling of the long-term effects of emotions in both daily life and clinical contexts. (PsycINFO Database Record (c) 2016 APA, all rights reserved)
KW  - *Emotional States
KW  - *Rumination (Cognitive Process)
KW  - *Short Term Memory
KW  - *Executive Function
KW  - Human Channel Capacity
M3  - doi:10.1037/a0032492
DO  - 10.1037/a0032492
ER  -
TY  - JOUR
PMID  - 23895040
ID  - 2013-26502-001
T1  - Can’t get it out of my mind: Employee rumination after customer mistreatment and negative mood in the next morning.
JF  - Journal of Applied Psychology
A1  - Wang, Mo
A1  - Liu, Songqi
A1  - Liao, Hui
A1  - Gong, Yaping
A1  - Kammeyer-Mueller, John
A1  - Shi, Junqi
VL  - 98
IS  - 6
SP  - 989
EP  - 1004
Y1  - 2013
CY  - US
AD  - Wang, Mo: Department of Management, Warrington College of Business, University of Florida, FL, US, 32611, mo.wang@warrington.ufl.edu
PB  - American Psychological Association
SN  - 1939-1854(Electronic),0021-9010(Print)
N2  - Drawing on cognitive rumination theories and conceptualizing customer service interaction as a goal attainment situation for service employees, the current study examined employee rumination about negative service encounters as an intermediate cognitive process that explains the within-person fluctuations in negative emotional reactions resulting from customer mistreatment. Multilevel analyses of 149 call-center employees’ 1,189 daily surveys revealed that on days that a service employee received more (vs. less) customer mistreatment, he or she ruminated more (vs. less) at night about negative encounters with customers, which in turn led to higher (vs. lower) levels of negative mood experienced in the next morning. In addition, service rule commitment and perceived organizational support moderated the within-person effect of customer mistreatment on rumination, such that this effect was stronger among those who had higher (vs. lower) levels of service rule commitment but weaker among those who had higher (vs. lower) levels of perceived organizational support. Theoretical and practical implications of these findings are discussed. (PsycINFO Database Record (c) 2016 APA, all rights reserved)
KW  - *Cognitive Processes
KW  - *Consumer Satisfaction
KW  - *Emotional Responses
KW  - *Employee Characteristics
KW  - *Rumination (Cognitive Process)
KW  - Emotional States
KW  - Goals
KW  - Quality of Services
M3  - doi:10.1037/a0033656
DO  - 10.1037/a0033656
ER  -
TY  - JOUR
ID  - 2013-25137-002
T1  - Negative social comparison on Facebook and depressive symptoms: Rumination as a mechanism.
JF  - Psychology of Popular Media Culture
A1  - Feinstein, Brian A.
A1  - Hershenberg, Rachel
A1  - Bhatia, Vickie
A1  - Latack, Jessica A.
A1  - Meuwly, Nathalie
A1  - Davila, Joanne
VL  - 2
IS  - 3
SP  - 161
EP  - 170
Y1  - 2013
CY  - US
AD  - Feinstein, Brian A.: Department of Psychology, Stony Brook University, Stony Brook, NY, US, 11794-2500, brian.feinstein@stonybrook.edu
PB  - Educational Publishing Foundation
SN  - 2160-4142(Electronic),2160-4134(Print)
N2  - Recent research demonstrates that it is the quality rather than the frequency of social networking experiences that places individuals at risk for negative mental health outcomes. However, the mechanisms that account for this association have yet to be examined. Accordingly, this study examined whether the tendency to negatively compare oneself with others while using Facebook leads to increases in depressive symptoms, and whether this association is mediated by increases in rumination. A sample of 268 college-age young adults completed an initial online survey and a 3-week follow-up. Path analysis was used to test the hypothesized model, wherein negative social comparison on Facebook was predicted to be associated with increases in rumination, which, in turn, was predicted to be associated with depressive symptoms. The model controlled for general social comparison to test the specific effect of social comparison on Facebook over and above the tendency to engage in social comparison in general. Results indicated that the hypothesized mediation effect was significant. In sum, in the context of social networking, negatively comparing oneself with others may place individuals at risk for rumination and, in turn, depressive symptoms. Findings increase understanding of the mechanisms that link social networking use to negative mental health outcomes and suggest a continued emphasis on examining the specific processes that take place in the context of social networking that may be pathogenic. (PsycINFO Database Record (c) 2020 APA, all rights reserved)
KW  - *Major Depression
KW  - *Rumination (Cognitive Process)
KW  - *Social Comparison
KW  - *Online Social Networks
KW  - At Risk Populations
M3  - doi:10.1037/a0033111
DO  - 10.1037/a0033111
ER  -
