# Supplementary material for: Does physical activity-based intervention decrease repetitive negative thinking? A systematic review
Source: PLoS One. 2025 Apr 1;20(4):e0319806. doi: 10.1371/journal.pone.0319806 (PMC11960971; doi:10.1371/journal.pone.0319806)
Supplement: S1 File — https://doi.org/10.6084/m9.figshare.25711734. (ZIP) [file pone.0319806.s001.zip › supporting information/database/cochrane 545.ris]

Record #1 of 545
Provider: John Wiley & Sons, Ltd.
Content: text/plain; charset="UTF-8"

TY  -  JOUR
AN  -  CN-01945089
AU  -  NCT03964285,
TI  -  Repetitive Thinking in Fibromyalgia
JA  -  https://clinicaltrials.gov/show/NCT03964285
PY  -  2019
C3  -  CTgov NCT03964285
M3  -  Trial registry record
KW  -  Chronic Pain
KW  -  Fibromyalgia
KW  -  Myofascial Pain Syndromes
AB  -  Fibromyalgia is a disorder characterized by widespread musculoskeletal pain accompanied by fatigue, sleep, memory and mood issues. As with any condition of chronic pain, psychological mechanisms can help maintain discomfort and pain. These mechanisms may hinder the recovery of physical activity. Some patients may use cognitive strategies of emotional regulation that are ineffective to cope with pain and discomfort of everyday activities, such as rumination. The literature suggests that this process is linked to the physical and psychological difficulties of fibromyalgia. However, no study has revealed a causal link between rumination and negative affectivity in a context of physical activity in this population. The investigators want to test this hypothesis by directly manipulating the style of information processing following a relevant activity for these patients: climbing steps. In one group the investigators will induce rumination right after climbing the steps. In the other group the investigators will induce distraction. Patient with Fibromyalgia will be recruited at the Pain Center of CHU‐Amiens. Patients will complete different scales before to climb steps and after experimental induction. The investigators hypothesize that Patients using a rumination strategy after an uncomfortable physical activity will experience a greater subjective discomfort than patients using a distraction strategy.
UR  -  https://www.cochranelibrary.com/central/doi/10.1002/central/CN-01945089/full
ER  -  


Record #2 of 545
Provider: John Wiley & Sons, Ltd.
Content: text/plain; charset="UTF-8"

TY  -  JOUR
AN  -  CN-02410140
AU  -  DRKS00027384,
TI  -  Does an app designed to reduce repetitive negative thinking decrease depression and anxiety in young people? A randomized controlled prevention trial
JA  -  https://trialsearch.who.int/Trial2.aspx?TrialID=DRKS00027384
PY  -  2022
C3  -  ICTRP DRKS00027384
M3  -  Trial registry record
AB  -  INTERVENTION: Intervention 1: Participants in intervention arm 1 (n = 117) will receive the full RNT‐focused intervention for six weeks via mobile phone app. This intervention will consist of the following elements: psychoeducation on RNT and different strategies to reduce RNT, acknowledging personal triggers of RNT and stress, concreteness training, engaging in opposite actions, relaxation/ mindfulness‐based exercises, kind/affirming self‐talk, setting priorities to cope with stress‐related worries, tracking current emotions and repetitive thoughts, and making specific if‐then‐plans to apply the acquired strategies in every‐day life. The app is organized into different sections. The section knowledge contains psychoeducation on RNT and different strategies to reduce RNT. The section challenges contains exercises to compare different unhelpful ‐ RNT‐related – and helpful – RNT‐reducing ‐ styles of reacting to difficult situations. The section tools consists of exercises that facilitate transfer of different helpful, RNT‐reducing strategies to everyday life. The section mood tracker offers the possibility to track current emotions and repetitive thoughts in day‐to‐day life. In the section if‐then‐plans participants can make specific plan to use the acquired strategies in their daily lives. Participants will be able to choose activities from these different sections and adjust the intervention to their current needs. Additionally, the app will automatically display pop‐up reminders to complete certain exercises (i.e., certain challenges and tools) in the app. Intervention 2: Participants in intervention arm 2 (n = 117) will receive the concreteness training intervention for six weeks via mobile phone app. This intervention will consist of the following elements: psychoeducation on R CONDITION: F33 ‐ Recurrent depressive disorder F34 ‐ Persistent mood [affective] disorders Sub‐threshold depressive symptoms (prevention of depressive symptoms) # Sub‐threshold generalized anxiety and social anxiety symptoms (prevention of generalized and social anxiety symptoms), repetitive negative thinking F32 ‐ Depressive episode PRIMARY OUTCOME: Depressive symptoms: sum score on the Inventory of Depressive Symptomatology ‐ IDS (Rush, Gullion, Basco, Jarrett, & Trivedi, 1996) at post‐intervention INCLUSION CRITERIA: ‐ Sum scores at or above the 75th percentile on at least one measure of RNT, i.e., either =40 on the Ruminative Response Scale ‐ RRS (Nolen‐Hoeksema & Morrow, 1991), and/or, =50 on the Penn State Worry Questionnaire ‐ PSWQ (Meyer, Miller, Metzger, & Borkovec, 1990) SECONDARY OUTCOME: ‐ Generalized anxiety symptoms: sum score on the Generalized Anxiety Disorder Questionnaire‐IV ‐ GADQ‐IV (Newman et al., 2002) at post intervention; ; ‐ Social anxiety symptoms: sum score on the Social Phobia Inventory – SPIN (Connor et al., 2000) at post intervention; ; ‐ Depressive rumination: sum score on the Ruminative Response Scale ‐ RRS (Nolen‐Hoeksema & Morrow, 1991) at post‐intervention; ; ‐ Worry: sum score on the Penn State Worry Questionnaire ‐ PSWQ (Meyer, Miller, Metzger, & Borkovec, 1990) at post‐intervention; ; ‐ Content‐independent RNT: sum score on the Perseverative Thinking Questionnaire ‐ PTQ (Ehring et al., 2011) at post‐intervention; ; Additional measures; ; ‐ Self‐report measure for depressive episode: Patient Health Questionnaire‐9 ‐ PHQ‐9 (Spitzer, Kroenke, Williams, Group, & Group, 1999); ; ‐ Self‐report measure for generalized anxiety disorder: Generalized Anxiety Disorder‐7 Questionnaire – GAD‐7 (Spitzer, Kroenke, Williams, & Löwe, 2006); ; ‐ Self‐report measure for social anxiety disorder: Social Interaction Anxiety Scale – SIAS (Heimberg, Mueller, Holt, Hope, & Liebowitz, 1992)
UR  -  https://www.cochranelibrary.com/central/doi/10.1002/central/CN-02410140/full
ER  -  


Record #3 of 545
Provider: John Wiley & Sons, Ltd.
Content: text/plain; charset="UTF-8"

TY  -  JOUR
AN  -  CN-02791540
AU  -  NCT06732934,
TI  -  Body Awareness and Aerobic Exercise: telomere Impact
JA  -  https://clinicaltrials.gov/ct2/show/NCT06732934
PY  -  2024
C3  -  CTgov NCT06732934
M3  -  Trial registry record
AB  -  Telomeres are specialized regions located at the ends of chromosomes that allowchromosomal replication. In most human somatic cells, telomeres naturally shorten witheach successive cell division. While telomere shortening is known to be age‐dependent,numerous internal and external factors that influence telomere length have beenidentified. Genetic factors, such as DNA methylation, contribute to internal factors,while external factors include lifestyle practices, such as diet and exercise, thatinduce epigenetic changes and facilitate genomic regulation.High levels of stress are associated with shorter telomere length, as stressors candisrupt telomere structure through a series of chemical reactions. Consequently,lifestyle changes or interventions that reduce stress levels have been widely explored.The common focus of these studies involves factors that protect telomeres and regulatetelomerase activity. This study aims to preserve healthy telomere structure bycontrolling stress levels.Stressors change with age, and emotional distress, interpersonal rejection, financialconcerns, and feelings of social exclusion in younger individuals are known to elevatestress levels. Additionally, younger individuals' psychological responses to stress tendto be more intense. This can directly affect emotional responses, behavioral coping,emotional regulation, and rumination. Since the core of stress lies in human perceptionand evaluation of experiences, how an individual interprets, assesses, and responds tothese experiences becomes critical in stress management. Therefore, this study adopts anapproach that addresses these factors for stress management.Studies on telomere length changes associated with physical activity and exercise suggestthat more active individuals tend to have longer telomeres. However, moderate activitylevels have been associated with longer telomeres compared to inactive or excessivelyactive individuals. Woo et al. did not find a difference in telomere length betweeninactive and active individuals, but their study focused on elderly populations.Research on stress levels and telomere length has shown that individuals with lowerstress levels tend to have longer telomeres. Likewise, meditation practices are reportedto regulate psychological mediators by enhancing telomerase activity in immune cells.Blackburn's study found that chronic psychological stress, its perception, and highoxidative stress were associated with shorter telomeres, lower telomerase activity, andcell aging in healthy peripheral mononuclear blood cells.Studies comparing exercise interventions have indicated that resistance training does notalter telomere length. Since endurance and resistance training did not produce changes intelomere length, alternative exercise approaches were proposed. While some studiessuggest that short‐term aerobic exercise does not change telomere length, aerobicexercise, both short and long term, is recognized as a significant exercise type thatcontributes to telomere elongation. Mind‐body interventions to preserve telomerestructure have been limited, with most research focusing on meditation and yoga. However,promising studies on meditation have been conducted, with one study showing telomerelength increase after 12 weeks of meditation training.Although telomere structure is primarily influenced by age and genetics, factors such assmoking, alcohol consumption, lifestyle changes, diet, and chronic inflammatory processescan also affect telomere structure. Based on the existing literature, this study aims toinvestigate the effects of TBFT (Basic Body Awareness Therapy) and aerobic exercise onhigh‐stress individuals, while controlling for secondary factors as much as possible, todetermine the effectiveness of these exercises.This study aims to track changes in telomere length in high‐stress young individualsusing standard aerobic exercise and basic body awareness exercises (BBAT).
UR  -  https://www.cochranelibrary.com/central/doi/10.1002/central/CN-02791540/full
ER  -  


Record #4 of 545
Provider: John Wiley & Sons, Ltd.
Content: text/plain; charset="UTF-8"

TY  -  JOUR
AN  -  CN-02184453
AU  -  ACTRN12620000959976,
TI  -  Managing Rumination and Worry: a randomised controlled trial of an internet delivered intervention targeting repetitive negative thinking
JA  -  https://trialsearch.who.int/Trial2.aspx?TrialID=ACTRN12620000959976
PY  -  2020
C3  -  ICTRP ACTRN12620000959976
M3  -  Trial registry record
AB  -  INTERVENTION: The internet‐delivered Rumination and Worry program comprises 3 comic‐style lessons completed over 6 weeks. It comprises psychoeducation about rumination and worry as well as techniques such as structured problem solving, attention shifting, activity planning and shifting into a more specific thinking style. One lesson will be released every 7 days (it will become available after the preceding lesson has been completed, with a minimum of 5 days between lessons), with each participant taking between one and two weeks to complete each lesson (6 weeks in total). Each lesson will take approximately 30‐40 minutes to complete. Participants will have access to summaries of each lesson, homework exercises (e.g., self‐monitoring, planning and engaging in distracting activities, practicing structured problem solving), and extra resources for each lesson. Participants are advised to spend at least 3‐4 hours per week working through the lesson material, revisiting the content, and practicing the skills. Clinician guidance in the form of advice about the skills covered in the program will be provided to participants randomly allocated to the clinician‐guided group. This will be in the form of email or phone contact from a clinician (provisional psychologist or registered clinical psychologist) after the completion of each lesson. It is expected that the duration of each clinical guidance session will be between 10 ‐ 20 minutes per participant. Participants in the self‐help group will complete the intervention in a self‐help format and will not receive any additional clinical support or guidance. Participants in the self‐help group and waitlist‐control group can contact research staff for technical assistance at any point via phone or email. Participants in the two in CONDITION: Depression;Anxiety; ; Depression ; Anxiety Mental Health ‐ Anxiety Mental Health ‐ Depression PRIMARY OUTCOME: Changes in repetitive negative thinking symptoms according to mean scores on the Repetitive Thinking Questionnaire‐ Repetitive Negative Thinking Subscale (RNT)[Baseline, before each lesson, one week post‐treatment (week 7), and at 3‐months post‐treatment (week 18). Primary time‐point is post‐treatment (week 7).] INCLUSION CRITERIA: * Score above 27 on Repetitive Negative Thinking Questionnaire. * Australian resident status * At least 18 years of age * Access to a computer, printer, and the internet * If taking medication, must have been taking the same dose for at least 2 months and not intend to change that dose during the course of the program. * Prepared to provide name, phone number, and address, and to provide the name and phone number of a local general practitioner. * Willing to provide informed consent. SECONDARY OUTCOME: Adherence according to the number of lessons completed. [One week post‐treatment (Week 7) (intervention groups only)] Adherence according to the number who complete 100% of the complete 3‐lesson program within the 6‐week treatment period.[One week post‐treatment (Week 7) (intervention groups only)] Changes in anxiety symptoms according to mean scores on the Generalised Anxiety Disorder 7‐item scale (GAD‐7).[Baseline, before each lesson, one week post‐treatment (week 7), and at 3‐months post‐treatment (week 18). ] Changes in depression symptoms (according to mean scores on the Patient Health Questionnaire (PHQ‐9)[Baseline, before each lesson, one week post‐treatment (week 7), and at 3‐months post‐treatment (week 18). ] Changes in psychological distress according to mean scores on the Kessler‐10 (K10).[Baseline, before each lesson, one week post‐treatment (week 7), and at 3‐months post‐treatment (week 18). ] Treatment Satisfaction according to the scores on the Treatment Satisfaction Questionnaire designed for this study. [One week post‐treatment (week 7).]
UR  -  https://www.cochranelibrary.com/central/doi/10.1002/central/CN-02184453/full
ER  -  


Record #5 of 545
Provider: John Wiley & Sons, Ltd.
Content: text/plain; charset="UTF-8"

TY  -  JOUR
AN  -  CN-01970123
AU  -  ACTRN12619000868189,
TI  -  Integrating Smartphone Technology and the Outdoor Built Environment to Promote Aerobic and Resistance-based Physical Activity in the General Population: the ecofit Randomised Controlled Trial
JA  -  https://trialsearch.who.int/Trial2.aspx?TrialID=ACTRN12619000868189
PY  -  2019
C3  -  ICTRP ACTRN12619000868189
M3  -  Trial registry record
AB  -  INTERVENTION: The ecofit is an innovative 9‐month multi‐component physical activity intervention study. The intervention aims to increase aerobic and resistance‐based physical activity through the use of smartphone technology, social support and the outdoor built environment in the general population. The intervention targets individuals who do not meet the current aerobic and/or resistance‐based physical activity guidelines in Newcastle and Lake Macquarie City Council areas, New South Wales (NSW), Australia. The intervention incorporates: ‐ The ecofit smartphone app: The app is comprised of multiple functions, including: Standardised workouts, Workout locations, Workout categories, Self‐monitoring functions (These include, to set weekly workout goals, track workout history, track past work out goals and monitor progress), Exercise library, Resources (The resource folder include information regarding the physical, psychological and clinical benefits of aerobic and resistance‐based physical activity and the current physical activity guidelines). These resources have been specifically designed for this study. It is not mandatory for participants to use all aspects of the app, i.e., accessing the resource folder is optional. Having the app usage data will allow us to monitor adherence to the intervention. Standardised workouts: Each workout is composed of eight resistance‐based exercises (i.e., two core, two upper body, two lower body, one chest and one back) that targets major muscle groups. Participants can choose between two types of workouts ('Fixed' or 'Trail‐based'). At the â€˜Fixedâ€™ locations the equipment is clustered in one spot, whereas at the â€˜Trail‐basedâ€™ exercise location, the outdoor exercise equipment is located along a trail. Once the workout type has been chosen, participants will select between three types of training categories; â€˜resistance onlyâ€™, â€˜resistance and aerobicâ€™ or integrated resistance and aerobicâ€™. The resistance only option c CONDITION: Physical inactivity ; ; Physical inactivity Public Health ‐ Health promotion/education SECONDARY OUTCOME: Active travel: Active travel will be measured using three active travel items/questions from the Global Physical Activity Questionnaire (GPAQ). Items include, â€œDo you walk or use a bicycle at least 10 minutes continuously to get to and from places, other than workâ€?; â€œIn a typical week, on how many days do you walk or bicycle for at least 10 minutes continuously to get to and from places, other than work?â€?; and â€œHow much time in minutes and hours do you spend walking or cycling for travel on a typical day?â€?. These three questions all fall under the Active Travel banner. ; [Baseline, 3‐month and 9‐month ] Aerobic fitness: Aerobic fitness will be measured using the validated YMCA step test. The step test measures cardiorespiratory fitness by step up and down a platform at the rate of 24 step‐ups/minute for three consecutive minutes. Upon completion of the test, participants are to sit quietly for 1‐minute. Participants performance level is determined by the recovery heart rate at the 1‐minute mark post completion. ; [Baseline, 3‐month and 9‐month] Body composition: Body composition will be measured using the validated dual‐energy x‐ray absorptiometry (DXA). The GE Lunar Prodigy Scanner (Model part: Spellman, Lunar 8743) will be used to conduct the scans. Participants will lie on a scanner bed while scanning arms pass over their body measuring muscle and fat composition. The scan takes approximately six minutes to complete. [baseline, 3 months and 9 months ] Body mass index: Body mass index (BMI) will be calculated using the standard equation (weight [kg]/height[m]Â²). Weight is measured to the nearest 0.1 kilogram without shoes and in light clothing using a portable digital scale. Height is measured to the nearest 0.1 centimetre using a stadiometer. Individuals are classified as being within the healthy weight range if they have a BMI 18.5‐24.9. BMI scores of less than 18.5 is classified as underweight, BMI scores of 25‐29.9 is regarded as overweight and a BMI of 30 and over is categorised as obese. [Baseline, and 3 month only.] Depression, Stress and Anxiety: Mental health outcomes will be measured using a composite, validated self‐assessment, the Depression, Anxiety and Stress Scale (DASS‐21). DASS‐21 is a 21‐item self‐report instrument designated to measure the severity of symptoms relating to depression, anxiety and stress. Each item is scored using a 4‐point Likert‐type scale, ranging from 0 (item did not apply to them at all) to 3 (item applied to them very much, or most of the time), to rate the extent to which participants experienced each state over the past week. For example, over the last week, â€œI have found it hard to wind downâ€? (0 = not at all, 1 = some of the time, 2 = a good part of the time, 3 = most of the time). Scores are determined by calculating the sum of scores of the relevant items within each of the three scales.[Baseline, 3‐month and 9‐month ] Physical activity: Physical activity will be objectively measured using water proof Actigraph GT9X Link wrist‐worn accelerometers. The Actigraph has shown acceptable validity and reliability compared to other commercially available activity monitors. The sum of daily minutes spent in moderate to vigorous physical activity will be monitored by the Actigraph and used to determine participants current physical activity levels. Each participant will be instructed about correct wear and fitting of the ActiGraph activity monitor during the baseline assessment and asked to wear the monitor on their non‐dominant wrist for seven consecutive days. Participants will provided a log book to record resistance‐based physical activity activities, and record times when the monitor was removed and physical activity undertaken. [baseline, 3 months and 9 months ] Self‐report aerobic physical activity: Self‐reported aerobic physical activity will be measured using a modified version of the validated Godin Leisure‐Time questionnaire. The modification includes the average number of minutes per session, as well as adding an additional question regarding aerobic training i.e., average times per week participating in aerobic training. [Baseline, 3 month and 9 month] Self‐report resistance‐based physical activity: Self‐reported resistance‐based physical activity will be measured using a modified version of the validated Godin Leisure‐Time questionnaire. The modification includes the average number of minutes per session, as well as adding an additional question regarding resistance training i.e., average times per week participating in resistance training. [Baseline, 3 month and 9 month ] Self‐reported happiness: Self‐reported happiness will be measured by one question, â€œIn the past month, have you felt happyâ€?. Participants can choose from six response options ranging from â€œneverâ€? (1) to â€œall the timeâ€?. This question is from: Richards J, Jiang X, Kelly P, Chau J, Bauman A, Ding D. Don't worry, be happy: cross‐sectional associations between physical activity and happiness in 15 European countries. BMC Public Health. 2015;15(1):53, DOI: 10.1186/s12889‐015‐1391‐4.[Baseline, 3 month and 9 month] INCLUSION CRITERIA: Participants aged 18‐80 Access to a smartphone Not meeting current aerobic and/or resistance‐based physical activity guidelines PRIMARY OUTCOME: Lower body muscular fitness: Lower body muscular fitness will be measured using the validated sit‐to‐stand test which has recent norms for adults aged 18‐80. The sit‐to‐stand test measures lower body muscular strength and endurance by the number of times the person can stand up and sit down on a regular chair in one minute. [baseline, 3 months (primary) and 9 months (follow‐up) ] Upper body muscular fitness: Upper body muscular endurance will be measured using the validated 90 degree push‐up test. Participants will be instructed to keep their body in a straight line from the toes to hips, and to the shoulders. One push‐up repetition consists of lowering the body until the elbows bend 90 degrees and the upper arms are parallel to the floor, followed by pushing back up to the start position. The push‐ups are done in time with a metronome, which is set at 40 beats per minute (20 push‐ups per minute). The test assesses the maximum number of repetitions that can be performed correctly in rhythm without breaking form for more than two consecutive or non‐consecutive push‐ups.; ; [baseline, 3 months (primary) and 9 months (follow‐up) ]
UR  -  https://www.cochranelibrary.com/central/doi/10.1002/central/CN-01970123/full
ER  -  


Record #6 of 545
Provider: John Wiley & Sons, Ltd.
Content: text/plain; charset="UTF-8"

TY  -  JOUR
AN  -  CN-02358438
AU  -  Gordon, BR
AU  -  McDowell, CP
AU  -  Lyons, M
AU  -  Herring, MP
TI  -  The Effects Of Acute Resistance Exercise Among Young Adults: a Randomized Controlled Trial...2021 ACSM Annual Meeting & World Congresses [Virtual], June 1 -5, 2021
JA  -  Medicine and science in sports and exercise
PY  -  2021
VL  -  53
SP  -  460‐461
C3  -  CINAHL 152582848
M3  -  Journal article
KW  -  Adolescence
KW  -  Adult
KW  -  Anxiety
KW  -  Congresses and Conferences
KW  -  Evaluation
KW  -  Exercise Intensity
KW  -  In Adolescence
KW  -  Methods
KW  -  Prevention and Control
KW  -  Resistance Training
KW  -  Symptoms
KW  -  Training Effect (Physiology)
KW  -  Worry
DO  -  10.1249/01.mss.0000764608.77839.7d
UR  -  https://www.cochranelibrary.com/central/doi/10.1002/central/CN-02358438/full
ER  -  


Record #7 of 545
Provider: John Wiley & Sons, Ltd.
Content: text/plain; charset="UTF-8"

TY  -  JOUR
AN  -  CN-02365555
AU  -  Gordon, BR
AU  -  McDowell, CP
AU  -  Lyons, M
AU  -  Herring, MP
TI  -  The effects of acute resistance exercise among young adults: a randomized controlled trial
JA  -  Journal of affective disorders
PY  -  2022
VL  -  299
SP  -  102‐107
C3  -  PUBMED 34801607
M3  -  Journal article
KW  -  Anxiety Disorders
KW  -  Anxiety [therapy]
KW  -  Exercise
KW  -  Female
KW  -  Humans
KW  -  Male
KW  -  Resistance Training
KW  -  Rest
KW  -  Young Adult
DO  -  10.1016/j.jad.2021.11.049
AB  -  Background The effects of a single bout of resistance exercise (RE) on state anxiety and worry symptoms are understudied. Further, how resistance exercise training (RET) changes response to acute RE is unknown. Methods Sixty‐two untrained young adults (mean age (y):26.6; RET n = 27, Wait‐list (WL): n = 35, 62.9% female) were randomized to an eight‐week, ecologically‐valid, guidelines‐based RET condition, or eight‐week WL control condition. Two acute RE trials were nested within the design at week one and eight, to determine RE response, and change in RE response following RET. The RET condition completed a twice‐weekly RET intervention. The WL condition completed 30‐minute bouts of quiet‐rest at week one and eight. Two‐condition (RE/quiet‐rest) x two‐time (pre/post) x two‐session (weeks one/eight) RM‐ANCOVAs examined differences between acute RE and quiet‐rest pre‐post and between acute sessions. Sub‐analyses were conducted among young adults with analogue‐Generalized Anxiety Disorder (AGAD). Primary outcomes were anxiety and worry symptoms. Results Compliance was 99% (Rate of perceived exertion (6‐20) = 14±1, Muscle soreness (1‐10)=4 ± 2), with no adverse events. There were no significant three‐way interactions for anxiety symptoms or worry symptoms (all p ≥ 0.51) among the total sample or AGAD sample. The magnitude of change in outcomes at each session for both samples were small and non‐significant (Hedges' d = ‐0.26 to 0.23). Limitations Post‐condition assessment of primary outcomes was only conducted at a single time point. Conclusion RE did not elicit significant reductions in state anxiety or worry symptoms ten minutes post‐RE. RET did not change response to acute RE. Clinicians should encourage RET for maximum anxiolytic benefits.
UR  -  https://www.cochranelibrary.com/central/doi/10.1002/central/CN-02365555/full
ER  -  


Record #8 of 545
Provider: John Wiley & Sons, Ltd.
Content: text/plain; charset="UTF-8"

TY  -  JOUR
AN  -  CN-01984940
AU  -  NCT04116944,
TI  -  The Resistance Exercise Training for Worry Trial
JA  -  https://clinicaltrials.gov/show/NCT04116944
PY  -  2019
C3  -  CTgov NCT04116944
M3  -  Trial registry record
KW  -  Anxiety Disorders
AB  -  Recent meta‐analyses support the chronic anxiolytic effects of resistance exercise training among women with diagnosed Generalized Anxiety Disorder. However, the effects of resistance exercise training among those with subclinical, or analogue‐Generalized Anxiety Disorder is unknown. This protocol details the full methods of two parallel, randomized controlled trials of an eight‐week resistance exercise training intervention compared to a wait‐list control condition among young adults with and without analogue‐Generalized Anxiety Disorder. Analogue‐Generalized Anxiety Disorder status was determined using validated cut‐scores for both the Psychiatric Diagnostic Screening Questionnaire Generalized Anxiety Disorder sub‐scale score of 6 or greater, and the Penn State Worry Questionnaire score of 45 or greater. The ecologically‐valid resistance exercise training was designed according to World Health Organization and American College of Sports Medicine guidelines.
UR  -  https://www.cochranelibrary.com/central/doi/10.1002/central/CN-01984940/full
ER  -  


Record #9 of 545
Provider: John Wiley & Sons, Ltd.
Content: text/plain; charset="UTF-8"

TY  -  JOUR
AN  -  CN-01857801
AU  -  DRKS00011862,
TI  -  Effectiveness of a smartphone-based online-gratitude-training with coaching on demand for the reduction of perseverative thinking
JA  -  https://trialsearch.who.int/Trial2.aspx?TrialID=DRKS00011862
PY  -  2017
C3  -  ICTRP DRKS00011862
M3  -  Trial registry record
AB  -  INTERVENTION: Intervention 1: Group A: Access to the online‐intervention "Get.On Gratitude", that comprises evidence‐based techniques and exercises for the reduction of perseverative cognition. The online‐intervention entails 5 training‐sessions (with an average duration of 30‐40 minutes each) that include exercises that foster gratitude. Additionally, participants use a particular App on their smartphones that offers the opportunity to record and photograph positive aspects of the day and to contemplate those in a daily closing gratitude‐meditation. Online assessment about the participant’s condition take place prior to randomization, 6 weeks and 3 months after randomization. Coachning on demand is offered to the participants. Intervention 2: Group B: admission after 3 months of waiting. The participants complete online‐questionaires concerning symptomatology and wellbeeing before group admission, 6 weeks and 3 months after randomized group admission. CONDITION: F32.0 ‐ Mild depressive episode Perseverative thinking: Worry /rumination PRIMARY OUTCOME: The Perseverative Thinking Questionnaire (PTQ; Ehring, T., Ulrike Zetsche, U., Weidacker, K., Wahl, K., Schönfeldd, S. & Ehlers, A. 2011) is measuring repetive perseverative thinking (before group admission, 6 weeks and 3 months after group admission). Primary test will be conducted after 6 weeks (t1).; ; Sreening instrument for group admission, PTQ cut‐off> 33 SECONDARY OUTCOME: t0= before group admission,; t1= 6 weeks after group admission; t2= 3 months after group admission; ; • Allgemeine Depressionsskala (ADS, Hautzinger & Bailer, 1993): measurement of depressive symptoms (t0, t1, t2).; • GAD 7 (Löwe, Spitzer, Zipfel & Herzog, 2002): measurement of the severity of symptoms of generalized anxiety (t0, t1, t2). ; • Insomnia Severity Index (ISI, Bastien, Vallières, & Morin, 2001): Questionaire of sleeping problems (t0, t1, t2).; • Brief Penn State Worry Questionaire (Berle, Starcevic, Moses, Hannan, Milicevic & Sammut, 2011): Questionaire of the degree of worry (t0, t1, t2).; • Connor‐Davidson Resilience Scale (CD‐RISC, Connor & Davidson, 2003): Measurement of resilience (t0, t1, t2).; • Berliner Social Support Skalen (BSSS, Schwarzer & Schulz, 2000). Measurement of social support, need for social support and the quest for support (t0, t1, t2).; • Zentralität‐Skala (Z7‐Skala; Huber, 2004): Measurement of the centrality of religiosity in personality, (t0, t1, t2).; • The Gratitude Questionnaire‐6. (McCullough, Emmons & Tsang, 2002). own adaption of the standart‐instrument of measuring gratitude (t0, t1, t2).; • Questionaire for the reasons of drop out (own development) (t1).; • Questionaire of satisfaction with the training‐program, own development based on the questionaire of: (ZUF 8, Schmidt, Lamprecht, Wittmann, 1989) and the Client Satisfaction Quest INCLUSION CRITERIA: ‐ high level of perseverative thinking ‐ Internet Access ‐ Smartphone
UR  -  https://www.cochranelibrary.com/central/doi/10.1002/central/CN-01857801/full
ER  -  


Record #10 of 545
Provider: John Wiley & Sons, Ltd.
Content: text/plain; charset="UTF-8"

TY  -  JOUR
AN  -  CN-01857803
AU  -  DRKS00011863,
TI  -  Effectiveness of a smartphone-based online-gratitude-training for the reduction of perseverative thinking in a universal preventive setting
JA  -  https://trialsearch.who.int/Trial2.aspx?TrialID=DRKS00011863
PY  -  2017
C3  -  ICTRP DRKS00011863
M3  -  Trial registry record
AB  -  INTERVENTION: Intervention 1: Group A: Access to the online‐intervention "Get.On Gratitude", that comprises evidence‐based techniques and exercises for the reduction of perseverative cognition. The online‐intervention entails 5 training‐sessions (with an average duration of 30‐40 minutes each) that include exercises that foster gratitude. Additionally, participants use a particular App on their smartphones that offers the opportunity to record and photograph positive aspects of the day and to contemplate those in a daily closing gratitude‐meditation. Online assessment about the participant’s condition take place prior to randomization, 6 weeks and 3 months after randomization. Intervention 2: Group B: admission after 3 months of waiting. The participants complete online‐questionaires concerning symptomatology and wellbeeing before group admission, 6 weeks and 3 months after randomized group admission. CONDITION: F32.0 ‐ Mild depressive episode Perseverative thinking: Worry /rumination PRIMARY OUTCOME: The Perseverative Thinking Questionnaire (PTQ; Ehring, T., Ulrike Zetsche, U., Weidacker, K., Wahl, K., Schönfeldd, S. & Ehlers, A. 2011) is measuring repetive perseverative thinking (before group admission, 6 weeks and 3 months after group admission). Primary test will be conducted after 6 weeks (t1). SECONDARY OUTCOME: t0= before group admission,; t1= 6 weeks after group admission; t2= 3 months after group admission; ; • Allgemeine Depressionsskala (ADS, Hautzinger & Bailer, 1993): measurement of depressive symptoms (t0, t1, t2).; • GAD 7 (Löwe, Spitzer, Zipfel & Herzog, 2002): measurement of the severity of symptoms of generalized anxiety (t0, t1, t2). ; • Insomnia Severity Index (ISI, Bastien, Vallières, & Morin, 2001): Questionaire of sleeping problems (t0, t1, t2).; • Brief Penn State Worry Questionaire (Berle, Starcevic, Moses, Hannan, Milicevic & Sammut, 2011): Questionaire of the degree of worry (t0, t1, t2).; • Connor‐Davidson Resilience Scale (CD‐RISC, Connor & Davidson, 2003): Measurement of resilience (t0, t1, t2).; • Berliner Social Support Skalen (BSSS, Schwarzer & Schulz, 2000). Measurement of social support, need for social support and the quest for support (t0, t1, t2).; • Zentralität‐Skala (Z7‐Skala; Huber, 2004): Measurement of the centrality of religiosity in personality, (t0, t1, t2).; • The Gratitude Questionnaire‐6. (McCullough, Emmons & Tsang, 2002). own adaption of the standart‐instrument of measuring gratitude (t0, t1, t2).; • Questionaire for the reasons of drop out (own development) (t1).; • Questionaire of satisfaction with the training‐program, own development based on the questionaire of: (ZUF 8, Schmidt, Lamprecht, Wittmann, 1989) and the Client Satisfaction Quest INCLUSION CRITERIA: ‐ Internet Access ‐ Smartphone
UR  -  https://www.cochranelibrary.com/central/doi/10.1002/central/CN-01857803/full
ER  -  


Record #11 of 545
Provider: John Wiley & Sons, Ltd.
Content: text/plain; charset="UTF-8"

TY  -  JOUR
AN  -  CN-02270839
AU  -  Ahmad, AM
AU  -  Ali, HM
TI  -  Comparative effects of two exercise training programs on health-related quality of life in middle-aged women with non-alcoholic fatty liver disease
JA  -  Advances in rehabilitation
PY  -  2020
VL  -  34
IS  -  4
SP  -  1‐10
C3  -  EMBASE 2010829284
M3  -  Journal article
KW  -  *aerobic exercise
KW  -  *comparative effectiveness
KW  -  *high intensity interval training
KW  -  *nonalcoholic fatty liver /disease management
KW  -  *quality of life
KW  -  *resistance training
KW  -  Adult
KW  -  Article
KW  -  Body weight change
KW  -  Body weight loss
KW  -  Chronic Liver Disease Questionnaire
KW  -  Clinical article
KW  -  Digestive system disease assessment
KW  -  Disease burden
KW  -  Emotion
KW  -  Fatigue
KW  -  Female
KW  -  Human
KW  -  Middle aged
KW  -  Obesity
KW  -  Patient worry
DO  -  10.5114/AREH.2020.100186
AB  -  Introduction: Insufficient research exists on the effectiveness of exercise therapy in non‐alcoholic fatty liver disease (NAFLD), particularly regarding the health‐related quality of life (HRQoL) outcome. Therefore, this study aimed to assess the effects of high‐intensity interval training (HIIT) compared to moderate‐intensity combined resistance and aerobic training (RT/AT) on HRQoL in NAFLD patients. Material and methods: Twenty‐three middle‐aged obese women with NAFLD were enrolled in 3‐month exercise interventions of either HIIT (n1 = 12, 46.3 ± 5 years, 40.5 ± 4.1 kg/m2) or moderate‐intensity combined RT/AT (n2 = 11, 45.6 ± 4.4 years, 43.5 ± 5.4 kg/m2). Secondary hepatic steatosis, liver cirrhosis, or virus C hepatitis were excluded. HIIT was prescribed as 4 sets x 4 min at 80‐85% HRmax with 3 min active recovery. Combined RT/AT was prescribed as 10 min low to moderate cycling exercises followed by 8 resistance exercises at 50‐75% 1‐RM. The outcomes were HRQoL, as assessed by the Chronic Liver Disease Questionnaire (CLDQ), and the percentage of body weight change (% ΔBW). Results: CLDQ domains were significantly improved in both HIIT & RT/AT groups compared to baselines; the emotional function & worry domains and the total CLDQ score were significantly higher in the HIIT group (p < 0.05) compared to the other group. Body weight was reduced by 13% & 8% in HIIT and combined RT/AT groups, respectively, with a significant difference in the % ΔBW between the two groups in favor of HIIT. Conclusions: Both HIIT and moderate‐intensity combined RT/AT could be suggested to improve the HRQoL and reduce body weight in middle‐aged obese women with NAFLD, however, HIIT could be superior to the combined RT/AT in improving overall HRQoL, especially the emotional aspects, and reducing body weight.
UR  -  https://www.cochranelibrary.com/central/doi/10.1002/central/CN-02270839/full
ER  -  


Record #12 of 545
Provider: John Wiley & Sons, Ltd.
Content: text/plain; charset="UTF-8"

TY  -  JOUR
AN  -  CN-02623203
AU  -  Sommerhoff, A
AU  -  Ehring, T
AU  -  Takano, K
TI  -  Effects of Induced Mindfulness at Night on Repetitive Negative Thinking: ecological Momentary Assessment Study
JA  -  JMIR mental health
PY  -  2023
VL  -  10
CC  -  Complementary Medicine
C3  -  EMBASE 2025944220
M3  -  Journal article
KW  -  *clinical effectiveness
KW  -  *ecological momentary assessment
KW  -  *mindfulness
KW  -  *night
KW  -  *thinking
KW  -  Adult
KW  -  Anxiety
KW  -  Article
KW  -  Clinical assessment
KW  -  Controlled study
KW  -  Depression
KW  -  Depression, Anxiety and Stress Scale
KW  -  Distress syndrome /therapy
KW  -  Exercise
KW  -  Factorial design
KW  -  Female
KW  -  Follow up
KW  -  Human
KW  -  Male
KW  -  Physiological stress
KW  -  Questionnaire
DO  -  10.2196/44365
AB  -  Background: Repetitive negative thinking (RNT) is a cognitive risk factor for various disorders. Although brief mindfulness‐based interventions (MBIs; lasting 20‐30 minutes or shorter) are effective tools to reduce RNT, the effect of a minimal (5‐minute) MBI remains largely unknown. Objective: We investigated the acute changes in RNT induced by a 10‐day minimal MBI (body scan before sleeping) using an ecological momentary assessment (EMA) administered during the MBI training phase. In addition, we examined longer‐term effects on the postintervention and 2‐month follow‐up assessments for questionnaire‐based RNT and psychological distress. Methods: A total of 68 participants (community sample, aged 18‐55 years; n=58, 85% women) were randomly allocated to either the intervention group (n=35, 51%) or the no‐training control group (n=33, 49%). Both groups completed a 10‐day EMA phase of RNT, during which only the intervention group performed a daily 5‐minute body scan before sleeping. Results: The intervention group showed a significantly larger reduction in questionnaire‐based RNT than the control group at the follow‐up assessment (for growth‐curve modeling analysis [GMA], dGMA=−0.91; P<.001), but this effect was not observed during the EMA phase or at the postintervention assessment. Furthermore, the intervention group showed significantly larger decreases in stress both at the postintervention (dGMA=−0.78; P<.001) and follow‐up (dGMA=−0.60; P<.001) assessments than the control group. We found no intervention effects on depressive and anxiety symptoms. Conclusions: A 5‐minute body scan before sleeping reduces RNT and stress when continued for at least 10 days; however, the results suggest that this effect only appears with some time lag because no acute changes during and immediately after the intervention emerged for RNT.
UR  -  https://www.cochranelibrary.com/central/doi/10.1002/central/CN-02623203/full
ER  -  


Record #13 of 545
Provider: John Wiley & Sons, Ltd.
Content: text/plain; charset="UTF-8"

TY  -  JOUR
AN  -  CN-02268797
AU  -  Gordon, BR
AU  -  McDowell, CP
AU  -  Lyons, M
AU  -  Herring, MP
TI  -  Resistance exercise training among young adults with analogue generalized anxiety disorder
JA  -  Journal of affective disorders
PY  -  2021
VL  -  281
SP  -  153‐159
C3  -  PUBMED 33321380
M3  -  Journal article
KW  -  Anxiety
KW  -  Anxiety Disorders [therapy]
KW  -  Exercise
KW  -  Humans
KW  -  Resistance Training
KW  -  Waiting Lists
KW  -  Young Adult
DO  -  10.1016/j.jad.2020.12.020
AB  -  INTRODUCTION: The objective of this randomized controlled trial (RCT) was to quantify the effects of eight weeks of World Health Organization and American College of Sports Medicine guidelines‐based resistance exercise training (RET) among participants meeting criteria for subclinical, or analogue‐GAD (AGAD) METHODS: Forty‐four participants (mean age (y): 25.4.6±4.9.2) were randomized to either an eight‐week, fully‐supervised, one‐on‐one RET intervention or wait‐list control. AGAD status was determined using validated cut‐scores for both the Psychiatric Diagnostic Screening Questionnaire‐GAD subscale (≥6) and Penn State Worry Questionnaire (≥45). Remission, based on change in AGAD status, was assessed post‐intervention, and quantified with number needed to treat (NNT). Primary analyses focused on participants missing outcome data at ≤1 time point (RET: n=12, Wait‐list: n=15). RM‐ANCOVA examined differences between RET and wait‐list across time. Simple effects analysis decomposed significant interactions. Hedges' d quantified magnitude of differences in change between conditions over time. RESULTS: Attendance was 81% and compliance to the RET was 77%. Participants significantly increased strength (all d≥1.24, p≤0.006) with no adverse events. RET improved AGAD status (NNT=3, 95%CI: 2 to 7). Significant group X time interactions were found for worry (F(3,66) = 3.12, p≤0.043; d=0.93, 95%CI: 0.13 to 1.73) and anxiety symptoms (F(3,57.84)=2.91, ε=0.88, p≤0.045; d=0.71, 95%CI: ‐0.08 to 1.49). RET significantly reduced worry (mean difference=‐6.49, p≤0.045) and anxiety symptoms (mean difference=‐10.50, p≤0.001). LIMITATIONS: Limitations include a small sample size, and lack of attention‐matched control condition. CONCLUSION: RET significantly improved AGAD severity, and elicited large, clinically meaningful improvements in worry and anxiety symptoms among young adults with AGAD.
UR  -  https://www.cochranelibrary.com/central/doi/10.1002/central/CN-02268797/full
ER  -  


Record #14 of 545
Provider: John Wiley & Sons, Ltd.
Content: text/plain; charset="UTF-8"

TY  -  JOUR
AN  -  CN-02086171
AU  -  Gordon, BR
AU  -  McDowell, CP
AU  -  Lyons, M
AU  -  Herring, MP
TI  -  Acute and chronic effects of resistance exercise training among young adults with and without analogue Generalized Anxiety Disorder: a protocol for pilot randomized controlled trials
JA  -  Mental health and physical activity
PY  -  2020
VL  -  18
C3  -  PUBMED 33321380,EMBASE 2004926252
M3  -  Journal article
KW  -  *generalized anxiety disorder /therapy
KW  -  *resistance training
KW  -  Adult
KW  -  Anxiety
KW  -  Anxiety assessment
KW  -  Article
KW  -  Attentional bias
KW  -  Clinical outcome
KW  -  Cognition
KW  -  Controlled study
KW  -  Depression
KW  -  Emotion assessment
KW  -  Energy
KW  -  Expectation
KW  -  Fatigue
KW  -  Human
KW  -  Irritability
KW  -  Penn State Worry Questionnaire
KW  -  Physical activity
KW  -  Pilot study
KW  -  Practice guideline
KW  -  Priority journal
KW  -  Psychiatric Diagnostic Screening Questionnaire Generalized Anxiety Disorder subscale
KW  -  Randomized controlled trial
KW  -  Sleep quality
KW  -  World Health Organization
DO  -  10.1016/j.mhpa.2020.100321
AB  -  Objectives: Recent meta‐analyses support the chronic anxiolytic effects of resistance exercise training (RET) among women with diagnosed Generalized Anxiety Disorder (GAD). However, the effects of RET among those with subclinical, or analogue, GAD (AGAD) is unknown. The purpose of the pilot randomized controlled trial (RCT) detailed in this protocol was to quantify the acute and chronic effects of RET on signs and symptoms of GAD among young adults with and without AGAD. Methods: This protocol details the full methods of two parallel, RCTs of an eight‐week RET intervention compared to a wait‐list control condition among young adults with and without AGAD. AGAD status was determined using validated cut‐scores for both the Psychiatric Diagnostic Screening Questionnaire GAD subscale (=6) and the Penn State Worry Questionnaire (=45). The ecologically‐valid RET was designed according to World Health Organization and American College of Sports Medicine guidelines. The primary outcome was AGAD status, assessed pre‐ and post‐intervention. Secondary outcomes were assessed weekly. Two acute RET trials were nested within the design at pre‐ and post‐intervention to determine response and change in response to a single bout of RET. Conclusions: This pilot RCT examines the effect of an ecologically‐valid RET intervention among young adults with subclinical levels of GAD. Given that GAD most often emerges during young adulthood, and young adults who display elevated subclinical symptoms are more likely to develop clinically significant psychopathology, investigating the effects of RET among individuals with emerging signs and symptoms of an anxiety disorder is particularly important. Trial registration: ClinicalTrials.gov Identifier: NCT04116944.
UR  -  https://www.cochranelibrary.com/central/doi/10.1002/central/CN-02086171/full
ER  -  


Record #15 of 545
Provider: John Wiley & Sons, Ltd.
Content: text/plain; charset="UTF-8"

TY  -  JOUR
AN  -  CN-02181717
AU  -  NCT04574674,
TI  -  Home-based REsistance vs a Home-based FLEXbility Exercise Programmes on Muscular Endurance and Flexibility in Adults
JA  -  https://clinicaltrials.gov/show/NCT04574674
PY  -  2020
C3  -  CTgov NCT04574674
M3  -  Trial registry record
AB  -  Regular resistance training can lead to a variety of health benefits including increases in muscle size and strength, reductions on body fat, increased metabolic rate, glycaemic control, decreased blood pressure and improved blood lipid profiles. Because of this, current physical activity guidelines recommend undertaking muscle strengthening activities involving major muscle groups two days a week or more, alongside at least 150 minutes per week of moderate intensity physical activity (or 75 minutes per week of vigorous intensity physical activity). However, only small portion of the population achieves the muscle strengthening aspect of the guidelines. Why participation in muscle‐strengthening exercise is low is not clear but people identify several barriers including the lack of time, the effort involved, lack of purpose, pain due to injury, negative experiences of prescriptive exercise, apathy, illness, injury inclement weather and work commitment. In addition, some women have expressed a worry of looking 'manly' or 'bulking up' if they undertake resistance exercise. A further potential barrier is lack of access to a gym with appropriate equipment to perform resistance exercise, or dislike of a gym setting. Thus, identifying approaches to find a safe, enjoyable and accessible programme that minimises the burden of performing resistance exercise, and identifying a minimal amount of resistance training which can provide benefits is a key issue which could help more people to undertake muscle strengthening exercises. Meta‐analyses indicate that while performing resistance exercise two or more times per week of resistance exercise per muscle group appears to be optimal to maximise strength gains, a single set of resistance exercise per muscle group per week, if performed to failure is sufficient to induce substantial strength changes. The main aim of this study is to compare the effects of an app‐based home‐based resistance exercise programme vs a home‐based flexibility programme on muscular endurance (number of press‐ups, time achieved in half‐squat test, and time achieved in plank test, assessed online during a zoom call) and flexibility (sit and reach, assessed online during a zoom call) in healthy adults. Secondary aims are a) to determine participants' adherence to both exercise programmes, b) to determine participants' choice of weekly exercise volume (compared to minimum prescription) in both exercise programmes c) to determine participants' distribution of exercise throughout the week in both exercise programmes d) to determine the effects of a exercise programmes on well‐being, and finally e) to determine participants' perceptions, feelings, thoughts, enjoyment, tolerance and acceptability of both exercise programmes. The study is a randomized control trial in which the flexibility exercise group will undergo a 12‐week home‐based flexibility exercise programme. The resistance exercise group will undergo a 12‐week home‐based resistance exercise programme. Participants will be asked to perform a minimum amount of resistance or flexibility exercise of 1 set/week for each of six exercises and will have the opportunity to increase their volume of exercise to 2 sets or 3 sets/week per exercise if it is their choice. In addition, participants will be able to distribute the exercises during the week according to their preference (all in one day or spread over several days of the week, etc.). Participants will be encouraged to have a minimum of one day of rest per week.
UR  -  https://www.cochranelibrary.com/central/doi/10.1002/central/CN-02181717/full
ER  -  


Record #16 of 545
Provider: John Wiley & Sons, Ltd.
Content: text/plain; charset="UTF-8"

TY  -  JOUR
AN  -  CN-02580327
AU  -  O'Sullivan, D
AU  -  Gordon, BR
AU  -  Lyons, M
AU  -  Meyer, JD
AU  -  Herring, MP
TI  -  Effects of resistance exercise training on depressive symptoms among young adults: a randomized controlled trial
JA  -  Psychiatry research
PY  -  2023
VL  -  326
SP  -  115322
C3  -  PUBMED 37429171,EMBASE 2025615720
M3  -  Journal article
KW  -  *Depressive Disorder, Major [therapy]
KW  -  *Resistance Training
KW  -  *depression
KW  -  *exercise
KW  -  *generalized anxiety disorder
KW  -  *muscle
KW  -  *resistance training
KW  -  Adult
KW  -  Anxiety Disorders [psychology]
KW  -  Article
KW  -  Controlled study
KW  -  Decomposition
KW  -  Depression [psychology, therapy]
KW  -  Effect size
KW  -  Exercise [psychology]
KW  -  Female
KW  -  Human
KW  -  Humans
KW  -  Major clinical study
KW  -  Major depression
KW  -  Penn State Worry Questionnaire
KW  -  Practice guideline
KW  -  Quantitative analysis
KW  -  Questionnaire
KW  -  Quick inventory of depressive symptomatology
KW  -  Randomized controlled trial
KW  -  Young Adult
KW  -  Young adult
DO  -  10.1016/j.psychres.2023.115322
AB  -  Evidence supports the antidepressant effects of resistance exercise training (RET); however, findings among young adults at‐risk for elevated depressive symptoms are limited. This randomized controlled trial examined the effects of eight weeks of ecologically‐valid, guidelines‐based RET, compared to a wait‐list control, on depressive symptoms among 55 young adults (26±5y; 36 female) with and without subclinical, or analogue, Generalized Anxiety Disorder (AGAD; Psychiatric Diagnostic Screening Questionnaire GAD subscale ≥6 and Penn State Worry Questionnaire ≥45) and Major Depressive Disorder (AMDD). Following a three‐week familiarization period, participants completed one‐on‐one, twice‐weekly RET sessions. The 16‐item, self‐reported Quick Inventory of Depressive Symptomatology (QIDS) assessed depressive symptoms. RM‐ANCOVAs examined between‐group differences, and significant interactions were decomposed with simple effects analysis. Hedges’ d effect sizes (95%CI) quantified the magnitude of differences in change between groups across time. Stratified analyses were conducted among subsamples with AMDD and AGAD. There were no baseline depressive symptom differences between groups. Attendance was 83%, and compliance was 80%. RET induced statistically significant, clinically‐meaningful, large‐magnitude reductions in depressive symptoms from baseline to week eight in the total (d = 1.01; [95%CI: 0.44–1.57]), AMDD (d = 1.71; [95%CI: 0.96–2.46]), and AGAD (d = 1.39; [95%CI: 0.55–2.24]) samples. These findings support guidelines‐based RET as a promising treatment for mild depression.
UR  -  https://www.cochranelibrary.com/central/doi/10.1002/central/CN-02580327/full
ER  -  


Record #17 of 545
Provider: John Wiley & Sons, Ltd.
Content: text/plain; charset="UTF-8"

TY  -  JOUR
AN  -  CN-02191281
AU  -  Gordon, BR
AU  -  McDowell, CP
AU  -  Lyons, M
AU  -  Herring, MP
TI  -  Resistance exercise training for anxiety and worry symptoms among young adults: a randomized controlled trial
JA  -  Scientific reports
PY  -  2020
VL  -  10
IS  -  1
SP  -  17548
C3  -  PUBMED 33067493,EMBASE 633193003
M3  -  Journal article
KW  -  *generalized anxiety disorder
KW  -  *resistance training
KW  -  Adolescent
KW  -  Adult
KW  -  Analysis of covariance
KW  -  Anxiety Disorders [*therapy]
KW  -  Article
KW  -  Clinical article
KW  -  Controlled study
KW  -  Decomposition
KW  -  Depression [*therapy]
KW  -  Effect size
KW  -  Exercise Therapy [*methods]
KW  -  Female
KW  -  Human
KW  -  Humans
KW  -  Male
KW  -  Outcome assessment
KW  -  Practice guideline
KW  -  Psychiatric Status Rating Scales
KW  -  Psychometrics
KW  -  Quantitative analysis
KW  -  Questionnaire
KW  -  Randomized controlled trial
KW  -  Resistance Training
KW  -  Sports medicine
KW  -  State Trait Anxiety Inventory
KW  -  Surveys and Questionnaires
KW  -  World Health Organization
KW  -  Young Adult
KW  -  Young adult
DO  -  10.1038/s41598-020-74608-6
AB  -  This trial quantified the effects of ecologically‐valid resistance exercise training (RET) on anxiety and worry symptoms among young adults. Young adults not meeting criteria for subclinical, or analogue Generalized Anxiety Disorder (AGAD) were randomized to an eight‐week RET intervention, or eight‐week wait‐list. AGAD status was determined using validated cut‐scores for both the Psychiatric Diagnostic Screening Questionnaire‐Generalized Anxiety Disorder subscale (≥ 6) and Penn State Worry Questionnaire (≥ 45). The primary outcome was anxiety symptoms measured with the Trait Anxiety subscale of the State‐Trait Anxiety Inventory. The RET was designed according to World Health Organization and American College of Sports Medicine guidelines. RM‐ANCOVA examined differences between RET and wait‐list over time. Significant interactions were decomposed with simple effects analysis. Hedges' d effect sizes quantified magnitude of differences in change between RET and wait‐list. Twenty‐eight participants (64% female) fully engaged in the trial (mean age: 26.0 ± 6.2y, RET: n = 14; Wait‐list: n = 14). A significant group X time interaction was found for anxiety symptoms (F(3,66) = 3.60, p ≤ 0.019; d = 0.85, 95%CI: 0.06 to 1.63). RET significantly reduced anxiety symptoms from baseline to post‐intervention (mean difference =  ‐ 7.89, p ≤ 0.001). No significant interaction was found for worry (F(3,69) = 0.79, p ≥ 0.50; d =  ‐ 0.22, 95%CI: ‐ 0.96 to 0.53). Ecologically‐valid RET significantly improves anxiety symptoms among young adults.Trial Registration: Clinicaltrials.gov Identifier: NCT04116944, 07/10/2019.
UR  -  https://www.cochranelibrary.com/central/doi/10.1002/central/CN-02191281/full
ER  -  


Record #18 of 545
Provider: John Wiley & Sons, Ltd.
Content: text/plain; charset="UTF-8"

TY  -  JOUR
AN  -  CN-02765776
AU  -  Zainal, NH
AU  -  Newman, MG
TI  -  Treatment as a moderator and executive function as a mediator of the effect of a mindfulness ecological momentary intervention for generalized anxiety disorder
JA  -  Psychological medicine
PY  -  2024
VL  -  54
IS  -  13
SP  -  1‐14
C3  -  PUBMED 39402796,EMBASE 645513932
M3  -  Journal article
KW  -  *executive function
KW  -  *generalized anxiety disorder
KW  -  *mindfulness
KW  -  *patient worry
KW  -  Adult
KW  -  Article
KW  -  Avoidance behavior
KW  -  Cognition
KW  -  Controlled study
KW  -  Dialectical behavior therapy
KW  -  Exercise
KW  -  Female
KW  -  Follow up
KW  -  Human
KW  -  Major clinical study
KW  -  Male
KW  -  Mediation analysis
KW  -  Mental concentration
KW  -  Middle aged
KW  -  Questionnaire
KW  -  Randomized controlled trial
KW  -  Secondary analysis
KW  -  Self monitoring
KW  -  Sensitivity analysis
KW  -  Task switching
KW  -  Therapy
KW  -  Trail making test
KW  -  Working memory
DO  -  10.1017/S0033291724001958
AB  -  BACKGROUND: Theory and research indicated that executive functioning (EF) correlated with, preceded, and stemmed from worry in generalized anxiety disorder (GAD). The present secondary analysis (Zainal & Newman, 2023b) thus determined whether EF domains mediated the effect of a 14‐day (5 prompts/day) mindfulness ecological momentary intervention (MEMI) against a self‐monitoring control (SM) for GAD. METHOD: Participants (N = 110) diagnosed with GAD completed self‐reported (Attentional Control Scale, GAD Questionnaire, Perseverative Cognitions Questionnaire) and performance‐based tests (Letter‐Number Sequencing, Stroop, Trail Making Test‐B, Verbal Fluency) at baseline, post‐treatment, and one‐month follow‐up (1MFU). Causal mediation analyses determined if pre‐post changes in EF domains preceded and mediated the effect of MEMI against SM on pre‐1MFU changes in GAD severity and trait repetitive negative thinking (RNT). RESULTS: MEMI was more efficacious than SM in improving pre‐post inhibition (β = ‐2.075, 95% [‐3.388, ‐0.762], p = .002), working memory (β = 0.512, 95% [0.012, 1.011], p = .045), and set‐shifting (β = ‐2.916, 95% [‐5.142, ‐0.691], p = .010) but not verbal fluency and attentional control. Within groups, MEMI but not SM produced improvements in all examined pre‐post EF outcomes except attentional control. Only pre‐post improvements in inhibition mediated the effect of MEMI against SM on pre‐1MFU reductions in GAD severity (β = ‐0.605, 95% [‐1.357, ‐0.044], p = .030; proportion mediated = 7.1%) and trait RNT (β = ‐0.024, 95% [‐0.054, ‐0.001], p = .040; proportion mediated = 7.4%). These patterns remained after conducting sensitivity analyses with non‐linear mediator‐outcome relations. CONCLUSIONS: Optimizing MEMI for GAD might entail specifically boosting inhibition plausibly by augmenting it with dialectical behavioral therapy, encouraging high‐intensity physical exercises, and targeting negative emotional contrast avoidance.
UR  -  https://www.cochranelibrary.com/central/doi/10.1002/central/CN-02765776/full
ER  -  


Record #19 of 545
Provider: John Wiley & Sons, Ltd.
Content: text/plain; charset="UTF-8"

TY  -  JOUR
AN  -  CN-00768531
AU  -  Feldman, G
AU  -  Greeson, J
AU  -  Senville, J
TI  -  Differential effects of mindful breathing, progressive muscle relaxation, and loving-kindness meditation on decentering and negative reactions to repetitive thoughts
JA  -  Behaviour research and therapy
PY  -  2010
VL  -  48
IS  -  10
CC  -  Complementary Medicine
SP  -  1002‐1011
C3  -  PUBMED 20633873
M3  -  Journal article
KW  -  Adaptation, Psychological
KW  -  Adolescent
KW  -  Attention
KW  -  Awareness
KW  -  Breathing Exercises
KW  -  Empathy
KW  -  Female
KW  -  Humans
KW  -  Love
KW  -  Meditation [*methods]
KW  -  Mind‐Body Relations, Metaphysical
KW  -  Relaxation Therapy [*methods]
KW  -  Resilience, Psychological
KW  -  Self Care
KW  -  Self‐Assessment
KW  -  Thinking
KW  -  Young Adult
DO  -  10.1016/j.brat.2010.06.006
AB  -  Decentering has been proposed as a potential mechanism of mindfulness‐based interventions but has received limited empirical examination to date in experimental studies comparing mindfulness meditation to active comparison conditions. In the present study, we compared the immediate effects of mindful breathing (MB) to two alternative stress‐management techniques: progressive muscle relaxation (PMR) and loving‐kindness meditation (LKM) to test whether decentering is unique to mindfulness meditation or common across approaches. Novice meditators (190 female undergraduates) were randomly assigned to complete one of three 15‐min stress‐management exercises (MB, PMR, or LKM) presented by audio recording. Immediately after the exercise, participants completed measures of decentering, frequency of repetitive thoughts during the exercise, and degree of negative reaction to thoughts. As predicted, participants in the MB condition reported greater decentering relative to the other two conditions. The association between frequency of repetitive thought and negative reactions to thoughts was relatively weaker in the MB condition than in the PMR and LKM conditions, in which these two variables were strongly and positively correlated. Consistent with the construct of decentering, the relative independence between these two variables in the MB condition suggests that mindful breathing may help to reduce reactivity to repetitive thoughts. Taken together, results help to provide further evidence of decentering as a potential mechanism that distinguishes mindfulness practice from other credible stress‐management approaches.
UR  -  https://www.cochranelibrary.com/central/doi/10.1002/central/CN-00768531/full
ER  -  


Record #20 of 545
Provider: John Wiley & Sons, Ltd.
Content: text/plain; charset="UTF-8"

TY  -  JOUR
AN  -  CN-02358481
AU  -  Feruglio, S
AU  -  Matiz, A
AU  -  Grecucci, A
AU  -  Pascut, S
AU  -  Fabbro, F
AU  -  Crescentini, C
TI  -  Differential effects of mindfulness meditation conditions on repetitive negative thinking and subjective time perspective: a randomized active-controlled study
JA  -  Psychology & health
PY  -  2021
VL  -  36
IS  -  11
CC  -  Complementary Medicine
SP  -  1275‐1298
C3  -  CINAHL 153755767
M3  -  Journal article
KW  -  Analysis of Covariance
KW  -  Analysis of Variance
KW  -  Anxiety
KW  -  Breathing Exercises
KW  -  Comparative Studies
KW  -  Depression
KW  -  Diagnostic Imaging
KW  -  Discussion
KW  -  Human
KW  -  Meditation
KW  -  Mindfulness
KW  -  Personality
KW  -  Psychosocial Factors
KW  -  Randomized Controlled Trials
KW  -  Reading
KW  -  Self Report
KW  -  Thinking
KW  -  Time Factors
DO  -  10.1080/08870446.2020.1836178
UR  -  https://www.cochranelibrary.com/central/doi/10.1002/central/CN-02358481/full
ER  -  


Record #21 of 545
Provider: John Wiley & Sons, Ltd.
Content: text/plain; charset="UTF-8"

TY  -  JOUR
AN  -  CN-00803669
AU  -  Motahhari Tabari, NS
AU  -  Mirdar, Sh
AU  -  Khaldan, A
AU  -  Ahmad Shirvani, M
TI  -  The effect of aerobic exercise on pregnancy outcomes
JA  -  Journal of babol university of medical sciences
PY  -  2010
VL  -  12
IS  -  1
SP  -  36‐43
C3  -  EMBASE 359701725
M3  -  Journal article
KW  -  *aerobic exercise
KW  -  *pregnancy outcome
KW  -  Article
KW  -  Body weight
KW  -  Cesarean section
KW  -  Clinical article
KW  -  Clinical trial
KW  -  Controlled clinical trial
KW  -  Controlled study
KW  -  Female
KW  -  Fetus membrane
KW  -  Fetus weight
KW  -  Flexibility exercise
KW  -  Gestational age
KW  -  Human
KW  -  Labor
KW  -  Mother
KW  -  Pregnancy
KW  -  Pregnancy duration
KW  -  Premature labor
KW  -  Prolonged pregnancy
KW  -  Randomized controlled trial
KW  -  Stretching exercise
KW  -  Walking
AB  -  BACKGROUND AND OBJECTIVE: Exercise during pregnancy is interested for pregnant women, because of the positive effects on cardiovascular status, decrease of risk of obesity and low back pain, but there is worry about fetal outcomes. Since there are controversies in various studies about this effect, making a conclusion is difficult. The purpose of this study was to assess the effect of a planned aerobic exercise program on the pregnancy outcomes. METHODS: This study was a randomized clinical performed on 44 pregnant woman with 24 to 32 weeks gestational age were divided in case (n=20) and control group (n=24). Two groups were matched for mother age, BMI, Para, gestational age and socioeconomic status. Included criteria were single pregnancy with intact fetal membrane and excluded criteria were contraindications of exercise in pregnancy. Exercise program training includes stretching and flexibility exercise for 15 minutes and then aerobic exercise includes constant walking for 5 to 15 minutes. Pregnancy outcomes were assessed included: delivery mood, cause of cesarean section, increase of mother and fetus weight and duration of pregnancy and compared in two groups. FINDINGS: The increase of mother weight was lower in case group after two months (4.34kg VS 5kg), but the difference was not significant. The mood of delivery was not significantly different between two groups, although the rate of cesarean section and cesarean section for prolonged labor was higher in control group. There was no case of preterm or postterm delivery. No significant difference was seen between two groups about duration of pregnancy. After two months the increase of fetal weight was higher in case group (426.25gr VS 369.05gr) but showed no significant difference. Partial difference of increase in fetal weight was not significant between two groups during study. CONCLUSION: The results of this study showed that not only doing or continue the exercise has no negative effect on mother and fetus but also it has positive effect on pregnancy outcomes.
UR  -  https://www.cochranelibrary.com/central/doi/10.1002/central/CN-00803669/full
ER  -  


Record #22 of 545
Provider: John Wiley & Sons, Ltd.
Content: text/plain; charset="UTF-8"

TY  -  JOUR
AN  -  CN-02668348
AU  -  Zhang, H
AU  -  Liu, J
TI  -  INFLUENCE OF AEROBICS AESTHETIC EDUCATION COURSE ON REHABILITATION OF ANXIETY PATIENTS
JA  -  Psychiatria Danubina
PY  -  2021
VL  -  33
SP  -  S467‐S469
C3  -  EMBASE 643391398
M3  -  Journal article; Conference proceeding
KW  -  *aerobic exercise
KW  -  *anxiety
KW  -  *education
KW  -  Adult
KW  -  Anxiety disorder
KW  -  Anxiety neurosis
KW  -  Attention
KW  -  Autonomic dysfunction
KW  -  Behavior disorder
KW  -  Biofeedback
KW  -  Body position
KW  -  Cognition
KW  -  College student
KW  -  Conference abstract
KW  -  Coping behavior
KW  -  Curriculum
KW  -  Doctor patient relationship
KW  -  Employment
KW  -  Endurance
KW  -  Exercise
KW  -  Hand tremor
KW  -  Heart palpitation
KW  -  Human
KW  -  Human relation
KW  -  Knowledge
KW  -  Learning
KW  -  Lifestyle
KW  -  Male
KW  -  Mental health
KW  -  Music
KW  -  Neurosis
KW  -  Nonverbal communication
KW  -  Panic
KW  -  Patient worry
KW  -  Personality
KW  -  Postgraduate student
KW  -  Professional knowledge
KW  -  Psychotherapy
KW  -  Rehabilitation
KW  -  Restlessness
KW  -  Sweating
KW  -  Teaching
KW  -  Therapy
KW  -  Urinary frequency
KW  -  Young adult
AB  -  Background: Anxiety disorder, also known as anxiety neurosis, is the most common of neurosis, which is characterized by the experience of anxiety. There are two forms of chronic anxiety, namely generalized anxiety and acute anxiety, namely panic attack. Mainly for: no clear objective object of nervous worry, fidgeting, and autonomic dysfunction symptoms, such as palpitations, hand tremors, sweating, urine frequency, and movement of restlessness. Attention to distinguish between normal anxiety, such as anxiety and the severity of the objective facts or situation is obviously inconsistent, or lasting too long, it may be pathological anxiety. Thus, anxiety can also be a communication behavior disorder. Communication behavior is the behavior of information transmission and communication among people. Active communication behavior refers to a kind of communication behavior that an individual spontaneously responds to environmental stimulation and takes the initiative. For college students, communication behavior has become an important factor affecting their ability development. With the constant innovation and development of modern learning tasks, means and methods, the increasing pressure of study and employment of college students, their distinct personalities, poor mental endurance, inadaptability of lifestyle and habits, improper handling of interpersonal relationships and other factors, a large number of college students suffer from depressive anxiety symptoms. Based on the above, treatment of anxiety disorders is imperative. The most common forms of therapy are drug therapy and psychotherapy. Because of the large side effects of drug therapy, psychotherapy has been paid more attention. Psychotherapy means that clinicians establish a good doctor‐patient relationship through verbal or nonverbal communication, apply the professional knowledge of psychology and medicine, and guide and help patients to change their behavioral habits and cognitive coping styles. Drug treatment is a temporary cure, psychological treatment is a permanent cure, both are indispensable. Still have the psychotherapy biofeedback treatment that suits anxious disease patient, loosen treatment to wait. Objective: Making use of the characteristics of aerobics music and movement, arranging the basic posture and pace of the body to study and train the movement skills of the experimental group of students, and gradually increasing the amount of exercise with the increase of the difficulty of study. Through adjusting the rhythm and speed of aerobics music, the experimental group of students feel their own body coordination at the same time, for the experimental group of students randomly paired 2 groups, learning and training 2 people movement, through the two people's language and physical behavior, to further improve the active communication of students with depressive anxiety. Subjects and methods: Based on the characteristics of students with depressive anxiety symptoms, this study chooses aerobics single group, double group and five‐person group to carry out exercise intervention according to the sports intensity, movement characteristics and sports scenes. This program carries out a 6‐ week exercise intervention on the subjects, explores the influence of aerobics teaching on the active communication behavior of depressive anxiety, reveals the relationship between aerobics and active communication behavior, opens up the research field of sports promotion channel for improving the active communication behavior of depressive anxiety of college students. Study design: The purpose of this study is to explore the effect of aerobics aesthetic education curriculum on students' anxiety and emotional reaction and its psychological mechanism, and to provide theoretical and practical basis for promoting students' mental health and setting up school curriculum. The experimental group was instructed in aerobics aesthetic education, while the control group was instructed in normal courses. The degree of anxiety of the students was tested by self‐measuring anxiety scale, and repeated measurement was adopted. All data is processed using the PASW18.0 package and Excel 2007. Results: Before and after the experiment two groups of students' anxiety status table as shown in Table 1. As can be seen from Table 1, there was no significant difference in anxiety between the two groups before the experiment. After the experiment, the degree of anxiety of experimental group was alleviated, and the anxiety of control group was not significantly improved. (Table Presented) Conclusions: Since anxiety is a kind of universal existence among college students, it is necessary to educate all the students on the knowledge of anxiety. When college students are enrolled, they can be given the popularization materials of mental health, psychological survey, psychological archives, courses and lectures to improve their psychological quality. In addition, in the face of the whole, we should pay more attention to the special groups of students with obvious anxiety, such as poor students, graduates, postgraduate students, and so on.
UR  -  https://www.cochranelibrary.com/central/doi/10.1002/central/CN-02668348/full
ER  -  


Record #23 of 545
Provider: John Wiley & Sons, Ltd.
Content: text/plain; charset="UTF-8"

TY  -  JOUR
AN  -  CN-00851333
AU  -  Herring, MP
AU  -  Jacob, ML
AU  -  Suveg, C
AU  -  Dishman, RK
AU  -  O'Connor, PJ
TI  -  Feasibility of exercise training for the short-term treatment of generalized anxiety disorder: a randomized controlled trial
JA  -  Psychotherapy and psychosomatics
PY  -  2012
VL  -  81
IS  -  1
CC  -  Common Mental Disorders
SP  -  21‐28
C3  -  PUBMED 22116310
M3  -  Journal article
KW  -  Adolescent
KW  -  Adult
KW  -  Analysis of Variance
KW  -  Anxiety Disorders [psychology, *therapy]
KW  -  Anxiety [prevention & control]
KW  -  Exercise Therapy [*methods]
KW  -  Exercise [physiology, *psychology]
KW  -  Feasibility Studies
KW  -  Female
KW  -  Humans
KW  -  Interview, Psychological
KW  -  Numbers Needed To Treat
KW  -  Outcome Assessment, Health Care [statistics & numerical data]
KW  -  Remission Induction
KW  -  Resistance Training [methods]
KW  -  Sedentary Behavior
KW  -  Severity of Illness Index
KW  -  Treatment Outcome
KW  -  Waiting Lists
KW  -  Young Adult
DO  -  10.1159/000327898
AB  -  BACKGROUND: Exercise training may be especially helpful for patients with generalized anxiety disorder (GAD). We conducted a randomized controlled trial to quantify the effects of 6 weeks of resistance (RET) or aerobic exercise training (AET) on remission and worry symptoms among sedentary patients with GAD. METHODS: Thirty sedentary women aged 18‐37 years, diagnosed by clinicians blinded to treatment allocation with a primary DSM‐IV diagnosis of GAD and not engaged in any treatment other than pharmacotherapy, were randomly allocated to RET, AET, or a wait list (WL). RET involved 2 weekly sessions of lower‐body weightlifting. AET involved 2 weekly sessions of leg cycling matched with RET for body region, positive work, time actively engaged in exercise, and load progression. Remission was measured by the number needed to treat (NNT). Worry symptoms were measured by the Penn State Worry Questionnaire. Results: There were no adverse events. Remission rates were 60%, 40%, and 30% for RET, AET, and WL, respectively. The NNT was 3 (95% CI 2 to 56) for RET and 10 (95% CI ‐7 to 3) for AET. A significant condition‐by‐time interaction was found for worry symptoms. A follow‐up contrast showed significant reductions in worry symptoms for combined exercise conditions versus the WL. CONCLUSIONS: Exercise training, including RET, is a feasible, low‐risk treatment that can potentially reduce worry symptoms among GAD patients and may be an effective adjuvant, short‐term treatment or augmentation for GAD. Preliminary findings warrant further investigation.
UR  -  https://www.cochranelibrary.com/central/doi/10.1002/central/CN-00851333/full
ER  -  


Record #24 of 545
Provider: John Wiley & Sons, Ltd.
Content: text/plain; charset="UTF-8"

TY  -  JOUR
AN  -  CN-01906897
AU  -  ACTRN12618001614280,
TI  -  Does a group cognitive behavioral therapy with focus on worry and rumination lead to reduced comorbid mental health problems such as anxiety, depression and sleep problems for primary care patients?
JA  -  https://trialsearch.who.int/Trial2.aspx?TrialID=ACTRN12618001614280
PY  -  2018
C3  -  ICTRP ACTRN12618001614280
M3  -  Trial registry record
AB  -  INTERVENTION: Rumination focused Cognitive Behavioral Therapy (RFCBT) is based on general CBT principles: for example psychoeducation (viewing emotional regulation strategies such worry and rumination as mental habits automatically triggered in stressful situations and detained by negative reinforcement), functional analysis, behavioral activation, behavioral experiments, homework and relapse prevention. In this study, RFCBT consists of eight sessions in a group setting over 8 weeks (90 minutes per session: in total 8 x 90 min = 720 min therapy) where participants work with functional management strategies as opposed to repetitive negative thinking such as shifting from abstract to specific thinking, partly with visual imagery techniques. In stressful situations, participants are advised to try shifting the abstract thinking style associated with worrying to a more concrete style (e.g. "what do I need to do and how do I do it?" as opposed to "why am I such a looser?" or "are things ever going to get better?" . Mindfulness and self compassion strategies are also being used as as alternatives to worry and rumination. The use of dysfunctional emotional regulation strategies such as worry and rumination have been shown to be transdiagnostic maintaining factors in a variety of psychological problems. Therefore, the theoretical idea behind RFCBT is if we impact the automatic use of these emotional regulation strategies in stressful situations and events (stressors) and instead exercise an extended repertoire of more functional emotional regulation strategies, a wide range of mental problems will be improved. The strategies practiced in treatment can broadly be described as shifting from avoidance to engaged behaviors such as in behavioral experiments or in behavioral activation. Visualizing concrete activities and shifting from abstract to concrete thinking are specific techniques used in this study aiming to target worry and rumination. The therapy groups will consist of up to 10 participants (minimum of 6) and be administrated by two therapists per groups: one registered clinical psychologist and a student from the master of clinical psychology program. Attendance will be taken. Participant diaries will not be used. Homework is an integral part of this treatment and will take about 45 min to complete per week, spread over the week. The homework done each week are simply an extension of the theory and practice provided in session and consists of tasks such as worry diary, setting goals, functional analysis, if ‐ then plans, shifting thinking style, presence in activities, visualizing concrete activities, self compassion, identifying and acting according to values, relating to and learning from experience and finally relapse prevention. A typical therapy sessions involves a review of last week's homework, a short lecture with new theoretical content (treatment rationale for different techniques), workshop exercises individually and in small groups (overseen by therapists), group discussions about the treatment content and the participants' experiences, and lastly new home work assignments. CONDITION: Anxiety disorders Depression Insomnia PRIMARY OUTCOME: Anxiety via the Overall Anxiety Severity and Impairment Scale (OASIS: Norman, Cissell, Means‐Christensen., & Stein, 2006) ; Depressive symptoms via the Montgomery Åsberg Depression Rating Scale (MADRS‐S; Svanborg & Åsberg, 1994) ; ; Insomnia issues via The Insomnia Severity Index (ISI; Bastien, Vallieres, & Morin, 2001) and sleep diary ; SECONDARY OUTCOME: General worrying the Penn State Worry Questionnaire (PSWQ; Meyer, Miller, Metzger, & Borkovec, 1990) ; Life quality via the Brunnsviken Brief Quality of Life Scale (BBQ; Lindner et al., 2016). ; ; Repetitive negative thinking (which include both worry and rumination) via the Perseverative Thinking Questionnaire (PTQ; Ehring, Zetsche, Weidacker, Wahl, Schönfeld, & Ehlers, 2011). ; ; Side effects will be measured via Negative Effects Questionnaire (NEQ‐20; Rozental, Kottorp, Boettcher, Andersson, & Carlbring, 2016). ; ; Sleep specific worrying via the Anxiety and Preoccupation about Sleep Questionnaire (APSQ: Jansson‐Fröjmark, Harvey, Lundh, Norell‐Clarke, & Linton, 2011) ; INCLUSION CRITERIA: 1. Elevated levels (over 45) of worry via Penn State Worry Questionnaire (PSWQ; Meyer, Miller, Metzger, & Borkovec, 1990) 2. At least 18 years old 3. If receiving pharmacological treatment for anxiety, depression and/or sleeping disorders the dose must have been stable for at least two months. 4. Symptoms on a clinical level, i.e. meets diagnostic criteria, within at least two areas out of the following: anxiety, depression or insomnia; The problems have persisted for at least 3 months; The person is interested in particpating in group therapy.
UR  -  https://www.cochranelibrary.com/central/doi/10.1002/central/CN-01906897/full
ER  -  


Record #25 of 545
Provider: John Wiley & Sons, Ltd.
Content: text/plain; charset="UTF-8"

TY  -  JOUR
AN  -  CN-01401041
AU  -  Olson, RL
AU  -  Brush, CJ
AU  -  Ehmann, PJ
AU  -  Alderman, BL
TI  -  A randomized trial of aerobic exercise on cognitive control in major depression
JA  -  Clinical neurophysiology
PY  -  2017
VL  -  128
IS  -  6
CC  -  Dementia and Cognitive Improvement
CC  -  Complementary Medicine
SP  -  903‐913
C3  -  PUBMED 28402866
M3  -  Journal article
KW  -  Cognition
KW  -  Depression [physiopathology, *therapy]
KW  -  Exercise
KW  -  Exercise Therapy
KW  -  Female
KW  -  Humans
KW  -  Male
KW  -  Young Adult
DO  -  10.1016/j.clinph.2017.01.023
AB  -  OBJECTIVE: The aim of this study was to examine the effects of an 8‐week moderate‐intensity aerobic exercise training intervention on cognitive control in individuals with major depressive disorder (MDD). METHODS: Participants with a current diagnosis of MDD (n=30; 21.1±2.0years) were stratified by depressive symptoms and randomized to an 8‐week intervention of aerobic exercise (AE) or placebo exercise (PE). AE consisted of three sessions/week of moderate‐intensity exercise training while PE consisted of three sessions/week of light‐intensity stretching. Cognitive control was assessed pre‐ and post‐treatment using behavioral performance (i.e., reaction time and accuracy) and event‐related potentials (i.e., N2 amplitude). Depressive symptoms and rumination were also assessed before and after the intervention. RESULTS: Compared with PE, the AE treatment arm was associated with an increase in N2 amplitude to incongruent flanker task trials, reflecting an increase in cognitive control processes. Symptoms of depression also decreased after AE although the treatments did not differ in their effects on rumination. Exploratory mediation analysis indicated that changes in N2 amplitude did not mediate pre‐to‐post treatment reductions in depressive symptoms. CONCLUSIONS: An 8‐week moderate‐intensity AE program is associated with improved neural indices of conflict monitoring and reduced depressive symptoms among individuals with MDD. SIGNIFICANCE: Future research examining the influence of exercise in combination with behavioral and pharmacological treatments for neurocognitive function in MDD is warranted.
UR  -  https://www.cochranelibrary.com/central/doi/10.1002/central/CN-01401041/full
ER  -  


Record #26 of 545
Provider: John Wiley & Sons, Ltd.
Content: text/plain; charset="UTF-8"

TY  -  JOUR
AN  -  CN-01371280
AU  -  Olson, RL
AU  -  Brush, CJ
AU  -  Ehmann, PJ
AU  -  Alderman, BL
TI  -  A randomized trial of aerobic exercise on cognitive control in major depression
JA  -  Clinical neurophysiology
PY  -  2017
VL  -  128
IS  -  6
CC  -  Complementary Medicine
SP  -  903‐913
C3  -  PUBMED 28402866,EMBASE 615228649
M3  -  Journal article
KW  -  *Cognition
KW  -  *Exercise
KW  -  *Exercise Therapy
KW  -  *aerobic exercise
KW  -  *event related potential
KW  -  *executive function
KW  -  *major depression
KW  -  *rumination
KW  -  Clinical article
KW  -  Controlled clinical trial
KW  -  Controlled study
KW  -  Depression [physiopathology, *therapy]
KW  -  Diagnosis
KW  -  Exploratory research
KW  -  Female
KW  -  Human
KW  -  Humans
KW  -  Light intensity
KW  -  Male
KW  -  Monitoring
KW  -  Nervous system
KW  -  Placebo
KW  -  Randomized controlled trial
KW  -  Reaction time
KW  -  Young Adult
DO  -  10.1016/j.clinph.2017.01.023
AB  -  Objective The aim of this study was to examine the effects of an 8‐week moderate‐intensity aerobic exercise training intervention on cognitive control in individuals with major depressive disorder (MDD). Methods Participants with a current diagnosis of MDD (n = 30; 21.1 ± 2.0 years) were stratified by depressive symptoms and randomized to an 8‐week intervention of aerobic exercise (AE) or placebo exercise (PE). AE consisted of three sessions/week of moderate‐intensity exercise training while PE consisted of three sessions/week of light‐intensity stretching. Cognitive control was assessed pre‐ and post‐treatment using behavioral performance (i.e., reaction time and accuracy) and event‐related potentials (i.e., N2 amplitude). Depressive symptoms and rumination were also assessed before and after the intervention. Results Compared with PE, the AE treatment arm was associated with an increase in N2 amplitude to incongruent flanker task trials, reflecting an increase in cognitive control processes. Symptoms of depression also decreased after AE although the treatments did not differ in their effects on rumination. Exploratory mediation analysis indicated that changes in N2 amplitude did not mediate pre‐to‐post treatment reductions in depressive symptoms. Conclusions An 8‐week moderate‐intensity AE program is associated with improved neural indices of conflict monitoring and reduced depressive symptoms among individuals with MDD. Significance Future research examining the influence of exercise in combination with behavioral and pharmacological treatments for neurocognitive function in MDD is warranted.
UR  -  https://www.cochranelibrary.com/central/doi/10.1002/central/CN-01371280/full
ER  -  


Record #27 of 545
Provider: John Wiley & Sons, Ltd.
Content: text/plain; charset="UTF-8"

TY  -  JOUR
AN  -  CN-02694926
AU  -  JPRN-UMIN000053430,
TI  -  Resilience through Emotional Support for University Mental well-being and Empowerment through CBT
JA  -  https://trialsearch.who.int/Trial2.aspx?TrialID=JPRN-UMIN000053430
PY  -  2024
C3  -  ICTRP JPRN‐UMIN000053430
M3  -  Trial registry record
AB  -  INTERVENTION: The intervention group will receive an RFCBT self‐help programme. RFCBT is a form of CBT that applies functional analysis, and aims to reduce RNT through modules such as self‐monitoring of RNT, concrete thinking, compassion, and absorption exercises. The control is a waitlist group. After pre/post measurement, participants are asked whether they would prefer receiving RFCBT self‐help programme. CONDITION: repetitive negative thoughts (rumination, worry), depression, anxiety PRIMARY OUTCOME: Ruminative Responses Scale SECONDARY OUTCOME: Penn State Worry Questionnaire, PHQ‐9, GAD‐7 INCLUSION CRITERIA:
UR  -  https://www.cochranelibrary.com/central/doi/10.1002/central/CN-02694926/full
ER  -  


Record #28 of 545
Provider: John Wiley & Sons, Ltd.
Content: text/plain; charset="UTF-8"

TY  -  JOUR
AN  -  CN-01568337
AU  -  NCT03507114,
TI  -  Rumination Focus Cognitive Behavior Therapy
JA  -  https://clinicaltrials.gov/show/NCT03507114
PY  -  2018
C3  -  CTgov NCT03507114
M3  -  Trial registry record
KW  -  Anxiety Disorders
KW  -  Depression
KW  -  Disease
KW  -  Dysthymic Disorder
KW  -  Panic Disorder
KW  -  Phobia, Social
AB  -  The effectiveness of a Rumination Focused Cognitive‐Behavioral Treatment (RF‐CBT) will be compared with a wait list control group using a randomized control trial (RCT) design in a culture where this has not been tested before. The treatment approach was design to specifically target repetitive negative thinking (e.g., rumination and worries). Specifically, the treatment involves first a functional analysis design to help participants identify when rumination starts, distinguish between helpful versus unhelpful repetitive thinking, and learn more functional responses, and experiential and imagery exercises design to help them shift their thought processing towards concreteness, absorption and compassion. The main goal of the study is to test the effectiveness of this transdiagnostic approach in reducing symptom of depression and anxiety.
UR  -  https://www.cochranelibrary.com/central/doi/10.1002/central/CN-01568337/full
ER  -  


Record #29 of 545
Provider: John Wiley & Sons, Ltd.
Content: text/plain; charset="UTF-8"

TY  -  JOUR
AN  -  CN-02210969
AU  -  Schmitter, M
AU  -  Spijker, J
AU  -  Smit, F
AU  -  Tendolkar, I
AU  -  Derksen, AM
AU  -  Oostelbos, P
AU  -  Wijnen, BFM
AU  -  van Doesum, TJ
AU  -  Smits, JAJ
AU  -  Vrijsen, JN
TI  -  Exercise enhances: study protocol of a randomized controlled trial on aerobic exercise as depression treatment augmentation
JA  -  BMC psychiatry
PY  -  2020
VL  -  20
IS  -  1
SP  -  585
C3  -  PUBMED 33298013,EMBASE 2007552608
M3  -  Journal article
KW  -  *aerobic exercise
KW  -  *cost effectiveness analysis
KW  -  Adult
KW  -  Article
KW  -  Controlled study
KW  -  Cost‐Benefit Analysis
KW  -  Depression
KW  -  Depressive Disorder, Major [therapy]
KW  -  Exercise
KW  -  Female
KW  -  Follow up
KW  -  Gender
KW  -  Human
KW  -  Humans
KW  -  Kinesiotherapy
KW  -  Major clinical study
KW  -  Major depression
KW  -  Male
KW  -  Memory bias
KW  -  Mental health service
KW  -  Monotherapy
KW  -  Motivation
KW  -  Multicenter study
KW  -  Nerve cell plasticity
KW  -  Netherlands
KW  -  Outpatient
KW  -  Parallel design
KW  -  Physical activity
KW  -  Quality of Life
KW  -  Quality of life
KW  -  Randomization
KW  -  Randomized controlled trial
KW  -  Remission
KW  -  Rumination
KW  -  Self esteem
KW  -  Superiority trial
KW  -  Treatment Outcome
DO  -  10.1186/s12888-020-02989-z
AB  -  Background: Major depressive disorder (MDD) is a considerable public health concern. In spite of evidence‐based treatments for MDD, many patients do not improve and relapse is common. Therefore, improving treatment outcomes is much needed and adjunct exercise treatment may have great potential. Exercise was shown to be effective as monotherapy for depression and as augmentation strategy, with evidence for increasing neuroplasticity. Data on the cost‐effectiveness and the long‐term effects of adjunct exercise treatment are missing. Similarly, the cognitive pathways toward remission are not well understood. Methods: The present study is designed as a multicenter randomized superiority trial in two parallel groups with follow‐up assessments up to 15 months. Currently depressed outpatients (N = 120) are randomized to guideline concordant Standard Care (gcSC) alone or gcSC with adjunct exercise treatment for 12 weeks. Randomization is stratified by gender and setting, using a four, six, and eight block design. Exercise treatment is offered in accordance with the NICE guidelines and empirical evidence, consisting of one supervised and two at‐home exercise sessions per week at moderate intensity. We expect that gcSC with adjunct exercise treatment is more (cost‐)effective in decreasing depressive symptoms compared to gcSC alone. Moreover, we will investigate the effect of adjunct exercise treatment on other health‐related outcomes (i.e. functioning, fitness, physical activity, health‐related quality of life, and motivation and energy). In addition, the mechanisms of change will be studied by exploring any change in rumination, self‐esteem, and memory bias as possible mediators between exercise treatment and depression outcomes. Discussion: The present trial aims to inform the scientific and clinical community about the (cost‐)effectiveness and psychosocial mechanisms of change of adjunct exercise treatment when implemented in the mental health service setting. Results of the present study may improve treatment outcomes in MDD and facilitate implementation of prescriptive exercise treatment in outpatient settings. Trial registration: This trial is registered within the Netherlands Trial Register (code: NL8432, date: 6th March, 2020).
UR  -  https://www.cochranelibrary.com/central/doi/10.1002/central/CN-02210969/full
ER  -  


Record #30 of 545
Provider: John Wiley & Sons, Ltd.
Content: text/plain; charset="UTF-8"

TY  -  JOUR
AN  -  CN-02718827
AU  -  NL-OMON48419,
TI  -  Exercise Enhances: a randomized controlled trial on aerobic exercise as depression treatment augmentation strategy
JA  -  https://trialsearch.who.int/Trial2.aspx?TrialID=NL-OMON48419
PY  -  2020
C3  -  ICTRP NL‐OMON48419
M3  -  Trial registry record
AB  -  INTERVENTION: CAU combined with physical exercise according to prescription: 12 weeks with one supervised and two at‐home moderateintensity sessions CONDITION: ; Depression ; mood disorder 10027946 PRIMARY OUTCOME: Change in depressive symptoms; SECONDARY OUTCOME: Depressive remission, quality of life, societal costs, health consumption, ; memory, rumination, physical activity, fitness, ; functioning, motivation ; INCLUSION CRITERIA: ‐ Adult: age 18+ ‐ Current depressive episode
UR  -  https://www.cochranelibrary.com/central/doi/10.1002/central/CN-02718827/full
ER  -  


Record #31 of 545
Provider: John Wiley & Sons, Ltd.
Content: text/plain; charset="UTF-8"

TY  -  JOUR
AN  -  CN-02784467
AU  -  S, A
AU  -  Kumar, P
TI  -  Aerobic Exercise Versus Plyometrics in Reducing Anxiety Levels in College Students With Mild Generalized Anxiety Disorder
JA  -  Cureus
PY  -  2024
VL  -  16
IS  -  9
SP  -  e70165
C3  -  PUBMED 39463570
M3  -  Journal article
DO  -  10.7759/cureus.70165
AB  -  Background Generalized anxiety disorder is one of the most prevalent mental disorders, characterized by excessive anxiety and worry that affect both mental and physical health. These pervasive illnesses have a crippling effect on people's everyday lives, quality of life, and wellness and are also highly linked with cardiovascular risk factors. Physical activity‐based therapies have shown promising effects in treating a range of mental disorders, from psychosis to dementia. Out of many conventional therapies, aerobic exercise and plyometrics have been found to be effective in reducing anxiety levels. Aim This study aims to compare the effectiveness of aerobic exercise and plyometrics in reducing anxiety levels in college students with mild generalized anxiety disorder. Materials and methods A total of 96 subjects were selected for the study using a stratified sampling technique; 48 subjects were assigned to the aerobic exercise group (Group A) and 48 to the plyometric group (Group P). Randomization was done using the sealed envelope method. This study includes students aged 18‐25 years, both genders, with a body mass index of <30, a Beck Anxiety Inventory (BAI) score of 8‐15, and at least six months without practicing any kind of physical activity. The exclusion criteria are subjects with other psychotic disorders, a history of cardiovascular disease, chronic kidney disease, inflammatory disease, malignant conditions, neurological disorders, anemia, with comorbid conditions, who were involved in supportive therapy for anxiety such as cognitive behavioral therapy, use of anxiolytic drugs, females with menstrual disorders, and subjects with recent trauma or injuries (fracture, ligament sprain, or muscle strain). The treatment duration for both groups was three days per week for a total of four weeks. Group A consists of five minutes of warm‐up, 30 minutes of walking, and five minutes of cool‐down, for a total of 40 minutes. Group P consists of warm‐up of five minutes, high knees, single leg hop and jump squats of two sets and 10 repetitions for 30 minutes, and a cool‐down of five minutes, for a total of 40 minutes. Conclusion The anxiety levels were analyzed using the BAI, revealing that both groups have shown improvements in Beck anxiety scores; however, Group A has shown a comparatively more significant improvement than Group P.
UR  -  https://www.cochranelibrary.com/central/doi/10.1002/central/CN-02784467/full
ER  -  


Record #32 of 545
Provider: John Wiley & Sons, Ltd.
Content: text/plain; charset="UTF-8"

TY  -  JOUR
AN  -  CN-02173226
AU  -  NL-OMON24898,
TI  -  Exercise Enhances: a randomized controlled trial on aerobic exercise as depression treatment augmentation strategy
JA  -  https://trialsearch.who.int/Trial2.aspx?TrialID=NL8432
PY  -  2020
C3  -  ICTRP NL‐OMON24898
M3  -  Trial registry record
AB  -  INTERVENTION: The intervention condition receives CAU combined with physical exercise according to prescription: 12 weeks with one supervised and two at‐home moderate‐intensity sessions. The supervised weekly exercise sessions consist of 45 min of moderate intensity aerobic exercise. Heart rate will be measured using a heart rate monitor (FitBit). The local psychomotor therapist (mostly one per location) supervises the exercise sessions and provides coaching. Care as usual is guideline concordant psychological and pharmacological treatment of depression in the specialised outpatient mental healthcare services. CAU will be conform the â€˜Multidisciplinaire richtlijn Depressieâ€™ (2013), which is integrated in the recently published â€˜Zorgstandaard Depressieve Stoornissenâ€™ (Akwa GGZ, 2018), see https://www.ggzstandaarden.nl/zorgstandaarden/depressieve‐stoornissen. CONDITION: depression PRIMARY OUTCOME: Depressive symptoms: Inventory of Depressive Symptomatology‐Self Report (IDS‐SR), assessed at each time point. INCLUSION CRITERIA: â€¢ Adult: Age 16+ â€¢ Current depressive episode SECONDARY OUTCOME: ; Depressive remission (T4‐T8): Structured Clinical Interview for DSM‐5 (SCID‐5‐S); ; Fitness: ; ‐ Self‐rated physical activity level: The International Physical Activity Questionnaire (IPAQ; Vandelanotte, et al., 2005), assessed at each time point; ‐ Objective physical activity level and heart rate: A non‐invasive activity‐tracker (â€˜FitBitâ€™) will be used in the adjunct exercise intervention arm to track exercise frequency, duration and intensity from three days before T0 (or as soon after informed consent) till T5. The FitBit is an important feature of the intervention, as it allows self‐dosing during the at‐home exercise sessions, and helps patients motivate themselves hence contributing to adherence; ‐ Objective fitness: Fitness tests at T0 and T4 in 15 % of the patients (randomly selected). The main endpoint is improvement in cardiorespiratory fitness. The tests will be performed by a trained psychomotor therapist with a physician nearby and on call. An electrocardiogram and blood pressure will be assessed before each test and during testing at the end of every minute, at peak, and immediately post exercise; after minute 2 of active recovery; and at 1, 3, 5, and during seated recovery. Values will be calculated based on body weight as ml/kg/min and categorized according to standardized values for men and women in different age categories.; ; Mood: Patients will fill out a positive and negative mood rating (Visual Analogue Scales) directly before and after each supervised exercise session.They are stimulated to also use the mood ratings at home to monitor direct mood benefits. This is a technique to self‐empower patients to motivate themselves and hence contributes to adherence and long‐term exercise use. This is already part of usual psychomotor therapy care.; ; At‐home exercise: At the end of each supervised exercise session, patients fill out a brief questionnaire on the type, frequency, duration and intensity (mean and peak heart rate, as measured by the FitBit) of the two weekly at‐home sessions. The psychomotor therapist will discuss how the week went and adapt the personalized exercise plan if needed.; ; Additional positive outcomes (T0, T4 and T8):; ‐ Functioning: World Health Organization Disability Assessment Schedule, WHODAS 2.0; WHO, 2000); ‐ Motivation: Motivation and Energy Inventory‐Short Form (Fehnel et al, 2005); ; Economic evaluation (T0, T4‐T8):; ‐ Quality of the health status using the EuroQol‐5D (EuroQoL Group, 1995).; ‐ The Trimbos Institute and iMTA Cost questionnaire for Psychiatry (Tic‐P; Hakkaart ‐ van Roijen et al. 2002) will be used for measuring health care usage (costs), patientsâ€™ and their familyâ€™s out‐of‐pocket costs, and productivity losses; ; Possible cognitive mechanisms of change:; ‐ Rumination: Ruminative Response Scale (RRS; Raes et al., 2003) (T0‐T8); ‐ Memory bias (Self‐Referent Encoding Task; SRET; Dobson & Shaw, 1987) (T0, T4 and T8);
UR  -  https://www.cochranelibrary.com/central/doi/10.1002/central/CN-02173226/full
ER  -  


Record #33 of 545
Provider: John Wiley & Sons, Ltd.
Content: text/plain; charset="UTF-8"

TY  -  JOUR
AN  -  CN-02426213
AU  -  Basso, JC
AU  -  Oberlin, DJ
AU  -  Satyal, MK
AU  -  O'Brien, CE
AU  -  Crosta, C
AU  -  Psaras, Z
AU  -  Metpally, A
AU  -  Suzuki, WA
TI  -  Examining the Effect of Increased Aerobic Exercise in Moderately Fit Adults on Psychological State and Cognitive Function
JA  -  Frontiers in human neuroscience
PY  -  2022
VL  -  16
CC  -  Dementia and Cognitive Improvement
C3  -  EMBASE 2018312469
M3  -  Journal article
KW  -  *aerobic exercise
KW  -  *cardiorespiratory fitness
KW  -  *cognition
KW  -  *psychological state
KW  -  *psychology
KW  -  Adult
KW  -  Aerobic capacity
KW  -  Age
KW  -  Anxiety
KW  -  Article
KW  -  Beck Anxiety Inventory
KW  -  Behavioral Regulation of Exercise Questionnaire
KW  -  Body Attitudes Test
KW  -  Body image
KW  -  Controlled study
KW  -  Eating Attitudes Test
KW  -  Eating Disorders Examination
KW  -  Eating disorder
KW  -  Episodic memory
KW  -  Fear
KW  -  Female
KW  -  Guilt
KW  -  Hippocampus
KW  -  Hostility
KW  -  Human
KW  -  Human experiment
KW  -  Male
KW  -  Mnemonic Similarity Task
KW  -  Mood
KW  -  Neuropsychological assessment
KW  -  Normal human
KW  -  Perceived Stress Scale
KW  -  Positive and Negative Affect Schedule
KW  -  Rumination
KW  -  Rumination Scale
KW  -  Sadness
KW  -  Self report
KW  -  Spatial learning
KW  -  Spatial memory
KW  -  Spatial orientation
KW  -  State Trait Anxiety Inventory
KW  -  Task performance
DO  -  10.3389/fnhum.2022.833149
AB  -  Regular physical exercise can decrease the risk for obesity, diabetes, and cardiovascular disease, increase life expectancy, and promote psychological health and neurocognitive functioning. Cross‐sectional studies show that cardiorespiratory fitness level (VO2 max) is associated with enhanced brain health, including improved mood state and heightened cognitive performance. Interventional studies are consistent with these cross‐sectional studies, but most have focused on low‐fit populations. Few such studies have asked if increasing levels of physical activity in moderately fit people can significantly enhance mood, motivation, and cognition. Therefore, the current study investigated the effects of increasing aerobic exercise in moderately fit individuals on psychological state and cognitive performance. We randomly assigned moderately fit healthy adults, 25–59 years of age, who were engaged in one or two aerobic exercise sessions per week to either maintain their exercise regimen (n = 41) or increase their exercise regimen (i.e., 4–7 aerobic workouts per week; n = 39) for a duration of 3 months. Both before and after the intervention, we assessed aerobic capacity using a modified cardiorespiratory fitness test, and hippocampal functioning via various neuropsychological assessments including a spatial navigation task and the Mnemonic Similarity Task as well as self‐reported measures including the Positive and Negative Affect Scale, Beck Anxiety Inventory, State‐Trait Anxiety Inventory, Perceived Stress Scale, Rumination Scale, Eating Disorders Examination, Eating Attitudes Test, Body Attitudes Test, and Behavioral Regulation of Exercise Questionnaire. Consistent with our initial working hypotheses, we found that increasing exercise significantly decreased measures of negative affect, including fear, sadness, guilt, and hostility, as well as improved body image. Further, we found that the total number of workouts was significantly associated with improved spatial navigation abilities and body image as well as reduced anxiety, general negative affect, fear, sadness, hostility, rumination, and disordered eating. In addition, increases in fitness levels were significantly associated with improved episodic memory and exercise motivation as well as decreased stress and disordered eating. Our findings are some of the first to indicate that in middle‐aged moderately‐fit adults, continuing to increase exercise levels in an already ongoing fitness regimen is associated with additional benefits for both psychological and cognitive health.
UR  -  https://www.cochranelibrary.com/central/doi/10.1002/central/CN-02426213/full
ER  -  


Record #34 of 545
Provider: John Wiley & Sons, Ltd.
Content: text/plain; charset="UTF-8"

TY  -  JOUR
AN  -  CN-02719757
AU  -  NL-OMON52825,
TI  -  Understanding mechanisms of prevention of depression: a mechanistic cross-over trial of mindfulness vs. fantasizing to reduce perseverative cognition underlying vulnerability for depression
JA  -  https://trialsearch.who.int/Trial2.aspx?TrialID=NL-OMON52825
PY  -  2020
CC  -  Complementary Medicine
C3  -  ICTRP NL‐OMON52825
M3  -  Trial registry record
AB  -  INTERVENTION: All participants will receive two interventions, a mindfulness intervention and a positive fantasizing intervention. For both interventions, participants will first receive a professional training from an expert to get familiar with the technique. After the professional training, participants will perform one exercise for 5‐10 minutes per day, using the intervention technique guided by an application on their smartphone. CONDITION: ; depression ; Major Depressive Disorder 10027946 PRIMARY OUTCOME: The main study parameters of study 1 and 2 concern: i) indices of PC, namely ; daily fluctuations in self‐reported PC (using ESM), reported PC during an ; experimental task (using SART), physiological correlates of PC (using HR/HRV) ; and electrophysiological correlates of PC (using EEG). The endpoint of study 1 ; is within‐subject (fantasizing vs. mindfulness) differences in the extent to ; which PC changes pre‐ and peri‐intervention performance of the interventions as ; measured with the main study parameters. The endpoint of study 2 is ; between‐group (remitted MDD vs. HC) differences in the extent to which PC ; changes pre‐ and peri‐intervention performance of the interventions as measured ; with the main study parameters. The main study parameters of study 3 concern ; measures of potential individual treatment markers (e.g. PC characteristics, ; physiological characteristics, personality). The endpoint of study 3 is the ; correlation between pre‐intervention individual characteristics and the ; efficacy of mindfulness and fantasizing. ; SECONDARY OUTCOME: Secondary parameters of study 1 concern: i) measures of depressive symptoms and ; other factors that are potent in being influenced by the interventions ; (measures with self‐report questionnaires: IDS‐SR [depressive symptomology], ; FFMQ [mindfulness], PANAS [positive and negative affect states], LARSS ; [ruminative thinking on sadness], ERQ [emotion regulation strategies], RPA‐NL ; [ruminative thought in response to positive affect], PTQ [perseverative ; thinking]) and ii) actigraphy measures reflecting sleep patterns and iii) ; indices of PC as measured with self‐report questions (during SART tasks and ; ESM), EEG and ICG/ECG (during the SART and emotion regulation). ; INCLUSION CRITERIA: All participants will be between 18 and 60 years of age. Participating patients will have experienced at least two major depressive episodes (experienced in the past ten years) and are in (partial or complete) remission from a depressive episode (for more than 2 months). 
UR  -  https://www.cochranelibrary.com/central/doi/10.1002/central/CN-02719757/full
ER  -  


Record #35 of 545
Provider: John Wiley & Sons, Ltd.
Content: text/plain; charset="UTF-8"

TY  -  JOUR
AN  -  CN-02255844
AU  -  DRKS00024933,
TI  -  Freiraum im Kopf: a study comparing the efficacy of two online training programs for sustainable recovery from work-related perseverative thinking and stress
JA  -  https://trialsearch.who.int/Trial2.aspx?TrialID=DRKS00024933
PY  -  2021
C3  -  ICTRP DRKS00024933
M3  -  Trial registry record
AB  -  INTERVENTION: Intervention 1: Group A receives access to the behaviorally oriented online training approximately two weeks after the pretest. The training first introduces the psychoeducational basics of psychological detachment. In the training, participants receive suggestions for recovery exercises. Intervention 2: Group B receives access to the mindfulness‐based online training approximately two weeks after the pretest. Here, too, an introduction to the psychoeducational basics of psychological detachment takes place first. Subsequently, different mindfulness‐based techniques are introduced to the participants and practiced with them. Intervention 3: Group C will receive access to the behavioral‐based training approximately 10 weeks after the pretest. Intervention 4: Group D will receive access to mindfulness‐based training approximately 10 weeks after the pretest. CONDITION: work‐related stress # Lack of relaxation PRIMARY OUTCOME: To evaluate the effectiveness of both training programs, participants answer an online questionnaire at pretest (t1), after completion of the training (t2), and 3 months after completion of the training (t3). ; ; The primary endpoint is determined at t2 with items on work‐related perseverative thinking (unpublished) SECONDARY OUTCOME: Psychological detachment; Sonnentag S, Fritz C. The Recovery Experience Questionnaire: development and validation of a measure for assessing recuperation and unwinding from work. Journal of Occupational Health Psychology. July 2007;12(3):204‐221. (t1, t2, t3).; ; State of being recovered; Sonnentag S, Kruel U. Psychological detachment from work during off‐job time: The role of job stressors, job involvement, and recovery‐related self‐efficacy. Eur J Work Organ Psychol. 2006;15:197–217. (t1, t2, t3); ; Fatigue; Frone MR, Reis D, Ottenstein C. A German version of the Three‐Dimensional Work Fatigue Inventory (3 D ‐ WFI ): Factor structure, internal consistency, and correlates. Stress Health. 2018;34:674–80. (t1, t2, t3); ; Sleep quality; Görtelmeyer R. Schlaffragebogen A und B ‐ Revidierte Fassung [Standardized Sleep Inventory for the SF‐A/R and SF‐B/R–revised version]. Göttingen: Hogrefe; 2011; ; Affective well‐being; Steyer R, Eid M, Schwenkmezger P. Modeling true intraindividual change: True change as a latent variable. Methods Psychol Res. 1997;2:21–33. (t1, t2, t3); ; ; Negative activation; Yik M, Russell JA, Steiger JH. A 12‐point circumplex structure of core affect. Emotion. 2011;11:705–31. doi:10.1037/a0023980. (t1, t2, t3); ; Stress; Reis D, Lehr D, Heber E, Ebert DD. The German Version of the Perceived Stress Scale (PSS‐10): Evaluation of Dimensionality, Validity, and Measurement Invariance With Exploratory and Confirmatory Bifactor Modeling. Assessment. 2017;:107319111771573 INCLUSION CRITERIA: mobile internet access, smartphone
UR  -  https://www.cochranelibrary.com/central/doi/10.1002/central/CN-02255844/full
ER  -  


Record #36 of 545
Provider: John Wiley & Sons, Ltd.
Content: text/plain; charset="UTF-8"

TY  -  JOUR
AN  -  CN-02695897
AU  -  Zainal, NH
AU  -  Tan, HH
AU  -  Hong, RY
AU  -  Newman, MG
TI  -  Is a brief mindfulness ecological momentary intervention more efficacious than a self-monitoring app for social anxiety disorder? A randomized controlled trial
JA  -  Journal of anxiety disorders
PY  -  2024
VL  -  104
CC  -  Complementary Medicine
SP  -  102858
C3  -  PUBMED 38657408,EMBASE 2031812581
M3  -  Journal article
KW  -  *Ecological Momentary Assessment
KW  -  *Mindfulness [methods]
KW  -  *Mobile Applications
KW  -  *Phobia, Social [therapy]
KW  -  *clinical effectiveness
KW  -  *ecological momentary assessment
KW  -  *mindfulness
KW  -  *self monitoring
KW  -  *social phobia /therapy
KW  -  Adult
KW  -  Age distribution
KW  -  Anxiety disorder
KW  -  Article
KW  -  Beck Depression Inventory
KW  -  Depression
KW  -  Depression [psychology, therapy]
KW  -  Ethnic difference
KW  -  Female
KW  -  Health care delivery
KW  -  Human
KW  -  Humans
KW  -  Intention to treat analysis
KW  -  Major clinical study
KW  -  Male
KW  -  Middle Aged
KW  -  Neuropsychological assessment
KW  -  Patient monitoring
KW  -  Sex difference
KW  -  Social avoidance
KW  -  Treatment Outcome
KW  -  Treatment outcome
KW  -  Treatment response
KW  -  Young Adult
DO  -  10.1016/j.janxdis.2024.102858
AB  -  Despite their proliferation, limited knowledge exists regarding possible benefits of brief mindfulness ecological momentary interventions (MEMIs) for social anxiety disorder (SAD). Propositions that MEMIs could alleviate SAD symptoms and related clinical outcomes remain untested. This trial evaluated a 14‐day MEMI for SAD. Participants with self‐reported SAD were randomized to MEMI (n = 96) or self‐monitoring app (SM; n = 95). Whereas MEMI instructed mindfulness exercises, SM prompted only self‐monitoring five times daily for 14 days. Participants completed state‐level self‐reports of depression, anxiety, and mindfulness pre‐post‐mindfulness practice and SAD symptoms, worry, depression severity, repetitive negative thinking, and trait mindfulness at pre‐randomization, post‐intervention, and 1‐month follow‐up (1MFU). Hierarchical linear modeling was conducted. The MEMI yielded statistically significantly larger improvements in momentary depression, anxiety, and mindfulness (Cohen's d = −0.10–0.11). Although no between‐group effects emerged in alleviating SAD fear and avoidance, excessive worry, depression severity, repetitive negative thinking, and trait mindfulness (−0.13–0.15), within‐group effects were significantly small‐to‐large from pre‐post and pre‐1MFU (−4.62–0.67). A significant reduction in depression severity occurred in MEMI (−0.63–−0.60) but not SM (−0.31–−0.29). Brief MEMI and SM yielded nondifferent sustained effects on SAD, comorbid symptoms, and risk factors, highlighting its potential value within stepped‐care delivery settings.
UR  -  https://www.cochranelibrary.com/central/doi/10.1002/central/CN-02695897/full
ER  -  


Record #37 of 545
Provider: John Wiley & Sons, Ltd.
Content: text/plain; charset="UTF-8"

TY  -  JOUR
AN  -  CN-02551467
AU  -  Caplin, A
AU  -  Beauchamp, MR
AU  -  Weiss, J
AU  -  Schilf, S
AU  -  Hives, B
AU  -  DeLongis, A
AU  -  Johansen, KL
AU  -  Epel, ES
AU  -  Puterman, E
TI  -  Effects of Aerobic Exercise Training on Daily Psychological Processes in Family Caregivers: Secondary Analyses of a Randomized Controlled Trial
JA  -  Affective science
PY  -  2021
VL  -  2
IS  -  1
SP  -  48‐57
C3  -  PUBMED 36042918
M3  -  Journal article
DO  -  10.1007/s42761-020-00026-6
AB  -  The aim of this study was to examine the effects of a 24‐week aerobic exercise training program on daily psychological processes and occurrence of stressors in a group of previously physically underactive family caregivers of patients with dementia. As part of the Fitness, Aging, and STress (FAST) randomized controlled trial, 68 participants (F?=?55; M?=?13) were randomized to either a staff‐supported, 24‐week aerobic training (N?=?34) program or waitlist control (N?=?34) group. Approximately 2 weeks prior to randomization, ecological momentary assessments were completed 6 times per day for 7 days and again in the 24th week of the trial to assess exposure to levels of momentary positive affect, negative affect, rumination, control, and the occurrence of stressors throughout the day. These secondary analyses with data from 56 of the participants revealed that the intervention group showed a significantly larger increase in daily positive affect and perceptions of control compared to control participants over the course of the intervention. A treatment effect was also found for negative affect and rumination, whereby both decreased to a greater extent in the intervention group when compared with participants in the control condition. The 24‐week aerobic training program had significant impacts on daily psychological processes in family caregivers, deepening our understanding of the robust effects of exercise on mental health.
UR  -  https://www.cochranelibrary.com/central/doi/10.1002/central/CN-02551467/full
ER  -  


Record #38 of 545
Provider: John Wiley & Sons, Ltd.
Content: text/plain; charset="UTF-8"

TY  -  JOUR
AN  -  CN-01986488
AU  -  Bernstein, EE
AU  -  Heeren, A
AU  -  McNally, RJ
TI  -  A Network Approach to Understanding the Emotion Regulation Benefits of Aerobic Exercise
JA  -  Cognitive therapy and research
PY  -  2020
VL  -  44
IS  -  1
SP  -  52‐60
C3  -  EMBASE 2002797387
M3  -  Journal article
KW  -  *aerobic exercise
KW  -  *emotionality
KW  -  *rumination
KW  -  Adult
KW  -  Article
KW  -  Controlled study
KW  -  Human
KW  -  Human experiment
KW  -  Major clinical study
KW  -  Randomized controlled trial
KW  -  Self report
KW  -  Speech test
KW  -  Wellbeing
DO  -  10.1007/s10608-019-10039-6
AB  -  Regular and even single sessions of aerobic exercise may benefit emotional health. Experiments show that prior exercise hastens emotional recovery following a stressor despite not changing reports of rumination or other emotion regulation difficulties. We use network analyses to explore whether traditional approaches for conceptualizing and measuring rumination (i.e. sum scores) could be occluding exercise‐induced changes to emotion regulation. Participants (n = 226) were randomly assigned to a cycling (n = 113) or stretching control condition (n = 113). They then underwent a stressful speech task, followed by a recovery period. State rumination was measured through self‐report. Graphical LASSO and relative importance networks and accompanying strength centrality indices were computed. Similar patterns emerged in both models. Declines in the strength centrality of self‐criticism in the cycling group stood out. Exercise may alter the relations between rumination processes and target self‐criticism in particular. This perspective offers important information about how exercise enhances well‐being through emotion regulation as well as how to intervene on emotion regulation deficits more generally.
UR  -  https://www.cochranelibrary.com/central/doi/10.1002/central/CN-01986488/full
ER  -  


Record #39 of 545
Provider: John Wiley & Sons, Ltd.
Content: text/plain; charset="UTF-8"

TY  -  JOUR
AN  -  CN-02065044
AU  -  ACTRN12619001726145,
TI  -  The Effects of a 16-week Aerobic Exercise and Mindfulness-based Intervention on Chronic Psychosocial Stress: a Nonrandomized Pilot and Feasibility Trial
JA  -  https://trialsearch.who.int/Trial2.aspx?TrialID=ACTRN12619001726145
PY  -  2019
CC  -  Complementary Medicine
C3  -  ICTRP ACTRN12619001726145
M3  -  Trial registry record
AB  -  INTERVENTION: Intervention Overview This nonrandomized pilot and feasibility trial was conducted as a single‐arm trial where all participants were subjected to 16 weeks of aerobic exercise and mindfulness‐based training, delivered concurrently. This trial was conducted across two waves: wave 1 (August to November 2016) and wave 2 (April to July 2017). Recruitment was conducted across a one‐month time period prior to the trial period of each wave. Pre‐test (T0) and post‐test (T1) measures were obtained 1 to 4 weeks prior to and after the trial period. As participants were predominantly postgraduate and undergraduate students from a variety of disciplines, these periods were selected to correspond to 'low‐stress' periods in the academic calendar (i.e., pre‐ or ‐post semester). Participant compliance to the intervention was encouraged in weekly meeting sessions and via weekly email progress reports. Mindfulness‐based Intervention (MBI) The MBI was an adaptation of the mindfulness‐based Stress Release Program (SRP): a stress management and cognitive therapy program that uses mindfulness practices to raise awareness of the processes underlying stress and negative emotions. The training approach can be summarized in two modules that align with the monitor and acceptance theory (MAT) of mindfulness meditation. This includes: (1) attention monitoring, and (2) acceptance. One instructor who had received direct training from the original facilitators of SRP delivered the intervention. Attention monitoring: The goal of the attention monitoring module was to systematically train participants to improve their ability to observe present‐moment experiences through formal meditation practices. The formal practice of meditation involved activities that required sustained focused‐attention meditation towards a focus object (i.e., breath, body, sound, or thoughts). The formal practice prescription comprised up to 20 min of focused‐attention meditation, daily, over 16 CONDITION: Chronic psychosocial stress; ; Chronic psychosocial stress Mental Health ‐ Anxiety Mental Health ‐ Other mental health disorders PRIMARY OUTCOME: Self‐reported chronic psychosocial stress as measured by the Perceived Stress Scale (PSS‐10). [T0 (Baseline): Prior to the trial period; T1 (Post‐intervention: Following completion of the 16‐week trial period.] SECONDARY OUTCOME: Aerobic economy: absolute oxygen cost. ; This measure was assessed during the maximal aerobic capacity assessment in the final minute of each running velocity (i.e., 2 ‐ 3 min). The final minute at each velocity (e.g., 6, 8, 10, and 12 km/h) represented the steady‐state energy requirements for that given exercise intensity. Absolute oxygen cost (VO2 L/min) was measured using open‐circuit spirometry. [T0 (Baseline): Prior to the trial period ; T1 (Post‐intervention: Following completion of the 16‐week trial period.] Aerobic economy: heart rate. ; This measure was assessed during the maximal aerobic capacity assessment in the final minute of each running velocity (i.e., 2 ‐ 3 min). The final minute at each velocity (e.g., 6, 8, 10, and 12 km/h) represented the steady‐state energy requirements for that given exercise intensity. At each steady‐state period, heart rate (bpm) was recorded using a Polar heart rate monitor.[T0 (Baseline): Prior to the trial period ; T1 (Post‐intervention: Following completion of the 16‐week trial period.] Aerobic economy: perceived exertion. ; T1 (Post‐intervention: Following completion of the 16‐week trial period.] Aerobic economy: relative oxygen cost. ; T1 (Post‐intervention: Following completion of the 16‐week trial period.] Rumination: brooding subscale of the Ruminative Responses Scale (RRS)[T0 (Baseline): Prior to the trial period ; T1 (Post‐intervention: Following completion of the 16‐week trial period.] Worry: Penn State Worry Questionnaire (PSWQ)[T0 (Baseline): Prior to the trial period ; This measure was assessed during the maximal aerobic capacity assessment in the final minute of each running velocity (i.e., 2 ‐ 3 min). The final minute at each velocity (e.g., 6, 8, 10, and 12 km/h) represented the steady‐state energy requirements for that given exercise intensity. At each steady‐state period, perceived exertion was recorded using the Borg Rating of Perceived Exertion (RPE) scale (6 = no exertion at all, 20 = maximal exertion).[T0 (Baseline): Prior to the trial period ; This measure was assessed during the maximal aerobic capacity assessment in the final minute of each running velocity (i.e., 2 ‐ 3 min). The final minute at each velocity (e.g., 6, 8, 10, and 12 km/h) represented the steady‐state energy requirements for that given exercise intensity. Absolute oxygen cost (VO2 L/min) was measured using open‐circuit spirometry, and relative oxygen cost was computed as the oxygen energy requirement for each velocity as a proportion of total VO2max. [T0 (Baseline): Prior to the trial period ; T1 (Post‐intervention: Following completion of the 16‐week trial period.] Disposition to use cognitive reappraisal as an emotion regulation strategy (cognitive reappraisal subscale of the Emotion Regulation Questionnaire [ERQ] scale).[T0 (Baseline): Prior to the trial period ; T1 (Post‐intervention: Following completion of the 16‐week trial period.] Maximal aerobic capacity (VO2max) was assessed using a graded incremental exercise protocol on a motorized treadmill. During the exercise protocol, a 1% treadmill gradient was maintained to match the energy‐cost of outdoor running. The protocol began with treadmill running at 6 km/h, and velocity (i.e., exercise intensity) was increased in increments of 2 km/h every 3 min until volitional exhaustion or until VO2max criteria were obtained. Oxygen consumption (VO2 L/min) was measured continuously using open‐circuit spirometry.[T0 (Baseline): Prior to the trial period ; T1 (Post‐intervention: Following completion of the 16‐week trial period.] Self‐reported dispositional mindfulness (Mindful Attention Awareness Scale [MAAS] scale).[T0 (Baseline): Prior to the trial period ; T1 (Post‐intervention: Following completion of the 16‐week trial period.] INCLUSION CRITERIA: No engagement in regular running training or meditation practice within six months prior to first assessment.
UR  -  https://www.cochranelibrary.com/central/doi/10.1002/central/CN-02065044/full
ER  -  


Record #40 of 545
Provider: John Wiley & Sons, Ltd.
Content: text/plain; charset="UTF-8"

TY  -  JOUR
AN  -  CN-02463646
AU  -  Demmin, DL
AU  -  Silverstein, SM
AU  -  Shors, TJ
TI  -  Mental and physical training with meditation and aerobic exercise improved mental health and well-being in teachers during the COVID-19 pandemic
JA  -  Frontiers in human neuroscience
PY  -  2022
VL  -  16
CC  -  Complementary Medicine
C3  -  EMBASE 2018962620
M3  -  Journal article
KW  -  *aerobic exercise
KW  -  *meditation
KW  -  *mental health
KW  -  *teacher
KW  -  *training
KW  -  *wellbeing
KW  -  Adult
KW  -  Adult Executive Functioning Inventory
KW  -  Article
KW  -  Assessment of humans
KW  -  Beck Anxiety Inventory
KW  -  Clinical article
KW  -  Cognitive flexibility
KW  -  Controlled study
KW  -  DSM‐IV
KW  -  Distress Tolerance Scale
KW  -  Emotion
KW  -  Executive function
KW  -  Feasibility study
KW  -  Female
KW  -  Generalized Anxiety Disorder‐7
KW  -  Human
KW  -  Likert scale
KW  -  Male
KW  -  Mindfulness
KW  -  Outcome assessment
KW  -  Patient Health Questionnaire 15
KW  -  Patient Health Questionnaire 9
KW  -  Perceived Stress Scale
KW  -  Physical activity
KW  -  Pilot study
KW  -  Pittsburgh Sleep Quality Index
KW  -  Quality of life
KW  -  Questionnaire
KW  -  Rumination
KW  -  Secondary analysis
KW  -  Self Compassion Scale Short Form
KW  -  Self compassion
KW  -  Self report
KW  -  Sleep disorder
KW  -  Sleep quality
KW  -  Sleep time
KW  -  Sociodemographics
KW  -  Working memory
DO  -  10.3389/fnhum.2022.847301
AB  -  Teachers face significant stressors in relation to their work, placing them at increased risk for burnout and attrition. The COVID‐19 pandemic has brought about additional challenges, resulting in an even greater burden. Thus, strategies for reducing stress that can be delivered virtually are likely to benefit this population. Mental and Physical (MAP) Training combines meditation with aerobic exercise and has resulted in positive mental and physical health outcomes in both clinical and subclinical populations. The aim of this pilot study was to evaluate the feasibility and potential effectiveness of virtual MAP Training on reducing stress and improving mood and well‐being in teachers. Participants (n = 104) were from recruited online from kindergarten to grade twelve (K‐12) schools in the Northeastern region of the United States and randomly assigned to a 6‐week program of virtual MAP Training (n = 58) or no training (n = 13). Primary outcomes included pre‐intervention and post‐intervention ratings on self‐report measures of social and emotional health. Changes in cognitive functioning and physical health were also examined in secondary analyses. By intervention end, participants in the MAP Training group reported less anxiety and work‐related stress compared to those who received no training (ds = −0.75 to −0.78). Additionally, MAP Training participants reported improvements in depressive symptoms, rumination, work‐related quality of life, perceived stress, and self‐compassion (ds = 0.38 to −0.82), whereas no changes were observed in the no training group. Participants also reported increased subjective ratings of executive functioning, working memory, cognitive flexibility, and fewer sleep disturbances (ds = −0.41 to −0.74). Together, these results suggest that the combination of meditation and aerobic exercise is an effective virtual intervention for improving mental health and well‐being among K‐12 teachers and may enhance resilience to stressful life events such as occurred during the coronavirus pandemic.
UR  -  https://www.cochranelibrary.com/central/doi/10.1002/central/CN-02463646/full
ER  -  


Record #41 of 545
Provider: John Wiley & Sons, Ltd.
Content: text/plain; charset="UTF-8"

TY  -  JOUR
AN  -  CN-02210013
AU  -  La Rocque, CL
AU  -  Mazurka, R
AU  -  Stuckless, TJR
AU  -  Pyke, K
AU  -  Harkness, KL
TI  -  Randomized controlled trial of bikram yoga and aerobic exercise for depression in women: efficacy and stress-based mechanisms
JA  -  Journal of affective disorders
PY  -  2021
VL  -  280
IS  -  Pt A
CC  -  Complementary Medicine
SP  -  457‐466
C3  -  PUBMED 33242717,EMBASE 2010093465
M3  -  Journal article
KW  -  *aerobic exercise
KW  -  *hot yoga
KW  -  *mindfulness
KW  -  *rumination
KW  -  *stress
KW  -  Adolescent
KW  -  Adult
KW  -  Aged
KW  -  Antidepressant activity
KW  -  Article
KW  -  Controlled study
KW  -  Depression
KW  -  Exercise
KW  -  Female
KW  -  Hamilton Depression Rating Scale
KW  -  Human
KW  -  Humans
KW  -  Interrater reliability
KW  -  Major clinical study
KW  -  Meditation
KW  -  Middle Aged
KW  -  Mindfulness
KW  -  Randomized controlled trial
KW  -  Remission
KW  -  Self report
KW  -  Thinking
KW  -  Yoga
KW  -  Young Adult
DO  -  10.1016/j.jad.2020.10.067
AB  -  Background: The current study presents a randomized controlled 8‐week trial of Bikram yoga, aerobic exercise, and waitlist for depression. Bikram yoga was chosen specifically for its standardized nature. Further, we examined changes in three stress‐related constructs—perceived stress, rumination, and mindfulness—as mediators of antidepressant effects. Method: Fifty‐three women (age 18–65; 74% White) with a unipolar depressive disorder were randomly assigned to one of the three conditions. Response was defined as >50% reduction on the Hamilton Rating Scale for Depression (HAM‐D). Remission was defined as no longer meeting criteria for depression and a HAM‐D ≤ 7. Self‐reported perceived stress, rumination, and mindfulness were assessed weekly. Results: In the intention‐to‐treat sample (n = 53), response rates were significantly higher in the Bikram yoga (61.1%; χ2 = 10.48, p = .001) and aerobic exercise (60.0%; χ2 = 10.44, p = .001) conditions relative to waitlist (6.7%). In the completer sample (n = 42), 73.3% (χ2 = 11.41, p = .001) of women in yoga and 80.0% (χ2 = 13.72, p < .001) in exercise achieved response compared to 8.3% in waitlist. Reductions in rumination significantly mediated HAM‐D change for both active treatments, and mindful acceptance was a partial mediator in the exercise condition. Limitations: The sample was small in size, consisted of women only, and was ethnically homogenous. Inter‐rater reliability was not assessed, aerobic exercise was not standardized, and mediators were assessed by self‐report. Conclusions: Bikram yoga showed descriptively similar efficacy to aerobic exercise and both may work, in part, by helping individuals interrupt negative thinking.
UR  -  https://www.cochranelibrary.com/central/doi/10.1002/central/CN-02210013/full
ER  -  


Record #42 of 545
Provider: John Wiley & Sons, Ltd.
Content: text/plain; charset="UTF-8"

TY  -  JOUR
AN  -  CN-01036688
AU  -  Vanderhasselt, MA
AU  -  De Raedt, R
AU  -  Namur, V
AU  -  Lotufo, PA
AU  -  Bensenor, IM
AU  -  Boggio, PS
AU  -  Brunoni, AR
TI  -  Transcranial electric stimulation and neurocognitive training in clinically depressed patients: a pilot study of the effects on rumination
JA  -  Progress in neuro-psychopharmacology & biological psychiatry
PY  -  2015
VL  -  57
CC  -  Complementary Medicine
SP  -  93‐99
C3  -  PUBMED 25455589,EMBASE 600520449
M3  -  Journal article
KW  -  *cognitive therapy
KW  -  *major depression/th [Therapy]
KW  -  *neurocognitive training
KW  -  *thinking
KW  -  *transcranial direct current stimulation
KW  -  Adolescent
KW  -  Adult
KW  -  Aged
KW  -  Article
KW  -  Battery powered nerve stimulator
KW  -  Behavior Therapy
KW  -  Clinical article
KW  -  Combined Modality Therapy
KW  -  Controlled study
KW  -  Depression [*psychology, *therapy]
KW  -  Depressive Disorder, Major [*psychology, *therapy]
KW  -  Double blind procedure
KW  -  Double‐Blind Method
KW  -  Female
KW  -  Human
KW  -  Humans
KW  -  Male
KW  -  Middle Aged
KW  -  Neuropsychological test
KW  -  Paced auditory serial addition task
KW  -  Pilot Projects
KW  -  Pilot study
KW  -  Placebo
KW  -  Prefrontal Cortex [physiology]
KW  -  Prefrontal cortex
KW  -  Randomized controlled trial
KW  -  Therapy effect
KW  -  Transcranial Direct Current Stimulation
KW  -  Working memory
KW  -  Young Adult
DO  -  10.1016/j.pnpbp.2014.09.015
AB  -  Rumination is a cognitive‐affective thinking style that plays a key role in the onset and maintenance of depression. Recently, it was shown that clinically depressed patients who received a neurocognitive training ‐ involving two weeks of repetitive cognitive control exercises that necessitate prefrontal engagement ‐ are more able to control over ruminative negative thoughts than patients who only received treatment as usual. Transcranial Direct Current Stimulation (tDCS) is a biological technique that can directly modulate prefrontal excitability via the manipulation of neural membrane potentials. In this randomized double‐blind trial, we investigated whether bifrontal tDCS (anode over the left/cathode over the right dorsolateral prefrontal cortex (DLPFC)) would enhance the influence of a neurocognitive training on depressive brooding, the maladaptive form of rumination. Major depressed patients were trained using a procedure based on the Paced Auditory Serial Addition Task (PASAT), a task that relies heavily on working memory and is found to engage the DLPFC. One group (n. = 19) completed the PASAT training together with active tDCS and another group (n. = 14) completed the same training together with sham (placebo) tDCS. In both groups, depressive brooding was reduced following the PASAT training. Moreover, we observed that improvement in working memory over the course of the training was associated with a greater reduction in depressive brooding post‐ versus pre‐intervention. However, tDCS did not moderate this association between changes in working memory and changes in depressive brooding. Possible explanations for this absent moderation of tDCS, as well as avenues for future research to influence ruminative thinking in depression, are discussed.
UR  -  https://www.cochranelibrary.com/central/doi/10.1002/central/CN-01036688/full
ER  -  


Record #43 of 545
Provider: John Wiley & Sons, Ltd.
Content: text/plain; charset="UTF-8"

TY  -  JOUR
AN  -  CN-02777079
AU  -  Lehr, D
AU  -  Freund, H
AU  -  Sieland, B
AU  -  Kalon, L
AU  -  Berking, M
AU  -  Riper, H
AU  -  Ebert, DD
TI  -  Effectiveness of a guided multicomponent internet and mobile gratitude training program - A pragmatic randomized controlled trial
JA  -  Internet interventions
PY  -  2024
VL  -  38
SP  -  100787
C3  -  PUBMED 39635229,EMBASE 2035712062
M3  -  Journal article
KW  -  *Internet
KW  -  *positive psychology
KW  -  *thinking
KW  -  *training
KW  -  Adult
KW  -  Aged
KW  -  Analysis of covariance
KW  -  Anxiety disorder
KW  -  Article
KW  -  Cognition
KW  -  Controlled study
KW  -  Depression
KW  -  Diagnosis
KW  -  Exercise
KW  -  Female
KW  -  Follow up
KW  -  Hospital admission
KW  -  Human
KW  -  Intention to treat analysis
KW  -  Major clinical study
KW  -  Male
KW  -  Randomized controlled trial
KW  -  Risk factor
KW  -  Smartphone
KW  -  Therapy
DO  -  10.1016/j.invent.2024.100787
AB  -  Objective: To investigate the effectiveness of a guided, internet‐ and smartphone‐based gratitude intervention on the transdiagnostic risk‐factor ‘repetitive negative thinking’. The multicomponent intervention integrates a variety of gratitude exercises, targeting the cognitive, emotional and behavioural facets of gratitude. Method: Two hundred adults with pronounced repetitive negative thinking were recruited from the general population. Participants were randomly assigned to either a four‐session guided gratitude intervention (n = 100) or waiting list (n = 100). The primary outcome was repetitive negative thinking three months after randomization, with exploratory assessments at six weeks and six months, the latter just for participants in the intervention group. Results: Following the intention‐to‐treat principle, by analyses of covariance (ANCOVA), the gratitude intervention group exhibited significantly lower levels of repetitive negative thinking than controls at three months, with d = 0.66, 95 % CI [0.37, 0.94] maintained at six‐month follow‐up. Significant and meaningful beneficial effects were observed in symptoms of depression (d = 0.42) and generalized anxiety (d = 0.38). These effects were notably stronger in intervention completers who finished at least three sessions. Conclusions: Results suggest that a multicomponent gratitude intervention is effective at reducing repetitive negative thinking. Multicomponent interventions may be a next step needed to fully realize the potential of gratitude interventions. Such interventions could expand the repertoire of transdiagnostic interventions, especially for repetitive negative thinking. Furthermore, due to its positive connotations, gratitude is a candidate for an indirect intervention aimed at reducing the burden of depression in the general population. Trial registration: The study is registered in the German Clinical Trial Register (approved primary register of the WHO) as DRKS00006825. The trial protocol can be assessed at: https://www.drks.de/
UR  -  https://www.cochranelibrary.com/central/doi/10.1002/central/CN-02777079/full
ER  -  


Record #44 of 545
Provider: John Wiley & Sons, Ltd.
Content: text/plain; charset="UTF-8"

TY  -  JOUR
AN  -  CN-02144052
AU  -  Van den Bergh, N
AU  -  Vermeersch, S
AU  -  Hoorelbeke, K
AU  -  Vervaeke, J
AU  -  De Raedt, R
AU  -  Koster, EHW
TI  -  Cognitive Control Training as an Augmentation Strategy to CBT in the Treatment of Fear of Failure in Undergraduates
JA  -  Cognitive therapy and research
PY  -  2020
VL  -  44
IS  -  6
SP  -  1199‐1212
C3  -  EMBASE 2005529548
M3  -  Journal article
KW  -  *cognitive behavioral therapy
KW  -  *cognitive control training
KW  -  *executive function
KW  -  *fear
KW  -  *training
KW  -  *undergraduate student
KW  -  Adult
KW  -  Anxiety
KW  -  Article
KW  -  Breathing exercise
KW  -  Clinical outcome
KW  -  Controlled study
KW  -  Coping behavior
KW  -  Depression
KW  -  Emotion regulation
KW  -  Female
KW  -  Group therapy
KW  -  Human
KW  -  Major clinical study
KW  -  Male
KW  -  Mental stress
KW  -  Paced auditory serial addition test
KW  -  Psychoeducation
KW  -  Randomized controlled trial
KW  -  Relaxation training
KW  -  Single blind procedure
KW  -  Task performance
DO  -  10.1007/s10608-020-10129-w
AB  -  Background: Previous research in the context of depression indicates that Cognitive Control Training (CCT) has the potential to reduce maladaptive emotion regulation, such as rumination. However, as a stand‐alone intervention, CCT does not seem to increase adaptive emotion regulation. We examined whether CCT combined with a traditional fear of failure intervention program would improve emotion regulation and psychopathology symptoms. Methods: 102 students participating in a group‐based cognitive behavior therapy (CBT) program targeting fear of failure were randomized to CCT or active placebo conditions, performing ten 15‐min sessions of the adaptive Paced Auditory Serial Addition Task or an adaptive speed‐of‐response task, respectively. Primary outcome measures were Repetitive Negative Thinking (RNT) and symptoms related to depression, anxiety and stress. Secondary outcomes included adaptive cognitive emotion regulation strategies. Results: Task‐specific cognitive transfer was observed in the CCT condition. In both conditions, RNT and symptoms were reduced. In contrast to our hypotheses, the CCT condition did not significantly differ from the active control condition in terms of treatment effects. Conclusions: The current study is among the first to investigate the added value of combining CCT with CBT in an anxious sample. CCT did not augment effects of a CBT‐based fear of failure treatment.
UR  -  https://www.cochranelibrary.com/central/doi/10.1002/central/CN-02144052/full
ER  -  


Record #45 of 545
Provider: John Wiley & Sons, Ltd.
Content: text/plain; charset="UTF-8"

TY  -  JOUR
AN  -  CN-01938619
AU  -  Graffos, A
AU  -  Lin, J
AU  -  Johansen, K
AU  -  Puterman, E
TI  -  The BDNF val66met polymorphism and changes in rumination and negative affect after a 6-month aerobic exercise randomized controlled intervention: a secondary analysis
JA  -  Psychosomatic medicine
PY  -  2019
VL  -  81
IS  -  4
CC  -  Dementia and Cognitive Improvement
SP  -  A86
C3  -  EMBASE 627784237
M3  -  Journal article; Conference proceeding
KW  -  *aerobic exercise
KW  -  *gene mutation
KW  -  *genetic association
KW  -  *genetic polymorphism
KW  -  *rumination
KW  -  *secondary analysis
KW  -  Adult
KW  -  Aged
KW  -  Alzheimer disease
KW  -  Caregiver
KW  -  Clinical article
KW  -  Cognition
KW  -  Conference abstract
KW  -  Controlled study
KW  -  Ecological momentary assessment
KW  -  Female
KW  -  Gene frequency
KW  -  Genetic variability
KW  -  Human
KW  -  Male
KW  -  Maximum likelihood method
KW  -  Protein function
KW  -  Randomized controlled trial
KW  -  Visual analog scale
DO  -  10.1097/PSY.0000000000000699
AB  -  Background: Regular exercise can be an effective behavioural strategy for reducing rumination and negative affect (NA). Yet, not all adults benefit equally from exercise. Research has shown that genetic polymorphisms, including the brain derived neurotrophic factor (BDNF) Val66Met polymorphism, may impact the extent to which exercise is beneficial to wellbeing. Thus, the purpose of the study is to examine whether the BDNF Val66Met polymorphism modifies the changes in daily rumination and NA in a caregiving population. Methods: Sixty‐eight, 50‐75 year old family caregivers of individuals with dementia or Alzheimer's disease were randomized to either a 6‐month aerobic exercise (AE) program (N=34) or a waitlist control (WC) group (N=34). BDNF genetic variants were assayed and grouped into Val/Val (N=43) or Met carriers (N=24). Ecological momentary assessments were completed at random times within 6 set time periods on 7 consecutive days in the week prior to and in the last week of the intervention. At each random ping, participants were asked to complete questions about their current levels of rumination and NA on a visual analog scale (0‐100). Multilevel model analyses were completed with random intercepts, fixed slopes and restricted maximum likelihood estimation. Results: Aerobic exercise intervention effects on rumination and NA were different between BDNF variants (interaction p =0.008, p <0.001, respectively). From baseline to trial's end, control (N=21) and exercise (N=22) arm Val/Val carriers all decreased in rumination (WC: βΔ = ‐7.46, CI = ‐10.38, ‐4.54; AE: βΔ = ‐10.45, CI = ‐13.63, ‐7.26) and NA (WC: βΔ = ‐2.37, CI = ‐3.69, ‐1.05; AE: βΔ = ‐5.16, CI = ‐6.58, ‐3.74), and only NA changes were significantly different by intervention arm assignment. On the other hand, WC Met carriers (N=13) significantly increased in rumination (βΔ= 7.81, CI = 4.08, 11.53) and NA (βΔ = 10.01, CI = 8.33, 11.70) over time whereas AE Met carriers (N=11) significantly decreased in both outcomes (Rumination: βΔ = ‐8.40, CI = ‐10.95, ‐5.86; NA: βΔ = ‐3.37, CI = ‐5.26, ‐1.48). These differences between the study's arms were significant. Conclusions: This study highlights the role of the BDNF Met allele in worsening both daily cognitions and affect in family caregivers that can be reversed if these adults are provided opportunities to exercise.
UR  -  https://www.cochranelibrary.com/central/doi/10.1002/central/CN-01938619/full
ER  -  


Record #46 of 545
Provider: John Wiley & Sons, Ltd.
Content: text/plain; charset="UTF-8"

TY  -  JOUR
AN  -  CN-02118385
AU  -  NCT04400279,
TI  -  The COVID-19 Pandemic and Exercise Study
JA  -  https://clinicaltrials.gov/show/NCT04400279
PY  -  2020
CC  -  Complementary Medicine
C3  -  CTgov NCT04400279
M3  -  Trial registry record
AB  -  Global stay‐at‐home mandates implemented in response to the COVID‐19 pandemic are having substantial negative effects on mental health. Developing approaches to maintain the mental health of all individuals during this unprecedented time of physical distancing is of paramount importance. In the proposed low cost randomized controlled trial (RCT), the investigators seek to answer whether the use of a mobile app that provides a variety of physical activities appropriate for home workouts [i.e., high intensity interval training (HIIT), yoga] can improve wellbeing and health in adults mandated to stay at home. Should the results of this trial support the efficacy of the intervention (via app delivery), this has the potential to be implemented and delivered rapidly and at scale. Engaging in regular physical activity confers reduced risk for mental disorders (e.g. depression, anxiety) in clinical and non‐clinical populations. The investigators' recent evidence also suggests that becoming physically active reduces depressive symptoms, as well as negative affect and rumination on a daily basis, while improving daily positive affect and a sense of control in highly stressed adults. With fitness centres currently closed by mandate, becoming physically active during the COVID‐19 pandemic could prove to be a challenge for individuals who are typically inactive, those mandated to stay‐at‐home, or those who do not have opportunities to access outdoor spaces that provide the recommended two meters of distance between people. Thus, the investigators seek to support those living under stay‐at‐home mandates with access to mobile apps that provide opportunities to be physically active in the home environment. The study will focus on physical activities requiring little physical space or equipment that are easily completed at home. The study includes yoga, a movement‐based activity that promotes relaxation and mindfulness and only requires space for the full length and width of one's body, and a mat as equipment. Yoga has been shown to be effective in improving physical function and quality of life in RCTs. The study also includes whole body weight (WBW)‐based HIIT, which also only requires a mat, making it an excellent home‐based form of aerobic exercise. HIIT is characterized as bouts of high‐intensity exercise combined with periods of recovery or lower intensity activity. Its physical and psychological benefits compared to continuous moderate intensity training are often evidenced to be equal or significantly stronger. Aims. The primary outcome will be a measure of depressive symptomology. It is hypothesized that those who actively use the yoga and/or WBW‐HIIT mobile apps will improve in their depressive symptomatology compared to the waitlist control group over the course of the 6‐week RCT. The study will also include measures of, as secondary outcomes, psychological distress, quality of life, and self‐reported physical health, and expect decreases in distress and increases in the remaining outcomes. The researchers will also investigate whether effects are stronger in those (a) who currently live alone vs. live with others, or (b) with poorer levels of psychological health pre‐randomization.
UR  -  https://www.cochranelibrary.com/central/doi/10.1002/central/CN-02118385/full
ER  -  


Record #47 of 545
Provider: John Wiley & Sons, Ltd.
Content: text/plain; charset="UTF-8"

TY  -  JOUR
AN  -  CN-02269117
AU  -  NCT04675684,
TI  -  Recovery-by-eHealth
JA  -  https://clinicaltrials.gov/show/NCT04675684
PY  -  2020
C3  -  CTgov NCT04675684
M3  -  Trial registry record
KW  -  Depression
KW  -  Depressive Disorder
AB  -  Background: During the last seven years, our research group has collected considerable experience with conducting and contributing studies aiming to prevent relapse of depression and readmissions using a complex intervention with electronic self‐monitoring in combination with feedback from health investigators. In our first study ("SAFE‐I: Electronic self‐monitoring with clinical feedback in depression, a feasibility study"), we used a self‐monitoring system to investigate the connection between sleep and depression after discharge from a psychiatric inpatient ward to the Intensive Affective Outpatient Clinic (IAOC) in combination with weekly feedback from investigators by telephone. Patients evaluated the electronic system with a high usability score, and there was a high data entry rate. Patients gradually delayed their sleep after discharge from the psychiatric inpatient ward, and this delay of sleep was found to be related to a worsening of depression. Subsequently, we designed a Randomized Controlled Trial (RCT) ("SAFE II: Can electronic self‐monitoring with closed loop feedback focusing on regulation of the sleep‐wake cycle reduce relapse of depression after discharge from a psychiatric ward") that included patients before discharge from a psychiatric inpatient ward and in the early faces of their stay at IAOC, and followed them for four weeks. Patients were randomized to one group using electronic self‐monitoring with feedback from health investigators focusing on self‐reported data, and another group that in addition to the electronic self‐monitoring was guided to attain signals to the circadian clock to stabilize the, sleep‐wake cycle (diet, daylight exposure, sleep, and behavioral motivation towards social function and physical activity). In all, 103 patients were included in the trial (last patient visit 22‐12‐2020). From the qualitative data in this study, we found that patients expressed a feeling of support and safety by participating in the study. They especially felt that the electronic self‐monitoring with continuous feedback from investigators provided them with an important reflection on their activity and mental health. The depression severity decreased significantly in both groups, comparable to what was found in the SAFE‐I study. Readmission rates were low in both groups (7.8 %). However, the study lacked an independent evaluation of the implementation of the health interventions, i.e. process evaluation. Users were not involved in the study's design. The SAFE‐studies found that feedback from investigators is deemed critical for a positive outcome, a finding supported by reviews of studies using electronic self‐monitoring in combination with feedback from investigators for patients with depression. This proposed trial comprise further development based on experiences from these studies. Objective: Recovery‐by‐eHealth investigates whether a complex intervention can aid recovery and prevent relapse in depression and readmissions in patients who have previously been treated for depression at a psychiatric outpatient clinic. Design: A randomized controlled trial. Participants will be 1:1 randomized into either an recovery‐group or a control‐group. Intervention: Participants allocated to the recovery‐group will make daily self‐monitoring about their physical, mental and social health in an app for one week in total each month. At the end of these weekly periods a health investigator will phone the patients to provide feedback. Additional calls are allowed when needed. Patients allocated to the control‐group will follow their usual treatment at their general practitioner and/or private practice psychiatrist. The project will be an intersectoral collaboration between 1) Mental Health Centre Copenhagen Rigshospitalet, Intensive Affective Outpatient Clinic 2) Centre for Research and Education in General Practice, University of Copenhagen 2) Centre for Social Medicine at Frederiksberg Hospital, 3) Competence Centre for Rehabilitation and Recovery, Mental Health Centre Ballerup, and 5) Private Practicing Psychiatrists. Inclusion criteria: ‐ Age > 18 years ‐ Treated for depression at the IAOC for minimum 6 months and with a planned continued treatment in primary health care Exclusion criteria: ‐ Psychotic depression at inclusion ‐ Dementia or other organic brain disorders ‐ Alcohol substance abuse that is expected to interfere with the study procedures ‐ INSPIRE‐O score > 65 at inclusion Primary outcome: • Personal recovery self‐assessed by the Brief INSPIRE‐O scale Secondary outcomes: ‐ Number of relapses of depression blindly assessed by the Diagnostic and Statistical Manual of Mental Disorders (DSM‐IV) ‐ Depressive symptoms self‐assessed by the Hamilton Depression Rating 6‐item Scale (Ham‐D6) ‐ Well‐being self‐assessed by the WHO‐5 scale ‐ Recovery support self‐assessed by the INSPIRE scale Explorative outcomes: ‐ Adherence to medication according to Medicine Adherence Rating Scale (MARS) ‐ Rate of hospital re‐admissions ‐ Perceived stress according to Cohen's Perceived Stress Scale (PSS) ‐ The Perseverative Thinking Questionnaire (PTQ) to assess repetitive negative thinking and anxiety ‐ Rate of biochemistry: C‐Reactive Protein (CRP; mg/dL), total‐cholesterol (mg/dL), Low‐Density Lipoprotein cholesterol (LDL; mg/dL), Low‐Density Lipoprotein cholesterol (HDL; mg/dL), triglyceride (mg/dL), thyrotropin (TSH; mIU/L), vitamin‐D (nmol/L) and HbA1c, oxidative stress, and hair cortisol ‐ Rate of Body Mass Index (BMI) ‐ Rate of blood pressure ‐ Rate of psychiatric readmissions in a five‐year follow‐up period after ending the study ‐ Rate of connection to the labor market in a five‐year follow‐up period after ending the study Qualitative data will be used to support the quantitative outcomes. Trial size: 130 participants. Time schedule: The trial has been submitted for regulatory approvals November 2020, the first participant will be included August 2021, the expected last follow‐up of the last participant will be August 2024. Data will be analyzed and published from August 2023 till August 2024, and we expect to submit the first manuscript December 2023.
UR  -  https://www.cochranelibrary.com/central/doi/10.1002/central/CN-02269117/full
ER  -  


Record #48 of 545
Provider: John Wiley & Sons, Ltd.
Content: text/plain; charset="UTF-8"

TY  -  JOUR
AN  -  CN-01839540
AU  -  ACTRN12616000579493,
TI  -  Imagery-enhanced versus verbally-based group cognitive behavioural therapy for social anxiety disorder
JA  -  https://trialsearch.who.int/Trial2.aspx?TrialID=ACTRN12616000579493
PY  -  2016
C3  -  ICTRP ACTRN12616000579493
M3  -  Trial registry record
AB  -  INTERVENTION: This project aims to examine the efficacy, mechanisms of change, and cost‐effectiveness of a novel group cognitive behavioural therapy, imagery‐enhanced cognitive behavioural group therapy (IE‐CBGT), compared to gold standard verbally‐based cognitive behavioural group therapy (VB‐CBGT), in patients with social anxiety disorder (SAD). Both protocols target the same maintaining factors (negative cognitions, avoidance, safety behaviours, self‐focused attention, negative beliefs about how others’ perceive them, and core beliefs), but differ critically in the mode within which they are modified. The imagery‐enhanced protocol encourages patients to focus on multi‐sensory negative social images as a key maintaining factor and imagery monitoring, rather than focusing on verbal thoughts and thought monitoring. Cognitive challenging occurs within imagery rather than only using traditional verbal‐linguistic methods. Behavioural experiment predictions are guided by negative imagery rather than thoughts, new information is incorporated into imagery, and coping imagery is constructed. Imagery exercises are included in all within‐session behavioural experiments. Negative core beliefs are identified and challenged in IE‐GCT via past imagery rescripting techniques, rather than more traditional verbal cognitive methods. Both protocols involve 12, 2‐hour group therapy sessions (once/week) plus a one month group‐based follow‐up session of 2 hours duration. Groups comprise of between 6 and 12 patients. All treatment sessions will be facilitated by a registered psychologist with a masters or doctoral degree in clinical psychology. Clinicians will maintain an attendance register. Protocol adherence and homework completion will be monitored throughout the trial through coding of in‐session audio recordings and use of the Homework Rating Scale (HRS‐II), respectively. Additionally, the Working Alliance Inventory (WAI) and Gross Cohesion Scale will be used to measure therapist‐client alliance and cohesiveness/bond amongst group members. CONDITION: Social anxiety disorder PRIMARY OUTCOME: Clinician‐rated anxiety severity. Clinical severity of each disorder will be rated on a 0–8 scale reflecting severity relative to other people with the disorder and life impact. Diagnosis of social anxiety disorder on structured clinical interview (Structured Clinical Interview for DSM‐5 [SCID‐5]). Social Interaction Anxiety Scale (SIAS) ‐ a 20‐item measure of interaction/performance anxiety with high internal and test‐retest reliability, SECONDARY OUTCOME: Brief Fear of Negative Evaluation (BFNE) ‐ a self‐report measure of fear or worry about being negatively evaluated. Cognitive Avoidance Questionnaire (CAQ) ‐ a key imagery‐enhanced group cognitive therapy‐specific mediator measuring imagery suppression; tendency to actively transform distressing images into less distressing verbal thoughts. Depression severity using PROMIS scale of depressive symptomatology. The PROMIS scale is an 8‐item scale of depression severity. Duration of observable safety (anxiety‐mediated) behaviours assessed during a social speech task, the Trier Social Stress Test (TSST). ; ; ; The procedure begins with a 5 min baseline rest during which physiological activity is recorded. They are then given instructions for the subsequent task and 3 min of preparation time. After this they are instructed to talk for 5 min. The task concludes with a further 3 min baseline to assess recovery to baseline responding. ; ; Skin conductance level (SCL) will be recorded with two disposable electrodes attached to the thenar and hypothenar prominences of their non‐dominant hand. ; ; Heart rate variability will be measured via electrocardiogram (ECG). ; INCLUSION CRITERIA: At least 18 years of age, principle diagnosis of social anxiety disorder (as assessed by the SCID‐5), Stable medications for at least 1 month, and willingness to be randomised. ; In the TSST participants are asked to perform an impromptu speech about a topic of their own choosing to the experimenter and a video camera. Participants are allowed to talk on any topic that is of personal relevance to them aside from their participation in the research. Safety behaviours will be rated by trained coders who are blind to group allocation. Fear of Positive Evaluation (FPE) ‐ measures fear and distress related to positive evaluation from others, a core feature of social anxiety. For health economic analysis the primary outcome measure will be the EQ‐5D‐5L, a standardised self‐report measure of health‐related quality of life providing a single value for health status. Group Cohesion Scale (GCS) ‐ a brief 9‐item measure designed to assess the degree of perceived cohesiveness and bond among members of a group. Homework Rating Scale II ‐ Client Version (HRS‐II) ‐ consists of 12 questions regarding homework completion over the past week. Negative Self Portrayal Scale (NSPS) ‐ measures concern about perceived negative self‐attributes (e.g., lacking personality, stuttering) exposed for public scrutiny in social situations. Probability and cost tracking measure. Instruction: You are asked to give a 3‐minute speech on a topic of your choice. Your speech will be video‐taped and watched by two people who will rate various aspects of your performance. What do you most fear happening in this situation? [participant writes a feared outcome]. Participant is then asked, if you were going to enter this situation today, How likely is it that this would happen? (0 = not at all likely, 4 = moderately likely, 8 = extremely likely) and How bad would it be for you if this happened? (0 = not at all bad, 4 = moderately bad, 8 = extremely bad.). Psychophysiological responding (heart rate variability and skin conductance level) will also be obtained throughout the TSST. ; Respiration will be recorded using a chest strap transducer attached to the participant’s lower chest. It is used as a control measure for the main measures SCL and ECG. Repetitive Thinking Questionnaire (RTQ‐10) ‐ a transdiagnostic measure of repetitive negative thinking with high internal reliability and sensitivity to change. Self Consciousness Scale (SCS) ‐ a measure of self‐focussed attention, including items assessing tendency to take an external, observer’s perspective during interactions. Self‐Beliefs Related to Social Anxiety Scale (SBSA) ‐ assesses three types of beliefs characteristic of social phobia (high standards, and conditional and unconditional beliefs). Social Phobia Scale‐6 (SPS) ‐ a 6‐item measure of performance anxiety. Subtle Avoidance Frequency Examination (SAFE) ‐ measures safety behaviours and subtle avoidance. TiC‐P Adults Questionnaire on Medical Consumption and Productivity Losses associated with Psychiatric Illness ‐ measures health services used by patients and costs arising as a result of productivity losses. Vividness of Visual Imagery Questionnaire (VVIQ) ‐ provides a valid and highly reliable psychometric measure of self‐reported vividness of visual imagery. Working Alliance Inventory (WAI) ‐ a 36‐item measure of therapist‐client alliance.
UR  -  https://www.cochranelibrary.com/central/doi/10.1002/central/CN-01839540/full
ER  -  


Record #49 of 545
Provider: John Wiley & Sons, Ltd.
Content: text/plain; charset="UTF-8"

TY  -  JOUR
AN  -  CN-02579399
AU  -  NCT05934019,
TI  -  Efficacy of a Transdiagnostic Online Prevention Approach in Adolescents (EMPATIA)
JA  -  https://clinicaltrials.gov/ct2/show/NCT05934019
PY  -  2023
C3  -  CTgov NCT05934019
M3  -  Trial registry record
KW  -  Mental Disorders
AB  -  The overall objective of this study is to develop and evaluate an internet‐deliveredindicated prevention program for adolescents with subclinical symptoms designed to targettransdiagnostic mechanisms of change. The internet‐delivered program will be evaluated ina RCT compared to Care As Usual (CAU) including a 1‐year follow‐up period.The online program EMPATIA aims to strengthen the well‐being and mental health of youngpeople in the long term. For example, in this program, young people learn, among otherthings, how to better deal with worries, stress, low self‐confidence, conflicts withother people, or even unpleasant feelings such as anger, fear, or sadness. These areskills that are known to be helpful for the further development of all adolescents andmake them more resilient to stress.In this study, the investigators want to investigate whether the program is helpful, howit works, and which adolescents profit most. For the study, 152 adolescents fromSwitzerland are asked to participate in the EMPATIA‐program online. In order to study theeffectiveness scientifically, all adolescents will be randomly divided into two groups,so the differences can be compared. One group will get access to the EMPATIA‐programalready at the beginning, the other group after 12 months.The contents of the EMPATIA‐Program are evidence‐based and well‐establishedcognitive‐behavioural interventions targeting transdiagnostic mechanisms that have beenrepeatedly identified to underlie several mental disorders in adolescents: behavioralavoidance, repetitive negative thinking including rumination, worry and intolerance ofuncertainty, emotion regulation, self‐critical perfectionism and rejection sensitivity.The program consists of 8 modules. It is recommended to complete one module every weekwith each module lasting about 60 minutes and to make use of additional examples,exercises for everyday life and diaries as often as possible. Furthermore, age‐ andgender specific topics and main testimonials are offered and can be selected by eachparticipant. The intervention allows tailoring contents through topics that can beadditionally selected, such as interpersonal conflicts, self‐esteem, and social supportand additional examples (e.g., if the predominant emotion experienced is anger vs.sadness). Information will generally be presented via short video‐clips, examples fromtestimonials, audio files, interactive elements, and cartoons instead of text‐basedparts. At the end of the modules, there is a short quiz that allows participants toreview and solidify what they have learned.Participants will be guided (via program integrated chat function) throughout theintervention by e‐coaches who are advanced master‐students in Clinical Child andAdolescent Psychology.
UR  -  https://www.cochranelibrary.com/central/doi/10.1002/central/CN-02579399/full
ER  -  


Record #50 of 545
Provider: John Wiley & Sons, Ltd.
Content: text/plain; charset="UTF-8"

TY  -  JOUR
AN  -  CN-02705774
AU  -  NCT06430476,
TI  -  EMI Therapy for Depression in Hong Kong
JA  -  https://clinicaltrials.gov/ct2/show/NCT06430476
PY  -  2024
C3  -  CTgov NCT06430476
M3  -  Trial registry record
KW  -  Depression
KW  -  Depressive Disorder
AB  -  Background:Major Depressive Disorder (MDD) is the leading contributors to disability‐adjusted lifeyears, with a burden comparable to that of cardiovascular disease. Among the coresymptoms of MDD, rumination stands out as a particularly pernicious factor. Rumination isdysfunctional disturbing thinking; a maladaptive pattern of regulating thoughts andemotions characterized by a repetitive focus on negative thoughts, such as dwelling onnegative memories and analyzing events without taking actions. Rumination amplifiesnegative cognitions and attenuates the effect of adapting problem‐solving strategy,decreasing the motivation of patients to cope with stressful encounters and become morevulnerable to momentary low mood. Interventional strategies (such as Cognitive BiasModification) targeting rumination involves increases one's ability to become aware oftheir own rumination and supporting them to adapt alternative thinking habits.Complementary techniques such as mindfulness and relaxation do not involve the reframingof negative thoughts but rather promote the acceptance of these thoughts, in this way, itallows one become more aware of distractions and repetitive past or future thinkingevents. The ESM, a structured self‐report diary technique several times a day over anumber of days using mobile devices zooming in on the micro‐level of experience andbehavior, presents a novel and promising approach to accurately track symptoms andexperience by minimizing recall bias and capturing the natural fluctuations of symptom ona more immediate, granular level. The ESM‐derived intervention (ESM‐I), uses personalizedmobile feedback to effectively treat depressive symptoms. Importantly, increasingevidence from randomised controlled trials (RCTs) have shown ESM‐I as effective means toaugment interventions in depression. While improving rumination is key the coredepression symptom, ESM‐I has yet to specifically target rumination, and the mechanismsby which ESM‐I exert therapeutic effects warrant further investigation.Objectives:Our study aims to investigate the efficacy of a newly developed smartphone based 2‐weekEcological Momentary Intervention (EMI) in comparison with an active control groupreceiving only ESM, as an innovative, online‐based, accessible, and augmentativetreatment for depression. This intervention is designed to be both timely and adaptive,targeting the core symptom of anhedonia in a clinical sample within Hong Kong.Design:This is a single‐center, randomized, double‐blind, sham‐controlled trial with threeassessment time points: Baseline (T0), post‐intervention (T1) and 1‐monthpost‐intervention (T2).Ecological Momentary Assessment (EMA): After providing informed consent, participantswill install the "m‐path" smartphone‐based application, which is an open‐source ESMprogram developed by KU Leuven. Following a briefing and practise run, participants willbe randomly prompted within designated 3‐hour blocks three times daily to complete a5‐minute questionnaire assessing their momentary affect, rumination levels, andsuicidality, using visual analogue scales ranging from 0 (lowest) to 100 (highest). Therewill be 14 EMA questions covering affect (8 questions), suicidality (2 questions), andrumination (4 questions).Ecological Momentary Intervention (EMI): Embedded within the last EMA survey, the EMI armwill include interactive tasks when a participant's computed rumination score (i.e., meanscore of the four EMA rumination questions) reaches above the 80th percentile of theirown cumulative score, or if the raw rumination score reach above 70 out of 100. Theintervention comprises of short exercises (most can be completed within 1‐3 minutes)rooted in cognitive bias modification (CBM) techniques. Participants will interact withinstructions and multimedia formats based on CBM module framework based on reflection /brooding. Participants will continue treatment with their psychiatrists who will beblinded to group allocation.Variables: ‐ Hamilton Depression Rating Scale (HDRS) ‐ Montgomery‐Åsberg Depression Rating Scale (MADRS) ‐ Social and Occupational Functioning Assessment scale (SOFAS) ‐ Role Functioning Scale (RFS) ‐ Global Functioning: Social Scale and Role Scale ‐ Short Form Health Survey (SF‐12) ‐ General Self Efficacy Scale ‐ Rumination Response Scale (RRS) ‐ System Usability Scale ‐ Chinese version ‐ Beck Scale for Suicidal Ideation
UR  -  https://www.cochranelibrary.com/central/doi/10.1002/central/CN-02705774/full
ER  -  


Record #51 of 545
Provider: John Wiley & Sons, Ltd.
Content: text/plain; charset="UTF-8"

TY  -  JOUR
AN  -  CN-01885273
AU  -  ACTRN12617001022358,
TI  -  Singapore Physical Activity and Nutrition Study: a community-based physical and nutrition intervention for women aged 50 years and above in recreational settings
JA  -  https://trialsearch.who.int/Trial2.aspx?TrialID=ACTRN12617001022358
PY  -  2017
CC  -  Hypertension
C3  -  ICTRP ACTRN12617001022358
M3  -  Trial registry record
AB  -  INTERVENTION: This 6‐month community‐based cluster randomised controlled trial (RCT) will involve the implementation and evaluation of a physical activity (PA) and nutrition program for community dwelling Singaporean women, who currently attend recreational centres (RCs are public government facilities open to the general community to promote social leisure activities) in their local neighbourhood. The intervention will include dietary education and counselling sessions, physical activity classes, and telephone contact by nutritionists and fitness instructors. Social Cognitive Theory with Motivational Interviewing (MI) will inform the development of strategies to support health behaviour change. This 6‐month community based intervention program will be conducted at the RCs and will comprise: a) nutrition education and dietary counselling sessions; b) group PA sessions; c) educational resources; d) follow‐up phone contact and e) healthy text messages. Fitness instructors and nutritionists will undergo comprehensive training and provided with structured lesson plans. Those delivering the program (nutritionists and fitness instructors) will attend training session on MI techniques and implementation of the program content. a. Group nutrition education (3 X 1 hour session), 1 session every 2 months and paired dietary counselling sessions (3 X 30‐50 minutes session), 1 session every 2 months These sessions will be implemented by qualified nutritionists trained in MI strategies, and incorporate a ‘buddy’ system whereby peers can pair up, share information, and support one another throughout the intervention. Program ambassadors will be responsible for recording participants’ attendance, contact details, and any feedback provided. b. Group PA sessions A variety of weekly PA session (12 X 1 hour session), 2 sessions per month over a period of 6 months such as resistance, strength training, and balancing exercises etc. led by program ambassadors trained in MI will help motivate participants to increase their PA levels. Participants will be encouraged to try and walk 30 minutes per day and reminded to monitor their progress and physical activity goals. These reminders will be emphasized during their monthly PA sessions, nutrition education sessions, paired dietary counselling, follow‐up calls and healthy text messages. c. Educational resources ‐Calendar: Participants will receive easy, healthy recipes in a ‘health calendar’ to support healthy cooking practices. The calendar will also contain health tips acting as reminders to stay active and eat healthy. ‐Booklets: Take home resources will provide information on PA and diet. The program ambassadors will introduce the 6‐month intervention and distribute the resources at the 1st session prior to commencement of the intervention. A) An ‘Active for Life’ booklet will be provided prior to the first PA session. The nutritionists will explain the content, referring participants to information on the benefits of PA; guidelines for frequency, intensity, time and type of PA; safety issues; and ask them to read and use the booklet as a guide before they embark on a series of PA sessions i.e. walking, strength training and balance sessions. B) Five health booklets will be explained by the nutritionists during the group nutrition education sessions and distributed: 1) ‘Recipes for healthy aging’: Nutrition guide booklet (during session 1): my healthy plate model, dietary guidelines for older adults and servings sizes for various food groups. 2) ‘Recipes for healthy aging’: Recipe booklet (during session 1), tasty and nutritious recipes as well as healthy eating tips. 3) ‘Lowering BP’ booklet (during session 4): healthy BP range; problems of high BP levels; dietary sources of sodium; ways to control BP levels; and learn ways to manage BP levels. 4) ‘Keeping Cholesterol in Check’ booklet (during session 5): various dietary sources of fat and cholesterol; preferred ways to reduce dietary cholesterol; and education on recipe modification for better heart health. 5) ‘Tips to Better Health‐ Keeping my blood sugar level healthy’ booklet (during session 6): What is pre – diabetes and diabetes; why worry about it; and how do I keep a healthy lifestyle. d. Telephone contact The nutritionist and program ambassadors will conduct monthly follow‐up calls with participants (6 sessions of 15 minutes per month), once every month that aim to support the adoption of healthy PA and dietary intake and to monitor progress towards health goals. e. Healthy text messages One different healthy physical activity and nutrition messages will be sent to all intervention participants every month for a period of 6 months by the nutritionists and fitness instructors to remind them to practice healthy lifestyle habits. CONDITION: Cardiovascular disease Overweight/obesity Type 2 diabetes mellitus PRIMARY OUTCOME: Blood glucose ; ; The concentration of blood glucose measured by fasting blood samples. Lipid profile: cholesterol and triglycerides. ; ; The concentration of triglyceride, total cholesterol, HDL‐C, LDL‐C measured by fasting blood samples. Self‐reported levels of physical activity behaviour (incidental, programmed and sedentary) ; ; This will be obtained through the administration of a Global Physical Activity Questionnaire (GPAQ), a validated and reliable instrument. SECONDARY OUTCOME: Body fat percentage. ; ; Body fat percentage will be measured by an Endo Body Fat Composition Analyzer E‐DBS908 (without shoes and socks). ; ; Body Mass Index (BMI) ; Weight will be measured (wearing light clothing without shoes) using a calibrated electronic scale and recorded to the nearest 0.01 kg while height will be measured with a portable stadiometer to the nearest 0.1 cm (barefooted). ; Objective measured levels of PA (incidental, programmed and sedentary) using ActiGraph GXT3 accelerometers. ; ; The data from the accelerometers (ActiGraph GXT3) will be downloaded using the ActiLife 6 software. Self reported dietary behaviors on wholegrains, fat, oils, salt, sugar, fruits and vegetables consumption using STEPS dietary behavior questionnaire developed by World Health Organisation (WHO). ; . Self‐reported health related quality of life will be assessed using Short Form 8 questionnaire Waist circumference (WC) ; ; WC will be measured by a non‐stretch tape, standing up at the level midway between the lowest rib margin and the iliac crest and recorded to the nearest 0.1 cm. Waist Hip Ratio (WHR) ; ; WC will be measured by a non‐stretch tape, standing up at the level midway between the lowest rib margin and the iliac crest and recorded to the nearest 0.1 cm. ; Hip circumference will be measured at the largest level of the symphysis pubis and gluteus maximus. WHR will be calculated as waist circumference divided by hip circumference. ; INCLUSION CRITERIA: Participants will be required to be: a) aged 50 years and above; b) achieve less than 150 minutes of moderate intensity physical activity (PA) per week; c) not have any medical condition that prohibit involvement in PA program; and d) not participating in any nutrition and PA research.
UR  -  https://www.cochranelibrary.com/central/doi/10.1002/central/CN-01885273/full
ER  -  


Record #52 of 545
Provider: John Wiley & Sons, Ltd.
Content: text/plain; charset="UTF-8"

TY  -  JOUR
AN  -  CN-02671130
AU  -  Yue, Q
TI  -  THE INFLUENCE OF LEISURE SPORTS BASKETBALL TRAINING ON IMPROVING COLLEGE STUDENTS' PHYSICAL HEALTH LEVEL AND LEARNING ANXIETY
JA  -  Psychiatria Danubina
PY  -  2022
VL  -  34
SP  -  S307‐S308
C3  -  EMBASE 643507460
M3  -  Journal article; Conference proceeding
KW  -  *anxiety
KW  -  *basketball
KW  -  *college student
KW  -  *learning
KW  -  *leisure
KW  -  *sport
KW  -  *training
KW  -  Adolescent
KW  -  Adult
KW  -  Aerobic exercise
KW  -  Conference abstract
KW  -  Data analysis software
KW  -  Data base
KW  -  Data mining
KW  -  Data processing
KW  -  Dizziness
KW  -  Emotion
KW  -  Exercise
KW  -  Fear
KW  -  Fitness
KW  -  Headache
KW  -  Health status
KW  -  Human
KW  -  Human experiment
KW  -  Internet
KW  -  Knowledge
KW  -  Love
KW  -  Male
KW  -  Mental health
KW  -  Normal human
KW  -  Panic
KW  -  Personality
KW  -  Restaurant
KW  -  Running
KW  -  Satisfaction
KW  -  Self esteem
KW  -  Shopping
KW  -  Sudden death
KW  -  Sweat
KW  -  Teacher
KW  -  Teaching
KW  -  Young adult
AB  -  Background: The modern development of science and technology not only brings convenience to people's life, but also indirectly reduces people's exercise. The convenience of the Internet has reduced the number of college students shopping in physical stores and eating in restaurants. Even many college students are addicted to the Internet. In addition to necessary activities, they are basically just staying in their dormitories, staying up late to surf the Internet and play games. In the long run, the physical health level of college students has seriously decreased and their body is in a sub‐health state. If it continues, it may lead to sudden death or major diseases. In addition to the worrying physical health level of college students, the mental health status of college students also needs to be paid attention to. College students' learning anxiety is one of college students' psychological problems. After entering the university, many students do not adapt to the way of free learning in the university. Some students have weak autonomous learning ability, cannot keep up with the pace of teachers' teaching, and the learning effect is poor, resulting in learning anxiety. In the state of learning anxiety, there will be lax attention, unable to remember the learning knowledge and unclear learning ideas. Gradually, these students will become grumpy, reject learning, and even have physiological symptoms such as headaches and dizziness. Students with learning anxiety will panic about the exam. They will become nervous during the exam, and their palms will sweat. It is difficult to calm down, and sometimes their minds will be blank. There are two reasons for students' learning anxiety, which are divided into internal reasons and external reasons. Internal reasons, such as students' low self‐confidence, strong desire for success, introverted personality, etc., external reasons come from academic pressure, fear of exams, pressure from parents and teachers, etc. In view of the fact that college students spend their leisure time in their dormitories and have learning anxiety, leisure sports can be used to fill the leisure time of college students, which can not only exercise and improve the physical health level of college students, but also alleviate their emotions and reduce their learning anxiety. Among them, leisure sports refer to the use of leisure time for sports activities, so that the human body can be exercised and the emotion can be vented. Leisure sports include fitness, basketball training, aerobics and other sports. Therefore, according to the function of leisure sports, this paper studies the impact of leisure sports basketball training on Improving college students' physical health level and learning anxiety. Objective: Through leisure sports basketball training, promote the metabolism of human function, improve the physical health level of college students, exercise the willpower of college students under unremitting basketball training, learn to unite and cooperate with classmates in group cooperation, and cultivate the spirit of collective righteousness. At the same time, let college students divert their attention and adjust their psychological status in the process of sports, so as to slowly reduce their learning anxiety. It can also improve students' sports personality, obtain success and satisfaction from leisure sports basketball training, and let them gradually fall in love with basketball training, so as to stick to it all the time. Research objects and methods: The research objects are college students. Using data mining technology, 300 college students with learning anxiety were randomly selected from the student mental health database in the mental health consulting room of a college student, and their physical quality was in a sub‐health state. According to the actual situation, these college students are divided into learning anxiety group, basketball training group, fitness group and aerobics group. In addition to normal teaching activities in the learning anxiety group, other groups carried out corresponding leisure sports, 2 class hours a week for one semester. During this period, the relevant experimental data were recorded, and the influencing factors were quantified by using grade 0‐4 score. The higher the score, the greater the impact. SPSS software was used as data processing and statistical software to study the impact of leisure sports basketball training on Improving college students' physical health level and learning anxiety. Results: Anxiety is a common psychological problem among college students' mental health problems, and learning anxiety belongs to one kind of anxiety. Due to personal character, low self‐esteem, lack of learning ability and pressure brought by parents, college students have learning anxiety, and learning has become a painful thing for college students. In addition, unhealthy work and rest habits reduce the physical health level of college students. In order to improve college students' physical and mental health, leisure sports basketball training is carried out. After leisure sports, the classroom anxiety score of the basketball training group is 1 point lower than that of the fitness group. The relevant results are shown in Table 1. Conclusions: Leisure sports basketball training can promote the metabolism of college students, help them improve their bad living habits, alleviate some negative emotions, such as learning anxiety, and improve the physical and mental health level of college students.
UR  -  https://www.cochranelibrary.com/central/doi/10.1002/central/CN-02671130/full
ER  -  


Record #53 of 545
Provider: John Wiley & Sons, Ltd.
Content: text/plain; charset="UTF-8"

TY  -  JOUR
AN  -  CN-02186553
AU  -  DRKS00022386,
TI  -  Rumination: mechanism of the antidepressant effect of exercise? Development of a decoder for the prediction of rumination during exercise
JA  -  https://trialsearch.who.int/Trial2.aspx?TrialID=DRKS00022386
PY  -  2020
C3  -  ICTRP DRKS00022386
M3  -  Trial registry record
AB  -  INTERVENTION: Intervention 1: Moderate to vigorous physical activity (MVPA) ‐ 30 minutes continous method; 10 minutes warm‐up, 5 minutes cool‐down; randomized order of exercise in a within‐subject‐design Intervention 2: Aerobic interval training (AIT) ‐ 4 high intensity intervals (each 4 minutes) and 4 active breaks (each 5 minutes); 10 minutes warm‐up, 5 minutes cool‐down; randomized order of exercise in a within‐subject‐design Intervention 3: inactive control ‐ 30 minutes sitting; randomized order of exercise in a within‐subject‐design CONDITION: DSM‐V: F32.1 ‐ F32.2; DSM‐V: F33.1 ‐ F33.2 F32.1 ‐ Moderate depressive episode F32.2 ‐ Severe depressive episode without psychotic symptoms F33.1 ‐ Recurrent depressive disorder, current episode moderate F33.2 ‐ Recurrent depressive disorder, current episode severe without psychotic symptoms PRIMARY OUTCOME: Decoders, which have been trained for each subject individually, are used to decode neurophysiological data (EEG, fNIRS) during exercise. It is then compared how often rumination, distraction and positive mood are decoded during active conditions (MVPA, AIT) compared to the inactive control condition. Furthermore, it is considered how decoded severity of rumination differs between the three conditions. SECONDARY OUTCOME: Additionally to the decoders subjective data should be included. Therfore questionnaires concerning rumination and affect are executed before and after exercise (Perservative Thinking Questionnaire ‐ State; Positive and Negative Affect Schedule). It is considered to what extent the questionnaires concerning rumination and affect differ in the active conditions (MVPA, AIT) compared to the inactive control condition. INCLUSION CRITERIA: informed, written consent; currently diagnosed moderate depression diagnosed with SKID‐V (F32.1‐F32.1, F33.1‐F33.2); BDI‐II Score > 20; Age between 18‐40 years; fluent german skills; no psychopharmacological treatment; waiting period for ambulant psychotherapy > 2 months
UR  -  https://www.cochranelibrary.com/central/doi/10.1002/central/CN-02186553/full
ER  -  


Record #54 of 545
Provider: John Wiley & Sons, Ltd.
Content: text/plain; charset="UTF-8"

TY  -  JOUR
AN  -  CN-02278122
AU  -  NCT04912089,
TI  -  Enhancing Transdiagnostic Mechanisms of Cognitive Dyscontrol
JA  -  https://clinicaltrials.gov/ct2/show/NCT04912089
PY  -  2021
C3  -  CTgov NCT04912089
M3  -  Trial registry record
KW  -  Anxiety Disorders
KW  -  Stress Disorders, Post‐Traumatic
AB  -  Mood, anxiety, and traumatic stress disorders are common psychiatric conditions ‐ affecting over 40 million U.S. adults ‐ and are leading causes of disability worldwide. People with these conditions are commonly plagued by difficulty controlling distressing personal thoughts and memories, collectively referred to as repetitive negative thinking symptoms. Models suggest that repetitive negative thinking is driven by executive functioning deficits, such that cognitive resources are insufficient to downregulate unwanted thoughts. Executive functioning deficits could be a promising treatment target but are not typically addressed with existing interventions. The long‐term goal advanced by this project is to develop effective, mechanistic cognitive training programs that can improve cognition and reduce symptoms associated with mood, anxiety, and traumatic stress disorders. The objectives of this proposal are first to determine the optimal dose of a cognitive training program designed to improve executive functioning in this population using behavioral and neural outcomes. The central hypothesis is that repeated training exercises will enhance executive functioning and will lead to a reduction of repetitive negative thinking in mood, anxiety, and traumatic stress disorders. The project will randomize participants with depression, anxiety, and/or traumatic stress disorders to one of two doses of cognitive training or a no‐treatment control condition. The investigators will examine executive functioning change with cognitive task performance and functional neuroimaging assessments.
UR  -  https://www.cochranelibrary.com/central/doi/10.1002/central/CN-02278122/full
ER  -  


Record #55 of 545
Provider: John Wiley & Sons, Ltd.
Content: text/plain; charset="UTF-8"

TY  -  JOUR
AN  -  CN-01565624
AU  -  NCT03336827,
TI  -  Improving Emotion Regulation at the End of Breast Cancer Treatment
JA  -  https://clinicaltrials.gov/show/NCT03336827
PY  -  2017
C3  -  CTgov NCT03336827
M3  -  Trial registry record
KW  -  Affective Symptoms
KW  -  Breast Neoplasms
AB  -  1. Introduction At the end of treatment, breast cancer patients are confronted with the short‐ and long‐term physical (e.g., fatigue, pain, hot flashes) and psychological (e.g., anxiety, fear of recurrence, depressive symptoms) consequences of cancer diagnosis and treatment (Costanzo et al., 2007 ; Stanton et al., 2005). Emotion dysregulation (e.g., anxiety, fear of recurrence (Devine & Westlake,1995), depressive symptoms (Stanton, 2006)) is, with fatigue (Jacobsen & Jim, 2008) and cognitive dysfunctions (Duijts et al., 2011), one of the three most common complaints. Nevertheless, few psychological interventions have focused on this period (Jacobsen & Jim, 2008 ; Stanton et al., 2005 ; Stanton, 2006) and no intervention has specifically addressed emotion regulation of breast cancer survivors (Devine & Westlake, 1995 ; Duijts et al., 2011 ; Sheard & Maguire, 1999). Little is known about the required components of psychological interventions designed to support patients facing these challenges. Meta‐analyses (Naaman et al., 2009 ; Osborn, 2006 ; Sheard & Maguire, 1999) and one review (Traeger et al., 2012) have described various components of interventions used to address anxiety and depressive symptoms in cancer care, such as mindfulness (Lengacher et al., 2009 ; Würtzen et al., 2013), education (Björneklett et al., 2012 ; Dolbeault et al., 2009 ; Duijts et al., 2011 ; Fors et al., 2011 ; Osborn, 2006 ; Scheier et al., 2005), cognitive‐behavioral therapy (Dolbeault et al., 2009 ; Duijts et al., 2012 ; Fors et al., 2011 ; Osborn, 2006 ; Savard et al., 2005 ; Savard et al., 2005), support groups (Björneklett et al., 2012 ; Fors et al., 2011 ; Montazeri et al., 2001), and relaxation training (Björneklett et al., 2012 ; Elsesser, Van Berkel & Sartory, 1994 ; Hidderley & Holt, 2004). These interventions taken individually presented moderate effect sizes (Naaman et al., 2009), suggesting the need to combine components. During the last four years, our team conducted a study designed to compare the benefits in terms of emotion regulation of a 15‐session single‐component group intervention (SGI) based only on support with those of a 15‐session multi‐component group intervention (MGI) combining support with cognitive‐behavioral and hypnosis components. The cognitive‐behavioral therapy (CBT) components were chosen because interventions using such components have shown larger effect sizes than interventions using other components in previous studies on the treatment of anxiety‐related conditions (Chambless & Ollendick, 2001 ; Deacon & Abramowitz, 2004 ; Norton & Price, 2007 ; Osborn, 2006 ; Stewart & Chambless, 2009). The hypnosis component was chosen because some reviews have suggested that self‐hypnosis training is a rapid, cost‐effective, and safe alternative to medication for the treatment of such conditions. Moreover, a meta‐analysis showed that the addition of hypnosis to cognitive‐behavioral component enhances effect sizes of interventions (Kirsch, Montgomery & Sapirstein, 1995) . Results of this study have shown the acceptability of such an intervention after active treatment (Merckaert et al., 2015). They have also indicated that an MGI combining support with CBT and hypnosis is clinically useful for patients with breast cancer after radiotherapy. Our results confirm the need to design specific interventions targeting anxiety regulation, fear of recurrence, and depressive symptoms. They also underline the necessity of intensifying interventions through including other components (e.g., emotion regulation, repetitive exposures to fear, treatment of intrusive thoughts, attention reorientation). 2. Objectives of the study The primary aims of this study are to evaluate in a randomized controlled trial (RCT) the efficacy of an 8‐session multi‐component group intervention extended over 4 months in promoting emotion regulation (in an emotion regulation task and in everyday life) and patient emotional well‐being compared with a waiting‐list control group. The secondary aims are to evaluate patients' satisfaction with the program, hypnosis/relaxation practice in everyday life, mental adjustment, and changes in patients' level of attentional bias toward cancer threat and physical activity. 3. Participants Patients who have been treated for a non‐metastatic breast cancer will be approached at the end of active cancer treatment (i.e., surgery, chemotherapy, and radiotherapy) in order to be screened for emotion dysregulation. Patients experiencing moderate to high emotion dysregulation (one to four scores = or > 4 on a 11‐point Likert adapted Edmonton symptoms evaluation scale assessing anxiety, fear of recurrence, depression, and intrusive thoughts) will be offered the intervention. 4. Intervention 4.1. Theoretical framework This is a multi‐component group intervention integrating an emotion regulation and an exposure to fear component. 4.1.1. The emotion regulation component builds upon the Adaptive Coping with Emotions Model which was developed to provide a conceptualization of adaptive emotion regulation. It aims to help patients to better identify their physical, emotional and behavioral responses to their positive and negative emotions in order to be able to better regulate or acknowledge those emotions. This component integrates a self‐regulation component. The self‐regulation component relies on a phone app‐based coaching intervention aiming at promoting changes in patients' ability to regulate their emotions in their everyday life. It aims at promoting patients' self‐awareness of their internal states, orientating their attention consciously toward positive stimuli and at developing physical activity. Hypnosis is used as hetero‐hypnosis in each session and aims at deepening the development of patients' emotion regulation skills. Recordings of the exercises done in session are transmitted to the patients in order to promote use of the technique at home. Helping patients develop autohypnosis skills is important as it may allow them to better regulate their emotions in everyday life. 4.2. Study design and assessment schedule 4.2.1. Pre‐assessment screening 4.2.2. Assessment procedure Each assessment procedure (i.e., T1, T2, T3) includes three parts: an emotion regulation task, an ecological momentary assessment and an attentional bias task. Two months after T1 and T2, the experimental (EG) and control (CG) groups will be contacted once by phone to complete a phone‐based questionnaire to assess their usual care use. 4.2.2.1. Emotion regulation task 4.2.2.2. Ecological momentary assessment (EMA) 4.2.2.3. Attentional bias task 4.1.2. The exposure to fear component aims at helping patients deal with their fear of death. Just as anxiety is a normal emotion, anxiety concerning death is also a normal experience. The modest level of death anxiety that most people experience in everyday life may increase dramatically when one experiences a period of health problems, illness, or death of someone close (Kastenbaum, 2000). This part of the intervention will be based on worry exposure. This part of the intervention targets cancer‐related worry and is based on Borkovec's avoidance theory of worry (Borkovec et al., 1998). Worry is a predominantly cognitive‐verbal activity that inhibits full emotional processing. As a result, disturbing emotional meanings of potentially dangerous and anxiously anticipated events cannot be fully tested or altered, making the repetitive processing of the feared stimuli probable (Foa & Kozak, 1986). Given that cancer‐recurrence related‐worry is typically characterized by the focus on one hypothetical future event, it follows that exposure with imagined stimuli could be a crucial component of the treatment of fear of recurrence. The intervention will be based on two exercises. In the first, patients will be accompanied through a hypnosis based exposure to a major trigger of fear of recurrence that is the anticipation of the cancer check‐up. This exercise is designed to help patients experience the emotions which may arise in this context while being guided through their resolution and regulation. The second exercise aims at helping them overcome their fear of recurrence through discussing their worst‐case scenario in the group. The scenario are then discussed in order to highlight which part of them could be modified because it is unrealistic or because patients have more resources than they anticipate. This is a two‐armed, randomized, waiting‐list controlled trial. Patients who agree to participate will be randomly assigned to two groups: 1) the experimental group (EG) where six patients will receive one individual pre‐group session and 8 sessions of group intervention combining cognitive‐behavioral therapy and hypnosis; and 2) the waiting‐list control group (CG) where six patients will receive the same intervention 4 months later. Patients will be assessed at three time points: 1) at baseline (T1), 2) 4 months later (T2), that means just after the intervention for the experimental group (EG) and just before the intervention for the control group (CG), and 3) 4 months later (T3), that means 4 months after the T2 for the experimental group and just after the intervention for the control group (CG). Before inclusion in the study, during the last weeks of treatment (T0), approached patients will complete a socio‐demographic questionnaire, a screening of life habits and difficulties questionnaire, an adapted Edmonton symptom evaluation scale (Chang, Hwang & Feuerman, 2000) (assessing pain, fatigue, sleep disturbances, fatigue, difficulty concentrating, memory loss, feeling of malaise, hot flashes, depression, anxiety, fear of recurrence, and worry), the Hospital anxiety and depression scale (HADS) (Zigmond & Snaith, 1983), and the Fear of Cancer Recurrence Inventory Severity sub‐scale (Simard & Savard, 2009). Patients will report medical information about their disease, previous and current treatment and prognosis. This screening allows checking for inclusion and exclusion criteria and comparing patients who accept and refuse the intervention. This assessment procedure has been used in a previous project and provides a dynamic picture of patients' emotion regulation. Each assessment session will first involve completion of questionnaires and two emotion regulation exercises: (1) 4 min exposure to anxiety triggers through completion of the Mental Adjustment to Cancer Scale (Watson et al., 1988), followed by a 12‐min self‐relaxation exercise in which patients will be asked to relax by using their own strategies; and (2) 4 min exposure to anxiety triggers through completion of the Impact of Cancer Questionnaire (Zebrack et al., 2006), followed by a 12‐min guided hypnosis exercise in which patients will be asked to listen to an audio recording of a hypnotic induction script. The subtasks will be separated by a period of questionnaires completion. Patients' emotion regulation will be measured physiologically (heart rate measurement) and psychologically (anxiety, sadness, fear of recurrence and energy state‐levels). Patients' emotion regulation in their everyday life will be assessed during 9 days through an ecological momentary assessment (EMA) procedure. Firstly, patients will be asked 5 times a day to select on a list of 20 emotions the 2 or 3 that they were experiencing during the minutes before they saw the notification. For each emotion experienced, they will have to report its intensity on a 10‐point Likert scale ranging from 1 to 10. They will have to report to what extent they have felt able to control those emotions and have felt submerged by those emotions. They will report whether during those minutes they had been thinking about something other than what they were currently doing. They will have to answer with one of four options: no; yes, something pleasant; yes, something neutral; or yes, something unpleasant (Killingsworth & Gilbert, 2010). Finally, they will be asked their level of fatigue and energy. Prompts will be sent randomly from 9 AM to 7,5 PM through the use of the software from http://www.lifedatacorp.com/. Secondly, each evening for 9 consecutive days, patients will have to indicate on the same list of 20 emotions (10 positive and 10 negative emotions), the extent to which they have felt each of the 20 emotions in the past 24 hours and their level of fatigue, from 0 (not at all) to 4 (extremely) (Fredrickson et al., 2003). In order to insure confidentiality, subjects will be provided with an iPod Touch. The two first days of data collection will be used as a training for participants and only their responses on the 7 following days will be taken into consideration. Thirdly, patients will be provided with an armband to continuously record during those 9 days, their heart rate levels, physical activity levels (pedometer and accelerometer) and sleep patterns (Garmin vívoactive HR). Patients will complete an attentional bias computer task assessing attentional orientation toward emotional information. An adaptive function of biased attentional orientation toward negative information is to facilitate detection of danger in the environment and to help the organism respond effectively to threatening situations (Bar‐Haim et al., 2007). When anxiety symptoms become excessive, biased attentional orientation toward negative information may have detrimental effects on patients' cognitive (e.g., intrusive thoughts, misinterpretation), behavioral (e.g., body screening, future planning difficulties), emotional (e.g., negative affects, panic attacks), and physiological status (e.g., physiological stress activation), and may play a prominent role in the etiology and maintenance of anxiety disorders (Bar‐Haim et al., 2007). Computer tasks have been used to study the threat‐related attentional bias in anxiety.
UR  -  https://www.cochranelibrary.com/central/doi/10.1002/central/CN-01565624/full
ER  -  


Record #56 of 545
Provider: John Wiley & Sons, Ltd.
Content: text/plain; charset="UTF-8"

TY  -  JOUR
AN  -  CN-01874080
AU  -  NTR4732,
TI  -  Cognitive behavioural therapy for relatives of missing persons: study protocol for a pilot randomized controlled trial
JA  -  https://trialsearch.who.int/Trial2.aspx?TrialID=NTR4732
PY  -  2014
C3  -  ICTRP NTR4732
M3  -  Trial registry record
AB  -  INTERVENTION: Participants are randomized into: 1. Experimental condition 2. Wait‐list control condition (with full access to usual care) Experimental condition Participants in the experimental condition are referred to a trained psychologist in their region. Approximately 15 psychologists are trained to conduct the CBT according to the treatment‐protocol. The CBT consists of eight sessions divided over 12 weeks. The rationale for the treatment is based on previous studies that showed the effectiveness of CBT for reducing depression, PTSD and complicated grief. Due to the ongoing uncertainty and lack of closure for the relatives of missing persons, the therapy is not only focused on reducing psychological complaints, but also focused on enhancing coping strategies to deal with the painful situation by integrating mindfulness exercises. The treatment protocol is as follows: Session 1 ‐ identification of psychological complaints, diagnosis, psycho‐education. Session 2‐ invite a friend of family member, social support Session 3 ‐ introduction of mindfulness Session 4 ‐ 7 Recognition and changing maladaptive thoughts. Session 8 ‐ evaluation of the therapy and relapse prevention During the therapy the participant is recommended to read chapters from the workbook (psycho‐education) and to do home exercises (e.g. mindfulness exercises and recognition of changing maladaptive thoughts exercises). The exercises are based on previous literature from CBT and mindfulness. Before each session (except for session 1) the participant is asked to answer a maximum of 10 questions about changing mechanisms, in order to evaluate the progress during the therapy. Wait‐list control condition Participants who are randomized to the wait‐list control condition have full access to usual care. After a waiting period of 12 weeks they start with the intervention. The intervention is the same as the intervention for the experimental cond CONDITION: Distress, Cognitive behavior therapy, Missing persons ; ; PRIMARY OUTCOME: Differences in mean score of depression (assessed by the IDS‐SR), PTSD (assessed by the PCL‐5) and complicated grief (assessed by the ITG) at pre‐, post and follow‐up measurements after 12 and 24 weeks. SECONDARY OUTCOME: Differences in mean scores of repetitive negative thinking, rumination, intrusions, coping with unresolved loss, self‐compassion, quality of life and satisfaction with life INCLUSION CRITERIA: ‐ Relatives of persons whom are missing for at least three months. Relatives are defined as family members (including (adoption‐ or step family), partner and friends; ‐ Clinically elevated levels of: depression (score of > 25 on the IDS‐SR) and/or complicated grief (score of >90 on the ITG) and/or PTSD (A provisional PTSD diagnosis can be made by treating each item on the PTSD Checklist for the DSM5 (PCL‐5) rated as 2 = "Moderately" or higher as a symptom endorsed, then following the DSM‐5 diagnostic rule which requires at least: 1 B item (questions 1‐5), 1 C item (questions 6‐7), 2 D items (questions 8‐14), 2 E items (questions 15‐20)). A clinical interview conducted by a trained professional has to confirm a diagnosis of depression, PTSD and/or complicated grief. ‐ > 18 years of age; ‐ written informed consent; ‐ mastering the Dutch language.
UR  -  https://www.cochranelibrary.com/central/doi/10.1002/central/CN-01874080/full
ER  -  


Record #57 of 545
Provider: John Wiley & Sons, Ltd.
Content: text/plain; charset="UTF-8"

TY  -  JOUR
AN  -  CN-01952996
AU  -  NCT04006496,
TI  -  AML Expressive Writing
JA  -  https://clinicaltrials.gov/show/NCT04006496
PY  -  2019
C3  -  CTgov NCT04006496
M3  -  Trial registry record
KW  -  Leukemia
KW  -  Leukemia, Myeloid
KW  -  Leukemia, Myeloid, Acute
AB  -  To determine the feasibility, acceptability, and preliminary efficacy of an expressive writing intervention in this population, the investigators will recruit a total of 30 AML patients (15 patients in each study arm) at time of admission to Duke University Hospital for initiation of inpatient chemotherapy. To ensure homogeneity among enrolled patients, the investigators will restrict enrollment to within a 4‐day window after starting chemotherapy. Although the investigators anticipate little attrition since patients are hospitalized for the entirety of the intervention, some may discontinue the study due to becoming critically ill. The investigators will thus recruit 30 patients in the event of 25% attrition to still meet the goal of at least 10 evaluable patients completing the study in each study arm. To begin the study, patients will complete baseline surveys including demographics, consisting of the following: ‐ Conner‐Davidson Resilience Scale (CD‐RISC)21 • Patient Health Questionnaire‐8 (PHQ‐8)22 ‐ Generalized Anxiety Disorder 7‐item (GAD‐7)23 • FACT‐Leu quality of life scale for leukemia24 ‐ Rumination Response Scale (RRS)25 • Demographics Patients will receive the expressive writing intervention twice each week for two weeks for a total of four sessions. For the intervention group (n=15), Dr. Evans (co‐investigator and trained expressive writing expert/coach) will introduce the expressive writing concept to consented patients during the first visit, followed by an introduction of the first expressive writing exercise and prompt. Dr. Evans will introduce new writing prompts at each subsequent visit. A script containing each visit's writing prompt and instructions will also be left with the patients for future use and/or reference. The trained clinician will collect, read, and analyze the writing sample using a health coaching technique by: 1) summarizing what the patient wrote, 2) evoking double‐sided reflection by reading back the writing sample to the patient, and 3) developing a metaphor and review with the patient. Patients will also have the opportunity to ask the trained clinician questions and receive guidance. Patients consented and randomized into the control group (n=15) will receive the writing prompts with instructions for use from the research study coordinator. Patients in the control group will not interface with the interventionist, nor have their writing samples reviewed and analyzed. The control group will also not receive coaching regarding their writing samples from the interventionist, but the research study coordinator will collect the patients' writing samples at each of the four visits. Of note is that all patients will still receive standard care that includes attention to psychological distress by nursing staff and by physicians and advanced practice clinicians, as well as recreational therapy services, social work services, and available stress management services at the request of the primary cancer care team on the 9100 inpatient ward. After two weeks, participants will complete the same surveys as listed above (except demographics), as well as follow‐up assessments at 4‐weeks and 3‐months. The expressive writing prompts will consist of six modules containing the following expressive writing prompts: 1. Introduction to Expressive Writing and Transactional Writing Prompt 2. Personal Story about Your Experience with Cancer 3. Your Cancer form the Perspective of a Different Person 4. Legacy Writing Prompt 5. Mindful Writing Prompt 6. Closure Instructions to Encourage Continuing Expressive Writing
UR  -  https://www.cochranelibrary.com/central/doi/10.1002/central/CN-01952996/full
ER  -  


Record #58 of 545
Provider: John Wiley & Sons, Ltd.
Content: text/plain; charset="UTF-8"

TY  -  JOUR
AN  -  CN-01983573
AU  -  NCT04061785,
TI  -  Impact of Skills Acquired Through Judo Training on Risk Factors for Falling in Elderly Men and Women
JA  -  https://clinicaltrials.gov/show/NCT04061785
PY  -  2019
C3  -  CTgov NCT04061785
M3  -  Trial registry record
KW  -  Frailty
AB  -  The aim of this study is to evaluate and document whether a 12 week standardized judo based exercise program which include both the physical as well as "break fall" technique can influence the risk of falling as well as reduce the negative consequences of an accidental fall. Questions asked: ‐ Can a 12 week standardized judo based exercise program improve the physical status with regard to risks for falls among elderly ? ‐ Can a 12 week standardized judo based exercise program improve the balance among elderly. ‐ Can a 12 week standardized judo based exercise program improve the self‐efficacy among elderly so they can perform their daily chores without the fear of falling ‐ Can a 12 week standardized judo based exercise program increase the level of physical activity among elderly? ‐ Can a 12 week standardized judo based exercise program decrease the risk of falls among elderly? ‐ Is there a difference between men and women regarding the effects on fall rate and on physical factors influencing fall injuries after the completed sixteen week standardized judo based training program The intervention study is conducted in cooperation with the Swedish Judo Federation who has developed as standardized exercise program for the elderly named Judo4Balance. The recommended training is well in accordance with the physical exercises that are intrinsic to a judo practice. Therefore the hypothesis is that a 12 week long judo inspired training program could be a suitable tool for reducing falls and injuries from falls. For the evaluation of the 12 week intervention a validated test battery which gives an indication of the risk of falling for an individual in the near future will be used. There will also be a specifically designed Falling Competence test to measure the effectiveness of the "break fall" training. Furthermore a follow up of the participants' physical status and break fall technique as well as their level of physical activity will be conducted with the same set of tests two years after the first intervention. The persons included in the study will where it is possible be followed up regarding fall incidents for several years. If it can be proven that the intervention group reaches the expected positive results such as improved physical status, higher self‐efficacy with regards to falling and increased technical "break fall" skills then the control group will be offered the same type of Judo4Balance training one or two terms after that they have been participating as a randomized control group. There is evidence that the risk of falling can be reduced by training, nevertheless judo based training has not to the investigators's knowledge been scientifically investigated among the elderly with the aim of reducing the risk of falls. Neither has it been studied if this type of group training is motivational for continuing physical activity after the intervention. A randomized control study consisting of an intervention study and a control group that is carried out between 2019 ‐ 2022 at different places throughout Sweden. Recruitment will be made at local health centers, judo clubs, and through cooperation with clubs and activity centers for retired people. Older adults interested in the intervention will be informed about the study both in written form and verbally and are signing a consent form. Independent research assistants perform the tests. After the tests are made the participants in the study will be randomized into one of two groups. One group will participate in the standardized judo inspired 12 week practice and one group will not participate. Practical tests and questionnaires are repeated again after the 12 weeks regardless of group affiliation. The judo based exercise program (Judo4Balance)is divided into three blocks and is lead by experienced and especially trained judo teachers during 12 ‐ 16 weeks (12 ‐16 sessions) Block 1) Good technique during break fall training and strength training, accustom the body to regular training, find the right level of training for the group, build up load resistance in muscles, tendons and bones, challenge the balance through new movements that are not used during daily living activities such as getting down and up from the floor, flexibility training för stiff joints such as neck, upper back and shoulders. Block 2) Improve "break fall" technique and strength exercises, increase the load in the strength exercises, challenge the balance and coordination, increase the range of motion, introduce "power" exercises when the participants master the technique, continue to build up the load resistance in muscles, tendons, and bones. Block 3) Train the skill of explosive power during strength exercises and break falls. Challenge the balance with increased complexity and difficulty. Before the intervention and after the 12 week of standardized judo training program and for the control group no specific program given the following tests will be made: The participants fill in a health declaration and a questionnaire that besides demographic information also includes questions about motivation through two questions regarding readiness for change and self‐efficacy regarding performing daily tasks without fear of falling. Modified Falls‐Efficacy Scale ‐ Swedish version (FES(S)) is a validated questionnaire which measures the self confidence in performing an activity without falling on an 11 grade scale, where 0 is not sure at all and 10 is totally confident when performing the activity without falling. The participant rates oneself based on 13 described activities where maximum score is 130 points. The physical status with relevance to fall risk will be evaluated using the modified Short Physical Performance Battery (SPPB) where each physical function, balance, strength and walking is evaluated on a 4 grade scale. The test has a max points of 12 and has proven to have a good reliability according to test ‐ retest. The Mini‐Balance Evaluation System Test (Mini‐BESTest) is used to measure balance. The test includes 14 different tasks on 4 sub‐scales. All tasks are graded from 0 to 2 points, with a total maximum score of 28 points. The test has high reported test‐retest reliability and inter rater reliability. Since there are no previously known tests for the evaluation of judo "break fall" techniques for adults or elderly people, two tests have been designed by Professor M. Tonkonogi & Research Assistant K. Strömqvist Bååthe at Dalarna University in cooperation with The Swedish Judo Federation to test the acquired skills for falling backwards as well as falling forwards in a safe setting, with progressive difficulty. The judo fall techniques are graded on a 0‐4 scale. Where 0 represents the minimum score and 4 the maximum score. Four judo puzzle mats are needed for the exercises. Frändin/Grimby Activity Scale will be used to measure the level of physical activity. The scales range from 1 to 6, with 1 representing 'hardly active at all' and 6 representing 'intensive exercise regularly and several times per week.' The scale has been evaluated and shown to have good validity. European Quality of Life Questionnaire (EQ‐5D or EQ3D) will be used to measure quality of life in five dimensions, hygiene, main activities, pain, worry and mood/depression. Furthermore an evaluation of the participant's health status is made on a vertical analogue scale (VAS) graded 0‐100. EQ‐5D is proven to have a good test‐retest reliability and a high validity. The pattern of movement will be analyzed before, and after the intervention with the help of "surface ‐ electromyograph electrodes placed bilaterally on the participant's back muscles and accelerometer based mobility sensors placed on the perons's wrists, ankles and chest. Change over time will be calculated with paired non‐parametric statistics for nominal and original data. Change over time for interval and quote data is calculated with parametric statistics. Uni‐variate data and multivariate data analysis will be used for calculating change and outcome variables between the groups over time A p‐Value <0.05 is needed to show a significant difference. The study had to be temporarily suspended because of the Covid pandemic after 6‐9 sessions. However, in the fall of 2021 we were able to restart the training with both the exercise group as well as the control group. Both groups trained for 12 weeks. The test battery was performed both before and after the 12 week intervention.
UR  -  https://www.cochranelibrary.com/central/doi/10.1002/central/CN-01983573/full
ER  -  


Record #59 of 545
Provider: John Wiley & Sons, Ltd.
Content: text/plain; charset="UTF-8"

TY  -  JOUR
AN  -  CN-01816381
AU  -  ACTRN12615000927527,
TI  -  A randomised controlled trial comparing internet-delivered Cognitive Behavioural Therapy (iCBT), internet-delivered Mindfulness-Enhanced Cognitive Behavioural Therapy, internet-delivered Mindfulness Skills Training versus usual care for adults with depression and/or anxiety
JA  -  https://trialsearch.who.int/Trial2.aspx?TrialID=ACTRN12615000927527
PY  -  2015
CC  -  Complementary Medicine
C3  -  ICTRP ACTRN12615000927527
M3  -  Trial registry record
AB  -  INTERVENTION: Participants will complete one of the three interventions described below. The internet‐delivered Mindfulness‐Enhanced Cognitive Behavioural Therapy Program comprises 6 lessons completed over 14 weeks. It includes all treatment components typically seen in face‐to‐face cognitive behavioural therapy (CBT), as well as a number of formal and informal mindfulness exercises (including guided mindfulness meditations (provided on a CD) and written instruction for using mindfulness in daily life). One lesson will be completed every 7‐14 days (it will become available after the preceding lesson has been completed, with a minimum of 5 days between lessons). Each lesson will take approximately 30‐40 minutes to complete. Participants will have access to summaries of each lesson, homework exercises, extra resources, for each lesson. Clinician guidance will be provided in the form of email and/or phone contact from the clinician (registered clinical psychologist) after completion of the first two lessons, then as required. The participant is also able to email or phone the clinician at any point during the trial as required. The participant completes a measure of psychological distress before each lesson and if their scores increase by one or more standard deviations the clinician is automatically alerted and initiates contact with the participant by phone or email. The internet‐delivered Cognitive Behavioural Therapy Program comprises 6 lessons completed over 14 weeks. It includes all treatment components typically seen in face‐to‐face cognitive behavioural therapy (CBT). One lesson will be completed every 7‐14 days (it will become available after the preceding lesson has been completed, with a minimum of 5 days between lessons). Each lesson will take approximately 30‐40 minutes to complete. Participants will have access to summaries of each lesson, homework exercises, extra resources, for each lesson. Clinician guidance will be provided in the form of email and/or phone contact from the clinician (registered clinical psychologist) after completion of the first two lessons, then as required. The participant is also able to email or phone the clinician at any point during the trial as required. The participant completes a measure of psychological distress before each lesson and if their scores increase by one or more standard deviations the clinician is automatically alerted and initiates contact with the participant by phone or email. The internet‐delivered Mindfulness Skills Training Program comprises 6 lessons completed over 14 weeks. It includes a number of formal and informal mindfulness exercises (including guided mindfulness meditations (provided on a CD) and written instruction for using mindfulness in daily life). One lesson will be completed every 7‐14 days (it will become available after the preceding lesson has been completed, with a minimum of 5 days between lessons). Each lesson will take approximately 30‐40 minutes to complete. Participants will have access to summaries of each lesson, homework exercises, and mindfulness recordings. Clinician guidance will be provided in the form of email and/or phone contact from the clinician (registered clinical psychologist) after completion of the first two lessons, then as required. The participant is also able to email or phone the clinician at any point during the trial as required. The participant completes a measure of psychological distress before each lesson and if their scores increase by one or more standard deviations the clinician is automatically alerted and initiates contact with the participant by phone or email. INCLUSION CRITERIA: * Self‐identified as suffering from depression and/or anxiety. * Australian resident status * At least 18 years of age * Access to a computer, printer, and the internet Strategies used to improved adherence to intervention protocols and procedures for monitoring adherence include: automated email reminders, monitoring the downloading of homework, collection of data on how long participants spent reading lessons and practicing skills. CONDITION: Anxiety Disorder not Otherwise Specified Generalised Anxiety Disorder Major Depressive Disorder Obsessive Compulsive Disorder Panic Disorder with or without Agoraphobia Social Anxiety Disorder PRIMARY OUTCOME: Changes in anxiety symptoms according to mean scores on the Generalised Anxiety Disorder 7‐item scale (GAD‐7). Changes in depression symptoms (according to mean scores on the Patient Health Questionnaire (PHQ‐9) Changes in well‐being according to mean scores on the Warwick‐Edinburgh Mental Well‐Being Scale (WEMWBS) SECONDARY OUTCOME: Changes in experiential avoidance according to the Brief Experiential Avoidance Questionnaire (BEAQ) Changes in in emotion regulation according to mean scores on the Difficulties with Emotion Regulation Scale (DERS) Changes in in functional impairment and disability according to mean scores on the World Health Organisation Disability Assessment Schedule (WHODAS‐II). Changes in mindfulness according to mean scores on the Five‐Factor Mindfulness Questionnaire (FFMQ) Changes in psychological distress according to mean scores on the Kessler‐10 (K10). Changes in repeptitive thinking frequency according to mean scores on the Repetitive Thinking Questionnaire (RTQ‐10) Changes in severity of social anxiety according to mean scores on the Social Phobia Inventory (SPIN). Changes in the frequency of avoidance and safety behaviours according to the Worry Behaviours Inventory. Changes in the severity of panic disorder symptoms according to mean scores on the Panic Disorder Severity Scale (PDSS). Changes in wellbeing according to scores on the World Health Organisation 5‐item wellbeing scale. Treatment Satisfaction according to the scores on the Treatment Satisfaction Questionnaire. Unwanted/negative side effects of the internet program as defined as the self‐reported number of unwanted problems or events that participant reported occurring due to participation in the program. * Meet criteria for either Major Depressive Disorder (MDD), Generalized Anxiety Disorder (GAD), Social Phobia (SP), Panic Disorder (PD), Agoraphobia (AG), Disorder or Obsessive‐Compulsive Disorder (OCD) according to the Anxiety Disorders Interview Schedule for DSM‐5 * If taking medication, must have been taking the same dose for at least 1 month and not intend to change that dose during the course of the program. * Prepared to provide name, phone number, and address, and to provide the name and phone number of a local general practitioner. * Willing to provide informed consent. * Willing to be randomised to one of the three treatment conditions or usual care.
UR  -  https://www.cochranelibrary.com/central/doi/10.1002/central/CN-01816381/full
ER  -  


Record #60 of 545
Provider: John Wiley & Sons, Ltd.
Content: text/plain; charset="UTF-8"

TY  -  JOUR
AN  -  CN-00981740
AU  -  Wycherley, TP
AU  -  Clifton, PM
AU  -  Noakes, M
AU  -  Brinkworth, GD
TI  -  Weight loss on a structured hypocaloric diet with or without exercise improves emotional distress and quality of life in overweight and obese patients with type 2 diabetes
JA  -  Journal of diabetes investigation
PY  -  2014
VL  -  5
IS  -  1
SP  -  94‐98
C3  -  EMBASE 52716414
M3  -  Journal article
KW  -  *body weight loss
KW  -  *emotional stress
KW  -  *exercise
KW  -  *low calorie diet
KW  -  *non insulin dependent diabetes mellitus
KW  -  *obesity /therapy
KW  -  *quality of life
KW  -  Adult
KW  -  Anxiety
KW  -  Article
KW  -  Assessment of humans
KW  -  Body weight
KW  -  Controlled study
KW  -  Diabetes 39 questionnaire
KW  -  Diabetes control
KW  -  Energy
KW  -  Female
KW  -  Human
KW  -  Major clinical study
KW  -  Male
KW  -  Parallel design
KW  -  Patient mobility
KW  -  Patient worry
KW  -  Priority journal
KW  -  Problem Areas in Diabetes Scale
KW  -  Randomized controlled trial
KW  -  Sexuality
KW  -  Treatment duration
DO  -  10.1111/jdi.12120
AB  -  Aims/Introduction: To evaluate the effects of a caloric restricted weight loss program with or without supervised resistance exercise training (EX) on diabetes‐related emotional distress and quality of life (QOL) in overweight and obese patients with type 2 diabetes. Materials and Methods: In a parallel design, 106 men and women with type 2 diabetes were randomized to a prescriptive 16‐week caloric restricted diet (D; 6,000‐7,000 kJ/day), with (n = 65) or without (n = 41) EX (three times per week). Bodyweight, glycated hemoglobin, diabetes‐specific emotional distress (Problem Areas in Diabetes [PAID] questionnaire) and QOL (Diabetes‐39 [D‐39] questionnaire) was assessed pre‐ and post‐intervention. Results: A total of 84 participants completed the study (D n = 33, D + EX n = 51). Weight loss was significantly greater in D + EX compared with D (‐11.4 ± 5.8 vs ‐8.8 ± 5.8 kg, P = 0.04 time × diet). Overall, there were significant improvements in glycated hemoglobin, PAID total score and the D‐39 dimensions of 'diabetes control', 'anxiety and worry', 'sexual functioning', 'energy and mobility', 'overall rating of QOL' and 'severity of diabetes' (P ≤ 0.01 for time). The D‐39 dimension, 'social burden', did not change (P = 0.07 for time). There was no difference between groups in the response for any of these variables (P ≥ 0.10). Conclusion: A structured caloric restricted diet with or without EX improves emotional distress and QOL in overweight and obese patients with type 2 diabetes. This trial was registered with Australian New Zealand Clinical Trials Registry (http://www.anzctr.org.au; ACTR No: ACTRN12608000206325). © 2013 The Authors. Journal of Diabetes Investigation published by Asian Association for the Study of Diabetes (AASD) and Wiley Publishing Asia Pty Ltd.
UR  -  https://www.cochranelibrary.com/central/doi/10.1002/central/CN-00981740/full
ER  -  


Record #61 of 545
Provider: John Wiley & Sons, Ltd.
Content: text/plain; charset="UTF-8"

TY  -  JOUR
AN  -  CN-02401469
AU  -  Zenasni, Z
AU  -  Bakolis, I
AU  -  De Zoysa, N
AU  -  Gonder-Frederick, L
AU  -  Heller, S
AU  -  Kariyawasam, D
AU  -  Brooks, A
AU  -  Toschi, E
AU  -  Goldsmith, K
AU  -  Choudhary, P
AU  -  et al.
TI  -  Predicting outcomes from hypoglycaemia prevention programmes in adults with type 1 diabetes and previously treatment-resistant problematic hypoglycaemia: a new analysis from the Hypoglycaemia Awareness Restoration Programme (HARPdoc) randomised controlled trial
JA  -  Diabetic medicine
PY  -  2022
VL  -  39
IS  -  SUPPL 1
SP  -  51‐52
C3  -  EMBASE 638056852
M3  -  Journal article; Conference proceeding
KW  -  *awareness
KW  -  *depression
KW  -  *hypoglycemia
KW  -  *insulin dependent diabetes mellitus
KW  -  Adult
KW  -  Anxiety
KW  -  Cognition
KW  -  Conference abstract
KW  -  Controlled study
KW  -  Diabetes mellitus
KW  -  Distress syndrome
KW  -  Fear
KW  -  Female
KW  -  Glucose blood level
KW  -  Hospital Anxiety and Depression Scale‐Depression
KW  -  Human
KW  -  Male
KW  -  Mental health
KW  -  Negative binomial regression
KW  -  Prediction
KW  -  Predictive model
KW  -  Prevention
KW  -  Randomized controlled trial
KW  -  Sensor
KW  -  Univariate analysis
DO  -  10.1111/dme.14810
AB  -  Aim: To seek predictors of outcomes (severe hypoglycaemia (SH), diabetes distress, anxiety, depression) in a randomised controlled trial in which 99 people with type 1 diabetes and treatment‐resistant SH were randomised to HARPdoc, uniquely addressing cognitions around hypoglycaemia, or Blood Glucose Awareness Training, a psychoeducational intervention lacking the cognitive elements. Methods: Univariate analysis to identify predictive baseline variables (α < 0.2) for four outcomes: SH analysed using mixed effects negative binomial regression, and Problem Areas in Diabetes (PAID); Hospital Anxiety (HADS‐A) and Depression (HADS‐D) scores using a linear mixed‐effects model, predictive models then tested with variables entered individually, then using likelihood ratio test (α < 0.05), predictive variables being added by time, then treatment and then both interactions, to create best models. Results: SH reduced with both interventions (median(IQR) baseline rate/participant/year 5.0[2‐12] to 0.0[0.0‐2.0] at 24 months, p = 0.64); with HARPdoc superior to BGAT for the listed mental health outcomes (p values 0.04‐0.01). No significant treatment by baseline interaction terms/differential predictors by treatment group found. Strongest outcome predictors across the whole population for SH were baseline SH (p < 0.001); Hypoglycaemia Fear Survey II Worry subscale, p = 0.02 and not using technology (pump and/or sensor), p = 0.013. Prognostic predictors of PAID, HADS‐A and HADS‐D scores were baseline scores, baseline HADS‐D (p = 0.04 to < 0.001) and allocation to HARPdoc (p = 0.005‐0.03). Conclusions: Psychoeducational interventions reduce SH in adults with type 1 diabetes failing conventional interventions, the cognitive approach of HARPdoc having stronger benefits for mental health. While differential prediction of outcome for HARPdoc was not found, worry, not engaging well with technology and depression were predictors of outcome in this population.
UR  -  https://www.cochranelibrary.com/central/doi/10.1002/central/CN-02401469/full
ER  -  


Record #62 of 545
Provider: John Wiley & Sons, Ltd.
Content: text/plain; charset="UTF-8"

TY  -  JOUR
AN  -  CN-01660138
AU  -  NCT03549390,
TI  -  Investigating the Acute Effect of Alternative Forms of Physical Activity in a Multi-ethnic Population
JA  -  https://clinicaltrials.gov/show/NCT03549390
PY  -  2018
CC  -  Complementary Medicine
C3  -  CTgov NCT03549390
M3  -  Trial registry record
KW  -  Diabetes Mellitus, Type 2
AB  -  Physical activity, commonly defined as any movement of skeletal muscle that requires low‐mid level energy expenditure has long been associated with improving cardiometabolic health. Furthermore, increased PA has more recently been associated with decreased all‐cause and chronic disease mortality. Evidence on lifestyle risk factors such as PA continues to grow and demonstrate associations with improved health. Interestingly, evidence has suggested type 2 diabetes is a 'lifestyle disease', with 80‐90% of the prevalence in any given ethnic group explained by lifestyle and environmental factors. This suggests lifestyle factors, such as PA and diet may play a pivotal role in the prevention and management of T2D. The number of individuals with diabetes has risen from 108 million in 1980 to 425 million in 2017, with global prevalence in over 18 year olds rising from 4.7% to 8.5% in the same time period. This illustrates the importance of PA in preventing and managing T2D. Diabetes is a disease characterised by chronic hyperglycaemia with disturbances to carbohydrate metabolism, resulting from the body's impaired ability to produce or respond to insulin. Diabetes can lead to a number of complications which can reduce a person's quality of life and life expectancy. The main cause of premature mortality with diabetes is cardiovascular disease. Insulin resistance is suggested to be the predominant factor in the aetiology of T2D. PA has been shown to be a stimulator of insulin sensitivity, both acutely and chronically. Epidemiological data on PA (and other lifestyle habits) and T2D is important as it provides associations between exposures and the disease. This research can give a sense of an association and where robust evidence reinforces these associations, it can be the starting point for initiating disease prevention programmes based on reducing/increasing exposure to the risk/preventative factor. A systematic review and network meta‐analysis of lifestyle, pharmacological and surgical interventions stated that lifestyle interventions, which included exercise, are beneficial in reducing the risk of developing T2D, compared to standard care. When focusing on lifestyle interventions, diet plus exercise plus pedometer had the highest probability of being effective (HR 0.35 95% CI [0.11‐1.14]). Exercise had the second highest probability of being the most effective lifestyle intervention (HR 0.51 95% CI [0.33‐0.82]). The Indian Diabetes Prevention Programme found improved lifestyle significantly improved cardiometabolic health in a 42‐month study. Improved lifestyle accounted for educational sessions revolving around improving diet and then engaging in PA. When comparing control, metformin, lifestyle and lifestyle + metformin groups it was found metformin, lifestyle and lifestyle & metformin groups significantly delayed time to diabetes, compared to control. The two groups that involved positive lifestyle changes delayed time to diabetes marginally longer than the metformin group. The solely lifestyle group delayed time to diabetes the longest over the entire 42‐month period. Similarly, The Diabetes Prevention Program found that incorporating positive lifestyle changes significantly reduced the cumulative incidence of T2D, compared to metformin and placebo groups. The lifestyle group were instructed to engage in 150min.week‐1 of PA. There was a 58% reduction in incidence of T2D in the lifestyle group, compared to placebo, in a 4‐year follow‐up. When participants were split into their respective ethnicities, American Indians and Asians saw the greatest reductions in T2D incidence. At 10 year post trial follow up, the lifestyle group still had significantly lower cumulative incidence of T2D. Other mechanisms that PA may improve T2D by are improving lipoprotein profile, endothelial function (and subsequently hypertension), reducing obesity and increasing anti‐inflammatory effects. The molecular mechanisms by which PA affects insulin have been heavily researched. In brief, after one bout of exercise there is an immediate increase in glucose uptake to the skeletal muscle, which is in response to muscle contraction. This increase is thought to be due to increased GLUT‐4 translocation to the cell surface, which increases insulin sensitivity. Additionally, exercise may increase oxidative metabolism in mitochondria in the skeletal muscle. An increase in the size and number of mitochondria in the cells improves oxidative capacity, decreasing the amounts of TG and fatty acids. TG and fatty acids interfere with the insulin signalling process, which may cause insulin resistance. This reiterates the importance of PA in T2D prevention and management. Additionally, physical inactivity and sedentary behaviour have both been noted to disrupt normal metabolic state and chronically increase insulin resistance/decrease insulin sensitivity. Evidently, PA is vitally important in the prevention and management of T2D. However, rates of PA are worryingly low in the UK and globally. Globally, it is stated 1 in 4 adults are not active enough and more than 80% of world's adolescent population are insufficiently physically active (WHO). Within the UK, 39% (20 million) of adults do not meet recommended guidelines for PA. Importantly, PA levels in UK South Asian populations are reported to be lower, compared to White European populations. This trend is particularly evident among women and older individuals. Consequently, specific ethnicities may need culturally appropriate and alternative forms of PA to engage them. To date, public health guidelines have largely been based on results from studies in Caucasian populations. It is essential that governments and public health organisations engage individuals in more novel, appropriate and culturally specific practices. Therefore, researching culturally appropriate and alternative forms of exercise is important in understanding whether different types of exercise will engage individuals more and improve adherence, ultimately improving health. For example, SAs form the largest ethnic minority group in the UK and 1 in 5 individuals globally and while it is known PA can positively impact the health of SAs, it is not fully understood what types of PA can engage SA ethnic groups most effectively. This is of particular importance because the prevalence of T2D is 2 to 4 times higher in SAs, compared to WEs. India is estimated to have a diabetes prevalence of 134.3 million by 2045, with Pakistan and Bangladesh estimated at 16.1 and 13.7 million, respectively. Accordingly, culturally appropriate forms of exercise are needed. Intervention trial data has suggested that yoga may yield similar health benefits to conventional exercise. Yoga is an ancient Indian tradition that embodies unity of body, mind, emotion and energy and has been part of traditional Indian spiritual practice for millennia. There are different forms of yoga that focus on slightly different aspects of one's self, with these respective philosophies varying focus on meditation (dhyana), body postures (asana) and breathing techniques (pranayama). Regardless of these different philosophies, yoga has over recent years become more prominent in improving physical and mental wellbeing worldwide. Two recent systematic reviews on yoga and T2D state yoga improves HbA1c, fasting blood glucose and postprandial blood glucose. Additionally, significant improvements were found in lipid profile, blood pressure and body composition. Overall, the metabolic benefits of yoga are not fully understood, particularly in those at high‐risk of T2D. Further research is required on the metabolic benefits of yoga. Additionally, it is suggested that yoga may also have benefits to mental health, quality of life and emotional state. Data are needed to evaluate how individuals may respond psychologically to yoga, compared to traditional exercise, especially when used as a therapy to improve metabolic health in those at high diabetes and cardiovascular risk. There is a gap in the literature investigating the metabolic benefits of culturally appropriate and alternative forms of exercise in different ethnicities. Specifically, there is a lack of high‐quality research investigating the health benefits of yoga in relation to T2D prevention, and comparing health benefits of yoga and traditional forms of PA. Therefore, this research will investigate the effects of yoga on glycaemic control in a multi‐ethnic population at risk of type 2 diabetes and to compare these effects against matched traditional exercise and a non‐exercise control. Statistical design Based on a previous study undertaken by the investigators group in a multi‐ethnic population (https://clinicaltrials.gov/ct2/show/NCT02453204), 24 are needed to complete the trial. This is based on estimating a reduction in incremental area under the insulin curve from 76 to 53 mU/l x hr (30% reduction) in either exercise intervention group, a standard deviation of 38 mU/l x hr, a within person correlation of 0.05, a power of 80% and a significance of 0.05. Study Setting The study will be co‐ordinated within the Leicester Biomedical Research Centre (Leicester Diabetes Centre) at the Leicester General Hospital. Clinical measurement sessions will be carried out by the appointed research team. Participants will be asked to visit the study centre on six occasions. Study design This study is a three period crossover design. There are three experimental conditions (yoga, continuous exercise and control) and participants will be randomised to one of six sequences requiring them to complete all three conditions.
UR  -  https://www.cochranelibrary.com/central/doi/10.1002/central/CN-01660138/full
ER  -  


Record #63 of 545
Provider: John Wiley & Sons, Ltd.
Content: text/plain; charset="UTF-8"

TY  -  JOUR
AN  -  CN-02341123
AU  -  NCT05085860,
TI  -  Acute Responses to Exercise in Females and Males With Symptomatic Atrial Fibrillation
JA  -  https://clinicaltrials.gov/show/NCT05085860
PY  -  2021
C3  -  CTgov NCT05085860
M3  -  Trial registry record
KW  -  Atrial Fibrillation
AB  -  Exercise training (e.g. 8 to 12‐week exercise programs) has been shown to improve cardiorespiratory fitness and QoL, and reduce atrial fibrillation (AF) symptoms and time in AF in patients with AF. However, regular exercise participation is hindered by patient concerns regarding an increase in AF symptoms and episodes during or following an exercise session. Patients with AF also worry about potential negative consequences of increasing heart rate during exercise. This fear may be sex‐specific as females report more AF symptoms at rest, experience faster heart rates during exercise and AF, and report greater symptoms of fear/anxiety than males. How exercise acutely changes AF symptoms remains to be examined. The main purpose of this pilot project is to measure the feasibility of conducting a randomized crossover study examining short‐term changes in AF symptoms in symptomatic females and males with paroxysmal or persistent AF when they engage in a standard week of exercise (i.e. moderate‐intensity continuous training [MICT] or high‐intensity interval training [HIIT]) compared to a control week (i.e. no moderate to vigorous exercise over 7 days). As secondary outcomes we will explore sex differences in short‐term changes in AF symptoms (self reported with a questionnaire) and AF status (device measured with a wireless four‐finger AliveCor KardiaMobile ECG) when symptomatic patients with AF engage in a standard week of exercise (i.e. HIIT, MICT) compared to a control week. Results from this pilot study will provide novel insight into the typical acute response to exercise in females and males with AF, and will inform appropriate approaches for the conduct of a future larger trial. This work is key to informing practitioners and patients of the typical acute exercise response in the AF population with the goal of facilitating exercise prescription and participation.
UR  -  https://www.cochranelibrary.com/central/doi/10.1002/central/CN-02341123/full
ER  -  


Record #64 of 545
Provider: John Wiley & Sons, Ltd.
Content: text/plain; charset="UTF-8"

TY  -  JOUR
AN  -  CN-02190815
AU  -  Plag, J
AU  -  Schmidt-Hellinger, P
AU  -  Klippstein, T
AU  -  Mumm, JLM
AU  -  Wolfarth, B
AU  -  Petzold, MB
AU  -  Ströhle, A
TI  -  Working out the worries: a randomized controlled trial of high intensity interval training in generalized anxiety disorder
JA  -  Journal of anxiety disorders
PY  -  2020
VL  -  76
SP  -  102311
C3  -  PUBMED 33007710,EMBASE 2007958619
M3  -  Journal article
KW  -  *generalized anxiety disorder /therapy
KW  -  *high intensity interval training
KW  -  Adult
KW  -  Anxiety
KW  -  Anxiety Control Questionnaire
KW  -  Anxiety Disorders [therapy]
KW  -  Anxiety [therapy]
KW  -  Article
KW  -  Clinical article
KW  -  Clinical effectiveness
KW  -  Clinical outcome
KW  -  Comorbidity
KW  -  Controlled study
KW  -  Depression
KW  -  Disease severity
KW  -  Exercise
KW  -  Female
KW  -  Hamilton Inventories for Anxiety and Depression
KW  -  High‐Intensity Interval Training
KW  -  Human
KW  -  Humans
KW  -  Male
KW  -  Mental Health
KW  -  Mental disease assessment
KW  -  Outcome assessment
KW  -  Penn State Worry Questionnaire
KW  -  Questionnaire
KW  -  Randomized controlled trial
KW  -  Screening for Somatoform Symptom 7
KW  -  Symptom
DO  -  10.1016/j.janxdis.2020.102311
AB  -  Background: Aerobic exercise (AE) demonstrated an overall medium treatment effect in anxiety disorders (AD) but there is evidence for an “intensity‐response” relationship. High intensity interval training (HIIT) was highly effective on a range of (mental) health parameters. However, so far no randomised‐controlled trial (RCT) investigated the efficacy of HIIT in AD. Methods: 33 patients with generalized anxiety disorder (GAD) were randomly assigned to 12‐day HIIT or a training of lower intensity (LIT). Anxiety, comorbid depression, stress‐related bodily symptoms and perceived control over anxiety related stimuli (PC) were assessed at baseline, post‐training and 30 days after baseline by using the Penn State Worry Questionnaire (PSWQ), the Hamilton Inventories for Anxiety and Depression (Ham‐A, Ham‐D), the Screening for Somatoform Symptoms‐7 (SOMS‐7) and the Anxiety Control Questionnaire (ACQ‐R). Results: Both interventions showed moderate or large effects on all clinical measures. However, effects for HIIT were generally about twice as high as for LIT. PC negatively correlated with GAD severity in the whole sample at baseline but an association of training‐induced changes in PC and worrying were exclusively detectable in HIIT. Conclusion: HIIT was highly effective and fast acting in GAD. Therefore, it may complement first‐line treatment approaches in this condition.
UR  -  https://www.cochranelibrary.com/central/doi/10.1002/central/CN-02190815/full
ER  -  


Record #65 of 545
Provider: John Wiley & Sons, Ltd.
Content: text/plain; charset="UTF-8"

TY  -  JOUR
AN  -  CN-02473596
AU  -  CTRI/2022/10/046243,
TI  -  Impact of improving nutrition, increasing endurance and reducing anxiety on post-operative outcomes in patients planned for major abdominal surgeries
JA  -  https://trialsearch.who.int/Trial2.aspx?TrialID=CTRI/2022/10/046243
PY  -  2022
C3  -  ICTRP CTRI/2022/10/046243
M3  -  Trial registry record
AB  -  INTERVENTION: Intervention1: NEW Regimen (Nutrition, Exercise, Worry reduce): Nutritional intervention: Patients included in pre‐habilitation group will be sent for nutritional consultation after pre‐anesthetic assessment. Clinical nutritionist will assess patient nutrition status and will sub categorize them into mild, moderate and severe malnutrition based on GLIM criteria. Patients will receive a tailored dietary advice for 1‐2 weeks based on their nutritional status. Exercise intervention: Patients included in pre‐habilitation group will follow a 2 week physiotherapy program including weekly hospital based high intensity endurance training, upper and lower body resistance training based on friedÃ¢â?¬â?¢s frailty criteria. Participants are also encouraged to walk for 60 minutes on the days between supervised sessions. Psychological support: Preoperatively patients included in intervention group will be individually counseled about preoperative pre‐habilitation, surgery and postoperative period by in‐house clinical psychologist. Patients are screened by specific tools for assessing their anxiety and are provided them with coping strategies and relaxation techniques. Control Intervention1: nil intervention: Patient planned for routine upper gastrointestinal surgeries as per ERAS guidelines. CONDITION: Health Condition 1: K87‐ Disorders of gallbladder, biliarytract and pancreas in diseases classified elsewhere PRIMARY OUTCOME: 1.To compare number of days in ICU post surgery in patients subjected to NEW regimen with standard care undergoing gastrointestinal surgeryTimepoint: 1.To compare number of days in ICU post surgery in patients subjected to NEW regimen with standard care undergoing gastrointestinal surgery ; SECONDARY OUTCOME: Surgical complications Ã¢â?¬â?? Leaks, Re‐exploration & Readmission to ICU. ; ; Timepoint: day 1 2 and 3 To compare number of days patient requiring ventilator support (including NIV).Timepoint: days To compare postoperative pulmonary complicationsTimepoint: Day 1 2 and 3 INCLUSION CRITERIA: Ã¢â?¬Â¢All patients planned for elective major gastrointestinal surgery.
UR  -  https://www.cochranelibrary.com/central/doi/10.1002/central/CN-02473596/full
ER  -  


Record #66 of 545
Provider: John Wiley & Sons, Ltd.
Content: text/plain; charset="UTF-8"

TY  -  JOUR
AN  -  CN-02665245
AU  -  Glogowski, P
AU  -  Therond, L
AU  -  Giebler, T
AU  -  Thiel, S
AU  -  Xemaire, JS
AU  -  Seitz, CM
AU  -  Schulte, J
AU  -  Lang, P
AU  -  Handgretinger, R
AU  -  Cabanillas Stanchi, KM
AU  -  et al.
TI  -  Impact of a Trampoline-Based Exercise Program on Strength and Endurance in Pediatric Stem Cell Transplant Patients
JA  -  Blood
PY  -  2023
VL  -  142
SP  -  3797
C3  -  EMBASE 2028744417
M3  -  Journal article; Conference proceeding
KW  -  *endurance
KW  -  *exercise
KW  -  *stem cell
KW  -  Acute lymphoblastic leukemia
KW  -  Acute myeloid leukemia
KW  -  Adolescent
KW  -  Anxiety
KW  -  Autologous hematopoietic stem cell transplantation
KW  -  Beta thalassemia
KW  -  Child
KW  -  Conference abstract
KW  -  Controlled study
KW  -  Drug therapy
KW  -  Emotion
KW  -  Endurance training
KW  -  Female
KW  -  Granulocyte
KW  -  Hematopoietic stem cell transplantation
KW  -  Hospital admission
KW  -  Hospital discharge
KW  -  Human
KW  -  Major clinical study
KW  -  Male
KW  -  Muscle development
KW  -  Muscle mass
KW  -  Muscle strength
KW  -  Neuroblastoma
KW  -  Pediatric patient
KW  -  Physiotherapy
KW  -  Prospective study
KW  -  Quadriceps femoris muscle
KW  -  Quality of life
KW  -  Questionnaire
KW  -  Sickle cell anemia
KW  -  Stamen
KW  -  Therapy
KW  -  Timed up and go test
KW  -  Triceps surae muscle
KW  -  Walk test
KW  -  Walking
DO  -  10.1182/blood-2023-179201
AB  -  P Glogowski and L Thérond contributed equally to this work. Background Pediatric patients receive physiotherapy support during hematopoietic stem cell transplantation (HSCT) to prevent the deterioration of condition and musculature and to promote rehabilitation. Despite the good arguments in favor of physiotherapy, children often do not enjoy the exercises, or even refuse to participate. In our prospective study we show that our unique training program on the trampoline is convincing and superior to the standard physical therapy during HSCT. Patients and Methods In this monocentric, randomized, prospective study of the University Children's Hospital Tübingen, 52 HSCT patients between 5 and 22 years of age were followed during the in‐patient stay in the context of HSCT, as well as in the post‐transplant period until day +200 after HSCT. The therapy group (TG; n=26; TG) received a specially created exercise program five days a week with elements of strength and endurance training using a trampoline and an exercise ball. The TG was compared with a control group (CG; n=26) that received standard physical therapy. After in‐patient discharge, TG patients were given an exercise plan and an exercise diary to complete independently at home. On six predefined approximate observation days (baseline: day of in‐patient admission before HSCT, between day +3 to +8 after leukocyte/granulocyte “take”, after HSCT, day +60, day +100, day +150, and day +200 after HSCT), patients in both groups were assessed for muscle strength (full‐ball bump, triple hop), stamina and endurance (timed‐up‐and‐go, 6‐minute walking), muscle development (muscle circumferences of M. triceps surae and M. quadriceps), emotional state and quality of life (questionnaires: SAM, KINDL‐Onco‐module). Data from the training tests, as well as from the questionnaires was used to fit linear mixed models. The equation used to fit the models can be described by DV ijk = β 0j + β 1j * day k + ϑ 0i + ϑ 1i + ε ijk. In this model equation DV ijk denotes the dependent variable of patient i = 1, …, 52, in group j = 1 (CG) or 2 (TG), at day k = ‐53, …, 367 after HSCT. β 0j and β 1j denote the fixed effects where β 0j is the intercept estimate (i.e. the dependent variable at day 0 after HSCT) and β 1j is the slope estimate (i.e. how much the dependent variable decreases or increases each day) for the respective group j. ϑ 0i and ϑ 1i describe the individual specific random intercept and slopes, while ε ijk is the error term. Results A total of 52 patients with a median age of 9.8 years (range 5.2 to 20.3 years), 29 of whom were females (55.8%), were included in this study. Of the patients, 45 (86.5%) and 7 (13.5%) underwent allogeneic or autologous HSCT, respectively. The underlying diseases were malignant in 63.5% of the cases (e.g., acute lymphoblastic leukemia, acute myeloid leukemia, neuroblastoma) and non‐malignant in 36.5% of the cases (e.g., beta‐thalassemia, sickle cell disease). The granulocyte and leukocyte take were each reached at a median of day +17 (range day +8 to day +30). The estimated fixed effects of the slopes of the analyzed data for the training tests and questionnaires can be found in the table. In the TG, there was a significant increase in the results of the walking test, the triple hop, the full ball bump, and triceps and quadriceps circumferences. No significant improvement over time was found in the CG. Looking at the difference between groups, the improvement in the TG was significantly greater for the walking test, the triple hop, and the quadriceps circumferences. For the questionnaire data, it was shown that both the CG and the TG had a significant decrease in debilitating physical, as well as debilitating psychological symptoms over time (KINDL body and KINDL mind). There was no significant difference between groups in these scales. For self‐reported anxiety (SAM) and illness‐related worries (KINDL disease) there was a significant decrease, while the scales KINDL friends and KINDL school increased significantly in the TG but not in the CG. For anxiety and the KINDL school scale this improvement was significantly greater in the TG than in the CG. Conclusions Our unique and new trampoline‐based exercise program was able to counter standard physical therapy with significant improvements in muscle strength, endurance, as well as a reduction in anxiety and worry and an improved quality of life for the patients. And most importantly, our patients had an incredible amount of fun doing it.
UR  -  https://www.cochranelibrary.com/central/doi/10.1002/central/CN-02665245/full
ER  -  


Record #67 of 545
Provider: John Wiley & Sons, Ltd.
Content: text/plain; charset="UTF-8"

TY  -  JOUR
AN  -  CN-01889665
AU  -  DRKS00012686,
TI  -  Smartphone-based intervention (S.M.I.L.E.R.S.) to reduce mild to moderate depressive symptoms in Arabic-speaking clients
JA  -  https://trialsearch.who.int/Trial2.aspx?TrialID=DRKS00012686
PY  -  2017
C3  -  ICTRP DRKS00012686
M3  -  Trial registry record
AB  -  INTERVENTION: Intervention 1: Intervention: Smartphone‐based intervention (self‐help approach) based on cognitive‐behavioural therapy delivered over seven weeks. All communication during treatment occurs exclusively via the Smartphone. The Smartphone‐based intervention contains of 7 different lessons including standard methods for treating depression like psychoeducation, planning of pleasant activities, problem solving, practical exercises to change negative thoughts, information on rumination und relapse prevention. It is an interactive treatment and each lesson consists of the same structure: There is always a short introduction to the main parts of the lesson. Afterwards people can read a pictured cover story in which a young woman reports about their depressive symptoms and the way she managed it. Little texts summarize the key points of each lesson. Additionally, each lesson contains of an exercise to practice the key points in an interactive way. For instance, people are asked to plan the following day to implement a daily structure that is preventing depressive thinking. Therefore, they are asked to choose pleasant activities and then enter them into a virtual calendar. The last lesson contains little Audio files as well to learn about relaxation techniques and to practice them within the App. Version a: Lesson about rumination presented at the end of the intervention, i.e. last lesson Version b: Lesson about rumination presented at the beginning of the intervention, i.e. first lesson Brief summary and sequence of the lessons (Version a) = Arm 1): Lesson: Depressive Symptoms • This lesson deals with depressive symptoms and what factors can be considered to develop and maintain depression Lesson: Monitoring Thoughts and Activities • In this lesson participants are encouraged to define goals that they want to achieve through the intervention. Strategies to reach these goals are described. Particularly the relationship between activity a... [full text available in the pr CONDITION: Anxiety F32 ‐ Depressive episode PRIMARY OUTCOME: Change of despressive symptoms: Becks – Depressionsinventar – II; Measuring times: Baseline; Post‐treatment; Follow‐up; ; Change of depressive symptoms: Patient Health Questionnaire – depression modul; Measuring times: Baseline; before each new modul; Post‐treatment; Follow‐up at 6, 12 and 18 weeks post‐treatment INCLUSION CRITERIA: Arabic speaking Access to iphone (min iOS8) while in treatment SECONDARY OUTCOME: Secondary outcome measurements:; ; Rumination: Perseverative Thinking Questionnaire ; Measuring times: Baseline; intermediate testing, Post‐treatment; Follow‐up; ; Anxiety: Patient Health Questionnaire – Modul Generalized Anxiety; Measuring times: Baseline; Post‐treatment; Follow‐up; ; Wellbeing: Wellbeing Index – WHO‐5 ; Emotionalal Self‐efficacy: Emotional self‐efficacy subscale – consciousness; Measuring times: Baseline; Post‐treatment; Follow‐up; ; Dealing with negative thoughts: Thought Control Questionnaire; Measuring times: Baseline; Post‐treatment; Follow‐up; ; Patient evaluation:; ; Therapeutic Relationship: Working Alliance Inventory‐S (adapted for Online self‐help) ; Measuring times: intermediate measure, Post‐treatment ; ; Evaluation/therapy satisfaction: Distress/Endorsment Validation Scale; Measuring times: Post‐treatment ; ; Other constructs:; Theory of Planned Behavior: new development of TPB questionnaire in regards to Ajzen (sub‐constructs: attitudes, perceived behavioural control, subjective norm, intention to use Online therapy) ; Measuring times: Baseline
UR  -  https://www.cochranelibrary.com/central/doi/10.1002/central/CN-01889665/full
ER  -  


Record #68 of 545
Provider: John Wiley & Sons, Ltd.
Content: text/plain; charset="UTF-8"

TY  -  JOUR
AN  -  CN-02631150
AU  -  ISRCTN48943261,
TI  -  Restorative potential of different noise-exposed natural and urban environments
JA  -  https://trialsearch.who.int/Trial2.aspx?TrialID=ISRCTN48943261
PY  -  2023
C3  -  ICTRP ISRCTN48943261
M3  -  Trial registry record
AB  -  INTERVENTION: Intervention study, employing a pretest‐posttest design, to compare the effects of 30‐minute walks in natural or urban environments with different road traffic noise levels and with or without a mindfulness intervention. Individuals will be asked to go for a guided group walk with a maximum of si Xparticipants. Participants will be randomly assigned to one of the following conditions: urban environment with high traffic noise, urban environment with low traffic noise, forest with high traffic noise, forest with low traffic noise. A fifth condition will consist of a walk in a forest with low traffic noise, in which participants walk with a mindfulness intervention. Data will be assessed before (t1) and directly after (t2) the walk. After this, participants will be instructed to walk individually for three times during the next ten days. Ten days after participating in the field experiment, participants will receive an invitation to respond to a third questionnaire (t3). The study employs a between‐subject design and participants will be randomly allocated to one of the study conditions by the random generator of the online survey tool SoSci Survey. CONDITION: Stress reduction, restoration and fostering of wellbeing in healthy individuals ; Mental and Behavioural Disorders PRIMARY OUTCOME: 1. Perceived restoration following the walk, measured by a slightly modified version of the restoration outcome scale (ROS) after the walk on site and 10 days afterwards; 2. Physiological stress, measured by assessing participants’ salivary cortisol as a physiological stress marker at three points: directly after participants arrive at the test site, right before the walk starts, and directly after the walk on site. INCLUSION CRITERIA: 1. Aged 18 years and older 2. Physically able to walk for half an hour at a moderate pace 3. Have no diagnosed hearing problems 4. Do not take cortisone for medical reasons 5. BMI <35 kg/m² SECONDARY OUTCOME: 1. Positive and negative affect is assessed using the Positive and Negative Affect Schedule (PANAS) questionnaire before and after the walk on site.; 2. The perceived restorative quality of the environments examined in this study is assessed by the Perceived Restorativeness Scale‐11 after the walk on site and 10 days afterwards; 3. Rumination is assessed with the German version of the Perseverative Thinking Questionnaire (PTQ) before and after the walk on site and 10 days afterwards; 4. Nature connectedness is measured with the short‐form Nature Relatedness Scale (NR‐6) and the Love and Care for Nature Scale (LCS) before the walk on site, after the walk on site and 10 days afterwards; 5. Noise annoyance is assessed with the 11‐point ICBEN (International Commission on Biological Effects of Noise) scale after the walk on site.; 6. Participants’ individual experience of soundscape during the walk is assessed in accordance with the ISO/TS 12913‐2 (International Organization for Standardization, 2018) after the walk on site; 7. Life satisfaction is measured with the German General Life Satisfaction Short Scale (L‐1) before and after the walk on site, and 10 days afterwards; 8. Noise sensitivity is assessed with one item, asking participants how strongly they agree with the statement “I am noise sensitive”. The item is rated on a 5‐point rating scale ranging from 1 (do not agree at all) to 5 (agree very much). Noise sensitivity is assessed after the walk on site.; 9. State mindfulness is assessed with the State Mindfulness Scale before and after the walk on site; 10. Trait mindfulness is assessed with the short form of the Kentucky Inventory of Mindfulness Skills before the walk on site and 10 days afterwards; 11. Skin conductance level is measured continuously throughout the walk on site via electrodermal activity sensors (Shimmer3 GSR+ sensor, Simmer sensing, Dublin, Ireland), reflecting physiological arousal.; 12. Attention is assessed with the Necker Cube Pattern Control Test before and after the walk on site with a cognitive test; 13. Noise is assessed with continuous audio recordings using a free‐field measurement microphone during the walks;
UR  -  https://www.cochranelibrary.com/central/doi/10.1002/central/CN-02631150/full
ER  -  


Record #69 of 545
Provider: John Wiley & Sons, Ltd.
Content: text/plain; charset="UTF-8"

TY  -  JOUR
AN  -  CN-00169639
AU  -  Cronqvist, A
AU  -  Faager, G
AU  -  Larsen, FF
AU  -  Schenck-Gustafsson, K
TI  -  Stepwise versus symptom-limited in-hospital mobilisation after acute myocardial infarction
JA  -  Physiotherapy theory and practice
PY  -  1996
VL  -  12
IS  -  2
CC  -  SR-REHAB
CC  -  Heart
SP  -  67‐75
C3  -  EMBASE 26235396
M3  -  Journal article
KW  -  *acute heart infarction /rehabilitation
KW  -  Adult
KW  -  Aged
KW  -  Anxiety
KW  -  Article
KW  -  Bicycle ergometry
KW  -  Clinical trial
KW  -  Controlled study
KW  -  Drug use
KW  -  Dyspnea
KW  -  Exercise
KW  -  Fatigue
KW  -  Female
KW  -  Human
KW  -  Intermethod comparison
KW  -  Length of stay
KW  -  Major clinical study
KW  -  Male
KW  -  Mortality
KW  -  Physical activity
KW  -  Randomized controlled trial
KW  -  Sex difference
KW  -  Symptom
KW  -  Thorax pain
DO  -  10.3109/09593989609036420
AB  -  This randomised study compared two in‐hospital mobilisation models in 232 patients after acute myocardial infarction (AMI). One model comprised seven levels of physical activity with predetermined stepwise increments of activity each day. The other model was symptom‐limited and allowed the patients to move about freely from the first day on depending on their symptoms of chest pain, dyspnoea and fatigue. After 7‐10 days, a bicycle ergometer test was performed. The patients in the stepwise group spent more days in hospital compared with the symptom‐limited group (1129 vs 967 days). There were five in‐hospital deaths among the stepwise group and four among the symptom‐limited group. Non‐fatal reinfarctions occurred in three stepwise mobilised and four symptom‐limited patients. During aftercare, more furosemide injections, short‐acting nitrates and sedatives were required by the stepwise group. Exercise performance was similar in the two groups. Females rated significantly higher degrees of fatigue and worry than males, irrespective of the group to which they belonged. Symptom‐limited mobilisation after AMI appears to be as safe as, and in some respects preferable to, the stepwise model.
UR  -  https://www.cochranelibrary.com/central/doi/10.1002/central/CN-00169639/full
ER  -  


Record #70 of 545
Provider: John Wiley & Sons, Ltd.
Content: text/plain; charset="UTF-8"

TY  -  JOUR
AN  -  CN-02486706
AU  -  Delgado-Floody, P
AU  -  Chirosa-Ríos, L
AU  -  Guzmán-Guzmán, IP
AU  -  Vargas, CA
AU  -  Sandoval-Aguilera, K
AU  -  Caamaño-Navarrete, F
AU  -  Guede-Rojas, F
AU  -  Alvarez, C
TI  -  The Social Distance Impacts from COVID-19 Pandemic on the Development of Two Orders of a Concurrent Training Programme for Morbidly Obese Patients
JA  -  International journal of environmental research and public health
PY  -  2022
VL  -  19
IS  -  20
C3  -  PUBMED 36293985
M3  -  Journal article
KW  -  Blood Glucose [metabolism]
KW  -  COVID‐19 [epidemiology]
KW  -  Female
KW  -  High‐Intensity Interval Training
KW  -  Humans
KW  -  Lipids
KW  -  Metabolic Diseases
KW  -  Obesity, Morbid [epidemiology, therapy]
KW  -  Pandemics
KW  -  SARS‐CoV‐2
KW  -  Triglycerides
DO  -  10.3390/ijerph192013408
AB  -  BACKGROUND: Although there is relevant information regarding the consequences of the coronavirus SARS‐CoV‐2 (COVID‐19), little is known about the impact of the imposed social confinement (at home) on the development of exercise training programmes in populations with morbid obesity. AIM: To describe the effects of the imposed COVID‐19 confinement on the cardiometabolic health benefits acquired through a concurrent training programme that started before the pandemic in populations with morbid obesity. METHODS: This was an experimental randomized clinical study, in which sedentary morbidly obese women were assigned 1:1 to a high‐intensity interval training (HIIT) plus resistance training (RT) group (HIIT + RT; n = 11; BMI 42.1 ± 6.6) or to the same exercise dose, but in different order group of RT plus HIIT group (RT + HIIT; n = 7; BMI 47.5 ± 8.4). Both groups undertook two sessions/week. When COVID‐19 confinement at home started, a post‐test was applied in January 2020 (Post1) and after 20 months (Post2). The main outcomes were waist circumference (WC), systolic (SBP) and diastolic blood pressure (DBP), high‐density lipids (HDL‐c), triglycerides (Tg), and fasting plasma glucose (FPG). RESULTS: In the HIIT + RT group, the WC showed significant increases from Post1 to Post2 (Δ + 3.1 cm, p = 0.035); in the RT + HIIT group, it decreased from Post1 to Post2 (Δ ‐ 4.8 cm, p = 0.028). In the HIIT + RT group, SBP showed significant increases from Post1 to Post2 (Δ + 6.2 mmHg, p = 0.041); the RT + HIIT group decreased SBP from Pre0 to Post1 (Δ ‐ 7.2 mmHg, p = 0.026) and increased DBP from Pre0 to Post1 (Δ + 8.1 mmHg, p = 0.015). Tg in the HIIT + RT group decreased from Pre0 to Post1 (Δ ‐ 40.1 mg/dL, p = 0.023) but increased from Post1 to Post2 (Δ + 86.3 mg/dL, p < 0.0001). CONCLUSIONS: The COVID‐19 social confinement worsened metabolic syndrome (MetS) outcomes that had improved from 20 weeks' RT + HIIT during the training period, such as WC, SBP, and Tg from HIIT + RT, when, worryingly, SBP increased to another more serious clinical classification in both groups.
UR  -  https://www.cochranelibrary.com/central/doi/10.1002/central/CN-02486706/full
ER  -  


Record #71 of 545
Provider: John Wiley & Sons, Ltd.
Content: text/plain; charset="UTF-8"

TY  -  JOUR
AN  -  CN-02071294
AU  -  RBR-56jg3n,
TI  -  Effects of Neuromodulation on Blood Pressure of hypertenses submitted to Physical Exercise
JA  -  https://trialsearch.who.int/Trial2.aspx?TrialID=RBR-56jg3n
PY  -  2019
CC  -  Hypertension
C3  -  ICTRP RBR‐56jg3n
M3  -  Trial registry record
AB  -  INTERVENTION: Device Exercise Transcranial Direct Current Stimulation Twenty individuals will be randomized (1:1) and assigned to the hypertensive group (active group: GA) who will perform moderate‐intensity aerobic physical exercises and will receive transcranial direct current stimulation (n=10) or will be randomized and assigned in the control hypertensive group (Sham Group: GS), who will perform moderate‐intensity aerobic physical exercises and will receive transcranial direct current stimulation sham (n=10). The protocol will occur 3 times a week for 8 consecutive weeks totaling 24 sessions of stimulation and aerobic exercise. All details of the intervention protocol are detailed below. tDCS protocol will be performed with active stimulation or sham. The active stimulation will be performed with electrode (anode) positioned over the scalp of the region of the insular cortex (left temporal lobe) (T3), area located at 40% distance to the left of the Cz point, and the other electrode (cathode) over the supraorbital region (Fp2), according to international standards for the 10‐20 EEG system. The electrodes have a size of 35 cm2 and before being positioned it will be immersed in a saline solution (150 mMols NaCl diluted in water). A constant electric current of 2 mA will be applied for 20 minutes and the electrodes will be kept over the scalp by an elastic bandage. Sham stimulation will be performed with the electrodes positioned over the same location as the active tDCS, however the 2mA current will be released for only 30 seconds (10‐second ramp). The insular cortex is one of the areas responsible for the subjective awareness of sensations in the human body, thus being able to influence decision making during the execution of physical exercises (Craig, 2009). The device that will release the current will be identical for the active tDCS and sham. The electrodes (anode and cathode) will be connected to a device, which will be connected to a 9 Volt battery with current being controlled by a professional digital multimeter (DT832, WeiH CONDITION: Hypertension Hypertension ; Hypertension ; The following actigraphic variables will be analyzed: Total time (minutes) of sleep at night; time (minutes) awake after starting sleep at night and before final wakefulness; percentage of time sleeping through the night until final awakening; number of nocturnal awakenings after the onset of sleep; number of daytime naps; total time (minutes) of daytime sleep during the daytime period. INCLUSION CRITERIA: Men and women aged between 18‐65 years diagnosed with arterial hypertension (systolic blood pressure greater than 130 and less than 180 mmHg or diastolic greater than 85 and less than 120 mmHg) will be included. PRIMARY OUTCOME: The primary outcome will be the Blood Pressure that will be evaluated by different methods and presented in milimiters of mercury (mmHg). In this way, we will use Ambulatory Blood Pressure Monitoring (MAPA, Dyna MAPA CARDIOS, Brazil) to evaluate the physiological behavior of Blood Pressure during 24 hours through a cuff placed on the non‐dominant arm connected to a belt that will contain the MAPA equipment. The entire procedure of Blood Pressure collection in the 24 hours will follow the recommendations of the European Society of Hypertension Practice Guidelines for home Blood Pressure monitoring (Parati et al., 2010). Other method used to collect Blood Pressure will be the oscillometric, which will use the Finometer (Finapress Medical Systems BV, model 1, Amsterdam, The Netherlands), which provides the Blood Pressure signal continuously and non‐invasively, and therefore, it will be used to evaluate vascular autonomic control (sympathetic vasomotor modulation and spontaneous baroreflex sensitivity). The Blood Pressure signal will be recorded for 10 minutes in the DATAQ/WINDAQ DI 200 Program, at a sampling frequency of 1000Hz, and stored in a computer for later analysis. To acquire this Blood Pressure signal, subjects will be in a supine position with the cuff placed on the non‐dominant arm. The third method will be the DIXTAL automatic oscillometric (DX 2020; Manaus, Brazil), which will provide the Blood Pressure values that will later be used to calculate the peripheral vascular resistance. The Blood Pressure measurement per minute will be obtained, and Blood Pressure values will be included in an individual form. To acquire these Blood Pressure values, the subjects will be in the supine position with the cuff placed on one of the lower limbs. We hope that the interventions reduce Blood Pressure greater than 2 mmHg in the active group compared to sham (the measures will be carried out 1 week before the interventions, after the first intervention and after 1 and/or 2 months of interventions). SECONDARY OUTCOME: Heart Rate Variability will be obtained through the time series of the cardiac interval, obtained by the ECG, called tachogram, which will be used to evaluate Heart Rate Variability in the time and frequency domain. The frequency domains that will be used to analyze heart rate variations will be the low frequency bands in normalized units (0.03‐0.15 Hz), which have been associated with sympathetic and parasympathetic activities, and high frequency bands (0.15 ‐0.40 Hz) associated with parasympathetic activity. The ratio between low frequency and high frequency will also be used as a sympathetic‐parasympathetic balance index. We expect sympathetic activity to decrease and parasympathetic activity increase significantly in the active group compared to sham after interventions (the measures will be carried out 1 week before the interventions, after the first intervention and after 1 and/or 2 months of interventions). Muscle Blood Flow and Peripheral Vascular Resistance will be measured through verification of forearm blood flow performed using the venous occlusion plethysmography technique. A mercury‐filled silastic tube connected to a low‐pressure transducer, fixed around the forearm, 5 cm distal to the humeral‐radial joint and connected to the plethysmograph (Hokanson / EC6 pletymograph) will be used. One cuff will be placed around the wrist and another on the upper arm. The wrist cuff will be inflated to a supra‐systolic level 1 minute before the measurements are initiated. At 10‐second intervals, the arm cuff will be inflated above the venous pressure for a period of 10 seconds, totaling 3 cycles / waves per minute. The increase in tension in the silastic tube will reflect the increase in forearm volume and, consequently, vasodilation. The signal of the muscle flow wave will be acquired on‐line in a computer through the program WINDAQ DI‐200, in the frequency of 500Hz. Vascular resistance will be calculated by the ratio of mean arterial pressure (mmHg) and forearm blood flow (ml / min / 100ml). We expect blood flow to increase and resistance decrease significantly in the active group compared to sham after interventions (the measures will be carried out 1 week before the interventions, after the first intervention and after 1 and/or 2 months of interventions). The Electrocardiogram (ECG) on the bipolar DII lead will be used to collect the electrical signal from the heart, three electrodes that will be placed on the subject's chest after asepsis and tricotomy. The ECG will be acquired at a sampling frequency of 1000 Hz using the WINDAQ/DATQ DI‐200 software, during the entire collection of biological signals ( 20 minutes). We hope that Heart Rate can be decreased significantly after interventions in the active group compared to sham (the measures will be carried out 1 week before the interventions, after the first intervention and after 1 and/or 2 months of interventions). The spontaneous baroreflex sensitivity will be calculated through linear analysis ‐ frequency domain method: alpha index by cross‐analysis between spectral power of systolic blood pressure and spectral power of the RR interval, which evaluates spontaneous baroreflex control of heart rate. We expect greater beroreflex control over the sympathetic response in the active group compared to sham after interventions (the measures will be carried out 1 week before the interventions, after the first intervention and after 1 and/or 2 months of interventions). The World Health Organization Quality of Life Bref Questionnaire (WHOQOL‐BREF), short version of the WHOQOL‐100, developed and recommended by the World Health Organization (WHO), enrich individual perception and can assess quality of life in different groups and regardless of the level of schooling. The WHOQOL‐BREF consists of 26 questions (being question number 1 and 2 about general quality of life), the answers follow a Likert scale (from 1 to 5, the higher the score the better the quality of life). In addition, the instrument has 24 facets, which comprise 4 domains: physical, psychological, social relations and environment. We expect a significant improvement in the quality of life of the active group compared to sham after interventions (the measures will be carried out 1 week before the interventions, after the first intervention and after 1 and/or 2 months of interventions). To evaluate the sleep pattern, participants will use the WGT3‐X accelerometer (Actigraph, model WGT3‐X, Florida), which will be installed on the left hip of the participants, by an elastic belt. As a mandatory guideline, the appliance should be removed only when the subject is in the aquatic environment (bathing and swimming). The data will be analyzed by a software provided by the manufacturer (Actilife, version 6.13.3). The estimated parameters are: total sleep time, onset and end of sleep, waking time after onset of sleep, sleep efficiency and sleep latency. ; Individuals will also undergo satisfactory polysomnographic evaluation to objectively assess sleep quality. The test will be conducted throughout the night at the patient's home in spontaneous sleep, without deprivation using an Embletta‐validated portable respirator (Embla, EmblettaÂ® Gold, USA), whose operation the patients will receive instructions. The device will be switched on at bedtime and turned off the moment the patient wakes up in the morning. The portable respiratory monitor is capable of continuously monitoring oximetry, detecting respiratory effort (through thoracic‐abdominal strap), airflow (determined through a nasal pressure cannula), recording snores and positions, and capturing heart rate from pulse oximetry. The reading of the portable monitor will be carried out with software of the own apparatus, in a manual way and following the international norms, the reports of the exams will be attested by a collaborating pneumologist doctor. ; Sleep quality will also be assessed by the Pittsburgh Sleep Quality Index, which subjectively assesses sleep quality and provides important quantitative and qualitative characteristics. The questionnaire consists of 19 (nineteen) self‐administered questions and 5 (five) questions answered by their roommates, when applicable. The 19 (nineteen) questions are grouped into 7 (seven) components, with weights distributed on a scale of 0 to 3. Their components correspond to the subjective quality of sleep, sleep latency, sleep duration, sleep, sleep disorders, use of sleeping pills, and daytime dysfunction. The scores of these components will be summed to produce a global score, which ranges from 0 to 21, the higher the score, the worse the quality of sleep. A global score> 5 indicates that the individual is experiencing major difficulties in at least 2 components, or moderate difficulties in more than 3 components. Sleep quality ratings depend on the score achieved, for example, subjective quality of sleep is considered a good score between 0‐4; subjective quality of poor sleep, score between 5‐10 and above 11 is considered to be the presence of some sleep disorder. ; The insomnia severity index is a brief and simple self‐application scale composed by seven items that can be classified into likert scales from 0 to 4, with 28 being its maximum score and characteristic of very severe insomnia. The instruction given to the respondents is to evaluate the severity of their insomnia in the last two weeks. The cut‐off points to rate the severity of insomnia will be: absence of significant insomnia (0‐7), lower limit for insomnia (8‐14), moderate clinical insomnia (15‐21) and severe clinical insomnia (22‐ 28). The aim of the scale is to measure the patient's perception, evaluating the symptoms and consequences of insomnia and the degree of worry and stress due to difficulties with sleep. We hope that all analyzed variables of sleep can present significant improvements of the active group compared to sham after interventions (the measures will be carried out 1 week before the interventions, after the first intervention and after 1 and/or 2 months of interventions). Vasomotor variability will be obtained through the Blood Pressure (mmHg) signal through the Finometer, which will be used to generate the time series of systolic blood pressure (sistogram) and diastolic blood pressure (diastogram), later, the sistogram and diastogram will be used to obtain the power spectra. The components of the low‐frequency band (0.03‐0.15 Hz) of systolic blood pressure and diastolic blood pressure will be used as vascular sympathetic modulation index. We expect to decrease sympathetic activity significantly in the active group compared to sham after interventions (the measures will be carried out 1 week before the interventions, after the first intervention and after 1 and/or 2 months of interventions).
UR  -  https://www.cochranelibrary.com/central/doi/10.1002/central/CN-02071294/full
ER  -  


Record #72 of 545
Provider: John Wiley & Sons, Ltd.
Content: text/plain; charset="UTF-8"

TY  -  JOUR
AN  -  CN-02210891
AU  -  Kolle, E
AU  -  Solberg, RB
AU  -  Säfvenbom, R
AU  -  Dyrstad, SM
AU  -  Berntsen, S
AU  -  Resaland, GK
AU  -  Ekelund, U
AU  -  Anderssen, SA
AU  -  Steene-Johannessen, J
AU  -  Grydeland, M
TI  -  The effect of a school-based intervention on physical activity, cardiorespiratory fitness and muscle strength: the School in Motion cluster randomized trial
JA  -  International journal of behavioral nutrition and physical activity
PY  -  2020
VL  -  17
IS  -  1
SP  -  154
C3  -  PUBMED 33243246,EMBASE 2007391149
M3  -  Journal article
KW  -  *cardiorespiratory fitness
KW  -  *motion
KW  -  *muscle strength
KW  -  *running
KW  -  Accelerometer
KW  -  Accelerometry
KW  -  Adolescent
KW  -  Article
KW  -  Cardiorespiratory Fitness
KW  -  Controlled study
KW  -  Exercise [*physiology]
KW  -  Female
KW  -  Friendship
KW  -  High school
KW  -  Human
KW  -  Human experiment
KW  -  Humans
KW  -  Intervention study
KW  -  Learning
KW  -  Major clinical study
KW  -  Male
KW  -  Muscle Strength
KW  -  Norway
KW  -  Outcome assessment
KW  -  Physical Education and Training
KW  -  Physical education
KW  -  Randomized controlled trial
KW  -  Schools
KW  -  Students
KW  -  Teacher
KW  -  Wellbeing
DO  -  10.1186/s12966-020-01060-0
AB  -  Background: Physical activity (PA) declines throughout adolescence, therefore PA promotion during this period is important. We analyzed the effect of two school‐based PA interventions on daily PA levels, cardiorespiratory fitness (CRF) and muscle strength among adolescents. Methods: For the nine‐month School in Motion intervention study (ScIM), we cluster‐randomized 30 Norwegian secondary schools (N = 2084, mean age [SD] = 14 [0.3] years) to one of three study arms. The physically active learning (PAL) intervention included 30 min physically active learning, 30 min PA and a 60 min physical education (PE) lesson per week. The Don’t worry‐Be happy (DWBH) intervention included a 60 min PA lesson and a 60 min PE lesson per week, both tailored to promote friendships and wellbeing. Both intervention arms were designed to engage the adolescents in 120 min of PA per week in addition to recess and mandatory PE lessons. The control group continued as per usual, including the standard amount of mandatory PE. PA (main outcome) was assessed by accelerometers, CRF and muscle strength (secondary outcomes) were assessed by an intermittent running test and selected tests from the Eurofit test battery. Results: Daily PA and time spent in moderate‐ to vigorous‐intensity PA (MVPA) decreased in all groups throughout the intervention. The mean difference in PA level and MVPA for participants in the PAL‐intervention arm was 34.7 cpm (95% CI: 4.1, 65.3) and 4.7 min/day (95% CI: 0.6, 8.8) higher, respectively, compared to the control arm. There were no significant intervention effects on daily PA level, MVPA or time spent sedentary for adolescents in the DWBH‐intervention arm. Adolescents in the PAL‐intervention arm increased distance covered in the running test compared to controls (19.8 m, 95% CI: 10.4, 29.1), whilst a negative intervention effect was observed among adolescents in the DWBH‐intervention arm (− 11.6 m, 95% CI: − 22.0, − 1.1). Conclusion: The PAL‐intervention resulted in a significantly smaller decrease in daily PA level, time spent in MVPA, and increased CRF compared to controls. Our results indicate that a teacher‐led intervention, including three unique intervention components, is effective in curbing the decline in PA observed across our cohort and improving CRF. Trial registration: ClinicalTrials.gov ID nr: NCT03817047. Registered 01/25/2019 ‘retrospectively registered’.
UR  -  https://www.cochranelibrary.com/central/doi/10.1002/central/CN-02210891/full
ER  -  


Record #73 of 545
Provider: John Wiley & Sons, Ltd.
Content: text/plain; charset="UTF-8"

TY  -  JOUR
AN  -  CN-02579607
AU  -  Kogias, N
AU  -  Geurts, DEM
AU  -  Krause, F
AU  -  Speckens, AEM
AU  -  Hermans, EJ
TI  -  Study protocol for a randomised controlled trial investigating the effects of Mindfulness Based Stress Reduction on stress regulation and associated neurocognitive mechanisms in stressed university students: the MindRest study
JA  -  BMC psychology
PY  -  2023
VL  -  11
IS  -  1
CC  -  Complementary Medicine
SP  -  194
C3  -  PUBMED 37393359,EMBASE 641729554
M3  -  Journal article
KW  -  *Mindfulness
KW  -  *mindfulness
KW  -  Adaptation, Psychological
KW  -  Alcohol Drinking
KW  -  Brain
KW  -  Drinking behavior
KW  -  Human
KW  -  Humans
KW  -  Psychological adjustment
KW  -  Randomized Controlled Trials as Topic
KW  -  Randomized controlled trial (topic)
KW  -  Stress, Psychological
KW  -  Universities
KW  -  University
DO  -  10.1186/s40359-023-01220-4
AB  -  BACKGROUND: Stress‐related disorders are a growing public health concern. While stress is a natural and adaptive process, chronic exposure to stressors can lead to dysregulation and take a cumulative toll on physical and mental well‐being. One approach to coping with stress and building resilience is through Mindfulness‐Based Stress Reduction (MBSR). By understanding the neural mechanisms of MBSR, we can gain insight into how it reduces stress and what drives individual differences in treatment outcomes. This study aims to establish the clinical effects of MBSR on stress regulation in a population that is susceptible to develop stress‐related disorders (i.e., university students with mild to high self‐reported stress), to assess the role of large‐scale brain networks in stress regulation changes induced by MBSR, and to identify who may benefit most from MBSR. METHODS: This study is a longitudinal two‐arm randomised, wait‐list controlled trial to investigate the effects of MBSR on a preselected, Dutch university student population with elevated stress levels. Clinical symptoms are measured at baseline, post‐treatment, and three months after training. Our primary clinical symptom is perceived stress, with additional measures of depressive and anxiety symptoms, alcohol use, stress resilience, positive mental health, and stress reactivity in daily life. We investigate the effects of MBSR on stress regulation in terms of behaviour, self‐report measures, physiology, and brain activity. Repetitive negative thinking, cognitive reactivity, emotional allowance, mindfulness skills, and self‐compassion will be tested as potential mediating factors for the clinical effects of MBSR. Childhood trauma, personality traits and baseline brain activity patterns will be tested as potential moderators of the clinical outcomes. DISCUSSION: This study aims to provide valuable insights into the effectiveness of MBSR in reducing stress‐related symptoms in a susceptible student population and crucially, to investigate its effects on stress regulation, and to identify who may benefit most from the intervention. TRIAL REGISTRATION: Registered on September 15, 2022, at clinicaltrials.gov, NCT05541263 .
UR  -  https://www.cochranelibrary.com/central/doi/10.1002/central/CN-02579607/full
ER  -  


Record #74 of 545
Provider: John Wiley & Sons, Ltd.
Content: text/plain; charset="UTF-8"

TY  -  JOUR
AN  -  CN-02394960
AU  -  Rutkowski, S
AU  -  Wrzeciono, A
AU  -  Czech, O
AU  -  Rutkowska, A
AU  -  Szczegielniak, J
TI  -  Effects of a Short-Term Slackline Training Program on Energy Expenditure and Balance in Healthy Young Adults: a Preliminary Report of a Randomized Controlled Trial
JA  -  International journal of environmental research and public health
PY  -  2022
VL  -  19
IS  -  8
C3  -  PUBMED 35457704,EMBASE 2016361371
M3  -  Journal article
KW  -  *body equilibrium
KW  -  *energy expenditure
KW  -  *exercise
KW  -  *training
KW  -  Adolescent
KW  -  Adult
KW  -  Article
KW  -  Clinical article
KW  -  Controlled study
KW  -  Effect size
KW  -  Energy Metabolism
KW  -  Exercise
KW  -  Exercise Therapy
KW  -  Fatigue
KW  -  Female
KW  -  Foam
KW  -  Healthy Volunteers
KW  -  Human
KW  -  Humans
KW  -  Injury
KW  -  Male
KW  -  Outcome assessment
KW  -  Physical activity
KW  -  Postural Balance
KW  -  Randomized controlled trial
KW  -  Rehabilitation
KW  -  Walking speed
KW  -  World Health Organization
KW  -  Young Adult
KW  -  Young adult
DO  -  10.3390/ijerph19084830
AB  -  The development of technology and a fast���paced lifestyle has caused a significant decrease in physical activity, especially among young people. These worrying trends can be countered by the use of attractive forms of physical recreation, including the increasingly popular slackline. The aim of this study was to evaluate energy expenditure during slackline training and to analyze changes in dynamic and static balance parameters after supervised slackline training sessions. The study enrolled 28 healthy volunteers (14 men and 14 women aged 21−25) who were randomly divided into two groups: experimental and passive control. The energy expenditure level was the primary outcome and was assessed using the SenseWear Armband. Each participant underwent an initial and final balance assessment using two selected protocols on the Balance Master platform. The intervention lasted 5 days, with 15 min of supervised training per day. The average energy expenditure expressed in MET was 6.0 (±0.7) MET per training session. An analysis of the results regarding static and dynamic balance showed that the group participating in slackline training significantly improved stability on foam surfaces with their eyes open (p < 0.003), as well as tandem walk speeds (p < 0.05), both with small effect sizes. The results suggested that slackline training has the potential to produce significant positive effects on general health statuses following the World Health Organization’s (WHO) recommendations on physical activity. The significant improvement in task‐specific balance suggests that slackline training could become an important element of the prevention and rehabilitation of many injuries.
UR  -  https://www.cochranelibrary.com/central/doi/10.1002/central/CN-02394960/full
ER  -  


Record #75 of 545
Provider: John Wiley & Sons, Ltd.
Content: text/plain; charset="UTF-8"

TY  -  JOUR
AN  -  CN-02714486
AU  -  NL-OMON37125,
TI  -  Self management and employability of workers with complaints of the arm, neck and / or shoulder
JA  -  https://trialsearch.who.int/Trial2.aspx?TrialID=NL-OMON37125
PY  -  2012
C3  -  ICTRP NL‐OMON37125
M3  -  Trial registry record
AB  -  INTERVENTION: A self‐management intervention offered to the participants (8‐12 participants in each group). The total program consists of si Xgroup meetings of two and a half hours each. The meetings are weekly. Topics such as dealing with pain, disability and fatigue, the balance between workload and capacity, communication skills, stress management, (muscle) relaxation exercises, problem solving, use of facilities, working with others and asking for help, dealing with negative emotions and positive thinking will be discussed. To influence the determinants of behaviour various techniques are used in the course. Such as consciousness raising, risk perception, positive (re)‐formulation, self‐(re) evaluation), obtaining confidence en mobilizing social support, skill training, reinterpretation of symptoms, goal setting, social comparison and modelling (Bandura 1986). To set targets (SMART and formulated in terms of behaviour), action plans will be made (Lorig et al, 2006). A goal about management behaviour (eg exercises, take breaks at work, ask the manager for a tool), including a statement of the employee on which he / she indicates how confident he / she is in achieving the goal, will be formulated weekly. Thus unrealistic goals can be adjusted. The group meetings are complemented by an e‐health module. In the e‐health module the subjects of self‐management training are also discussed and assignments can be made. Also, participants can keep a diary. There is also additional information about self‐management and on specific topics of CANS availible, such as: etiological factors (physical, psychological and social (work) factors), prognostic factors, lifestyle factors, and other modifiable CONDITION: ; Complaints of the Arm ; Neck and/or Shoulder (CANS) ; Repetitive Strain Injury (RSI) 10028302 PRIMARY OUTCOME: The primary outcome measure is the patient reported limitations (in the ; previous week) of arm, shoulder and hand, measured on the Disabilities of the ; Arm, Shoulder and Hand Outcome Measure (DASH).; INCLUSION CRITERIA: ‐Employee is to his / her judgment limited in performing his/her work (related to CANS). ‐Employee suffers from work‐related complaints. ‐The complaints must exist for at least 12 weeks, where there may be a continuous or intermit‐tent course. SECONDARY OUTCOME: Secundary outcome measures are : (between () used questionnaires) ; ‐Self reported absenteeism ; ‐Pain (Numeric Rating Scale) ; ‐Quality of life (SF‐12) ; ‐Pain Catastrophizing (Pain Catastrophizing Scale Dutch Version) ; ‐Self‐efficacy at work (Quenstionnaire Self‐efficacy at work, Detaille) ; ‐Self‐efficacy (Dutch General Self‐Efficacy Scale) ; ‐Workstyle (Workstyle Short Form) ; ‐Presenteism (Stanford Presenteeism Scale, SPS‐6) ; ‐Fatique (Checklist Individual Strength) ; ‐Work experiences (Utrecht Burnout Scale, subscale work experiences) ; ‐Subscales *work rate', 'amount of work*, 'relation executive's, ' relation ; colleague's, *need for recovery*, 'participation' and 'empowerment in the ; workplace' of the Beleving en Beoordeling van de Arbeid questionnaire ; ‐Self‐reflection and Insight (Self‐reflection and Insight Scale) ; ‐Work limitations (Work Limitations Questionnaire) ; ‐Use of usual care ;
UR  -  https://www.cochranelibrary.com/central/doi/10.1002/central/CN-02714486/full
ER  -  


Record #76 of 545
Provider: John Wiley & Sons, Ltd.
Content: text/plain; charset="UTF-8"

TY  -  JOUR
AN  -  CN-01898308
AU  -  DRKS00013650,
TI  -  HOLIDAILY – The vacation-coach A smartphone-based application for sustainable recovery from severe occupational stress
JA  -  https://trialsearch.who.int/Trial2.aspx?TrialID=DRKS00013650
PY  -  2018
C3  -  ICTRP DRKS00013650
M3  -  Trial registry record
AB  -  INTERVENTION: Intervention 1: Arm 1:   Group A: receives two weeks prior to their vacation access to the App “Holidaily”. On a daily basis participants will be presented with an option of three recovery exercises (Daily’s). Alternatively, within the framework of the presented App, participants can also create their own recovery activity. After completing an activity, participants will be asked to rate their experienced recovery, along several recovery dimensions. Furthermore, participants will also be asked to rate their wellbeing on a daily basis. Participants receive points for each completed recovery activity and rating of their wellbeing. Within the framework of the App “Holidaily”, participants receive a weekly email summarising the amount of completed activities and their “recovery” process. Intervention 2: Arm 2:   Group B: receives access to the App “Holidaily” two weeks post their vacation. Participants can employ the App during their daily life or during their next vacation or weekend trip. The usage of the App does not differ to that of Arm 1. CONDITION: Occupational Stress # Burnout # Lack of relaxation or leisure time (Z73.2) PRIMARY OUTCOME: The primary endpoint will be work related perseverative thinking (work related rumination). This will be assessed by the means of a validated questionnaire, the irritation scale. ; ; To assess the efficacy of the application, participants are asked to answer two weeks prior to their vacation= t1, last working day=t2, middle of vacation=t3, end of first working day=t4, two weeks’ post vacation=t5 online questionnaires. Participants from Arm 1. receive an additional questionnaire four weeks’ post vacation=t6*. The primary comparison between study conditions will be conducted two weeks´ post vacation (t5).; ; Employed questionnaire: ; Mohr, G., Müller, A., Rigotti, T., Aycan, Z., & Tschan, F. (2006). The assessment of psychological strain in work contexts. European Journal of Psychological Assessment, 22(3), 198‐206. SECONDARY OUTCOME: Mental health:; ‐ Symptoms of Depression:; The PHQ‐8 as a measure of current depression in the general population. (PHQ‐8 Kroenke K, Strine, Spitzer, Williams, Berry & Mokdad, 2009): Measures depressive symptoms (t1, t4, t5, t6*).; ‐ Emotional exhaustion:; Schaufeli, Leiter, Maslach, Jackson. Maslach Burnout Inventory ‐ General Survey (MBI‐GS). In: Maslach, Jackson, Leiter, eds. Maslach Burnout Inventory. 3rd ed. Palo Alto, CA: Consulting Psychologists Press; (1996) (t1, t4, t5, t6*).; ‐ Sleep disorder:; Validation of the insomnia severity index as an outcome measure for insomnia research. (Bastien CH, Vallières A, Morin CM: 2001): (t1, t2, t3, t4, t5, t6*).; ; Recovery; ; Recovery in accordance with the DRMMA‐Model by Newman DB, Tay L, Diener E. Leisure and Subjective Well‐Being: A Model of Psychological Mechanisms as Mediating Factors. J Happiness Stud 2014; 15(3):555–78. (t1, t2, t3, t4, t5, t6*).; The sum scores and individual components will be considered: ; ‐ Mental detachment and recovery:; Sonnentag S, Fritz C. The Recovery Experience Questionnaire: development and validation of a measure for assessing recuperation and unwinding from work. Journal of Occupational Health Psychology. July 2007;12(3):204‐221. (t1, t2, t3, t4, t5, t6*); ‐ Autonomy, Mastery and Affiliation:; Johnston MM, Finney SJ. Measuring basic needs satisfaction: Evaluating previous research and conducting new psychometric evaluations of the Basic Needs Satisfaction in General Scale. Contemporary Educational Psychology. October 2010;35(4):280‐296. (t1, t2, t3, t4, t5, t6*).; ‐ Meaning:; Hackman JR, Oldham GR. The Job Diagnostic Survey: An instrument for the diagnosis of jobs and the evaluation of job redesign projects. New Haven: Yale University; 1974. (t1, t2, t3, t4, t5, t6*).; ; Further measures of recovery:; ‐ Need for recovery: ; Measurement quality and validity of the “need for recovery scale”; Occupational and Environmental Medicine (van Veldhoven & Broersen, 2003) (t1, t2, t4, t5, t6*). ; ‐ Recreational activities; Lehr, D. (2014). Recreation Experience and Activity Questionnaire (ReaQ). In Koch, S, Lehr, D. & Hillert, A. Burnout und chronischer beruflicher Stress. Göttingen: Hogrefe. (t1, t5, t6*).; ‐ Work related rumination: ; Shortened Work‐related rumination questionnaire (Querstreet & Cropley, 2012). Affective rumination (items 1, 3, 6), Problem‐solving pondering (items 2, 4, 5) (t1, t2, t3, t4, t5, t6*).; Resilience factors: ; ‐ Resilience: ; Leppert, K., Koch, B., Brähler, E., Strauß, B. (2008). Die Resilienzskala (RS) ‐ Überprüfung der Langform RS‐25 und einer Kurzform RS‐13. Klinische Diagnostik und Evaluation, 2, 226‐243 (t1,t5,t6*); ‐ Creativity: ; Tierney, P., Farmer, S. M., & Graen, G. B. (1999). An examination of leadership and employee creativity: The relevance of traits and relationships. Personnel Psychology, 52, 591–620 (t1,t2,t4,t5,t6*); ‐ Vitality: ; Crawford, John R, & Henry, Julie D. (2004). The Positive and Negative Affect Schedule (PANAS): Construct validity, measurement properties and normative data in a large non‐clinical sample. British Journal of Clinical Psychology, 43(3), 245‐265. (t1, t2, t3, t4, t5, t6*).; ; Occupational factors:; ‐ Work‐Engagement: ; Seppälä, P., Mauno, S., Feldt, T., Hakanen, J., Kinnunen, U., Tolvanen, A., & Schaufeli, W. B. (2009). The construct validity of the Utrecht Work Engagement Scale: Multisample and longitudinal evidence. Journal of Happiness Studies, 10(4), 459‐481 (t1,t2,t4,t5,t6*).; ‐ Work‐Life‐Balance: ; Syrek, C. J., Bauer‐Emmel, C., Antoni, C. & Klusemann, J. (2011). Entwicklung und Validierung der Trierer Kurzskala zur Messung von Work‐Life Balance (TKS‐WLB). Diagonstica, 57 (3), 134–145 (t1,t2,t5,t6*).; ‐ Unfinished tasks: ; Syrek, C. J., Weigelt, O., Peifer, C., & Antoni, C. H. (201‐). Zeigarnik's sleepless nights: How unfinished tasks at the end of the week impair employee sleep on the weekend through rumination. Journal of Occupational Health Psychology. (t1,t2,t4,t5,t6*).; ‐ Work performance: ; Staufenbiel, T. & Hartz, C. (2000). Organizational Citizenship Behavior: Entwicklung und erste Validierung eines Meßinstruments. Diagnostica, 46, 73‐83 (t1,t2,t4,t5,t6*).; ‐ Time pressure: ; Semmer, N.K., Zapf, D., & Dunckel, H. (1998). Instrument zur streßbezogenen Tätigkeitsanalyse ISTA. In H. Dunckel (Hrsg.). Handbuch der Instrumente zur Arbeitsanalyse. Zürich: Verlag der Fachvereine Hochschulverlag (t1,t2,t4,t5,t6*). INCLUSION CRITERIA: ‐ Vacation in foreseeable future ‐ Internet Access ‐ Smartphone ‐ Occupational Stress
UR  -  https://www.cochranelibrary.com/central/doi/10.1002/central/CN-01898308/full
ER  -  


Record #77 of 545
Provider: John Wiley & Sons, Ltd.
Content: text/plain; charset="UTF-8"

TY  -  JOUR
AN  -  CN-02669118
AU  -  Shrimal, PJ
AU  -  Maharana, S
AU  -  Dave, A
AU  -  Metri, KG
AU  -  Raghuram, N
AU  -  Shrimal, S
TI  -  Impact of Yoga on anxiety, stress and sleep quality among health care professionals during a public health crisis
JA  -  Work (Reading, Mass.)
PY  -  2024
VL  -  79
IS  -  1
CC  -  Complementary Medicine
SP  -  73‐82
C3  -  PUBMED 38427518,EMBASE 643642393
M3  -  Journal article
KW  -  *Anxiety [psychology]
KW  -  *COVID‐19 [prevention & control]
KW  -  *Health Personnel [psychology]
KW  -  *Sleep Quality
KW  -  *Yoga [psychology]
KW  -  *anxiety
KW  -  *health care personnel
KW  -  *mental health
KW  -  *physiological stress
KW  -  *sleep
KW  -  *sleep quality
KW  -  *yoga
KW  -  Adult
KW  -  Aged
KW  -  Article
KW  -  Blood pressure
KW  -  Controlled study
KW  -  Convenience sample
KW  -  Coronavirus disease 2019
KW  -  Fear
KW  -  Female
KW  -  Heart rate
KW  -  Human
KW  -  Humans
KW  -  Male
KW  -  Middle Aged
KW  -  Nursing staff
KW  -  Pandemic
KW  -  Pandemics
KW  -  Public Health [methods]
KW  -  Quality of Life [psychology]
KW  -  Quality of life
KW  -  Quasi experimental study
KW  -  Randomized controlled trial
KW  -  SARS‐CoV‐2
KW  -  Stress, Psychological [prevention & control, psychology]
KW  -  Therapy
KW  -  Visual analog scale
DO  -  10.3233/WOR-230061
AB  -  BACKGROUND: Health care professionals (HCPs) working on the frontlines of health care emergencies/pandemics often experience elevated anxiety, stress and reduced quality of sleep. Yoga is a mind‐body practice that has been proven to effective in improving physical and mental health. OBJECTIVE: To evaluate the effectiveness of integrated Yoga intervention on mental health measures and sleep quality among HCPs working during the COVID‐19 pandemic. METHODS: This quasi‐experimental study was conducted on 110 HCPs, including Doctors and nursing staff, with an age range of 20 to 65 years who were recruited through a convenience sampling method and assigned to a Yoga group (n = 55) or a control group (n = 55). The Yoga group received a weekly one‐hour Yoga session followed by a 30‐minute self‐practice three times a week at home for one month. The control group followed routine activity. Heart rate (HR), Blood Pressure, stress measures (Perceived Stress and visual analogue Scale for Stress), COVID‐related anxiety, Sleep Quality, Quality of life and Preservative Thinking were assessed before and after the intervention. RESULTS: A significant decrease in stress measures, COVID‐19‐related anxiety and fear, and perseverative thinking was noticed in the Yoga group. Sleep quality and quality of life also improved significantly. The control group showed no significant change. At one month, the Yoga group showed significantly greater improvement in stress measures, COVID‐19‐related anxiety and fear, perseverative thinking, sleep quality and quality of life compared to the control group. CONCLUSION: Yoga practice during the public health crisis would help reduce anxiety and stress and improve sleep among HCPs. Further randomized controlled trials are warranted.
UR  -  https://www.cochranelibrary.com/central/doi/10.1002/central/CN-02669118/full
ER  -  


Record #78 of 545
Provider: John Wiley & Sons, Ltd.
Content: text/plain; charset="UTF-8"

TY  -  JOUR
AN  -  CN-01476957
AU  -  Notarnicola, A
AU  -  Maccagnano, G
AU  -  Pesce, V
AU  -  Tafuri, S
AU  -  Leo, N
AU  -  Moretti, B
TI  -  Is the Zumba fitness responsible for low back pain?
JA  -  Musculoskeletal surgery
PY  -  2015
VL  -  99
IS  -  3
SP  -  211‐216
C3  -  EMBASE 25904350
M3  -  Journal article
AB  -  PURPOSE: Zumba fitness requires aerobic repetition exercises, involving the whole body including the spine. Our study is aimed at verifying whether this sport may cause low back pain. METHODS: Young healthy females were recruited. They were allocated to a "Zumba group" (n = 25) or an "inactivity control group" (n = 25). The Roland‐Morris Disability, the Oswestry, the SF‐36 and the Spinal Functional Sort Questionaries of all subjects were measured at the baseline (T0) and at 6 months (T1). During this 6‐month study, the number of episodes of low back pain was recorded. RESULTS: At T1, improvements were seen in the "Zumba group." The "inactivity control group" showed worsening in each test at T1. The differences between the two groups were statistically significant for the items Role limitations and physical problems, Physical functioning, Pain and Social activity of SF‐36 (p < 0.05). There were no any statistically significant differences in either group of episodes of back pain (p > 0.05). CONCLUSIONS: We verified that Zumba is not responsible for low back pain. Furthermore, we revealed that Zumba can increase the normal functional activity of the spine. On the basis of this data, we can recommend the practice of this sport on a regular basis for the healthy population, without worrying about the risk of overloading the spine. Further studies are necessary to check whether the patients with chronic spine disease may practice Zumba.
UR  -  https://www.cochranelibrary.com/central/doi/10.1002/central/CN-01476957/full
ER  -  


Record #79 of 545
Provider: John Wiley & Sons, Ltd.
Content: text/plain; charset="UTF-8"

TY  -  JOUR
AN  -  CN-01195333
AU  -  Westra, HA
AU  -  Constantino, MJ
AU  -  Antony, MM
TI  -  Integrating motivational interviewing with cognitive-behavioral therapy for severe generalized anxiety disorder: an allegiance-controlled randomized clinical trial
JA  -  Journal of consulting and clinical psychology
PY  -  2016
VL  -  84
IS  -  9
SP  -  768‐782
C3  -  PUBMED 26985729,EMBASE 609057812
M3  -  Journal article
KW  -  *Cognitive Behavioral Therapy
KW  -  *Motivational Interviewing
KW  -  *cognitive behavioral therapy
KW  -  *cognitive therapy
KW  -  *generalized anxiety disorder
KW  -  *generalized anxiety disorder/dm [Disease Management]
KW  -  *generalized anxiety disorder/dt [Drug Therapy]
KW  -  *generalized anxiety disorder/th [Therapy]
KW  -  *motivational interviewing
KW  -  Adult
KW  -  Affect
KW  -  Allegiance
KW  -  Ambivalence
KW  -  Antidepressant agent/dt [Drug Therapy]
KW  -  Anxiety Disorders [psychology, *therapy]
KW  -  Anxiety disorder
KW  -  Article
KW  -  Caucasian
KW  -  Character
KW  -  Client centered therapy
KW  -  Clinical article
KW  -  Clinical trial
KW  -  Comorbidity
KW  -  Comparative effectiveness
KW  -  Controlled clinical trial
KW  -  Controlled study
KW  -  Cooperation
KW  -  Depression
KW  -  Diagnosis
KW  -  Disease severity
KW  -  Distress syndrome
KW  -  Dysthymia
KW  -  Empathy
KW  -  Female
KW  -  Follow up
KW  -  Generalized anxiety disorder/dt [Drug Therapy]
KW  -  Health care cost
KW  -  Human
KW  -  Humans
KW  -  Intervention study
KW  -  Male
KW  -  Mental patient
KW  -  Middle Aged
KW  -  Model
KW  -  Patient Dropouts
KW  -  Patient dropout
KW  -  Patient worry
KW  -  Pretest posttest control group design
KW  -  PsycINFO
KW  -  Psychopharmacotherapy
KW  -  Psychotherapist
KW  -  Psychotropic agent/dt [Drug Therapy]
KW  -  Randomized controlled trial
KW  -  Resistance
KW  -  Statistical model
KW  -  Treatment Outcome
KW  -  Treatment outcome
KW  -  Treatment response
KW  -  Young Adult
DO  -  10.1037/ccp0000098
AB  -  OBJECTIVE: Although integrating motivational interviewing (MI) and cognitive‐behavioral therapy (CBT) has been recommended for treating anxiety, few well‐controlled tests of such integration exist. METHOD: In the present randomized trial for severe generalized anxiety disorder (GAD), we compared the efficacy of 15 sessions of CBT alone (N = 43) versus 4 MI sessions followed by 11 CBT sessions integrated with MI to address client resistance/ambivalence (N = 42). Clients were adults, predominantly female and Caucasian, with a high rate of diagnostic comorbidity. To control for allegiance, therapists were nested within treatment group and supervised separately by experts in the respective treatments. RESULTS: Piecewise multilevel models revealed no between‐groups differences in outcomes from pre‐ to posttreatment; however, there were treatment effects over the follow‐up period with MI‐CBT clients demonstrating a steeper rate of worry decline (γ = ‐0.13, p = .03) and general distress reduction (γ = ‐0.12, p = .01) than CBT alone clients. Also, the odds of no longer meeting GAD diagnostic criteria were ∼5 times higher at 12‐months for clients receiving MI‐CBT compared with CBT alone. There were also twice as many dropouts in CBT alone compared with MI‐CBT (23% vs. 10%); a difference that approached significance (p = .09). The treatments were competently delivered, and intraclass correlations revealed negligible between‐therapist effects on the outcomes. CONCLUSIONS: The findings support the integration of MI with CBT for severe GAD and point to the importance of training therapists in appropriate responsivity to in‐session markers of resistance and ambivalence. (PsycINFO Database Record
UR  -  https://www.cochranelibrary.com/central/doi/10.1002/central/CN-01195333/full
ER  -  


Record #80 of 545
Provider: John Wiley & Sons, Ltd.
Content: text/plain; charset="UTF-8"

TY  -  JOUR
AN  -  CN-02356581
AU  -  Hara, KM
AU  -  Westra, HA
AU  -  Coyne, AE
AU  -  Di Bartolomeo, AA
AU  -  Constantino, MJ
AU  -  Antony, MM
TI  -  Therapist affiliation and hostility in cognitive-behavioral therapy with and without motivational interviewing for severe generalized anxiety disorder
JA  -  Psychotherapy research
PY  -  2022
VL  -  32
IS  -  5
SP  -  598‐610
C3  -  PUBMED 34789067,EMBASE 636760368
M3  -  Journal article
KW  -  *cognitive behavioral therapy
KW  -  *generalized anxiety disorder
KW  -  *hostility
KW  -  *motivational interviewing
KW  -  Anxiety
KW  -  Anxiety Disorders [psychology, therapy]
KW  -  Article
KW  -  Clinical psychology
KW  -  Cognitive Behavioral Therapy
KW  -  Controlled study
KW  -  Hostility
KW  -  Human
KW  -  Humans
KW  -  Motivational Interviewing
KW  -  Randomized controlled trial
KW  -  Social behavior
KW  -  Structure analysis
KW  -  Treatment Outcome
DO  -  10.1080/10503307.2021.2001069
AB  -  OBJECTIVE: Although therapist supportive, rather than directive, strategies have been particularly indicated during client resistance, little systematic research has examined how therapists responsively navigate resistance in different therapy approaches and how this responsiveness is related to outcome. METHOD: In the context of disagreement episodes in cognitive‐behavioral therapy (CBT) for generalized anxiety disorder (GAD; Westra, H. A., Constantino, M. J., & Antony, M. M. Integrating motivational interviewing with cognitive‐behavioral therapy for severe generalized anxiety disorder: An allegiance‐controlled randomized clinical trial. Journal of Consulting and Clinical Psychology, 84(9), 768‐782. https://doi.org/10.1037/ccp0000098, 2016), the present study examined (1) the degree to which therapist management of resistance differed between therapists trained in CBT integrated with motivational interviewing (MI‐CBT; i.e., training centered on the responsive management of resistance) and therapists trained in CBT‐alone, and (2) the impact of specific therapist behaviors during disagreement on client worry outcomes immediately posttreatment and 1‐year posttreatment. Episodes of disagreement were rated used the Structural Analysis of Social Behavior (Benjamin, L. S. Structural analysis of social behavior. Psychological Review, 81(5), 392‐425. https://doi.org/10.1037/h0037024, 1974). RESULTS: Therapists trained in MI‐CBT were found to exhibit significantly more affiliative and fewer hostile behaviors during disagreement compared to those trained in CBT‐alone; both of these, in turn, were found to mediate client 1‐year posttreatment outcomes, such that increased affiliation during disagreement was associated with improved outcomes. CONCLUSION: This study highlights the value of training therapists in the responsive detection and management of resistance, as well as the systematic integration of MI into CBT.
UR  -  https://www.cochranelibrary.com/central/doi/10.1002/central/CN-02356581/full
ER  -  


Record #81 of 545
Provider: John Wiley & Sons, Ltd.
Content: text/plain; charset="UTF-8"

TY  -  JOUR
AN  -  CN-01503249
AU  -  NCT01591876,
TI  -  Exercise and Vascular Function in Haemodialysis Patients
JA  -  https://clinicaltrials.gov/show/NCT01591876
PY  -  2012
C3  -  CTgov NCT01591876
M3  -  Trial registry record
KW  -  Kidney Diseases
KW  -  Renal Insufficiency, Chronic
AB  -  Life expectancies in haemodialysis patients are significantly shorter than the general population due to higher cardiovascular disease risk. This is mediated by higher prevalence of cardiovascular risk factors associated with chronic kidney disease and the haemodialysis procedure. Consequently ageing of the arterial system is accelerated in this condition leading to higher prevalence of arterial plaques and increased arterial stiffness. Higher physical activity and fitness are associated with lower cardiovascular disease and all‐cause mortality in haemodialysis patients and the general population. Moreover, physical inactivity is associated with increased arterial stiffness and plaques which narrow heart arteries. Worryingly the haemodialysis population is on average highly inactive with low fitness. Current research demonstrates that exercise which improves fitness improves arterial health. Increased bloodflow during exercise stimulates the release of nitric oxide causing arteries to dilate. Regular exercise is believed to lead to beneficial remodelling of arteries and lower arterial stiffness. Exercise is reported to improve arterial function across a range of conditions. However published research regarding the possible benefits of long term aerobic exercise on arterial health in this population is conflicting. Limitations in study design, moderately high participant dropout rates and low statistical power hamper a definitive conclusion. Importantly a gold standard measure of arterial function has not been used in previously published studies. There is ample evidence that exercise programmes in people on dialysis improve fitness, physical function, and quality of life. It is also clear that a state of higher physical activity and fitness is associated with better arterial function in the general population. It would be advantageous for reasons of health counselling to determine whether the process of improving physical fitness and activity levels may also improve arterial health in haemodialysis patients.
UR  -  https://www.cochranelibrary.com/central/doi/10.1002/central/CN-01503249/full
ER  -  


Record #82 of 545
Provider: John Wiley & Sons, Ltd.
Content: text/plain; charset="UTF-8"

TY  -  JOUR
AN  -  CN-02091395
AU  -  NCT04335279,
TI  -  Evaluation of the Scleroderma Patient-centered Intervention Network COVID-19 Home-isolation Activities Together Program
JA  -  https://clinicaltrials.gov/show/NCT04335279
PY  -  2020
C3  -  CTgov NCT04335279
M3  -  Trial registry record
KW  -  COVID‐19
KW  -  Scleroderma, Diffuse
KW  -  Scleroderma, Localized
KW  -  Scleroderma, Systemic
KW  -  Sclerosis
AB  -  Background: Social distancing and movement restrictions during contagious disease outbreaks are necessary to reduce spread but can lead to negative social and psychological outcomes, including loneliness, depression, and anxiety, particularly in vulnerable populations. An online survey that used snowball sampling techniques and collected data from 1210 respondents from 194 cities in China in January‐February 2020 found that over 50% rated the psychological impact of the coronavirus disease 2019 (COVID‐19) outbreak as moderate or severe. Symptoms of anxiety were rated as the most common psychological problem. Self‐reported poor physical health status and the presence of a chronic illness were associated with symptoms of depression and anxiety. Systemic sclerosis (SSc; scleroderma) is a rare, chronic, autoimmune disease characterized by vasculopathy and excessive collagen production. Onset typically occurs between the ages of 30 and 50 years, and approximately 80% of people with SSc are women. SSc can affect multiple organ systems, including the skin, lungs, gastrointestinal tract, and heart. Disease presentation is extremely heterogeneous, and the course of the disease is highly unpredictable. People with SSc commonly experience hand function and mobility limitations, pain, fatigue, sleep problems, pruritus, symptoms of depression, and body image distress from disfiguring aspects (e.g., skin tightening, pigment changes, hand contractures, telangiectasias). Many people with SSc are at risk of serious complications from COVID‐19 if infected due to lung involvement (> 40% have interstitial lung disease) and common use of immunosuppressant drugs. The Scleroderma Patient‐centered Intervention Network (SPIN) COVID‐19 Home‐isolation Activities Together (SPIN‐CHAT) Program is a group videoconference‐based intervention designed to improve symptoms of anxiety and other mental health outcomes among individuals with SSc at risk of poor mental health during the COVID‐19 pandemic. The primary objective of the SPIN‐CHAT Trial is to evaluate the effect of the program compared to waitlist control on patient reported symptoms of anxiety as measured by the Patient‐Reported Outcomes Measurement Information System (PROMIS) Anxiety 4a v1.0 scores. Recruitment and Enrolment: SPIN is a collaboration of SSc researchers, health care providers, people living with SSc, and patient organizations from Canada, the United States, Europe, Mexico and Australia that has assembled a large multinational patient cohort to collect longitudinal data on patient‐reported outcomes in SSc and as a framework for embedding RCTs of e‐health interventions. SPIN Cohort participants complete online assessments upon enrolment and at 3‐month intervals. To date, over 2000 SSc patients from 47 centres have been enrolled in SPIN's web‐based cohort (currently approximately 1800 active participants). SPIN Cohort participants will be invited by email and by popups to enrol in the SPIN‐COVID‐19 Cohort, a sub‐cohort of the SPIN Cohort. Additionally, recruitment announcements for the SPIN‐COVID‐19 Cohort will be posted on SPIN's social media and distributed through our patient organization partners. All SPIN‐COVID‐19 Cohort participants will be invited to complete measures at baseline and every two weeks for the duration of the COVID‐19 pandemic. They will receive email reminders to complete bi‐weekly follow‐up assessments. Participants in the SPIN‐COVID‐19 Cohort eligible for the SPIN‐CHAT Trial will be provided with a brief description of the trial in the SPIN‐COVID‐19 Qualtrics platform and will be asked if they would be interested in participating in the trial. Those who express interest will be provided with an online version of the trial consent form, which they can also download, and will be given the options of (1) consenting to participate; (2) declining participation; or (3) requesting that a member of SPIN's research team call them to answer questions they have about participating in the trial before consenting. Methods: The SPIN‐CHAT Trial is a pragmatic, two‐arm partially nested RCT (PN‐RCT) that will be conducted using the SPIN‐COVID‐19 Cohort. Pragmatic RCTs are conducted to replicate real‐world delivery of interventions as much as possible and support decisions on whether interventions should be provided in practice. The trial will be a PN‐RCT because participants randomised to the intervention arm will be clustered into intervention groups, and members of each intervention group will interact during videoconference sessions; participants randomly assigned to the waitlist control will not be clustered and will only complete trial measures. Random Selection and Allocation: SPIN‐COVID‐19 Cohort participants who provide consent for participation will be entered into different pools based on their availabilities and taking into consideration time zone differences. Once there are enough participants to complete an intervention group and assign an equal number of participants to waitlist control, SPIN personnel will provide the external service with an anonymised list of participants (only identification numbers will be provided) who could participate in an intervention group based on language and day and time availabilities. For each intervention group and waitlist control pairing, the service will randomly select 16 participants from the pool of enroled participants available based on language, day, and time and will randomly allocate 8 to the intervention group and 8 to the waitlist group using block randomization.This process will be repeated until trial enrolment is complete. One intervention and waitlist control pairing will include 18 participants (9 intervention, 9 waitlist) to accommodate the total number that we anticipate randomizing. The physical activity segments will include an overview of the physical and psychosocial benefits of physical activity for maintenance of health for chronic disease management, including mental health during the COVID‐19 pandemic; movement guidelines to ensure safety; and how to monitor daily physical activity. Participants will be guided through movement options for the home‐based setting, including warm‐ups, aerobic, and strength activities. Behaviour change techniques to foster building the habit of moving more at home will be taught, including goal‐setting, scheduling, addressing barriers, and building social support. Activity engagement sessions will be guided by the leisure education content model. Sessions will involve interactive group discussion about the benefits of leisure engagement for persons with SSc, addressing physical, social, emotional, intellectual and spiritual realms of health and wellbeing. Sessions will explore barriers to leisure for persons with SSc and includes tips for finding leisure resources within the participants' own homes, both in‐person and online. Intervention and Comparator: Mental health outcomes, including anxiety, among people in quarantine are associated with modifiable factors such as degree of isolation, boredom, and ability to manage worry and anxiety. In addition to psychological strategies, including worry reduction and meditative exercises, exercise has been shown to reduce anxiety. Among older adults, where isolation is a common challenge, activity and social engagement are commonly used to address loneliness and feelings of isolation. Recommendations for the World Health Organization and major national public health organizations for managing mental health during COVID‐19 emphasize setting and following a routine, managing information sources and quantity, staying connected with others, and finding a way to be physically active. The SPIN‐CHAT Program is a brief group videoconference intervention that was developed based on best‐practice principles for managing anxiety and worry, recommendations for maintaining mental health during COVID‐19, and input from the SPIN COVID‐19 Patient Advisory Team. Educational segments in each session will be delivered by a research team member with experience and training related to the topic. Leisure activities that will be done at the start of each session will include games (e.g., Pictionary, charades), creative activities (e.g., roll‐a‐story), cultural activities (e.g., virtual museum tours), social activities (e.g., share your favourite recipe). In the healthy information management and social connection segment, strategies will be provided and discussion will be facilitated on how to stay informed via accurate information sources while avoiding sensationalist and other non‐helpful information. Information on using simple (e.g., phone) or more advanced technology (e.g., group videoconferencing) to stay connected will be discussed, along with strategies for connecting regularly with others. The managing worry segments will include an overview of worry, including what it is, the difference between helpful and harmful anxiety or worry, how to identify triggers of worry, and strategies to manage worry, including identifying different types of worrying, using worry journals, worry postponement, and worry time. Exercises will be done with the group to illustrate techniques. In the relaxation segments, an introduction to the purpose of relaxation techniques will be presented, and participants will be guided through brief breathing, mindfulness, and visualization exercises. Sample Size: Effects of short anxiety‐focused interventions in post‐disaster settings are between 0.40 and 0.80 standardized mean difference (SMD). This is larger than estimated minimally important difference for the PROMIS Anxiety 4a v1.0 score (SMD = 0.23 to 0.34 SMD). For an assumed effect size of SMD = 0.50, a two‐tailed test with alpha = 0.05, and an intra‐class correlation coefficient (ICC) of 0.05, N=146 provides 80% power or greater for our primary outcome, PROMIS Anxiety 4a v1.0; assuming 10% dropout, we will recruit 162 participants (81 in 10 SPIN‐CHAT groups; 81 waitlist). We believe that this is a conservative power and sample size estimate. First, in cluster RCTs, ICC values for individual patient outcomes are typically lower than our 0.05 estimate. If the true ICC is lower than our 0.05 estimate, this will result in greater power than estimated. Second, there has been no loss to follow‐up in the feasibility trial or initial waves of our full‐scale trial of the videoconference‐based SPIN support group leader program, which has a similar design. Thus, we believe that a 10% loss to follow‐up may be conservative. Data Analysis: Analyses will be conducted by a statistician blind to trial arm allocation. For the primary outcome analysis, we will use an intent‐to‐treat analysis that compares all patients randomly assigned to the SPIN‐CHAT Program to all patients assigned to the waitlist control. The intervention effect at 4 weeks will be estimated using a linear mixed model, adjusted for baseline PROMIS Anxiety 4a v1.0 scores. The model will include a random effect to account for clustering of participants in the training groups, but not for participants in the waitlist control arm, because there is no clustering in the control arm. We will investigate the effects of missing data using multiple imputation. As a secondary analysis, we will additionally adjust for age, sex, baseline loneliness, baseline boredom, and baseline physical activity. Analyses of secondary outcomes will similarly be done (1) controlling for baseline scores only and (2) controlling for baseline scores, age, sex, and other key baseline measures. Statistical significance for all analyses will be determined based on two‐sided α = 0.05. In addition, we will use complier‐average causal effect analysis to estimate effects among patients who use the intervention compared to similar patients in the waitlist arm of the trial.
UR  -  https://www.cochranelibrary.com/central/doi/10.1002/central/CN-02091395/full
ER  -  


Record #83 of 545
Provider: John Wiley & Sons, Ltd.
Content: text/plain; charset="UTF-8"

TY  -  JOUR
AN  -  CN-01552739
AU  -  NCT02467205,
TI  -  Walk for Rheumatoid Arthritis (WARA Study)
JA  -  https://clinicaltrials.gov/show/NCT02467205
PY  -  2015
C3  -  CTgov NCT02467205
M3  -  Trial registry record
KW  -  Arthritis
KW  -  Arthritis, Rheumatoid
AB  -  All patients attending the rheumatology clinics at Gartnavel General Hospital, Glasgow Royal Infirmary and Stobhill Hospital who have received a diagnosis of rheumatoid arthritis, according to the American College of Rheumatology revised Criteria (ACR) 1987/European League Against Rheumatism (EULAR) 2010 (Amett et al, 1988; Aletaha et al, 2010) within the first five years of disease will be eligible to take part. Patients will be informed of the study at their routine clinical appointments and will be given study information sheets, in order to inform and help them decide whether they would like to enroll in the study. If the patient is willing to take part in the study, they will contact the researcher by phone and a suitable date/time for assessment will be arranged and confirmed by letter. For further enquiries, patients can telephone the researcher via contact details on the study information sheet. All participants will be informed that they are free to withdraw from the study at any time. On the initial assessment day, the participant will have the opportunity to ask further questions before being asked to sign a consent form for the study. All participants who agree to take part will be required to consent to being randomized to either the physical activity (Walking) group; Group (1) or Comparison group; Group (2). A pedometer will be given to each person in the intervention group at the first education session.Participants will be encouraged to use the pedometer for a 6 month period, and will be instructed to wear it on the waist band above the hip during all waking hours and daily physical activity. The only exceptions would be when they are immersed in water (bathing or swimming) or in bed at night. They will also be instructed to reset the pedometer to zero at the beginning of each day and remove it at the end of the day. They will be given physical activity diary in which they will be asked to record: the time the pedometer was attached, removed and total number of steps displayed on the pedometer at the end of each day.During the fourth education session, i.e. one month after beginning the programme, participants will be asked to add strength exercises to their programme. The strength exercises will be performed at home and will be encouraged to keep a record in the physical activity diary: time, duration and any barriers to performing the exercise and how these were overcome. According to the United Kingdom physical activity guidelines and Start Active, Stay Active 2011, strength exercises for the major muscles of the lower limb, trunk and upper limb will be performed at home twice a week 8‐12 repetitions of each exercise. At the end of the study participants within the intervention group will keep the pedometer, as thanks for enrolling in this study. In addition, participants will receive education material in the first education session visit 2, which will consist of written information describing the importance of both walking and a healthy diet for health benefits and the reduction of cardiovascular risk and other co‐ morbidities of RA. Education sessions and the written material will be in large text and be suitable for any reading age. The intervention group will receive two booster sessions, after 3 and 6 months to provide support to the participants First session interactive discussion on cardiovascular disease (CVD), Rheumatoid arthritis, Risk of CVD in Rheumatoid Arthritis, the importance of physical activity, Goal setting, instruction and practice on how to use pedometer. session 3 Relapse prevention, Control over CVD via lifestyle behaviour. session 4 Relevance and importance of strength training and opportunity to practice exercises. session 5 Interactive discussion regarding healthy diet, strategies to enhance perceived control. Participants will attend six weekly sessions in small groups of up to six people; the content of the sessions will be based on educational cognitive behavioural programme development, which will allow participants to challenge their way of thinking, and change negative coping skills, cognition and emotions. Each session will last approximately one hour, will be interactive, and will take place in the hospital. During the one hour education session,topics will be discussed as interactive session, with the physiotherapist and participants. Visit 1 will be a measurement session, the education sessions will start at visit 2, and all participants in the intervention group will receive a pedometer and information regarding how the pedometer should be used and physical activity diary which they will start to use. second session Group discussion regarding exercise and physical activity and self‐monitoring of behaviour, barriers to physical activity (Problem solving), advice, discussion on the importance of social support. session 6 Motivation, Social facilitation, Action planning for the next 6 weeks. First booster session Discuss any barriers, encouragement and motivation of the participants to continue in this programme. Second Booster session Discuss any barriers, encouragement and motivation of the participants to continue in this programme. Comparison Group The comparison group will be assessed at baseline (visit1), , after they have agreed to enroll in this study. The assessment will take approximately one hour; participants randomly allocated to the comparison group will receive one education session (visit 2) regarding the importance of exercise and healthy diet and will be given education material similar to intervention group and encouraged to read it. The comparison group will also be assessed at 3, 6 and 12 months (end of the study). On completion of the study all participants in the comparison group will be given a pedometer, activity diaries and advice on how to use them.
UR  -  https://www.cochranelibrary.com/central/doi/10.1002/central/CN-01552739/full
ER  -  


Record #84 of 545
Provider: John Wiley & Sons, Ltd.
Content: text/plain; charset="UTF-8"

TY  -  JOUR
AN  -  CN-02071539
AU  -  RBR-7vyw8p,
TI  -  Effectiveness of a multicomponent treatment in patients with fibromyalgia: clinical study
JA  -  https://trialsearch.who.int/Trial2.aspx?TrialID=RBR-7vyw8p
PY  -  2019
C3  -  ICTRP RBR‐7vyw8p
M3  -  Trial registry record
AB  -  INTERVENTION: Drug Exercise Exercise Movement Techniques Experimental group: 28 patients with fibromyalgia, will begin with a multicomponent training program that will consist of two stages: the first stage will last one month, which will include therapeutic sessions of education based on neuroscience in order to reduce pain and catastrophization of patients. These sessions will last two weeks, twice a week with a duration of 60 minutes and will be guided by a professional kinesiologist who will dictate the talks as a group. Subsequently, the program of graded motor imagery (IMG) will begin, which consists of three stages, the first being recognition of laterality, which seeks to improve the accuracy of the representation of the body segment in the cerebral cortex. It will be done through the application "Neuro Orthopedic Institute" (NOI) Recognize on a Tablet individually and each patient will be trained for 20 minutes using 20 images. The second stage of the IMG is the movement imagery, which asks the patient to imagine voluntary movements of body segments in a painless way. Each patient will be asked to mention the committed segments and will have a duration of 20 minutes. The last stage of IMG will be the mirror therapy, which consists of using a mirror to observe the movement of the part of the body not affected. This creates the illusion that the painful part of the body moves without pain. Patients will perform mirror therapy once per session, for a week. The second stage of multicomponent training consists of performing moderate intensity aerobic exercise twice a week for two months. Each session being these groups with a duration of 60 minutes during 4 weeks, dividing the intervention into: 10 minutes of relaxation, 40 minutes of moderate aerobic exercise and the last 10 minutes of relaxation, guided by two professional kinesiologists. All protocol, based on the recommendations of the American College of Sports Medicine. Afterwards, patients will begin psychotherapy based on the cognitive behavioral model guid Other CONDITION: Fibromyalgia fibromyalgia ; Fibromyalgia M00‐M99 PRIMARY OUTCOME: Pain; ; The intensity of pain will be evaluated with the numerical pain scale (NPRS), this consists of a scale where 0 indicates "no pain" and 10 "the worst possible pain". This scale has demonstrated a high degree of reliability in pain measurements. SECONDARY OUTCOME: Catastrophization ; ; The catastrophization will be measured with the scale "Pain Catastrophizing Scale" (PCS), which is a self‐administered questionnaire that evaluates the catastrophic thinking of pain in the patient. It consists of 13 items, covering three dimensions; a) rumination b) magnification and c) desperation. This scale has been translated into Spanish and demonstrated good validity and reliability. Fear of movement ; ; Kinesiofobia or fear of movement will be evaluated with the tampa scale (TSK), which is a questionnaire of 17 items, with a range of 17 to 68 points and high degrees indicate greater fear of movement. This questionnaire has shown to have good validity and reliability to evaluate the fear of movement. Functionality ; ; The impact of fibromyalgia, for which the FIQ questionnaire will be used, this consists of a 10‐item instrument that evaluates the impact of fibromyalgia or functionality on physical function, work status, depression, anxiety, sleep, pain, fatigue and that generates a total score. The high values of FIQ indicate a high impact of FM on the life of these patients. This instrument has been validated and demonstrated its reliability in this type of patients. Sleep quality ; ; The quality of sleep will be assessed with the Pittsburgh Sleep Quality Index (PSQI in English), which corresponds to a questionnaire of 24 items, which assess aspects related to quality, subjective estimation, latency, frequency and severity of problems. of sleep. The maximum score is 21 points. This questionnaire has proven to have good validity and reliability to evaluate these aspects. INCLUSION CRITERIA: Women subjects whose age range from 18 to 60 years derived to the rehabilitate foundation with medical diagnosis of fibromyalgia based on the criteria of the American College of Rheumatology; subjects reporting moderate pain of at least 4/10 EVA; subjects who can read, write and follow basic instructions in Spanish; subjects that accept and sign the informed consent.
UR  -  https://www.cochranelibrary.com/central/doi/10.1002/central/CN-02071539/full
ER  -  


Record #85 of 545
Provider: John Wiley & Sons, Ltd.
Content: text/plain; charset="UTF-8"

TY  -  JOUR
AN  -  CN-02635878
AU  -  Nakatani, MM
AU  -  Locke, SC
AU  -  Herring, KW
AU  -  Somers, T
AU  -  LeBlanc, TW
TI  -  Expressive writing to address distress in hospitalized adults with acute myeloid leukemia: a pilot randomized clinical trial
JA  -  Journal of psychosocial oncology
PY  -  2024
VL  -  42
IS  -  5
SP  -  587‐603
C3  -  PUBMED 38133149,EMBASE 2027320804
M3  -  Journal article
KW  -  *Feasibility Studies
KW  -  *Leukemia, Myeloid, Acute [psychology, therapy]
KW  -  *Writing
KW  -  *acute myeloid leukemia
KW  -  *distress syndrome
KW  -  *patient‐reported outcome
KW  -  Adolescent
KW  -  Adult
KW  -  Aged
KW  -  Anxiety
KW  -  Article
KW  -  Child
KW  -  Clinical article
KW  -  Controlled study
KW  -  Coronavirus disease 2019
KW  -  Depression
KW  -  Emotion
KW  -  Exercise
KW  -  Female
KW  -  Follow up
KW  -  Hematologic malignancy
KW  -  Hospitalization [statistics & numerical data]
KW  -  Human
KW  -  Humans
KW  -  Induction chemotherapy
KW  -  Major clinical study
KW  -  Male
KW  -  Middle Aged
KW  -  Pilot Projects
KW  -  Pilot study
KW  -  Psychological Distress
KW  -  Quality of Life
KW  -  Quality of life
KW  -  Questionnaire
KW  -  Randomized controlled trial
KW  -  Resilience, Psychological
KW  -  Rumination
KW  -  Stress, Psychological
DO  -  10.1080/07347332.2023.2296619
AB  -  Purpose: Patients with acute myeloid leukemia (AML) experience significant distress. Expressive writing is an intervention designed to improve well‐being by encouraging expression of emotions related to traumatic experiences. Expressive writing has been shown to be generally feasible and effective at improving the cancer experience but has not been examined in patients with recently diagnosed hematologic malignancies. We examined the feasibility of an expressive writing intervention for hospitalized patients with AML receiving induction chemotherapy. Methods: Fifteen hospitalized AML patients were randomized to complete expressive writing or neutral prompts. Feasibility was defined as 80% of enrolled subjects completing the study. Participants completed validated questionnaires measuring depression, anxiety, resilience, rumination, and quality of life at baseline, completion of the second and fourth writing exercises, and 3 months after enrollment. Participants also completed post‐writing surveys following the writing exercise to reflect on the experience. Findings: We enrolled 15 participants and 8 of 15 subjects (53%) completed the study. Due to low enrollment, we examined the pre‐to‐post intervention changes, rather than comparing results across intervention arms. Pre‐to‐post intervention changes in the expected direction were seen at the second assessment for depression and resilience, at the fourth assessment for rumination, emotional well‐being, and social well‐being, and at the 3‐month follow‐up for anxiety and emotional well‐being. Similar changes in patient‐reported outcomes were also seen in the control condition. Participants who completed the intervention reported the experience was meaningful and were able to express their deepest thoughts and feelings, more so than participants in the control arm. Conclusion: In our work, the expressive writing intervention was not found to be feasible. The trial was interrupted by the COVID‐19 pandemic which likely impacted the feasibility. Future studies should aim to identify ways to make the intervention more accessible, such as developing an electronic application for expressive writing.
UR  -  https://www.cochranelibrary.com/central/doi/10.1002/central/CN-02635878/full
ER  -  


Record #86 of 545
Provider: John Wiley & Sons, Ltd.
Content: text/plain; charset="UTF-8"

TY  -  JOUR
AN  -  CN-02718953
AU  -  NL-OMON49279,
TI  -  Mindful Prevention of Psychopathology in healthcare workers during the COVID-19 crisis
JA  -  https://trialsearch.who.int/Trial2.aspx?TrialID=NL-OMON49279
PY  -  2020
C3  -  ICTRP NL‐OMON49279
M3  -  Trial registry record
AB  -  INTERVENTION: The intervention is a adapted MBSR program. The training consists of eight 1.5 hour sessions twice per week. The sessions will be held via interactive videostreaming and will be recorded. This will enable those who could not attend (e.g. because of an evening‐shift) to catch up with the program. In addition, SAU will consist of the possibility we provide to join the daily guided mindfulness exercise (30 min) on a live YouTube channel, amongst the other interventions already available in the hospital (e.g. buddy system, psychological debriefing). CONDITION: ; psychopathology; psychiatric disorders 10037176 PRIMARY OUTCOME: Primary outcome will be changes from baseline (pre‐MBSR) to 4 and 7‐months on ; depression, anxiety and somatoform symptoms measured with the Patient Health ; Questionnaire SADS (PHQ‐SADS).; SECONDARY OUTCOME: Secondary measures of psychopathology will be the change of post‐traumatic ; stress symptoms (PDS), insomnia (ISI) and substance abuse (AUDIT‐C, SCID). In ; addition, we will measure positive changes in post‐traumatic growth (PTG‐R), ; positive mental health (MHC‐SF) and general health (EQ‐5D‐5L). As possible ; mediators we will measure perseverative thinking (PTQ), mindfulness skills ; (FFMQ‐SF) and self‐compassion (SCS). After 7 months of follow‐up, a structured ; psychiatric interview (SCID) will determine whether (and which) or not ; psychiatric disorders are present. At that time point, the costs arising from ; any psychosocial problems of the participants (TIC‐P) will also be measured. ; In addition, at baseline we will collect demographic data as well as data on ; negative life events (part of NLEQ). ; INCLUSION CRITERIA: Healthcare workers working/reallocated on/to COVID‐19 wards
UR  -  https://www.cochranelibrary.com/central/doi/10.1002/central/CN-02718953/full
ER  -  


Record #87 of 545
Provider: John Wiley & Sons, Ltd.
Content: text/plain; charset="UTF-8"

TY  -  JOUR
AN  -  CN-02205970
AU  -  NCT04646785,
TI  -  Mindfulness-based Cognitive Therapy for Patients With Inflammatory Bowel Disease
JA  -  https://clinicaltrials.gov/ct2/show/NCT04646785
PY  -  2020
CC  -  Complementary Medicine
C3  -  CTgov NCT04646785
M3  -  Trial registry record
KW  -  Inflammatory Bowel Diseases
KW  -  Intestinal Diseases
AB  -  Introduction: Inflammatory bowel diseases (IBD) are chronic inflammatory diseases of the intestinal tract, consisting of crohn's disease (CD) and ulcerative colitis (UC). In The Netherlands, there are about 90,000 IBD patients, mainly young adults who are in a turbulent part of their life with starting a family and career. The prevalence of IBD seems to be rising. The peak incidence is between 15 and 30 years. The disease is characterized by periods of disease activity (flares) alternating with periods of (clinical) remission. Physical symptoms include abdominal pain, diarrhea, rectal bleeding and fatigue. Although the arsenal of drugs has increased in recent decades, there is no cure for the disease and patients are usually long‐term treated with different (immunosuppressive) medications. Nevertheless, at this moment, we are only partially able to keep our IBD patients in remission. Even in those in remission, IBD is associated with increased levels of psychological stress, with estimated prevalence rates of 21% for depressive symptoms and 35% for anxiety symptoms. In periods of disease activity, prevalence of elevated anxiety levels was even found to be as high as 75.6%. Besides psychological stress, IBD patients in remission report lower quality of life compared to the general population. This is due to the physical symptoms but also to fatigue, worries, anxiety, depression, impaired satisfaction with social role and sleep disturbances. More than 40 % of the IBD patients experience fatigue. This may contribute to the higher sick leave days and higher work impairment rates in quiescent IBD, causing high societal costs. In addition, poor sleep seems common in individuals with IBD and has been linked to disease activity and shown as a predictor for subclinical inflammation and a risk factor for relapse and poorer outcomes. Mindfulness training, typically in the form of mindfulness‐based stress reduction (MBSR) or mindfulness‐based cognitive therapy (MBCT), is a psychosocial group‐based intervention that has been shown to reduce psychological distress and improving quality of life, both in patients with mental health problems and those with chronic diseases such as diabetes, cancer, cardiovascular disease, rheumatoid arthritis and fibromyalgia. Mindfulness training focuses on the progressive acquisition of mindful awareness to better cope with negative repetitive thoughts and feelings, and for that reason may be a good option to reduce psychological stress and fatigue, and improve quality of life in patients with chronic conditions including IBD. Although the available literature on the effectiveness of mindfulness‐based interventions for IBD is still relatively scarce, a recent meta‐analysis showed significant benefits in terms of stress, depression, and quality of life. However, the variety in types of interventions was rather high, and individual studies typically suffered from methodological limitations, including small sample size, poor blinding of the outcome assessors, incomplete data reporting and a relative lack of fidelity measures. Therefore, it seems warranted to conduct a high‐quality, multicenter randomized controlled trial investigating the effectiveness of MBCT to improve stress, sleep quality, and quality of life. Aims: Considering the limited availability of psychosocial interventions for IBD, this study aims to investigate MBCT as an adjunctive treatment to TAU to reduce psychological stress in patients with IBD who report elevated stress levels. In addition, we aim to improve sleep quality/regularity and fatigue, IBD‐related quality of life, perceived control over IBD, clinical indicators (fecal calprotectin, c‐reactive protein levels, Harvey Brashaw Index for CD, Simple Clinical Colitis Activity Index for UC), IBD‐related flare. We also aim to improve repetitive negative thinking, mindfulness skills, self‐compassion skills, and positive mental health. We will investigate whether improving sleep quality may be one of the pathways through which mindfulness may help reduce psychological distress and improve quality of life in IBD (working mechanism). Method: A two‐armed randomized, multicenter, parallel group pragmatic trial comparing Mindfulness‐Based Cognitive Therapy (MBCT) vs. Treatment As Usual (TAU) for reducing psychological distress in distressed patients with Inflammatory Bowel Disease (IBD). Assessments will be conducted at baseline, post treatment (3 months) and follow‐ups at 6, 9, and 12 months. Objective sleep measures will be taken at baseline, post treatment and 12 months. The control group will receive treatment as usual (TAU) according to Dutch and European IBD treatment guidelines. The intervention group will receive Mindfulness‐Based Cognitive Therapy (MBCT) in addition to TAU. The MBCT protocol that will be used is based on the protocol published by Segal, Williams and Teasdale. MBCT consists of eight weekly 2.5h group sessions, a six‐hour silent day and daily home practice assignments guided by audio files. Mindfulness is characterized by deliberate, non‐judging and sustained moment‐to‐moment awareness. Health related benefits include enhanced emotional processing and coping regarding the effects of chronic illness and stress, improved self‐efficacy and control, and a more accepting attitude towards difficult emotions, thought and bodily sensations. Psycho‐education and interactive dialogue typically focus on stress management, balancing activities, lifestyle factors, and strategies to stay well in the future (relapse prevention). Each group will be comprising 8‐12 participants. MBCT courses will be taught on site by qualified mindfulness teachers. Teacher competency will be assessed with the Mindfulness‐Based Interventions ‐ Teaching Assessment Criteria, using a random selection of videotaped sessions, assessed by expert teachers who have been trained to use these assessment criteria.
UR  -  https://www.cochranelibrary.com/central/doi/10.1002/central/CN-02205970/full
ER  -  


Record #88 of 545
Provider: John Wiley & Sons, Ltd.
Content: text/plain; charset="UTF-8"

TY  -  JOUR
AN  -  CN-02234310
AU  -  NCT04720404,
TI  -  Mindful Prevention of Psychopathology in Healthcare Workers During the COVID-19 Crisis (COVID-19 MindPreP)
JA  -  https://clinicaltrials.gov/show/NCT04720404
PY  -  2021
C3  -  CTgov NCT04720404
M3  -  Trial registry record
KW  -  COVID‐19
AB  -  Introduction With the rapid developments to anticipate and manage the ongoing COVID‐19 pandemic, healthcare personnel is quickly reallocated to COVID‐19 units. These people will experience substantial amounts of stress which has been shown to result in the development or increase of stress related disorders like psychological distress and psychopathology in 50‐70%. Adaptive reconsolidation of stressful events is required for resilience against prolonged stress and prevent development and/or recurrence of psychopathology. Mindfulness‐based interventions (MBIs) are potent interventions with profitable results in many people with and without stress‐related disorders. These interventions invite people to allow bodily sensations, thoughts and feelings in reaction to and in the aftermath of stressors and pay attention to them in a particular way: on purpose, in the present moment, and without judgment. The effectiveness of these interventions on stress reduction is now founded on a strong meta‐analytical evidence base in symptom and stress‐reduction in diverse clinical and non‐clinical populations. Mindfulness‐based Stress Reduction (MBSR) is a specific stress‐focused MBI. In healthcare professionals, MBSR training increased well‐being, mindfulness skills, empathy and emotional stability and decreased burnout, anxiety, and depression. A randomized clinical trial showed that specifically residents with high baseline levels of emotional exhaustion benefitted from MBSR. Moreover, MBSR can be delivered effectively via interactive video‐conferencing, which makes it suited to quickly support relatively large groups of healthcare workers. Taken together that MBSR has beneficial effects in healthcare workers and is aimed at dealing with stress, this makes it a potentially useful intervention to prevent psychopathological sequela of the high‐stress situations for healthcare workers inherent to the current COVID‐19 outbreak. However, the effectiveness of an additional MBSR intervention in a severe crisis situation like the COVID‐19 outbreak needs to be empirically investigated in a prospective study, before large scale implementation is advocated. Aims The aim of the study is to investigate the effectiveness of an adapted online MBSR added to Support As Usual (SAU) versus daily self‐help mindfulness exercises via a YouTube‐channel (DMYT) + SAU on the incidence and prevalence of psychological distress and psychopathology (anxiety, depression, somatoform symptoms). In addition, we aim to decrease post‐traumatic stress symptoms, insomnia, substance abuse and health‐related costs more in the MBSR + SAU group. We also aim to improve the post‐traumatic growth, positive mental health and health‐related quality of life. Furthermore, we will investigate whether improving mindfulness skills and self‐compassion and decreasing repetitive negative thinking may help reduce psychological distress (working mechanism). Method A two‐armed randomized, controlled superiority trial comparing an adapted MBSR + SAU versus DMYT + SAU for reducing psychological distress and psychopathology in healthcare workers working with COVID‐19 patients. Assessments will be conducted at baseline, post intervention (1 month) and follow‐up at 4 and 7 months. The intervention is an interactive adapted online MBSR program. The training consists of eight 1.5 hour group sessions twice per week during 4 weeks and daily home practice assignments guided by audio files. The sessions will be held via interactive video‐streaming. MBSR courses will be taught by qualified mindfulness teachers. Participants in the control condition will have the possibility to use a self‐help daily mindfulness exercise of 30 minutes on a YouTube channel (DMYT) for 4 weeks. Both will be offered on top of the other interventions (SAU) already available in the hospital or organization (e.g. buddy‐, team‐ and peer support system, shopping/dinner service, etc.).
UR  -  https://www.cochranelibrary.com/central/doi/10.1002/central/CN-02234310/full
ER  -  


Record #89 of 545
Provider: John Wiley & Sons, Ltd.
Content: text/plain; charset="UTF-8"

TY  -  JOUR
AN  -  CN-02524365
AU  -  Schmitter, M
AU  -  Vanderhasselt, MA
AU  -  Spijker, J
AU  -  Smits, JAJ
AU  -  Vrijsen, JN
TI  -  Working it out: can an acute exercise bout alleviate memory bias, rumination and negative mood?
JA  -  Cognitive behaviour therapy
PY  -  2023
VL  -  52
IS  -  3
SP  -  232‐245
C3  -  PUBMED 36779437,EMBASE 640308057
M3  -  Journal article
KW  -  *depression
KW  -  *exercise
KW  -  *memory
KW  -  *memory bias
KW  -  *mood
KW  -  *rumination
KW  -  Affect
KW  -  Article
KW  -  Cognition
KW  -  Controlled study
KW  -  Depression
KW  -  Exercise
KW  -  Experimental study
KW  -  Human
KW  -  Humans
KW  -  Major clinical study
KW  -  Randomized controlled trial
DO  -  10.1080/16506073.2022.2164349
AB  -  Although it is well known that exercise reduces depressive symptoms, the underlying psychological mechanisms remain unclear. This experimental study examined the acute effect of exercise on mood, and depressotypic memory bias and state rumination. Trait rumination was tested as a possible moderator. A sample of non‐regular exercisers (N = 100) was randomized to exercise or rest. After a negative mood induction, the exercise condition cycled for 24 min at moderate intensity, while the rest condition rested. Negative and overgeneral memory bias, as well as positive and negative affect were assessed after exercise/rest. To capture the lingering of negative mood and state rumination, both were assessed multiple times throughout the study. The exercise (as compared to rest) condition reported more positive affect. However, no differences were found on overgeneral memory bias, as well as depression‐specific mood or state rumination measured throughout the study. Interestingly, the exercise condition showed more negative memory bias at higher levels of rumination. Individual differences in trait rumination moderated the exercise‐memory bias relation, such that exercise increased negative memory bias at higher levels of rumination. It is possible that long‐term exercise protocols are necessary to change cognitive processes related to depression.
UR  -  https://www.cochranelibrary.com/central/doi/10.1002/central/CN-02524365/full
ER  -  


Record #90 of 545
Provider: John Wiley & Sons, Ltd.
Content: text/plain; charset="UTF-8"

TY  -  JOUR
AN  -  CN-02441546
AU  -  ACTRN12618000785202,
TI  -  A randomised controlled trial of integrated psychological therapy for traumatic stress and substance use among adolescents aged 12-18 years
JA  -  http://www.who.int/trialsearch/Trial2.aspx?TrialID=ACTRN12618000785202
PY  -  2018
C3  -  ICTRP ACTRN12618000785202
M3  -  Trial registry record
AB  -  INTERVENTION: Intervention: Concurrent Treatment of Post Traumatic Stress Disorder (PTSD) and Substance Use using Prolonged Exposure – Adolescent version (COPE‐A). COPE‐A is an integrated psychological therapy targeting substance use and traumatic stress among adolescents. The therapy will be delivered one‐on‐one by registered psychologists employed on the project over a maximum of 16 weekly, 60‐90 minute, face‐to‐face sessions. The number of sessions will be based on the psychologist's professional judgement of progress and participants' preferences. The COPE‐A program has been adapted from the efficacious adult COPE therapy (Mills et al., 2012; JAMA 308:690‐699) to meet the developmental needs of adolescents. COPE‐A comprises gold standard cognitive‐behavioural techniques (CBT) for traumatic stress and substance use, including imaginal and in vivo exposure. Adolescent participants will have the option of nominating a caregiver to undertake an optional caregiver component. Nominated caregivers who agree to participate will be offered a maximum of four, 30 minute, individual sessions with the adolescent's psychologist. over the course of the adolescents’ therapy. The number of sessions will be at the caregivers discretion. Caregiver sessions will comprise psychoeducation about substance use and trauma responses, a rationale for the adolescent program, information about how the caregiver can best support the adolescent through therapy, progress review, and discussion of relapse prevention strategies and aftercare. Therapy sessions will be conducted at times and locations convenient to the participant and employ flexible scheduling to minimise logistical barriers to attendance. Participants will also be reminded of scheduled appointments the day prior (e.g., via phone, text message, email). Therapists will keep a log of adolescent and caregiver session attendance. All trial therapists will undergo study specific training in how to deliver COPE‐A including the use of the protocol based treatment manual (3 days, face‐to‐face, delivered by psychologists experienced in the delivery of CBT for traumatic stress and substance use). Provisions will be made to assure close therapeutic compliance with the treatment manuals used for both the intervention and control conditions: i) therapists will receive regular clinical supervision; ii) the treatment manuals will be taken into each session and a session checklist completed; and iii) with the adolescents’ consent, all sessions will be audio recorded and reviewed weekly by the Project Coordinator using a checklist to document compliance (a greater than 90% compliance rate will be required); and iv) 10% of each therapist’s sessions will be randomly selected and rated for compliance by a blind independent assessor. CONDITION: Substance use Traumatic stress PRIMARY OUTCOME: Between‐group differences in change in the severity of symptoms of post traumatic stress disorder (PTSD) as measured by scores on the Clinician Administered PTSD Scale ‐ Child and Adolescent version for DSM‐5 (CAPS‐CA‐5). SECONDARY OUTCOME: Between‐ and within‐session change in craving as measured by a 5‐point likert scale. Between‐group differences in change in ability to manage emotions as assessed by scores on the Emotion Regulation Questionnaire (ERQ‐CA) ; Between‐group differences in change in emotional functioning as assessed by scores on the Paediatric Quality of Life Child and Parent version (PedsQL‐C & PedsQL‐P). ; Between‐group differences in change in family functioning as assessed by the Family Assessment Device (FAD). ; Between‐group differences in change in physical functioning as assessed by scores on the Paediatric Quality of Life Child and Parent version (PedsQL‐C & PedsQL‐P). ; Between‐group differences in change in anxiety and depression as assessed by composite scores on the Revised Children’s Anxiety and Depression Scale (RCADS) Between‐group differences in change in bullying as assessed by a modified version of the Olweus Bullying Questionnaire (BQ). Between‐group differences in change in disordered eating as assessed by the Youth Eating Disorder Examination‐Questionnaire (YEDE‐Q). ; Between‐group differences in change in distress tolerance as assessed by scores on the Distress Tolerance Scale (DTS). Between‐group differences in change in educational functioning as assessed by scores on the Paediatric Quality of Life Child and Parent version (PedsQL‐C & PedsQL‐P). ; Between‐group differences in change in health service utilisation as assessed by questions adapted from Young Minds Matter (the second Australian Child and Adolescent Survey of Mental Health and Wellbeing). Between‐group differences in change in perseverative thinking as assessed by scores on the Perseverative Thinking Questionnaire (PTQ). ; Between‐group differences in change in post‐traumatic cognitions as assessed by scores on the Child Post Traumatic Cognitions Inventory (CPTCI). ; Between‐group differences in change in relation to the number of dependence criteria met as assessed by the Diagnostic Interview Schedule for Children (DISC‐5). Between‐group differences in change in relation to the proportion of participants remitted from subthreshold/full PTSD as assessed by the CAPS‐CA‐5. Between‐group differences in change in scores on the Aggression Questionnaire (AQ). ; Between‐group differences in change in scores on the Strengths and Difficulties Questionnaire (SDQ). ; Between‐group differences in change in scores on the Ten‐Item Personality Inventory (TIPI). Between‐group differences in change in self‐compassion as assessed by scores on the Self‐Compassion Scale‐Short Form (SCS‐SF). ; Between‐group differences in change in self‐confidence to resist the urge to use substances as assessed by scores on the Brief Situational Confidence Questionnaire (BSQ). Between‐group differences in change in self‐harm as assessed by questions adapted from Young Minds Matter (the second Australian Child and Adolescent Survey of Mental Health and Wellbeing). Between‐group differences in change in social functioning as assessed by scores on the Paediatric Quality of Life Child and Parent version (PedsQL‐C & PedsQL‐P). ; Between‐group differences in change in substance use motives as assessed by a modified version of the Drinking Motives Questionnaire. Between‐group differences in change in suicidality as assessed by questions adapted from Young Minds Matter (the second Australian Child and Adolescent Survey of Mental Health and Wellbeing). Between‐group differences in change in the percentage of days using substances as assessed by Timeline Follow Back (TLFB) ; Between‐group differences in scores on the Client Satisfaction Questionnaire (CSQ). Between‐group differences in the prevalence of adverse events. ; ; Adverse events will be monitored according to the study’s Adverse Events Protocol (available from the Principal Investigator upon request). ; ; Adverse events (e.g., arrest, runaway, unexpected homelessness, school suspension/expulsion/dropout, non‐serious physical assault, clinically significant deterioration of illness) and serious adverse events (e.g., exposure to life threatening violence ‐ victim/ witness, sexual assault/abuse, suicide and serious self‐harm, violent/homicidal behaviour, hospitalisation, death) will be identified via an Adverse Events Questionnaire that will be administered as part of the structured interviews (with adolescents and caregivers) at the 4‐ and 12‐ month assessments, and review of symptom and behaviour change between assessments and between therapy sessions. Spontaneous reports may also be made to the research officer during interviews, or to the psychologists during the context of therapy sessions, or at any other time. ; Between‐group differences in therapeutic alliance as assessed by the Working Alliance Inventory – Short Revised (WAI‐SR) and the WAI ‐ Therapist Version. Between‐session changes in PTSD symptom severity as assessed by the PTSD Reaction Index (PTSD‐RI). INCLUSION CRITERIA: INCLUSION CRITERIA: i) aged 12‐18 years; ii) alcohol or other drug use in the past month iii) history of problematic alcohol or other drug use (cut‐off score of 2 on the CRAFFT); iv) endorse lifetime exposure to at least one traumatic event (according to the PTSD‐Reaction Index); v) meet Diagnostic and Statistical Manual of Mental Disorders ‐ 5th edition (DSM‐5) criteria for a subthreshold or full diagnosis of current PTSD (i.e., past month) according to the PTSD‐RI (subthreshold diagnosis defined as meeting criteria A (trauma) and endorsing a minimum of one symptom for criteria B (intrusion), C (avoidance), D (negative thoughts or feelings), and E (arousal/reactivity), and meeting criteria F (duration) and G (impairment). vi) fluent in English
UR  -  https://www.cochranelibrary.com/central/doi/10.1002/central/CN-02441546/full
ER  -  


Record #91 of 545
Provider: John Wiley & Sons, Ltd.
Content: text/plain; charset="UTF-8"

TY  -  JOUR
AN  -  CN-00761387
AU  -  Elbe, AM
AU  -  Strahler, K
AU  -  Krustrup, P
AU  -  Wikman, J
AU  -  Stelter, R
TI  -  Experiencing flow in different types of physical activity intervention programs: three randomized studies
JA  -  Scandinavian journal of medicine & science in sports
PY  -  2010
VL  -  20 Suppl 1
SP  -  111‐117
C3  -  PUBMED 20210905
M3  -  Journal article
KW  -  Adult
KW  -  Female
KW  -  Humans
KW  -  Male
KW  -  Middle Aged
KW  -  Physical Fitness [physiology]
KW  -  Running [*psychology]
KW  -  Soccer [*psychology]
KW  -  Surveys and Questionnaires
KW  -  Weight Lifting [*physiology]
KW  -  Young Adult
DO  -  10.1111/j.1600-0838.2010.01112.x
AB  -  This study explores whether inactive individuals can experience flow, a rewarding, psychological state, during an exercise intervention and if there are differences according to the type of intervention they perform. Furthermore, the study investigates if experiencing flow is connected to physiological improvements attained during the exercise intervention. The 12‐ to 16‐week interventions included six randomized intervention groups, two female and four male groups performing continuous running, football, interval running and strength training. The results indicate that all six randomized exercise intervention groups experience rather high levels of flow regardless of whether the intervention is a team or individual sport. Differences in experiencing flow, worry and exertion as well as physiological improvements could be found for the different types of sports and the two genders, with the male football group having the highest score for physiological improvement and the lowest score for worry. A connection between experiencing flow and physiological improvement could not be found. Future research should investigate the influence that the participant's gender and also the type of sport have on experiencing flow, worry and perceived exertion. Furthermore, it should be investigated whether experiencing flow is linked to the long‐term compliance of regular physical activity.
UR  -  https://www.cochranelibrary.com/central/doi/10.1002/central/CN-00761387/full
ER  -  


Record #92 of 545
Provider: John Wiley & Sons, Ltd.
Content: text/plain; charset="UTF-8"

TY  -  JOUR
AN  -  CN-02429769
AU  -  IRCT20220523054974N1,
TI  -  Assessing the effect of preoperative rehabilitation (prehab) program on physical function, balance and fear of fall of patients candidate for coronary artery bypass graft surgery
JA  -  https://trialsearch.who.int/Trial2.aspx?TrialID=IRCT20220523054974N1
PY  -  2022
C3  -  ICTRP IRCT20220523054974N1
M3  -  Trial registry record
AB  -  INTERVENTION: Intervention 1: Intervention group: The members of the intervention group include people who will be randomly assigned to the intervention group based on the inclusion criteria. Consent to participate in the study will be taken from the group members. The use of the designated instrument in the form of practical tests based on performance will be completed by the researcher. The equipment required for these tests is a stopwatch, a chair and a meter. Then, preoperative rehabilitation program in the present study includes otago exercise, use of spirometer, cough and walking. Minutes will be taught. Intervention team members will be asked to practice the Otago Training Protocol for four weeks, three sessions per week, and each session lasts 20 minutes at home. The start of the Otago exercise program will include head movements, neck movements, torso extensions, torso movements and ankle movements, as well as balance exercises including bending the knee while standing, walking backwards, walking on heels and toes, standing on one foot. Changing posture from sitting to standing and walking up the stairs will also be included in the exercise program. Respiratory rehabilitation will also include diaphragmatic breathing and chest relaxation (10 attempts at deep breathing, deep nasal inhalation and exhalation), postural training (training in protective positions and cough movement, and use of respiratory spirometry with the patient. To provide the patient with self‐care and correction of risk factors, nutritional care with the aim of providing energy to enable aerobic exercise, facilitate muscle repair and to adapt and help cope with metabolic stress surgery and psychological interventions to reduce anxiety and emotional burden. Patients will be taught about surgery, a comprehen CONDITION: I51.9 Patients undergoing coronary artery bypass graft surgery. ; Heart disease, unspecified PRIMARY OUTCOME: Physical function, balance. Timepoint: 12 months. Method of measurement: Patients' physical function (sppb), balance (berg), fear of falling (fes1) will be measured using designated instruments. The Short‐Term Physical Function Assessment Questionnaire (SPPB) is a test designed to assess a patient's physical function. Balance in this study is based on the Leaf Balance Test (BBS), which is used to measure the balance of the elderly. INCLUSION CRITERIA: Adult patients at home (over the age of 60, according to the World Health Organization) waiting for coronary artery bypass graft surgery. Be on the waiting list for heart surgery for four weeks or more. Patients undergoing heart surgery for the first time. Be able to speak Persian and be literate. Be able to use mobile phones and social networks. Patients who are hemodynamically stable And tend to participate in the study. SECONDARY OUTCOME: Fear of falling. Timepoint: 12 months. Method of measurement: International Fall Efficiency Scale Form: FES‐1: This form has 10 items and the items in this questionnaire have four options (I am completely worried so I am not worried at all) (grades one to four) and each subject scores a total of 16 questions. Is (between 16 and 64); Each question measures the level of anxiety about falling when performing each of these activities on a 4‐point scale (grades 1 to 4) and has 4 options (I am not worried about falling at all) to (I am completely worried about falling). Scores range from 16 to 64, with scores of 19‐19 being the least worrying, scores of 20‐27 being the average concern, and scores of 28‐64 being the most worrying, with a higher score or score indicating concern or fear. more than.
UR  -  https://www.cochranelibrary.com/central/doi/10.1002/central/CN-02429769/full
ER  -  


Record #93 of 545
Provider: John Wiley & Sons, Ltd.
Content: text/plain; charset="UTF-8"

TY  -  JOUR
AN  -  CN-01918446
AU  -  NCT03749655,
TI  -  Physical Activity Promotion Added to Standard Care Pulmonary Rehabilitation and Cognitive Behavioural Therapy
JA  -  https://clinicaltrials.gov/show/NCT03749655
PY  -  2018
CC  -  Airways
C3  -  CTgov NCT03749655
M3  -  Trial registry record
KW  -  Lung Diseases, Obstructive
KW  -  Pulmonary Disease, Chronic Obstructive
AB  -  Chronic Obstructive Pulmonary Disease (COPD) is a debilitating and progressive disease, primarily affecting the respiratory system. In many patients, it also has adverse extra‐pulmonary effects, such as skeletal muscle dysfunction and weakness (Maltais, et al. 2014). Pulmonary and skeletal muscle metabolic abnormalities enhance the ventilatory requirement during exercise, resulting in exercise‐associated symptoms such as breathlessness and leg discomfort. These symptoms make every day physical activity an unpleasant experience, which many patients try to avoid (Troosters, et al. 2013). Physical activity levels are therefore remarkably lower in COPD patients than healthy age‐matched individuals, presenting a major predictor of exacerbations, hospitalisations and mortality and in these patients (Pitta et al. 2005) & (Garcia‐Aymerich et al. 2006). Implementation of exercise training as part of Pulmonary Rehabilitation aims to reverse the systemic consequences of COPD, in particular skeletal muscle dysfunction and weakness (Troosters, et al. 2013) . Currently pulmonary rehabilitation programs have shown substantial improvements in exercise capacity; however, these findings have not consistently progressed into improvements in daily levels of physical activity (Watz et al. 2014). One reason for this may link to physical activity in COPD being a complex health behaviour (Troosters, et al. 2013). Recently, physical activity coaching, including weekly targets and feedback, has shown to be effective in patients with COPD in terms of improving daily steps over a period of three months (Lahham et al. 2016). Accordingly, activity coaching may be added to standard pulmonary rehabilitation to facilitate the rehabilitation‐induced improvements in exercise capacity to progress into improvements in physical activity (Lahham et al. 2016). Alongside the physical barriers influencing daily physical activity, the distressing nature of COPD has a significant impact on patients' psychological well‐being. Major focusing points for COPD patients are the sense of feeling unwell, the inability to perform everyday activities and the emotional consequences of the condition. These symptoms can promote anxiety and depression, which are prevalent in patients with COPD, are associated with poorer treatment outcomes, and reduced survival (Ng, T‐P et al. 2007). Cognitive Behavioural Modification (CBM) strategies constitute an intervention that focuses on understanding how experiences are interpreted. It provides an understanding of the interaction between thoughts, mood, behaviour and physical sensations, which are intrinsically linked [8]. Techniques used for anxiety include education on anxiety and COPD, planning/pacing, distraction techniques, breathing control, relaxation and managing worry. These techniques help to break the vicious cycle of anxiety and can reduce patients' distress (Heslop & Foley. 2009). Similar techniques for patients suffering mainly from depression include education about depression and physical inactivity and planning and recording activities each day, while rating these for achievement or pleasure. These techniques help to break patient inactivity, which can lead to low mood and poor physical condition. A key treatment for depression can involve encouragement to increase activities within the patients' physical capabilities. A study found clinical and statistically significant improvements in anxiety and depression scores and a statistically significant reduction in hospital admissions following CBM. CBM is therefore an important approach to incorporate into COPD management to improve engagement with both pulmonary rehabilitation and the physical activity promotion programme Heslop & Foley. 2009. The efficacy of incorporating a physical activity promotion program to standard care pulmonary rehabilitation along with CBM strategies is still unknown. Accordingly, it is proposed to study patient compliance with the physical activity promotion programme comprising weekly goals in terms of daily step counts measured by a commercially available step counter. Compliance to the intervention is defined as at least 4 days per week (> 8 hours/day) with valid step count data (>70 steps/day) ensuring that patients use the step counter on a daily basis. Over the 8‐week program patients should have a minimum of 6 weeks (75%) compliance with the physical activity intervention. If patients adhere adequately to this programme, a randomised controlled trial will be designed to study the long‐term effects of adding physical activity promotion to Pulmonary Rehabilitation (including exercise training, education, physical activity promotion and behavioural modification strategies) on the risk for COPD exacerbations and hospitalisations.
UR  -  https://www.cochranelibrary.com/central/doi/10.1002/central/CN-01918446/full
ER  -  


Record #94 of 545
Provider: John Wiley & Sons, Ltd.
Content: text/plain; charset="UTF-8"

TY  -  JOUR
AN  -  CN-02328821
AU  -  DRKS00025737,
TI  -  development and evaluation of a webbased stressmanagement programm for geriatric nurses
JA  -  https://trialsearch.who.int/Trial2.aspx?TrialID=DRKS00025737
PY  -  2021
C3  -  ICTRP DRKS00025737
M3  -  Trial registry record
AB  -  INTERVENTION: Intervention 1: internet based stressmanagement training with e‐coach for seven weeks Intervention 2: internet based stressmanagement training without e‐coach for seven weeks Intervention 3: active control group psychoeducation for a duration of seven weeks CONDITION: ALTENPFLEGERINNEN PRIMARY OUTCOME: Difference in BAT and TICS scores from pre to post and follow up after 5 months INCLUSION CRITERIA: (a) positive online evaluation of suitability for study participation (b) at least 2 months of employment in the geriatric care facility (c) ages between 18 and 65 years (d) sufficient knowledge of German language (e) private internet access (f) valid email address (g) signing the informed consent form SECONDARY OUTCOME: 1. Cortisol to quantify chronic stresslevel; ; sampling hair‐cortisol just before the programm starts (measurement 1) and after the programm (measurement 2). ; ; 2. cardiovescular reaction to a standarized stressor; ; acute stressinducion using the KLT (Du¨ker & Lienert, 2001). Measurement of heart rate (Einthoven derivative II) during a 5‐minute intervall of relaxation before the KLT (measurement 1) and during the KLT (measurement 2); ; ; All the following questionnaires will be completed upon three measurement points of time: 1. Measurement: Baseline, 2. Measurement: Post (after the program is finished) and 3. Follow‐up measure.; 3.1. Sociodemographic data: age, gender, family status, children, employment.; 3.2. Mental health: medication/ possible change in medication over the last three months, anxiety (State‐Trait‐Anxiety Inventory), depression (Beck Depression Inventory), burnout (BATS), sleep disturbances (Pittsburgh Sleep Quality Index).; 3.3. Physical health: short form health questionnaire, height and weight (for BMI calculation).; ; 3.4. Healthy behavior: smoking (daily average cigarette consumption), alcohol (average weekly alcoholic beverages), physical exercise (recent physical activity Questionnaire), eating behavior (eating disorder inventory); 3.5. Personal resources: worrying (Penn State Worry Questionnaire), self‐efficacy (German generalized self‐efficacy scale) and coping behavior (Stressverarbeitungs‐Fragebogen); ; 3.6 subjective stress: stress‐risk factors (Arbeitsbezogene Verhaltens‐ und Erlebnismuster), chronic stress (Trierer Inventar zum chronischen Stress); 3.7Strains in geriatric care workers: Strains in Dementia Care Scale; Professional Care Team Burden; 3.8 Expectations towards iSMT: expectation toward therapy (The Patient Questionnaire on Therapy Expectation and Evaluation), intrinsic training motivation (The Treatment Self‐Regulation Questionnaire) and attitudes towards psychological help (Attitudes Toward Seeking Professional Psychological Help Scale‐SF); 3.9 User satisfaction and acceptance towards intervention: Client Satisfaction Questionnaire; Credibility/Expectancy Questionnaire; 3.10 Side effects: Negative Effects of Health Interventions
UR  -  https://www.cochranelibrary.com/central/doi/10.1002/central/CN-02328821/full
ER  -  


Record #95 of 545
Provider: John Wiley & Sons, Ltd.
Content: text/plain; charset="UTF-8"

TY  -  JOUR
AN  -  CN-02577882
AU  -  NCT05925634,
TI  -  Improving Cardiac Rehabilitation Exercise Using Target Heart Rate Trial
JA  -  https://clinicaltrials.gov/ct2/show/NCT05925634
PY  -  2023
C3  -  CTgov NCT05925634
M3  -  Trial registry record
KW  -  Infarction
KW  -  Myocardial Infarction
AB  -  This study aims to conduct a practical two‐arm, parallel‐group, open‐label, efficacyrandomized trial comparing Graded Exercise Testing+ Target Heart Rate Range (GXT‐THRR)vs. Usual Care (UC) on changes in fitness (as measured by 6MWT, exercise training METs,handgrip strength and Short Physical Performance Battery [SPPB]) and PA behavior among320 patients enrolled in CR. The investigators will recruit older adults (age ΓëÑ 60 years)attending outpatient CR from two complementary but different CR centers. Theinvestigators will compare changes in fear and self‐efficacy between these two groups andmeasure long‐term clinical outcomes. The investigators have designed the study to be asgeneralizable as possible, so most CR programs can immediately apply the results inclinical practice.Eligible patients who are willing to participate will complete written informed consent.Baseline demographics, comorbidities, and prescribed medications and doses (includingbeta‐blockers) will be collected.Patients will then undergo a baseline assessment. This will include a 6MWT and SPPB usingstandard guideline procedures. During this time period, patients will also be fitted withan accelerometer to wear for 7 days (Actigraph, CenterPoint, Pensacola, FL) to assesstime spent in moderate to vigorous PA (MVPA). The investigators have significantexperience assessing PA, 6MWT, and SPPB, and anticipate few issues in making thesemeasurements. Patients will also complete the following psychological assessments: ‐ Multidimensional Self‐Efficacy for Exercise Scale. Self‐ efficacy is a robustpredictor of exercise and PA behavior and may be influenced by exercise prescriptionmethod (GXT‐THRR or UC). This validated tool will assess three dimensions ofself‐efficacy: task efficacy (con∩¼üdence in performing the elemental aspects ofexercise), coping efficacy (con∩¼üdence in exercising under challengingcircumstances), and scheduling efficacy (con∩¼üdence in being able to schedule regularexercise into one's lifestyle). ‐ Exercise Sensitivity Questionnaire (ESQ). The ESQ is an 18‐item self‐report measuredeveloped by Dr. Farris that conceptualizes exercise anxiety as worry and fear aboutthe physical sensations of exercise. The ESQ has two dimensions: (1) anxiety aboutcardiopulmonary sensations during exercise (i.e., blurry vision, chestpain/tightness, difficulty breathing) and (2) anxiety about pain/weakness sensationsduring exercise (i.e., joint/back/body pain, aches, soreness). ‐ Exercise Perception Questionnaire. This survey uses relevant subscales of theIntrinsic Motivation Inventory and will assess patient interest/enjoyment, as wellas perceived choice, competence, pressure/tension, and effort. ‐ Preference for and Tolerance of Exercise Intensity Questionnaire (PRETIE‐Q). Thisvalidated tool reflects a patient's general attitude towards and tolerance forhigher‐intensity exercise. We have included this survey as an important baselinemeasure, which may predict exercise gains and PA patterns. ‐ 36 Item Short Form Survey (SF‐36). This well‐validated general QOL survey has beenused extensively in CR and provides a useful measure of a patient's overallphysical, emotional, and social QOL. ‐ Fried Frailty Phenotype. This assesses physical frailty through five criteria:unintentional weight loss; weakness or poor handgrip strength; self‐reportedexhaustion; slow walking speed; and low physical activity. ‐ International Physical Activity Questionnaire‐Elderly. This well‐validated surveywill assess levels of physical activity (moderate, moderate‐vigorous, vigorous) andsedentary activity.During the time between informed consent and randomization, patients will continue toundergo CR using UC to guide intensity. This allows for exercise‐related baselinemeasurements to be taken, including the exercise training METs on the 3rd session of CR,as suggested by AACVPR performance measures. It also allows measurement of baselineresting HR, exercise HR, and exercise RPE.After completing all baseline assessments (including 3 sessions of CR), patients will berandomized (1:1) to either GXT‐THRR or UC. Randomization will be stratified based on age,recent cardiac surgery, and site (Baystate vs. Henry Ford.) This will be done because agemay have a differential impact on exercise gains; cardiac surgery can limit the availableexercise training modalities (i.e., no upper body exercises); and CR site may influencethe outcome in unanticipated ways. The investigators will randomize patients through useof the Research Electronic Database Capture (REDCap) software randomization module whichallows secure, sequential, and concealed group allocation, as was done in the pilot.REDCap will also be used by both sites to allow uniform data collection, capture, andentry.
UR  -  https://www.cochranelibrary.com/central/doi/10.1002/central/CN-02577882/full
ER  -  


Record #96 of 545
Provider: John Wiley & Sons, Ltd.
Content: text/plain; charset="UTF-8"

TY  -  JOUR
AN  -  CN-02442255
AU  -  ACTRN12617001261303,
TI  -  A novel intervention to promote engagement in physical activity for individuals with whiplash associated disorder
JA  -  http://www.who.int/trialsearch/Trial2.aspx?TrialID=ACTRN12617001261303
PY  -  2017
C3  -  ICTRP ACTRN12617001261303
M3  -  Trial registry record
[truncated: 2,068,557 more chars]
