# Supplementary material for: Does physical activity-based intervention decrease repetitive negative thinking? A systematic review
Source: PLoS One. 2025 Apr 1;20(4):e0319806. doi: 10.1371/journal.pone.0319806 (PMC11960971; doi:10.1371/journal.pone.0319806)
Supplement: S1 File — https://doi.org/10.6084/m9.figshare.25711734. (ZIP) [file pone.0319806.s001.zip › supporting information/database/PsycNET_301-400.ris]

Provider: American Psychological Association
Database: PsycINFO
Content: application/x-research-info-systems

TY  - JOUR
PMID  - 27505192
ID  - 2016-37271-001
T1  - Environmental and psychosocial correlates of objectively measured physical activity among older adults.
JF  - Health Psychology
A1  - Fleig, Lena
A1  - Ashe, Maureen C.
A1  - Voss, Christine
A1  - Therrien, Suzanne
A1  - Sims-Gould, Joanie
A1  - McKay, Heather A.
A1  - Winters, Meghan
VL  - 35
IS  - 12
SP  - 1364
EP  - 1372
Y1  - 2016
CY  - US
AD  - Fleig, Lena: Department of Health Psychology, Freie Universität Berlin, PF 10, Habelschwerdter Allee 45, Berlin, Germany, 14195, lena.fleig@fu-berlin.de
PB  - American Psychological Association
SN  - 1930-7810(Electronic),0278-6133(Print)
N2  - Objective: Neighborhood environments can support or hinder physical activity especially as health declines with age. This study puts psychological theories of health behavior change in context with built environment research to better understand the interplay of environmental and psychosocial characteristics impacting older adults’ sedentary behavior and physical activity. Method: The Active Streets, Active People study recruited 193 older adults living in a highly walkable neighborhood in Vancouver, British Columbia, Canada. Participants completed questionnaires on attitudes toward walking, behavioral control for walking, and perceived built environment variables. To assess behavior, participants wore an ActiGraph GT3X + accelerometer for 7 consecutive days. Regression-based path analysis was conducted to examine whether the link between the perceived environment and behavior is mediated by psychosocial variables. Results: In total, 174 participants had valid accelerometry data (Mage = 70.3, SD = 7.2) and demonstrated a daily average of 525.7 min of sedentary behavior (SD = 65.1) as well as high levels of total physical activity (M = 254.3, SD = 65.1 min/day). Mediation analysis revealed that perceived street connectivity and diversity of land use were negatively related to sedentary behavior, but only indirectly through behavioral control. Similarly, effects of street connectivity and diversity of land use on physical activity were mediated by behavioral control. Conclusions: Results highlighted that the perceived built environment is important for physical activity and sedentary behavior, largely because these environmental perceptions are positively linked to older adults’ confidence in walking. By integrating environmental and psychosocial correlates of preventive health behaviors within a theoretical structure, the psychosocial mechanisms through which the environment affects activity can be better understood. (PsycInfo Database Record (c) 2020 APA, all rights reserved)
KW  - *Aging
KW  - *Built Environment
KW  - *Physical Activity
KW  - *Psychosocial Factors
KW  - Sedentary Behavior
M3  - doi:10.1037/hea0000403
DO  - 10.1037/hea0000403
ER  -
TY  - JOUR
ID  - 2016-05755-001
T1  - Exercise in challenging times: The predictive utility of identity, self-efficacy, and past exercise.
JF  - Sport, Exercise, and Performance Psychology
A1  - Strachan, Shaelyn M.
A1  - Perras, Mélanie G. M.
A1  - Brawley, Lawrence R.
A1  - Spink, Kevin S.
VL  - 5
IS  - 3
SP  - 247
EP  - 258
Y1  - 2016
CY  - US
AD  - Strachan, Shaelyn M.: Faculty of Kinesiology and Recreation Management, University of Manitoba, 311 Max Bell Centre, Winnipeg, MB, Canada, R3T 2N2, shaelyn.strachan@umanitoba.ca
PB  - Educational Publishing Foundation
SN  - 2157-3913(Electronic),2157-3905(Print)
N2  - Exercise identity and self-efficacy have previously been examined relative to exercise using hypothetical scenarios rather than a real challenge to participation. We tested an actual ecologically valid challenge to students’ exercise—exams. We also determined whether this relation is attenuated when past behavior is a predictor. Some 233 postsecondary students were recruited, and participants completed measures prior to and in relation to exams. Hierarchical multiple regressions revealed that exercise identity and self-efficacy significantly predicted exercise during exams. However, as Weinstein (2007) noted, this relationship attenuates when past exercise is included. These findings demonstrate that social cognitions predict exercise in the face of an ecologically valid challenge and avoid overestimation characteristic of previous work (Weinstein, 2007). (PsycINFO Database Record (c) 2020 APA, all rights reserved)
KW  - *College Students
KW  - *Exercise
KW  - *Self-Concept
KW  - *Self-Efficacy
KW  - Test Taking
M3  - doi:10.1037/spy0000064
DO  - 10.1037/spy0000064
ER  -
TY  - JOUR
ID  - 2017-08286-001
T1  - National franchise members’ perceptions of the exercise psychosocial environment, ownership, and satisfaction.
JF  - Sport, Exercise, and Performance Psychology
A1  - Moore, E. Whitney G.
A1  - Fry, Mary D.
VL  - 6
IS  - 2
SP  - 188
EP  - 198
Y1  - 2017
CY  - US
AD  - Moore, E. Whitney G.: Department of Kinesiology, Health & Sport Studies, Wayne State University, 656 W. Kirby Street, FAB 2160, Detroit, MI, US, 48221, whitneymoore@wayne.edu
PB  - Educational Publishing Foundation
SN  - 2157-3913(Electronic),2157-3905(Print)
N2  - The purpose of this study was to examine the relationship between: (a) the motivational climate developed by a national exercise franchise and (b) members’ sense of ownership in and enjoyment of exercise. Members of a national exercise franchise (N = 5,329) were surveyed to learn their views on the motivational climate (autonomy supportive, caring, task-, and ego-involving), exercise class ownership, and class enjoyment. Mean scale scores revealed this national exercise franchise succeeded in developing a high caring (M = 4.60 ± .68), task-involving (M = 4.04 ± .62), and autonomy supportive (M = 5.98 ± 1.00) climate, and low ego-involving (M = 1.79 ± .69) climate. The members also reported high perceptions of ownership (M = 4.21 ± .78) within and enjoyment (M = 6.50 ± .91) of the exercise program. Structural equation modeling (SEM), theory-driven regression analyses supported the hypothesis that the psychosocial environment experienced by members predicted their reported ownership and enjoyment. Specifically, members’ ownership was significantly positively predicted by their perceptions of the environment as task-involving and autonomy supportive, and negatively predicted by their perceptions of the environment as ego-involving. Members’ enjoyment was significantly positively predicted by their perceptions of the environment as caring, task-involving, and autonomy supportive, while negatively predicted by their ego-involving climate perceptions. A large, national fitness organization is capable of promoting their franchisees’ consistent fostering of a highly caring, autonomy supportive, task-involving, and low ego-involving environment. Developing this climate was associated with members reporting a greater sense of ownership and enjoyment of their exercise experience. (PsycInfo Database Record (c) 2020 APA, all rights reserved)
KW  - *Exercise
KW  - *Motivation
KW  - *Organizational Climate
KW  - *Physical Fitness
KW  - *Psychosocial Factors
KW  - Achievement Motivation
KW  - Attitudes
KW  - Membership
KW  - Ownership
KW  - Self-Determination
KW  - Autonomy
KW  - Caring Behaviors
M3  - doi:10.1037/spy0000084
DO  - 10.1037/spy0000084
ER  -
TY  - JOUR
PMID  - 26914648
ID  - 2016-10019-001
T1  - Relational effects on physical activity: A dyadic approach to the theory of planned behavior.
JF  - Health Psychology
A1  - Howland, Maryhope
A1  - Farrell, Allison K.
A1  - Simpson, Jeffry A.
A1  - Rothman, Alexander J.
A1  - Burns, Rachel J.
A1  - Fillo, Jennifer
A1  - Wlaschin, Jhon
VL  - 35
IS  - 7
SP  - 733
EP  - 741
Y1  - 2016
CY  - US
AD  - Howland, Maryhope: Department of Community Medicine and Health Care, University of Connecticut Health Center, Mail Code 6325, 263 Farmington Avenue, Farmington, CT, US, 06030-6325, mhowland@uchc.edu
PB  - American Psychological Association
SN  - 1930-7810(Electronic),0278-6133(Print)
N2  - [Correction Notice: An Erratum for this article was reported in Vol 35(8) of Health Psychology (see record 2016-36139-020). In the article, NIAAA Grant 5T32-AA07290 provided funding support for manuscript preparation but was omitted from the author note.] Objective: Despite growing appreciation of how close relationships affect health outcomes, there remains a need to explicate the influence romantic partners have on health behavior. In this paper, we demonstrate how an established model of behavior change—the theory of planned behavior (TPB)— can be extended from an individual level to a dyadic (couple) model to test the influence that relationship partners have on a key determinant of health behavior—behavioral intentions. Methods: Two hundred romantic couples (400 individuals) completed TPB measures regarding physical activity for themselves and their romantic partner as well as a measure of relationship quality. Results: Above and beyond the individual-level TPB predictors of behavioral intentions (i.e., attitudes, subjective norms, and perceived behavioral control), the romantic partner’s perceived behavioral control (PBC) regarding physical activity predicted each individual’s behavioral intentions and moderated the influence of each individual’s PBC on his or her own behavioral intentions. Additionally, the romantic partner’s perceptions of each individual’s TPB measures predicted each individual’s behavioral intentions to be physically active. Quality of the relationship also moderated some partner influences on individuals’ intentions. Conclusions: This paper provides a roadmap for integrating a dyadic framework into individual-level models of behavior change. The findings suggest that data from both partners and relationship quality are important to consider when trying to understand and change health-related behavior such as physical activity. The results broaden the potential applications of the TPB as well as our understanding of how romantic partners might influence important health-related practices. (PsycInfo Database Record (c) 2020 APA, all rights reserved)
KW  - *Health Behavior
KW  - *Interpersonal Relationships
KW  - *Reasoned Action
KW  - Behavior Change
KW  - Exercise
KW  - Physical Activity
M3  - doi:10.1037/hea0000334
DO  - 10.1037/hea0000334
ER  -
TY  - JOUR
PMID  - 27570894
ID  - 2016-41698-001
T1  - Temporal relationships between sleep and physical activity among breast cancer patients with insomnia.
JF  - Health Psychology
A1  - Bernard, Paquito
A1  - Ivers, Hans
A1  - Savard, Marie-Hélène
A1  - Savard, Josée
VL  - 35
IS  - 12
SP  - 1307
EP  - 1315
Y1  - 2016
CY  - US
AD  - Savard, Josée: Centre de recherche de L’Hôtel-Dieu de Québec, Centre Hospitalier Universitaire de Québec, 11 Côte du Palais, Québec City, PQ, Canada, G1R 2J6, josee.savard@psy.ulaval.ca
PB  - American Psychological Association
SN  - 1930-7810(Electronic),0278-6133(Print)
N2  - Objective: The present study prospectively investigated the day-to-day bidirectional relationships between objective measures of sleep parameters and physical activity among breast cancer patients with insomnia symptoms. Method: A subgroup of participants (N = 66) enrolled in a randomized controlled trial for insomnia comorbid with cancer wore an actigraphic recorder for seven 24-hr periods before the intervention. Multilevel models examined whether sleep parameters (sleep onset latency, wake after sleep onset [WASO], total wake time [TWT], sleep efficiency [SE], and total sleep time [TST]) on a given night predicted the levels of physical activity (daily activity counts and minutes of moderate to vigorous physical activity [MVPA]) the following day and vice versa. Results: Adjusted models revealed that a lower WASO (β= −.12, SE = .07, p < .05), TWT (β = −.14, SE = .05, p < .05), and TST (β = −.14, SE = .06, p < .05) were significantly associated with a greater daily activity count fluctuation the next day. Conversely, greater total daily count fluctuations were significantly associated with a higher WASO (β = .18, SE = .08, p < .05), TWT (β = .12, SE = .04, p < .05), and TST (β = .22, SE = .08, p < .05) the following night. Conclusions: These findings support a reciprocal and complex relationship between sleep parameters and physical activity. While they do not confirm a possible beneficial effect of physical activity on objective sleep parameters, they suggest that successful insomnia treatment could increase daily physical activity in patients with cancer. (PsycInfo Database Record (c) 2022 APA, all rights reserved)
KW  - *Activity Level
KW  - *Breast Neoplasms
KW  - *Insomnia
KW  - *Physical Activity
KW  - Sleep
M3  - doi:10.1037/hea0000408
DO  - 10.1037/hea0000408
ER  -
TY  - JOUR
PMID  - 29083204
ID  - 2017-48450-001
T1  - Running wheel exercise reduces renewal of extinguished instrumental behavior and alters medial prefrontal cortex neurons in adolescent, but not adult, rats.
JF  - Behavioral Neuroscience
A1  - Eddy, Meghan C.
A1  - Green, John T.
VL  - 131
IS  - 6
SP  - 460
EP  - 469
Y1  - 2017
CY  - US
AD  - Green, John T.: Department of Psychological Science, University of Vermont, 2 Colchester Avenue, Burlington, VT, US, 05405, jtgreen@uvm.edu
PB  - American Psychological Association
SN  - 1939-0084(Electronic),0735-7044(Print)
N2  - Physical exercise in rodents has repeatedly been shown to trigger positive effects on brain function, including increased neurotrophic factors and improved learning and memory. However, most of this work has focused on the adult hippocampus and hippocampal-dependent behavior. Here we examined the effect of running wheel exercise in adult and adolescent male rats on ABA renewal of extinguished instrumental conditioning, in which acquisition occurs in Context A, extinction in Context B, and renewal testing occurs back in Context A. In the first experiment, rats were given unlocked (exercise) or locked (no exercise) running wheel access in their home cages beginning at postnatal Day 30 (adolescent) or postnatal Day 56 (adult). Rats underwent lever-press acquisition in Context A and extinction in Context B. ABA renewal testing took place 2 weeks after the start of running wheel exposure. Nonexercising adolescent rats showed greater ABA renewal than nonexercising adult rats and exercise reduced ABA renewal in adolescents but not adults. ABA renewal depends on medial prefrontal cortex function. In a second experiment, we compared adolescent and adult apical dendrite branch length, branch number, and spine density of medial prefrontal cortex pyramidal neurons after 2 weeks of unlocked or locked running wheel access. The results revealed a higher density of dendritic spines and a lower dendritic branch length in adolescent exercisers than adolescent nonexercisers. Adult exercisers and nonexercisers did not differ. Collectively, these experiments suggest that exercise may have particularly strong effects on adolescent medial prefrontal cortex function and structure. (PsycINFO Database Record (c) 2019 APA, all rights reserved)
KW  - *Animal Ethology
KW  - *Animal Learning
KW  - *Exercise
KW  - *Neurons
KW  - *Neurotrophic Factor
KW  - Memory
KW  - Prefrontal Cortex
KW  - Rats
KW  - Medial Prefrontal Cortex
M3  - doi:10.1037/bne0000218
DO  - 10.1037/bne0000218
ER  -
TY  - JOUR
ID  - 2017-30257-001
T1  - A motivational climate intervention and exercise-related outcomes: A longitudinal perspective.
JF  - Motivation Science
A1  - Brown, Theresa C.
A1  - Fry, Mary D.
A1  - Moore, E. Whitney G.
VL  - 3
IS  - 4
SP  - 337
EP  - 353
Y1  - 2017
CY  - US
AD  - Brown, Theresa C.: TrestleTree, 3715 Business Drive, Suite 202, Fayetteville, AR, US, 72703, theresa.brown@trestletree.com
PB  - Educational Publishing Foundation
SN  - 2333-8121(Electronic),2333-8113(Print)
N2  - Although researchers have suggested that the social context in exercise settings is linked to individuals’ physical activity motivation and potential exercise-related outcomes, few research designs have examined the nuance of those relationships. The purpose of this study was to examine longitudinally the relationships between the motivational climate of a fitness center and members’ exercise experiences, using an intervention designed from achievement goal perspective theory and self-determination theory. Using a half-longitudinal structural equation model, we modeled members’ perceptions of the motivational climate, basic psychological needs, exercise motivation, and exercise experiences (including commitment to exercise, life satisfaction, and body image) pre- and post-intervention The model revealed significant latent mean differences for post-intervention constructs, with participants experiencing a more positive motivational climate, higher competence and relatedness, intrinsic motivation, commitment, and life satisfaction. The final mediation model demonstrated tenable fit, suggesting that perceptions of climate have significant direct and indirect effects on commitment, life satisfaction, and body image. Our study supports the view that perceptions of the motivational climate as caring and task-involving contribute to an advantageous social context for exercise where basic psychological needs are nurtured; intrinsic motivation is fostered; and individuals experience well-being benefits, including increased life satisfaction. Short and targeted caring and task-involving climate training with fitness center staff may result in members’ perceiving a significant change in the motivational climate. Further randomized controlled studies should confirm these hypotheses. (PsycINFO Database Record (c) 2018 APA, all rights reserved)
KW  - *Exercise
KW  - *Intervention
KW  - *Motivation
KW  - *Organizational Climate
KW  - *Social Environments
KW  - Body Image
KW  - Commitment
KW  - Life Satisfaction
KW  - Psychological Needs
M3  - doi:10.1037/mot0000059
DO  - 10.1037/mot0000059
ER  -
TY  - JOUR
PMID  - 26881287
ID  - 2016-07795-001
T1  - Statistical models for multilevel skewed physical activity data in health research and behavioral medicine.
JF  - Health Psychology
A1  - Baldwin, Scott A.
A1  - Fellingham, Gilbert W.
A1  - Baldwin, Austin S.
VL  - 35
IS  - 6
SP  - 552
EP  - 562
Y1  - 2016
CY  - US
AD  - Baldwin, Scott A.: Department of Psychology, Brigham Young University, 268 TLRB, Provo, UT, US, 84602, scott_baldwin@byu.edu
PB  - American Psychological Association
SN  - 1930-7810(Electronic),0278-6133(Print)
N2  - Objective: Researchers who study physical activity often use outcome variables that have a lower bound of zero and are positively skewed (e.g., minutes of physical activity in a day). Researchers also often use statistical methods that assume the outcome is normally distributed or transform the outcome as an attempt to make it more normal, both of which can be problematic. In this article, the authors describe multilevel 2-part models that use a mixture of logistic regression—to predict whether a person was active—and gamma regression—to predict amount of activity if there was activity. Method: The authors contrast the 2-part models to a linear multilevel model using data from a longitudinal study of physical activity (N = 113; 2,305 observations). The dependent variable was minutes of moderate-to-vigorous activity in a day and the predictor variables were day, satisfaction, and gender. Results: The 2-part models outperform the linear model and provide researchers critical information that is conceptually relevant, such as distinguishing between predictors of whether activity occurred and of how much activity occurred. Conclusions: Two-part models represent a flexible and useful addition to the analysis repertoire of health researchers. To assist researchers in learning these methods, the online supplemental materials provide additional technical information as well as annotated computer code for estimating these models. (PsycINFO Database Record (c) 2016 APA, all rights reserved)
KW  - *Mathematical Modeling
KW  - *Physical Activity
KW  - *Statistical Analysis
KW  - *Statistical Regression
KW  - Health
KW  - Behavioral Medicine
M3  - doi:10.1037/hea0000292
DO  - 10.1037/hea0000292
ER  -
TY  - JOUR
PMID  - 27991804
ID  - 2016-60725-001
T1  - What to expect when you’re exercising: An experimental test of the anticipated affect–exercise relationship.
JF  - Health Psychology
A1  - Kwan, Bethany M.
A1  - Stevens, Courtney J.
A1  - Bryan, Angela D.
VL  - 36
IS  - 4
SP  - 309
EP  - 319
Y1  - 2017
CY  - US
AD  - Kwan, Bethany M.: Adult and Child Consortium for Health Outcomes Research and Delivery Science (ACCORDS), University of Colorado School of Medicine, 13199 East Montview Boulevard, Suite 210, Mail Stop F443, Aurora, CO, US, 80045, bethany.kwan@ucdenver.edu
PB  - American Psychological Association
SN  - 1930-7810(Electronic),0278-6133(Print)
N2  - Objective: Anticipated affect may influence exercise behavior via experienced affective responses and intentions. Cognitive manipulations of anticipated affect may inform exercise intervention design. The purpose of this study was to experimentally test the effects of an expectation-based manipulation of affective responses to exercise on anticipated, experienced, and remembered affect and adherence to a 7-day exercise prescription. Method: Participants (N = 98) were randomly assigned to a positive anticipated affect manipulation, a negative anticipated affect manipulation, or a no affect manipulation control. They reported anticipated, experienced, and remembered affect during and after a standardized 30-min bout of treadmill exercise at an intensity just below ventilatory threshold. Participants were asked to try to complete the prescribed exercise daily for 1 week. Differences in affect and exercise behavior were examined across conditions, as were relationships between affect measures, intentions and behavior. Results: The manipulation influenced anticipated and experienced affective responses, but not behavior. Participants generally expected exercise to be less pleasant and more fatiguing that it actually was. Anticipated, experienced, and remembered affect were associated with intentions to exercise. Intentions and remembered affect were both directly associated with exercise behavior. Conclusions: Moderate-to-vigorous exercise can be more pleasant than people expect it to be. Additionally, encouraging exercisers to focus on the positive affective outcomes of exercise can yield a more positive affective experience than those who focus on negative affective outcomes or do not focus on affective outcomes at all. The role of affect in both reflective and automatic motivation to exercise is discussed. (PsycInfo Database Record (c) 2021 APA, all rights reserved)
KW  - *Emotional Responses
KW  - *Exercise
KW  - *Expectations
KW  - Health Behavior
KW  - Treatment Compliance
M3  - doi:10.1037/hea0000453
DO  - 10.1037/hea0000453
ER  -
TY  - JOUR
PMID  - 28277687
ID  - 2017-10683-001
T1  - Subjective social status and rumination in relation to anxiety and depressive symptoms and psychopathology among economically disadvantaged Latinos in primary care.
JF  - American Journal of Orthopsychiatry
A1  - Talavera, David C.
A1  - Paulus, Daniel J.
A1  - Garza, Monica
A1  - Ochoa-Perez, Melissa
A1  - Lemaire, Chad
A1  - Valdivieso, Jeanette
A1  - Bogiaizian, Daniel
A1  - Robles, Zuzuky
A1  - Bakhshaie, Jafar
A1  - Manning, Kara
A1  - Walker, Rheeda
A1  - Businelle, Michael
A1  - Zvolensky, Michael J.
VL  - 88
IS  - 2
SP  - 169
EP  - 179
Y1  - 2018
CY  - US
AD  - Zvolensky, Michael J.: Department of Psychology, The University of Houston, 126 Heyne Building, Suite 104, Houston, TX, US, 77204-5502, mjzvolen@central.uh.edu
PB  - Educational Publishing Foundation
SN  - 1939-0025(Electronic),0002-9432(Print)
N2  - The present investigation examined the interactive effects of subjective social status and rumination in relation to anxiety/depressive symptoms and psychopathology among 276 Latinos (82% female; Mage = 39.2, SD = 11.1; 97.0% reported Spanish as first language) who attended a community-based primary health care clinic. Results indicated that the interaction between rumination and subjective social status was significantly associated with depression (B = −.04, t = −3.52, p < .001, 95% CI [−.06, −.02]), social anxiety (B = −.01, t = −3.84, p < .001, 95% CI [−.02, −.01]), and the number of mood and anxiety disorders (B = −.004, t = −2.80, p = .005, 95% CI [−.006, −.001]), after controlling for main effects of rumination and subjective social status. The form of the interactions suggested that the associations of rumination and the outcome variables were stronger for those with lower compared to higher subjective social status. For anxious arousal symptoms, however, there was not a statistically significant interaction. These findings underscore the potential importance of examining the interplay between rumination and subjective social status in regard to better understanding, and intervening to reduce, various forms of anxiety/depressive symptoms and disorders among Latinos in primary care settings. (PsycINFO Database Record (c) 2019 APA, all rights reserved)
KW  - *Mental Health
KW  - *Primary Health Care
KW  - *Rumination (Cognitive Process)
KW  - *Socioeconomic Status
KW  - *Latinos/Latinas
KW  - Anxiety
KW  - Disadvantaged
KW  - Major Depression
KW  - Psychopathology
KW  - Symptoms
KW  - Social Status
M3  - doi:10.1037/ort0000223
DO  - 10.1037/ort0000223
ER  -
TY  - JOUR
ID  - 2017-10607-003
T1  - Personality and actigraphy-measured physical activity in older adults.
JF  - Psychology and Aging
A1  - Artese, Ashley
A1  - Ehley, Desirae
A1  - Sutin, Angelina R.
A1  - Terracciano, Antonio
VL  - 32
IS  - 2
SP  - 131
EP  - 138
Y1  - 2017
CY  - US
AD  - Terracciano, Antonio: Florida State University, 1115 West Call Street, Tallahassee, FL, US, 32306, antonio.terracciano@med.fsu.edu
PB  - American Psychological Association
SN  - 1939-1498(Electronic),0882-7974(Print)
N2  - Most studies on personality and physical activity have relied on self-report measures. This study examined the relation between Five Factor Model personality traits and objective physical activity in older adults. Sixty-nine participants (Mage = 80.2 years; SD = 7.1) wore the ActiGraph monitor for 7 days and completed the NEO Personality Inventory-3 First Half. Extraversion, Agreeableness, and Conscientiousness were associated with more moderate physical activity and more steps per day whereas Neuroticism was inversely related to these physical activity measures (βs > .20). The associations for Neuroticism and Conscientiousness were attenuated by approximately 20–40% when accounting for disease burden and body mass index but were essentially unchanged for Extraversion and Agreeableness. These findings confirm self-report evidence that personality traits are associated with physical activity levels in older adults. (PsycInfo Database Record (c) 2022 APA, all rights reserved)
KW  - *Aging
KW  - *Personality Traits
KW  - *Physical Activity
KW  - Self-Report
M3  - doi:10.1037/pag0000158
DO  - 10.1037/pag0000158
ER  -
TY  - JOUR
PMID  - 29553785
ID  - 2018-11141-007
T1  - Do multiple sclerosis symptoms moderate the relationship between self-efficacy and physical activity in people with multiple sclerosis?
JF  - Rehabilitation Psychology
A1  - Casey, Blathin
A1  - Uszynski, Marcin
A1  - Hayes, Sara
A1  - Motl, Robert
A1  - Gallagher, Stephen
A1  - Coote, Susan
VL  - 63
IS  - 1
SP  - 104
EP  - 110
Y1  - 2018
CY  - US
AD  - Casey, Blathin: Faculty of Education and Health Sciences, Department of Clinical Therapies, University of Limerick, Limerick, Ireland, V94 T9PX, blathin.casey@ul.ie
PB  - American Psychological Association
SN  - 1939-1544(Electronic),0090-5550(Print)
N2  - Objective: To investigate the bivariate correlations between objective physical activity (PA), self-efficacy, and a range of multiple sclerosis (MS) symptom measures. Also, to determine whether any MS symptom measures moderate the relationship between self-efficacy and PA. Method: Baseline analysis from a randomized control trial exercise plus a behavior change intervention was used. Fifty-nine physically inactive people with a definite diagnosis of MS were included. Participants were asked to record 7-day objective PA with the SenseWear Armband. Additionally, measures of self-efficacy (Exercise Self-Efficacy Scale), walking endurance (6-min walk test), impact of walking (12-Item MS Walking Scale [MSWS-12]), anxiety and depression (Hospital Anxiety and Depression Scale [HADS]) and fatigue (Modified Fatigue Impact Scale) were assessed before intervention. Pearson’s correlations and moderation analysis were conducted. Results: Self-efficacy was positively associated with PA (r = .30, p < .05). HADS-Depression (r = −.25, p < .05) and MSWS-12 (r = −.31, p < .01) demonstrated statistically significant negative correlations with self-efficacy but not with PA. Moderation analysis illustrated a significant interaction between anxiety and self-efficacy (r = .39, p < .03) with an R2 value of .15. The interaction was significant at lower values of anxiety, suggesting that the relationship between self-efficacy and PA is stronger when levels of anxiety are lower. Conclusion: This article confirms the potential role of MS symptoms, in particular anxiety, in explaining PA behavior in an inactive sample of persons with multiple sclerosis (pwMS). Further exploration is warranted, and future PA interventions should acknowledge the potential interplay of psychosocial constructs such as self-efficacy and anxiety in changing PA behavior among pwMS. (PsycInfo Database Record (c) 2024 APA, all rights reserved)
KW  - *Multiple Sclerosis
KW  - *Physical Activity
KW  - *Self-Efficacy
KW  - Anxiety
KW  - Behavior Change
KW  - Fatigue
KW  - Intervention
KW  - Major Depression
KW  - Rehabilitation
KW  - Symptoms
KW  - Walking
M3  - doi:10.1037/rep0000190
DO  - 10.1037/rep0000190
ER  -
TY  - JOUR
PMID  - 27642760
ID  - 2016-45097-001
T1  - Effects of dyadic planning on physical activity in couples: A randomized controlled trial.
JF  - Health Psychology
A1  - Knoll, Nina
A1  - Hohl, Diana Hilda
A1  - Keller, Jan
A1  - Schuez, Natalie
A1  - Luszczynska, Aleksandra
A1  - Burkert, Silke
VL  - 36
IS  - 1
SP  - 8
EP  - 20
Y1  - 2017
CY  - US
AD  - Knoll, Nina: Department of Education and Psychology, Freie Universität Berlin, Habelschwerdter Allee 45, Berlin, Germany, 14195, nina.knoll@fu-berlin.de
PB  - American Psychological Association
SN  - 1930-7810(Electronic),0278-6133(Print)
N2  - Objective: Action planning can help translate physical activity intentions into action by linking situational cues with behavioral responses. Dyadic planning extends action planning and refers to target persons forming plans for their own behavior change together with partners. This study investigated whether a dyadic planning intervention could increase physical activity in target persons and their partners, whether these effects were moderated by relationship quality and mediated by action control, activity-specific received partner support, and control. Method: Couples (n = 338; target persons randomized) were randomly assigned to (a) a dyadic planning condition (DPC); (b) an individual planning condition (IPC), in which target persons planned and partners worked on a distractor task; or (c) a control condition (CC), in which couples worked on a distractor task. During 3 assessments up to 6 weeks postintervention, moderate (primary outcome) and vigorous activity were objectively measured; other variables were self-reported. Multilevel and path models were fit. Results: There were no beneficial direct effects of the intervention for DPC target persons. Over time, DPC partners’ vigorous activity increased, but decreased again. At lower relationship quality, DPC target persons’ activity decreased, whereas IPC target persons’ vigorous activity increased. Mediation hypotheses were not supported. Mutual influence models indicated positive effects of partners’ on target persons’ moderate activity in DPC and CC, whereas for IPC, negative effects of target persons’ on partners’ moderate activity emerged. Conclusions: Findings revealed the complexity of effects of dyadic planning on behavior change. Adding relationship quality to the equation clarified effects of DPC and IPC on physical activity. (PsycInfo Database Record (c) 2020 APA, all rights reserved)
KW  - *Couples
KW  - *Physical Activity
KW  - *Planned Behavior
KW  - Dyads
M3  - doi:10.1037/hea0000423
DO  - 10.1037/hea0000423
ER  -
TY  - JOUR
PMID  - 28345941
ID  - 2017-12973-001
T1  - The roles of negative affect and goal adjustment capacities in breast cancer survivors: Associations with physical activity and diurnal cortisol secretion.
JF  - Health Psychology
A1  - Castonguay, Andree L.
A1  - Wrosch, Carsten
A1  - Sabiston, Catherine M.
VL  - 36
IS  - 4
SP  - 320
EP  - 331
Y1  - 2017
CY  - US
AD  - Wrosch, Carsten: Department of Psychology and Centre for Research in Human Development, Concordia University, 7141 Sherbrooke Street West, Montreal, PQ, Canada, H4B 1R6, carsten.wrosch@concordia.ca
PB  - American Psychological Association
SN  - 1930-7810(Electronic),0278-6133(Print)
N2  - [Correction Notice: An Erratum for this article was reported in Vol 38(8) of Health Psychology (see record 2019-44318-001). In the article, there was an error in the calculation of the cortisol values. Please see erratum for complete description. The previously reported main effect of negative affect on cortisol was no longer significant (please see corrected Table 2 in the erratum). In addition, two of the included covariates exerted additional effects on cortisol AUC in the reanalysis of the data. The association between negative affect and cortisol became significantly stronger for participants who were younger, as compared to those who were older, and for participants with a lower, as compared to a higher, level of education. In no case did the corrected AUC values make a substantive change to the results of the supplemental analyses findings, except for the interaction effect of goal reengagement in the association between negative affect and AUC, which was not significant if fatigue was included in the original model.] Objective: This study examined whether within-person changes of breast cancer survivors’ high-arousal negative affect (e.g., feeling scared, upset, anxious, or guilty) could predict high levels of diurnal cortisol secretion and moderate-to-vigorous physical activity (MVPA). In addition, goal adjustment capacities (goal disengagement and goal reengagement) were expected to buffer the effect of negative affect on cortisol and to increase its effect on MVPA. Method: High-arousal negative affect, self-reported MVPA, area-under-the-curve of diurnal cortisol secretion, and goal adjustment capacities were assessed in a longitudinal sample of 145 female breast cancer survivors. Results: Based on hierarchical linear modeling, breast cancer survivors reported increased levels of both MVPA and cortisol secretion if they experienced higher (as compared with lower) levels of high-arousal negative affect than their personal average. Furthermore, within-person negative affect was associated with: (a) higher MVPA among participants with high (but not low) goal reengagement capacities; and (b) elevated cortisol secretion among participants with low (but not high) goal reengagement capacities. Conclusions: High-arousal negative affect may exert differing functions among breast cancer survivors in that it can trigger adaptive health behaviors, yet simultaneously elevate diurnal cortisol secretion. In addition, being able to engage in new goals may be a necessary condition for breast cancer survivors to experience the beneficial behavioral effects of high-arousal negative affect, and it may prevent the adverse effect of negative affect on enhanced cortisol output. (PsycINFO Database Record (c) 2019 APA, all rights reserved)
KW  - *Breast Neoplasms
KW  - *Hydrocortisone
KW  - *Physical Activity
KW  - *Survivors
KW  - *Negative Emotions
KW  - Adjustment
KW  - Goals
M3  - doi:10.1037/hea0000477
DO  - 10.1037/hea0000477
ER  -
TY  - JOUR
PMID  - 28726475
ID  - 2017-31316-001
T1  - Perceived physical activity and mortality: Evidence from three nationally representative U.S. samples.
JF  - Health Psychology
A1  - Zahrt, Octavia H.
A1  - Crum, Alia J.
VL  - 36
IS  - 11
SP  - 1017
EP  - 1025
Y1  - 2017
CY  - US
AD  - Zahrt, Octavia H.: Department of Organizational Behavior, Stanford Graduate School of Business, Stanford University, 655 Knight Way, Stanford, CA, US, 94305, zahrt@stanford.edu
PB  - American Psychological Association
SN  - 1930-7810(Electronic),0278-6133(Print)
N2  - Objective: This research sought to examine the relationship of individuals’ perceptions about their level of physical activity with mortality outcomes at the population level. Method: This study used 3 nationally representative samples with a total sample size of 61,141 U.S. adults (weighted N = 476 million). Data from the 1990 National Health Interview Survey (NHIS) and the 1999–2002/2003–2006 National Health and Nutrition Examination Survey (NHANES) were linked to prospective National Death Index mortality data through 2011, yielding follow-up periods of up to 21 years. Cox proportional hazards models were used to determine the association between respondents’ perceptions of their relative level of physical activity (compared with other people their age) and all-cause mortality, adjusting for actual levels of physical activity, health status and behavior, and sociodemographic variables. Results: Perceived physical activity relative to peers was associated with mortality risk. Individuals who perceived themselves as less active than others were up to 71% more likely to die in the follow-up period than those who perceived themselves as more active. This finding held across 3 samples and after adjusting for actual levels of physical activity and other covariates. Conclusions: Individuals’ perceptions about their level of physical activity strongly predicted mortality, even after accounting for the effects of actual physical activity and other known determinants of mortality. This suggests that perceptions about health behaviors may play an important role in shaping health outcomes. (PsycInfo Database Record (c) 2023 APA, all rights reserved)
KW  - *Death and Dying
KW  - *Physical Activity
KW  - *Self-Perception
KW  - *Mindset
KW  - Individual Differences
KW  - Social Comparison
M3  - doi:10.1037/hea0000531
DO  - 10.1037/hea0000531
ER  -
TY  - JOUR
ID  - 2017-25571-001
T1  - Is it because I’m Black? Microaggressive experiences against Black professionals in sport and exercise psychology.
JF  - Professional Psychology: Research and Practice
A1  - Carter, Leeja
A1  - Davila, Carlos
VL  - 48
IS  - 5
SP  - 287
EP  - 293
Y1  - 2017
CY  - US
AD  - Carter, Leeja: Long Island University–Brooklyn, 1 University Plaza, Health Sciences Building, Room 332, Brooklyn, NY, US, leeja.carter@liu.edu
PB  - American Psychological Association
SN  - 1939-1323(Electronic),0735-7028(Print)
N2  - Black sport and exercise psychology (SEP) practitioners represent a small but growing percentage of SEP professionals. To date there has been no study that directly asks Black sport and exercise psychology professionals about their professional experiences. To fill this gap in the literature, the researchers explored Black SEP professionals’ racial microaggressive experiences: common and often unintentional racial slights toward people of color (Sue et al., 2007). Using an online survey, 5 participants above the age of 18 with a current professional membership in the Association for Applied Sport Psychology and/or the American Psychological Association’s Division 47 (Society for Sport, Exercise, and Performance Psychology) were surveyed regarding their microaggressive experiences. Findings provide a view of Black professionals’ experiences and the context in which they were aggressed. Recommendations for future research and support of Black professionals are provided. (PsycInfo Database Record (c) 2024 APA, all rights reserved)
KW  - *Professional Personnel
KW  - *Racism
KW  - *Sport Psychology
KW  - *Microaggression
KW  - *Black People
KW  - Exercise
KW  - Race and Ethnic Discrimination
M3  - doi:10.1037/pro0000145
DO  - 10.1037/pro0000145
ER  -
TY  - JOUR
PMID  - 27631958
ID  - 2016-44084-001
T1  - Treatment moderators and effectiveness of Engagement and Counseling for Latinos intervention on worry reduction in a low-income primary care sample.
JF  - Journal of Consulting and Clinical Psychology
A1  - Alcántara, Carmela
A1  - Li, Xinliang
A1  - Wang, Ye
A1  - Canino, Glorisa
A1  - Alegría, Margarita
VL  - 84
IS  - 11
SP  - 1016
EP  - 1022
Y1  - 2016
CY  - US
AD  - Alcántara, Carmela: School of Social Work, Columbia University, 1255 Amsterdam Avenue, Room 810, MC 4600, New York, NY, US, 10027, ca2543@columbia.edu
PB  - American Psychological Association
SN  - 1939-2117(Electronic),0022-006X(Print)
N2  - Objective: We conducted a secondary analysis of randomized controlled trial data to determine if the Engagement and Counseling for Latinos (ECLA) intervention, a brief, evidence-based, and culturally adapted cognitive–behavioral intervention specifically designed for and effective at treating depression, also reduced co-occurring worry symptoms. We also explored whether delivery modality (telephone, face-to-face) and sociodemographic patient characteristics moderated treatment effectiveness. Method: Between May 2011 and September 2012, low-income Latino primary care patients (N = 257) with depression from Boston and San Juan were randomized to usual care (n = 86), face-to-face ECLA (n = 84), or telephone ECLA (n = 87) and completed a psychosocial assessment at baseline and 4 months after randomization. We used intention-to-treat analyses with linear regression models with change in worry (4 months from randomization) as the primary outcome and treatment condition as the primary predictor. Results: Patients in ECLA experienced significant reductions in worry at 4 months from randomization than those in usual care (PSWQΔ = −3.28, p < .05). Among patients receiving ECLA, those in the telephone condition exhibited greater worry reductions than those in the face-to-face condition (telephone: M = −7.83, SD = 11.45; face-to-face: M = −6.73, SD = 12.23; p < .05). Employment status was the only significant treatment moderator. Unemployed patients did not exhibit any changes in worry irrespective of condition, whereas employed patients exhibited the greatest worry reductions across conditions. Conclusions: Although worry was not a treatment target in ECLA, it also reduced worry among low-income Latinos, which suggests ECLA may have transdiagnostic clinical implications. Telephone-delivered ECLA might hold promise for increasing the uptake of mental health care among employed low-income Latinos. (PsycINFO Database Record (c) 2016 APA, all rights reserved)
KW  - *Anxiety
KW  - *Counseling
KW  - *Telemedicine
KW  - *Treatment Effectiveness Evaluation
KW  - *Psychological Engagement
KW  - Cultural Sensitivity
KW  - Lower Income Level
KW  - Primary Health Care
KW  - Telephone Systems
KW  - Latinos/Latinas
M3  - doi:10.1037/ccp0000146
DO  - 10.1037/ccp0000146
ER  -
TY  - JOUR
PMID  - 29355364
ID  - 2018-02553-001
T1  - Anxiety sensitivity and rumination: Transdiagnostic factors involved in the relation between subjective social status and anxiety and depressive symptoms and disorders among economically disadvantaged Latinos in primary care.
JF  - American Journal of Orthopsychiatry
A1  - Zvolensky, Michael J.
A1  - Paulus, Daniel J.
A1  - Bakhshaie, Jafar
A1  - Garza, Monica
A1  - Valdivieso, Jeanette
A1  - Ochoa-Perez, Melissa
A1  - Reitzel, Lorraine R.
A1  - Viana, Andres G.
A1  - Lemaire, Chad
A1  - Bogiaizian, Daniel
A1  - Robles, Zuzuky
A1  - Manning, Kara
A1  - Mayorga, Nubia A.
A1  - Schmidt, Norman B.
A1  - Collado, Anahi
VL  - 88
IS  - 5
SP  - 571
EP  - 581
Y1  - 2018
CY  - US
AD  - Zvolensky, Michael J.: Department of Psychology, The University of Houston, 126 Heyne Building, Suite 104, Houston, TX, US, 77204-5502, mjzvolen@central.uh.edu
PB  - Educational Publishing Foundation
SN  - 1939-0025(Electronic),0002-9432(Print)
N2  - Latinos face striking physical and mental health disparities. One factor associated with such disparities is subjective social status, reflecting subjective ratings of social standing. Yet there is presently a lack of empirical information about the mechanisms underlying relations between subjective social status and anxiety and depressive symptoms and disorders among Latinos in community medical services that serve as focal catchment areas for assessment and intervention programming. The present investigation examined the unique explanatory roles of 2 transdiagnostic factors, rumination and anxiety sensitivity, in the relation between subjective social status and depressive, suicidal, social anxiety, and anxious arousal symptoms as well as anxiety/depressive disorders, among Latinos seeking health services at a primary health care facility. Participants included 253 Latino adults with annual incomes of less than $30,000 (M age = 39.1, SD = 11.1). Results indicated that rumination and anxiety sensitivity each significantly (independently) mediated associations between subjective social status and all dependent variables except suicidal symptoms. For suicidal symptoms, only rumination was a mediator. The present findings suggest that rumination and anxiety sensitivity may represent mechanisms for associations between subjective social status and anxiety and depressive symptoms and disorders among economically disadvantaged Latinos in primary care settings. (PsycINFO Database Record (c) 2019 APA, all rights reserved)
KW  - *Major Depression
KW  - *Primary Health Care
KW  - *Rumination (Cognitive Process)
KW  - *Latinos/Latinas
KW  - *Anxiety Sensitivity
KW  - Anxiety
KW  - Disadvantaged
KW  - Mental Health
KW  - Physical Health
KW  - Status
KW  - Symptoms
KW  - Health Disparities
KW  - Social Status
M3  - doi:10.1037/ort0000307
DO  - 10.1037/ort0000307
ER  -
TY  - JOUR
ID  - 2016-56594-001
T1  - Linking workplace ostracism to interpersonal citizenship behavior: A moderated mediation model of work-to-family conflict and rumination.
JF  - International Journal of Stress Management
A1  - Zhang, Ran
A1  - Ye, Chao
A1  - Ferreira-Meyers, Karen
VL  - 24
IS  - 3
SP  - 293
EP  - 320
Y1  - 2017
CY  - US
AD  - Ye, Chao: The School of Law, Shanghai University of International Business and Economics, No. 1900 Wenxiang Road, Shanghai, China, 201620, yechao1227@163.com
PB  - Educational Publishing Foundation
SN  - 1573-3424(Electronic),1072-5245(Print)
N2  - Exposure to ostracism has been argued to be a severe social stressor. However, few studies have explicitly investigated its adverse impact on the victim’s interpersonal citizenship behavior (ICB) in a work setting. In a sample of 323 employees in the manufacturing industry in China, the present study tested a moderated mediation model on the effects of workplace ostracism on victims’ ICB with the key objective of exploring the mediation effects of work-to-family conflict (WFC) and the moderating effects of rumination on this relationship. Also, the relationship between employees’ vulnerability and workplace ostracism was tested. The research revealed that the vulnerable groups (i.e., the disabled, immigrants) are more likely than others to experience workplace ostracism. In addition, the research revealed that employees who experience workplace ostracism tend to withhold their ICBs, and WFC mediates the workplace ostracism–ICB relationship. Finally, results indicated that both workplace ostracism’s direct effects on WFC and its indirect effects on ICB via WFC were strengthened among high-rumination employees. (PsycINFO Database Record (c) 2017 APA, all rights reserved)
KW  - *Family Work Relationship
KW  - *Rumination (Cognitive Process)
KW  - *Social Isolation
KW  - *Organizational Citizenship Behavior
KW  - Stress
KW  - Interpersonal Relationships
M3  - doi:10.1037/str0000056
DO  - 10.1037/str0000056
ER  -
TY  - JOUR
ID  - 2018-16705-003
T1  - Adolescent and Adult Time Inventory-Time Attitude Scales: Validity and contributions to physical activity and self-concept in Spanish adolescents.
JF  - International Perspectives in Psychology: Research, Practice, Consultation
A1  - Konowalczyk, Svenja
A1  - Mello, Zena R.
A1  - Röske, Lisa A. S.
A1  - Buhl, Monika
A1  - Heim, Rüdiger
A1  - Worrell, Frank C.
VL  - 7
IS  - 2
SP  - 76
EP  - 90
Y1  - 2018
CY  - US
AD  - Konowalczyk, Svenja: Department of Sport and Sports Science, Technical University of Dortmund, Otto-Hahn-Street 3, Dortmund, Germany, D-44227
PB  - Educational Publishing Foundation
SN  - 2157-3891(Electronic),2157-3883(Print)
N2  - In this study, we examined the psychometric properties for the time attitude subscales of the Adolescent and Adult Time Inventory-Time Attitude Scale–Spanish (AATI-TA–Spanish). We sought to determine the internal consistency, structural validity, gender and age invariance, and convergent validity of scores on the six subscales: Past Positive, Past Negative, Present Positive, Present Negative, Future Positive, and Future Negative. Participants were 789 Spanish adolescents. Reliability estimates indicated high internal consistency across the subscales. Confirmatory factor analyses provided strong support for the theorized 6-factor structure. Configural, metric, and scalar invariance was demonstrated for gender and early and late adolescent groups. Convergent validity was shown for physical activity and self-concept. Overall, results provided strong psychometric evidence that Adolescent and Adult Time Inventory-Time Attitude Scale–Spanish scores may be used effectively with Spanish adolescents. (PsycInfo Database Record (c) 2020 APA, all rights reserved)
KW  - *Adolescent Attitudes
KW  - *Inventories
KW  - *Psychometrics
KW  - *Test Construction
KW  - *Time
KW  - Physical Activity
KW  - Self-Concept
KW  - Test Reliability
KW  - Test Validity
M3  - doi:10.1037/ipp0000084
DO  - 10.1037/ipp0000084
ER  -
TY  - JOUR
ID  - 2018-18423-005
T1  - Group-based physical activity for older adults (GOAL) randomized controlled trial: Exercise adherence outcomes.
JF  - Health Psychology
A1  - Beauchamp, Mark R.
A1  - Ruissen, Geralyn R.
A1  - Dunlop, William L.
A1  - Estabrooks, Paul A.
A1  - Harden, Samantha M.
A1  - Wolf, Svenja A.
A1  - Liu, Yan
A1  - Schmader, Toni
A1  - Puterman, Eli
A1  - Sheel, A. William
A1  - Rhodes, Ryan E.
VL  - 37
IS  - 5
SP  - 451
EP  - 461
Y1  - 2018
CY  - US
AD  - Beauchamp, Mark R.: School of Kinesiology, University of British Columbia, War Memorial Gym, 122-6081 University Boulevard, Vancouver, BC, Canada, V6T 1Z1, mark.beauchamp@ubc.ca
PB  - American Psychological Association
SN  - 1930-7810(Electronic),0278-6133(Print)
N2  - Background: Despite the health benefits of regular physical activity, across the globe older adults represent the least active section of society. Purpose: The GrOup-based physical Activity for oLder adults (GOAL) trial was a three-arm parallel randomized controlled trial (RCT) that was designed to test the efficacy of two group-based exercise programs for older adults, informed by self-categorization theory (SCT), in comparison to a standard group-based exercise program. Methods: RCT conducted in Greater Vancouver, Canada, enrolled 627 older adults (Mage = 71.57 years, SD = 5.41; 71.0% female). Participants were randomized to similar age same gender (SASG), similar age mixed gender (SAMG), or ‘standard’ mixed age mixed gender (MAMG) exercise group conditions. In addition to group composition, the intervention programs operationalized principles from SCT designed to foster a sense of social connectedness among participants. The primary outcome of the trial was exercise adherence behavior over 12 and 24 weeks. Results: Analyses of variance revealed that older adults randomized to the SAMG (12-weeks d = .51, p < .001; 24-weeks d = .47, p < .001) and SASG (12-weeks d = .28, p = .012; 24-weeks d = .29, p = .016) conditions adhered to a greater extent than those in the MAMG comparison condition. There were no significant differences between the SAMG and SASG conditions. Conclusions: The results provide support for the efficacy of group-based physical activity programs informed by SCT. Furthermore, the results suggest that community group-based exercise programs should attempt to engage in age-targeting but not necessarily gender-targeting among older adults. (PsycINFO Database Record (c) 2018 APA, all rights reserved)
KW  - *Age Differences
KW  - *Exercise
KW  - *Group Dynamics
KW  - *Intervention
KW  - *Physical Activity
KW  - Self-Perception
KW  - Treatment Compliance
M3  - doi:10.1037/hea0000615
DO  - 10.1037/hea0000615
ER  -
TY  - JOUR
ID  - 2016-54165-001
T1  - Exertion of self-control increases fatigue, reduces task self-efficacy, and impairs performance of resistance exercise.
JF  - Sport, Exercise, and Performance Psychology
A1  - Graham, Jeffrey D.
A1  - Martin Ginis, Kathleen A.
A1  - Bray, Steven R.
VL  - 6
IS  - 1
SP  - 70
EP  - 88
Y1  - 2017
CY  - US
AD  - Graham, Jeffrey D.: Department of Family Medicine, McMaster University, 100 Main Street West, Hamilton, ON, Canada, L8P 1H6, grahajd2@mcmaster.ca
PB  - Educational Publishing Foundation
SN  - 2157-3913(Electronic),2157-3905(Print)
N2  - The purpose of this study was to investigate sequential indirect pathways by which self-control exertion affects resistance exercise performance through fatigue and task self-efficacy. Participants (N = 50) completed 2 sets of maximum repetitions at submaximal loads on bench press and leg extension resistance exercises separated by a Stroop task, which was either congruent (control) or incongruent (self-control exertion). Fatigue was assessed using the State Self-Control Capacity Scale following the Stroop task and participants rated their task self-efficacy for bench press and leg extension prior to performing the second sets of tasks. The self-control exertion condition reported greater fatigue, lower task self-efficacy, and showed a greater reduction in resistance exercise performance compared to controls. Results supported a serial mediation model indicating that exertion of self-control causes increased fatigue, which in turn leads to reduced self-efficacy to exert self-control and subsequent reductions in self-controlled task performance. (PsycInfo Database Record (c) 2020 APA, all rights reserved)
KW  - *Athletic Performance
KW  - *Exercise
KW  - *Fatigue
KW  - *Self-Control
KW  - Self-Efficacy
M3  - doi:10.1037/spy0000074
DO  - 10.1037/spy0000074
ER  -
TY  - JOUR
ID  - 2018-28786-012
T1  - Sweat so you don’t forget: Exercise breaks during a University Lecture increase on-task attention and learning.
JF  - Journal of Applied Research in Memory and Cognition
A1  - Fenesi, Barbara
A1  - Lucibello, Kristen
A1  - Kim, Joseph A.
A1  - Heisz, Jennifer J.
VL  - 7
IS  - 2
SP  - 261
EP  - 269
Y1  - 2018
CY  - Netherlands
AD  - Heisz, Jennifer J.: Department of Kinesiology, McMaster University, 1280 Main Street West, Hamilton, ON, Canada
PB  - Elsevier Science
SN  - 2211-369X(Electronic),2211-3681(Print)
N2  - We examined the impact of taking exercise breaks, non-exercise breaks, or no breaks on learning among first year Introductory Psychology students. Three 5-minute breaks were equally distributed throughout a 50-minute computer-based video lecture. The exercise breaks group performed a series of callisthenic exercises; the non-exercise breaks group played a computer game; the no breaks group watched the lecture without breaks. Mind-wandering questions measured attention during the lecture. Exercise breaks promoted attention throughout the lecture compared to no breaks and non-exercise breaks, and resulted in superior learning when assessed on immediate and delayed tests. The exercise breaks group also endorsed higher ratings for narrator clarity and perceived understanding than the other two groups. This is the first study to show that exercise breaks promote attention during lecture and improve learning in university students. (PsycInfo Database Record (c) 2022 APA, all rights reserved)
KW  - *Attention
KW  - *College Environment
KW  - *Exercise
KW  - *Learning
KW  - *Psychology Education
KW  - College Students
KW  - Physical Activity
KW  - Mind Wandering
M3  - doi:10.1016/j.jarmac.2018.01.012
DO  - 10.1016/j.jarmac.2018.01.012
ER  -
TY  - JOUR
ID  - 2018-26104-010
T1  - Psychological symptoms and perceived cognitive impairment in multiple sclerosis: The role of rumination.
JF  - Rehabilitation Psychology
A1  - Malivoire, Bailee L.
A1  - Hare, Crystal J.
A1  - Hart, Tae L.
VL  - 63
IS  - 2
SP  - 286
EP  - 294
Y1  - 2018
CY  - US
AD  - Hart, Tae L.: Department of Psychology, Ryerson University, 350 Victoria Street, Toronto, ON, Canada, M5B 2K3, tae.hart@psych.ryerson.ca
PB  - American Psychological Association
SN  - 1939-1544(Electronic),0090-5550(Print)
N2  - Purpose/Objective: Perceived cognitive impairment is a common concern among individuals with multiple sclerosis (MS) and is associated with prevalent psychological symptoms, namely depression and anxiety. The mechanisms by which these psychological symptoms are associated with perceived cognitive impairment among people diagnosed with MS have been unexplored. A possible mechanism is rumination, a maladaptive form of self-reflection that is commonly associated with anxiety and depression. The purpose of this study was to examine the associations of symptoms of anxiety and depression with perceived cognitive impairment, and to examine whether anxiety and depression indirectly affect cognitive impairment through rumination. Research Method/Design: The study utilized a cross-sectional observational design. People diagnosed with MS (N = 111) were recruited from an MS clinic in Toronto, and through the community. Participants completed self-report questionnaires that included the Multiple Sclerosis Neuropsychological Screening Questionnaire (MSNQ), the Hospital Anxiety and Depression Scale (HADS), and the Rumination-Reflection Questionnaire (RRQ). Two indirect effect statistical analyses were conducted using bootstrapping techniques. Results: We found a positive association between both symptoms of depression and anxiety and perceived cognitive impairment. Moreover, psychological symptoms were related to perceived cognitive impairment indirectly through rumination, indicating ruminative thinking style may be implicated in the relationship between anxiety, depression, and perceived cognitive impairment. Conclusions/Implications: These findings provide additional support for previous research examining the relationship between psychological symptoms (e.g., anxiety and depression) and perceived cognitive impairment, and enrich our understanding of a potential mechanism driving these relationships. (PsycInfo Database Record (c) 2023 APA, all rights reserved)
KW  - *Anxiety Disorders
KW  - *Cognitive Impairment
KW  - *Major Depression
KW  - *Multiple Sclerosis
KW  - *Rumination (Cognitive Process)
KW  - Symptoms
M3  - doi:10.1037/rep0000180
DO  - 10.1037/rep0000180
ER  -
TY  - JOUR
PMID  - 29323521
ID  - 2018-00130-002
T1  - Psychological processes in chronic embitterment: The potential contribution of rumination.
JF  - Psychological Trauma: Theory, Research, Practice, and Policy
A1  - Dunn, Joanne M.
A1  - Sensky, Tom
VL  - 10
IS  - 1
SP  - 7
EP  - 13
Y1  - 2018
CY  - US
AD  - Sensky, Tom: Health at Work Team, West London Mental Health NHS Trust, Uxbridge Road, Southall, MDX, United Kingdom, UB1 3EU, t.sensky@imperial.ac.uk
PB  - Educational Publishing Foundation
SN  - 1942-969X(Electronic),1942-9681(Print)
N2  - Objective: Chronic embitterment has received considerable attention in terms of its presentation and epidemiology, but there has been relatively little focus on its psychology. The present study aimed to test the hypothesis that embitterment is positively correlated with rumination, and that this effect is influenced by positive beliefs about rumination. Method: A convenience sample (N = 79) of staff of a health care facility attending its occupational health service completed questionnaires assessing chronic embitterment, work-related rumination (distinguishing affective rumination and problem solving pondering), positive beliefs about rumination, and depression. Results: Embitterment scores correlated positively with affective rumination and depression. Positive beliefs about rumination correlated positively with problem-solving pondering but not with affective rumination. Regression analysis revealed that affective rumination contributed to embitterment independently of depression. Conclusions: Previous research has demonstrated that rumination impairs executive functions and problem-solving. The association of affective rumination with embitterment may contribute to the explanation for why embitterment becomes chronic and is often difficult to alleviate. However, this association also opens up possibilities of intervention, in light of research evidence of the effectiveness of rumination-focused therapies. (PsycInfo Database Record (c) 2022 APA, all rights reserved)
KW  - *Attitudes
KW  - *Emotions
KW  - *Rumination (Cognitive Process)
KW  - *Working Conditions
KW  - Major Depression
KW  - Posttraumatic Stress Disorder
KW  - Problem Solving
M3  - doi:10.1037/tra0000291
DO  - 10.1037/tra0000291
ER  -
TY  - JOUR
PMID  - 27101340
ID  - 2016-19848-001
T1  - Zeigarnik’s sleepless nights: How unfinished tasks at the end of the week impair employee sleep on the weekend through rumination.
JF  - Journal of Occupational Health Psychology
A1  - Syrek, Christine J.
A1  - Weigelt, Oliver
A1  - Peifer, Corinna
A1  - Antoni, Conny H.
VL  - 22
IS  - 2
SP  - 225
EP  - 238
Y1  - 2017
CY  - US
AD  - Syrek, Christine J.: Work and Organizational Psychology, University of Trier, Trier, Germany, D-54286, syrek@uni-trier.de
PB  - Educational Publishing Foundation
SN  - 1939-1307(Electronic),1076-8998(Print)
N2  - It is almost common sense that work stress leads to sleep impairment, but the question of how work-related stressors impair employee sleep remains open. This study focuses on the role of rumination as the underlying mechanism for sleep impairment. Specifically, the authors contribute to recent research differentiating affective rumination from problem-solving pondering and examine the impact of both forms of rumination on the stressor–sleep relationship. Following theories of rumination and the Zeigarnik effect, they focus on unfinished tasks as a key onset for rumination. Unfinished tasks have received much research attention in the memory context but have been neglected as a stressor that can impact recovery. Drawing on theory, differential indirect links between unfinished tasks and sleep through affective rumination versus problem-solving pondering are examined. Further, the number of unfinished tasks extending over a 3-month period may impair employee sleep more than unfinished tasks within the acute phase. In this study, intraindividual links in a diary study supplemented by depicting between-person effects of unfinished tasks over a period of 3 months are examined. The authors matched 357 Friday and Monday observations over a 12-week interval for 59 employees. The results of the multilevel analysis suggest that the within-person relationship between unfinished tasks and sleep is mediated by affective rumination. Although problem-solving pondering was negatively related to sleep impairment, the indirect effect was not significant. Finally, beyond the acute effect, the authors found higher levels of unfinished tasks over 3 months are related to increased sleep impairment on the weekend. (PsycInfo Database Record (c) 2022 APA, all rights reserved)
KW  - *Insomnia
KW  - *Job Performance
KW  - *Problem Solving
KW  - *Rumination (Cognitive Process)
KW  - Employee Attitudes
M3  - doi:10.1037/ocp0000031
DO  - 10.1037/ocp0000031
ER  -
TY  - JOUR
PMID  - 26691505
ID  - 2015-57067-001
T1  - Development and preliminary validation of the Constructive and Unconstructive Worry Questionnaire: A measure of individual differences in constructive versus unconstructive worry.
JF  - Psychological Assessment
A1  - McNeill, Ilona M.
A1  - Dunlop, Patrick D.
VL  - 28
IS  - 11
SP  - 1368
EP  - 1378
Y1  - 2016
CY  - US
AD  - McNeill, Ilona M.: Melbourne School of Psychological Sciences, University of Melbourne, Parkville, VIC, Australia, 3010, imcneill@unimelb.edu.au
PB  - American Psychological Association
SN  - 1939-134X(Electronic),1040-3590(Print)
N2  - This article presents a measure of individual differences in the tendencies to worry constructively and unconstructively, called the Constructive and Unconstructive Worry Questionnaire (CUWQ). The measure is based on a control theory perspective of worry and separates the tendency to worry in a way that facilitates goal-pursuit and threat reduction (constructive worry) from the tendency to worry in a way that hinders goal-pursuit while sustaining threat awareness (unconstructive worry). CUWQ scores were validated in 2 independent nonclinical samples, including North American (Sample 1, N = 295) and Australian (Sample 2, N = 998) residents. Final factor items were selected based on Sample 1, and the measure showed good model fit through a confirmatory factor analysis in Sample 2. In addition, scores on the 2 worry factors showed criterion-related validity by statistically predicting a variety of outcomes in both samples: Constructive worry was positively associated with punctuality and wildfire preparedness and negatively associated with trait-anxiety and amount of worry. Unconstructive worry, on the other hand, was positively associated with trait-anxiety and amount of worry, and negatively associated with punctuality and wildfire preparedness. The 2 factor scores were uncorrelated in Sample 1 and positively correlated in Sample 2, thereby showing that having a tendency to worry in an unconstructive manner does not prohibit 1 from worrying in a constructive manner as well. Understanding how the 2 tendencies to worry differ from each other and separating their measurement enables a better understanding of the role of worry in both normal behavior and psychopathology. (PsycInfo Database Record (c) 2022 APA, all rights reserved)
KW  - *Anxiety
KW  - *Individual Differences
KW  - *Questionnaires
KW  - *Self-Regulation
KW  - *Test Construction
KW  - Emergency Preparedness
KW  - Factor Analysis
KW  - Risk Management
KW  - Test Validity
M3  - doi:10.1037/pas0000266
DO  - 10.1037/pas0000266
ER  -
TY  - JOUR
ID  - 2016-54167-001
T1  - A single bout of resistance training improves state body image in male weight-trainers.
JF  - Sport, Exercise, and Performance Psychology
A1  - Waldorf, Manuel
A1  - Erkens, Nele
A1  - Vocks, Silja
A1  - McCreary, Donald R.
A1  - Cordes, Martin
VL  - 6
IS  - 1
SP  - 53
EP  - 69
Y1  - 2017
CY  - US
AD  - Waldorf, Manuel: Department of Clinical Psychology and Psychotherapy, Osnabrück University, Knollstraße 15, Osnabrück, Germany, 49069, mwaldorf@uos.de
PB  - Educational Publishing Foundation
SN  - 2157-3913(Electronic),2157-3905(Print)
N2  - Although improvements in body image have been shown for longer-lasting resistance training, research on its short-term effects is currently lacking. The present study set out to test a hypothesized beneficial effect of a single bout of resistance training on global and specific (i.e., body fat- and muscularity-related) body image states of male exercisers. Additionally, a moderating effect of drive for muscularity was explored. In a controlled crossover study, 42 experienced weight trainers received (a) a session of resistance training; (b) a session of aerobic exercise (cycling); and (c) a session of magazine reading. Body image states were assessed before and immediately after each condition, and after 24 hr. As hypothesized, resistance training, but not cycling or reading, led to a significant increase in perceived muscularity on a silhouette measure of body image states (g = 0.31 or 3 kg). Both exercise conditions led to a significant decrease in perceived body fat (g = −0.33 or −2.5% for resistance training), but for resistance training, this only held true for men lower in drive for muscularity (g = .58, p < .01). After 24 hr, scores had returned to baseline levels. Even a single bout of resistance training yields short-term improvements in men’s body image states on both the muscularity and fat dimension, which may act as a reinforcer of exercise behavior. The present findings might foster the understanding of body-image factors that contribute to the development of excessive weight-lifting behavior. (PsycInfo Database Record (c) 2023 APA, all rights reserved)
KW  - *Athletic Training
KW  - *Body Image
KW  - *Exercise
KW  - *Muscle Tone
KW  - *Weightlifting
KW  - Muscle Dysmorphia
M3  - doi:10.1037/spy0000076
DO  - 10.1037/spy0000076
ER  -
TY  - JOUR
PMID  - 29016149
ID  - 2017-45303-001
T1  - Physical activity and negative affective reactivity in daily life.
JF  - Health Psychology
A1  - Puterman, Eli
A1  - Weiss, Jordan
A1  - Beauchamp, Mark R.
A1  - Mogle, Jacqueline
A1  - Almeida, David M.
VL  - 36
IS  - 12
SP  - 1186
EP  - 1194
Y1  - 2017
CY  - US
AD  - Puterman, Eli: School of Kinesiology, University of British Columbia, 104-2176 Health Sciences Mall, Vancouver, BC, Canada, V6T 1Z3, eli.puterman@ubc.ca
PB  - American Psychological Association
SN  - 1930-7810(Electronic),0278-6133(Print)
N2  - Objective: The results from experimental studies indicate that physically active individuals remain calmer and report less anxiety after the induction of a standardized stressor. The current study extends this research to real life, and examines whether daily physical activity attenuates negative affect that occurs in response to naturally occurring daily stressors. Method: The current study used data from the second wave of the National Study of Daily Experiences, a sub-study of the second wave of the Midlife in the United States Study (MIDUS-II) of 2,022 individuals aged 33-84 questioned nightly for eight consecutive days about their general affect and affective responses to stressful events and their engagement in physical activity. Results: Results indicated that while negative affect is significantly elevated on days with stressful events compared to days free of events in all individuals, these effects are attenuated in those who remain physically active when compared to those who were underactive. This was also true for any day participants were physically active. Importantly, negative affect in response to any specific stressor was reduced the closer in time that the stressor occurred to the bout of exercise in underactive participants, while, in active participants, negative affect in response to any stressor remained low throughout the entire day that participants reported that they were active. Conclusion: Given the significant mental and physical health implications of elevated affective reactivity observed in previous studies, the current study sheds further light on the importance of remaining physically active in times of stress. (PsycINFO Database Record (c) 2017 APA, all rights reserved)
KW  - *Emotional Responses
KW  - *Physical Activity
KW  - *Stress
KW  - Negative Emotions
M3  - doi:10.1037/hea0000532
DO  - 10.1037/hea0000532
ER  -
TY  - JOUR
PMID  - 27054503
ID  - 2016-17140-001
T1  - Internet-based instructor-led mindfulness for work-related rumination, fatigue, and sleep: Assessing facets of mindfulness as mechanisms of change. A randomized waitlist control trial.
JF  - Journal of Occupational Health Psychology
A1  - Querstret, Dawn
A1  - Cropley, Mark
A1  - Fife-Schaw, Chris
VL  - 22
IS  - 2
SP  - 153
EP  - 169
Y1  - 2017
CY  - US
AD  - Querstret, Dawn: School of Psychology, University of Surrey, Guildford, United Kingdom, GU2 7XH, d.querstret@surrey.ac.uk
PB  - Educational Publishing Foundation
SN  - 1939-1307(Electronic),1076-8998(Print)
N2  - This study aimed to extend our theoretical understanding of how mindfulness-based interventions exert their positive influence on measures of occupational health. Employing a randomized waitlist control study design, we sought to (a) assess an Internet-based instructor-led mindfulness intervention for its effect on key factors associated with “recovery from work,” specifically, work-related rumination, fatigue, and sleep quality; (b) assess different facets of mindfulness (acting with awareness, describing, nonjudging, and nonreacting) as mechanisms of change; and (c) assess whether the effect of the intervention was maintained over time by following up our participants after 3 and 6 months. Participants who completed the mindfulness intervention (n = 60) reported significantly lower levels of work-related rumination and fatigue, and significantly higher levels of sleep quality, when compared with waitlist control participants (n = 58). Effects of the intervention were maintained at 3- and 6-month follow-up with medium to large effect sizes. The effect of the intervention was primarily explained by increased levels of only 1 facet of mindfulness (acting with awareness). This study provides support for online mindfulness interventions to aid recovery from work and furthers our understanding with regard to how mindfulness interventions exert their positive effects. (PsycInfo Database Record (c) 2020 APA, all rights reserved)
KW  - *Fatigue
KW  - *Rumination (Cognitive Process)
KW  - *Sleep
KW  - *Mindfulness
KW  - *Workplace Intervention
KW  - Computer Assisted Instruction
KW  - Employee Characteristics
KW  - Internet
M3  - doi:10.1037/ocp0000028
DO  - 10.1037/ocp0000028
ER  -
TY  - JOUR
PMID  - 28981303
ID  - 2017-44790-001
T1  - Affective mental contrasting to enhance physical activity: A randomized controlled trial.
JF  - Health Psychology
A1  - Ruissen, Geralyn R.
A1  - Rhodes, Ryan E.
A1  - Crocker, Peter R. E.
A1  - Beauchamp, Mark R.
VL  - 37
IS  - 1
SP  - 51
EP  - 60
Y1  - 2018
CY  - US
AD  - Ruissen, Geralyn R.: School of Kinesiology, The University of British Columbia, War Memorial Gym, 122–6081 University Boulevard, Vancouver, BC, Canada, V6T 1Z1, geri.ruissen@ubc.ca
PB  - American Psychological Association
SN  - 1930-7810(Electronic),0278-6133(Print)
N2  - Objective: Transition to university is a vulnerable period for discontinuing regular physical activity that can have implications for students’ physical and psychological health. Accordingly, it is imperative to find and implement cost and time-effective interventions to mitigate the consequences of this transition. Intervention research has shown mental contrasting is an effective means of promoting various health-enhancing behaviors including physical activity. However, the efficacy of this intervention approach may be bolstered by targeting affective judgments (e.g., enjoyable–unenjoyable), which exert greater influence on physical activity behaviors compared to health-related instrumental judgments (e.g., useful–useless). The purpose of this study was to compare the relative efficacy of a mental contrasting intervention that targeted affective judgments associated with physical activity, in relation to a mental contrasting intervention that targeted instrumental judgments, and a “standard” mental contrasting intervention (with no modifications). Method: Using a 3-arm parallel randomized controlled trial design (ClinicalTrials.gov Number NCT02615821), 110 insufficiently active, female, university students were randomly assigned to an affective, instrumental, or standard mental contrasting intervention following simple randomization procedures. Assessments were conducted at baseline and 4 weeks postintervention. Results: Participants in the affective mental contrasting condition displayed higher levels of moderate-to-vigorous physical activity than those in the instrumental or standard comparison conditions, F(2, 90) = 3.14, p < .05, ηp2 = 0.065. Conclusion: Overall, affective mental contrasting has the potential to represent a low-cost and time-efficient intervention that may help insufficiently active, female students increase activity or attenuate declining levels of moderate-to-vigorous physical activity that occurs during university. (PsycInfo Database Record (c) 2020 APA, all rights reserved)
KW  - *Intervention
KW  - *Mental Health
KW  - *Physical Activity
KW  - *Physical Health
KW  - *School Transition
KW  - College Students
KW  - Judgment
M3  - doi:10.1037/hea0000551
DO  - 10.1037/hea0000551
ER  -
TY  - JOUR
ID  - 2018-63715-002
T1  - Thinking about the Joneses? Decreasing rumination about social comparison increases well-being.
JF  - European Journal of Health Psychology
A1  - Weber, Silvana
A1  - Hagmayer, York
VL  - 25
IS  - 3
SP  - 83
EP  - 95
Y1  - 2018
CY  - Germany
AD  - Weber, Silvana: Human-Computer-Media Institute, Julius-Maximilians-University Würzburg, Oswald-Külpe-Weg 82, Würzburg, Germany, 97074, silvana.weber@uni-wuerzburg.de
PB  - Hogrefe Publishing
SN  - 2512-8450(Electronic),2512-8442(Print)
N2  - Social comparison and rumination are associated with lower levels of subjective well-being. We expected that an intervention to change the appraisal of social comparison situations would improve well-being among young adults (n = 74). A 9-week online training program was designed, combining elements of cognitive behavioral therapy (CBT) and positive psychology. A pre-post assessment of subjective well-being, affect, social comparison orientation, rumination, and an appraisal of personal negatively perceived social situations served as dependent variables. Results indicate that the training led to an increase in subjective well-being and positive affect, and a decrease in negative affect and rumination. Initially unhappier individuals benefited slightly more from the training. The negative affective response toward personal social situations decreased, while positive affect increased. The overall level of social comparison orientation remained stable. Change in rumination was the strongest predictor of increased well-being, indicating that not social comparison per se, but ruminating about social comparison affects well-being. (PsycInfo Database Record (c) 2020 APA, all rights reserved)
KW  - *Intervention
KW  - *Rumination (Cognitive Process)
KW  - *Social Comparison
KW  - *Training
KW  - *Well Being
KW  - Cognitive Appraisal
KW  - Cognitive Behavior Therapy
KW  - Cognitive Restructuring
KW  - Positive Psychology
KW  - Test Construction
KW  - Negative Emotions
KW  - Positive Emotions
M3  - doi:10.1027/2512-8442/a000013
DO  - 10.1027/2512-8442/a000013
ER  -
TY  - JOUR
PMID  - 26390109
ID  - 2015-42694-001
T1  - Stigma, career worry, and mental illness symptomatology: Factors influencing treatment-seeking for Operation Enduring Freedom and Operation Iraqi Freedom soldiers and veterans.
JF  - Psychological Trauma: Theory, Research, Practice, and Policy
A1  - Brown, Nicholas B.
A1  - Bruce, Steven E.
VL  - 8
IS  - 3
SP  - 276
EP  - 283
Y1  - 2016
CY  - US
AD  - Brown, Nicholas B.: Department of Psychology, University of Missouri-St. Louis, 1 University Boulevard, St. Louis, MO, US, 63130, nicholas.brown@mail.umsl.edu
PB  - Educational Publishing Foundation
SN  - 1942-969X(Electronic),1942-9681(Print)
N2  - Objective: Mental health related stigma, as well as mental illness symptomatology, have been shown to negatively impact treatment-seeking within military populations. However, few studies have delineated the 2 forms of stigma (self-stigma and public stigma), and none have differentiated between stigma and career-related consequences (career worry). The aim of this study was to increase our understanding of low treatment-seeking rates among soldiers and veterans by expanding upon previous measurements of the stigma construct and examining factors influencing willingness to seek treatment. Method: The sample consisted of 276 Operation Enduring Freedom and Operation Iraqi Freedom (OEF/OIF) soldiers and veterans. Individual levels of self-stigma, public stigma, and career worry were measured, as were levels of willingness to seek treatment. Symptoms of PTSD, depression, and substance abuse were also evaluated to account for the influence of mental illness on treatment-seeking. Results: A confirmatory factor analysis indicated that a 3-factor model including self-stigma, public stigma, and career worry fit the data significantly better than a 1- or 2- factor model. A multiple regression analysis also revealed that these 3 factors, combined with mental illness symptomatology, significantly predicted individual levels of willingness to seek treatment. Career worry was the strongest predictor, particularly for individuals with no treatment history. Conclusions: This study confirmed that career worry is a factor independent of self-stigma and public stigma. Findings indicate that a fear of negatively affecting one’s career is the most influential factor in determining willingness to seek mental health treatment for the military population. (PsycInfo Database Record (c) 2020 APA, all rights reserved)
KW  - *Anxiety
KW  - *Health Care Seeking Behavior
KW  - *Mental Disorders
KW  - *Military Personnel
KW  - *Stigma
KW  - Military Veterans
KW  - Occupations
KW  - Symptoms
M3  - doi:10.1037/tra0000082
DO  - 10.1037/tra0000082
ER  -
TY  - JOUR
PMID  - 28414502
ID  - 2017-17083-001
T1  - Change in explicit and implicit motivation toward physical activity and sedentary behavior in pulmonary rehabilitation and associations with postrehabilitation behaviors.
JF  - Rehabilitation Psychology
A1  - Chevance, Guillaume
A1  - Héraud, Nelly
A1  - Varray, Alain
A1  - Boiché, Julie
VL  - 62
IS  - 2
SP  - 119
EP  - 129
Y1  - 2017
CY  - US
AD  - Chevance, Guillaume: Laboratory Epsylon, Dynamics of Human Abilities and Health Behavior, University of Montpellier, EA 4556, 4 Boulevard Henri IV, Montpellier, France, 34 000, guillaumechevance@hotmail.fr
PB  - American Psychological Association
SN  - 1939-1544(Electronic),0090-5550(Print)
N2  - Objective: The aim of this study was twofold: (a) to determine whether Theory of Planned Behavior (TPB) variables and implicit attitudes toward physical activity and sedentary behavior would change during a 5-week pulmonary rehabilitation (PR) program, and (b) to investigate the relationships between behavioral intentions, implicit attitudes, physical activity, and sedentary behavior in postrehabilitation. Design: Out of 142 patients with respiratory disease included in this study, 119 completed 2 questionnaires measuring TPB variables with regard to physical activity and sedentary behavior, and an Implicit Association Test (IAT) measuring implicit attitudes toward physical activity in contrast to sedentary behavior. The TPB questionnaires and the IAT were administered at the beginning (Time 1) and the end of the program (Time 2). Six months after the program (Time 3), 62 patients provided self-reported measures of their recreational physical activity and screen-based, leisure-time sedentary behavior. Results: Over the course of pulmonary rehabilitation, perceived behavioral control and intentions toward physical activity increased, as did social norms and perceived behavioral control toward sedentary behavior; implicit attitudes were also more positive toward physical activity. Implicit attitudes at the end of PR (Time 2) were significantly associated with postrehabilitation physical activity (Time 3). Conclusions: TPB variables toward physical activity and sedentary behavior as well as implicit attitudes were enhanced during PR. At 6 months, implicit attitudes were significantly associated with physical activity. These results suggest that motivation, particularly implicit attitudes, should be targeted in future behavioral interventions in order to optimize the effects of rehabilitation on physical activity maintenance. (PsycInfo Database Record (c) 2020 APA, all rights reserved)
KW  - *Rehabilitation
KW  - *Respiratory Tract Disorders
KW  - *Reasoned Action
KW  - *Dual Process Models
KW  - *Implicit Attitudes
KW  - Client Attitudes
KW  - Motivation
KW  - Physical Activity
KW  - Behavioral Intention
KW  - Sedentary Behavior
M3  - doi:10.1037/rep0000137
DO  - 10.1037/rep0000137
ER  -
TY  - JOUR
PMID  - 29369678
ID  - 2018-03410-001
T1  - Daily meaning salience and physical activity in previously inactive exercise initiates.
JF  - Health Psychology
A1  - Hooker, Stephanie A.
A1  - Masters, Kevin S.
VL  - 37
IS  - 4
SP  - 344
EP  - 354
Y1  - 2018
CY  - US
AD  - Hooker, Stephanie A.: Department of Family Medicine and Community Health, University of Minnesota Medical School, MMC 381, 420 Delaware Street SE, Minneapolis,, MN, US, 55455, hook0044@umn.edu
PB  - American Psychological Association
SN  - 1930-7810(Electronic),0278-6133(Print)
N2  - Objective: Individuals living with more experienced meaning, or meaning salience, may be more likely to engage in health behaviors including physical activity. This study examined daily meaning salience and physical activity in previously inactive exercise initiates. Method: Inactive adults (N = 80, 78% female, Mage = 43 years, SD = 11 years) intending to increase physical activity participated in a daily diary study. At baseline, participants completed self-report questionnaires of demographics, global meaning and purpose, depressive symptoms, and motivation. Fitness center attendance was extracted from the member database. Participants self-reported meaning salience, positive mood, negative mood, and physical activity (duration in minutes; intensity in ratings of perceived exertion) daily for the first 28 days. Multilevel and multiple regression analyses were used. Results: Multilevel models revealed that controlling for demographics, mood, and motivation, for every standard deviation increase in meaning salience, participants were 44% more likely to visit the fitness center, odds ratio (OR) = 1.44, 95% CI [1.24,1.68], p < .001. Further, increases in meaning salience above average were positively related to physical activity duration, β = .19, p < .001, and intensity, β = .13, p < .001. Global meaning and purpose were not significantly related to physical activity duration, physical activity intensity, or fitness center visits over the 28 days. Conclusions: Results suggest that increased meaning salience, but not global meaning or purpose, is associated with physical activity participation in previously inactive exercise initiates, and may be a proximal predictor of physical activity behavior. Future research should use ecological momentary assessment (EMA) designs to examine the relationship within days and over longer intervals. (PsycInfo Database Record (c) 2020 APA, all rights reserved)
KW  - *Behavior Change
KW  - *Health Behavior
KW  - *Meaning
KW  - *Physical Activity
KW  - *Test Construction
KW  - Exercise
KW  - Self-Report
M3  - doi:10.1037/hea0000599
DO  - 10.1037/hea0000599
ER  -
TY  - JOUR
ID  - 2017-51808-001
T1  - Resist forgetting: Effects of aerobic and resistance exercise on prospective and retrospective memory.
JF  - Sport, Exercise, and Performance Psychology
A1  - Cuttler, Carrie
A1  - Connolly, Christopher P.
A1  - LaFrance, Emily M.
A1  - Lowry, Tanner M.
VL  - 7
IS  - 2
SP  - 205
EP  - 217
Y1  - 2018
CY  - US
AD  - Cuttler, Carrie: Department of Psychology, Washington State University, P.O. Box 644820, Johnson Tower, Pullman, WA, US, 99164-4820, carrie.cuttler@wsu.edu
PB  - Educational Publishing Foundation
SN  - 2157-3913(Electronic),2157-3905(Print)
N2  - Previous research indicates that an acute bout of exercise enhances retrospective memory (i.e., memory for previously learned information, facts, and events). However, the vast majority of this research has used aerobic exercise, and few studies have examined the effects of acute bouts of resistance exercise (strength training). Moreover, researchers have yet to examine the effects of either aerobic or resistance exercise on prospective memory (i.e., the ability to remember to execute tasks in the future). Thus, the purpose of the present study was to examine the effects of acute bouts of aerobic and resistance exercise on prospective and retrospective memory. A between-groups experimental design was used in which 120 students were randomly assigned to watch viral videos for 30 min while performing moderate-intensity aerobic exercise, resistance exercise, or sitting (control). Three prospective memory tests and two retrospective memory tests were assigned before the exercise phase. Participants were instructed to execute one prospective memory test during the exercise phase and to execute the remaining prospective and retrospective memory tests after the exercise phase. Relative to aerobic exercise, sitting enhanced prospective memory performance during the exercise phase. In contrast, relative to sitting and aerobic exercise, resistance exercise enhanced performance on one of the prospective memory tests that required execution after the exercise phase. These results indicate that prospective memory is diminished during acute bouts of aerobic exercise (likely due to distraction) but is enhanced shortly after resistance exercise. Thus, resistance exercise may represent a viable strategy for improving prospective memory. (PsycINFO Database Record (c) 2018 APA, all rights reserved)
KW  - *Cognition
KW  - *Exercise
KW  - *Forgetting
KW  - *Prospective Memory
KW  - *Retrospective Memory
KW  - Aerobic Exercise
KW  - Test Construction
M3  - doi:10.1037/spy0000112
DO  - 10.1037/spy0000112
ER  -
TY  - JOUR
ID  - 2016-35902-001
T1  - Changing minds: Bounded rationality and heuristic processes in exercise-related judgments and choices.
JF  - Sport, Exercise, and Performance Psychology
A1  - Zenko, Zachary
A1  - Ekkekakis, Panteleimon
A1  - Kavetsos, Georgios
VL  - 5
IS  - 4
SP  - 337
EP  - 351
Y1  - 2016
CY  - US
AD  - Ekkekakis, Panteleimon: Department of Kinesiology, Iowa State University, 237 Forker Building, Ames, IA, US, 50011, ekkekaki@iastate.edu
PB  - Educational Publishing Foundation
SN  - 2157-3913(Electronic),2157-3905(Print)
N2  - Theories currently used to understand, predict, and promote physical activity and exercise represent information-processing models of the mind. A fundamental assumption underpinning these theories is that human judgment and decision-making processes are rational. Thus, interventions derived from these models are aimed to enhance “data input” (e.g., provide complete, accurate, and compelling information about health benefits) with the expectation that the rational evaluation of these data will result in the desired behavioral “output.” Given the modest effectiveness of interventions based on these models, we designed 2 experiments testing the validity of the assumption of rationality, focusing specifically on exercise-related judgments and decisions. In Experiment 1, exercise judgments were altered by shifting an arbitrary anchor, whose presence should have had no bearing on these judgments. In Experiment 2, the preference between a target exercise session and an alternative was increased by the mere addition of a third “decoy” exercise option. Together, these experiments demonstrate that important motivational variables, including the perceived desirability of exercise, affective attitude, intention, affective forecasts, and exercise choices can be manipulated in a predictable direction without providing any new relevant information, but by merely targeting specific, well-characterized heuristics. Therefore, these data provide evidence that the “bounded” nature of human rationality also manifests itself in exercise judgments and decisions. Researchers and exercise practitioners should consider incorporating heuristic processes within dual-process theoretical models of physical activity and exercise behavior. (PsycInfo Database Record (c) 2020 APA, all rights reserved)
KW  - *Attitudes
KW  - *Choice Behavior
KW  - *Decision Making
KW  - *Exercise
KW  - *Heuristics
KW  - Physical Activity
KW  - Behavioral Economics
KW  - Dual Process Models
M3  - doi:10.1037/spy0000069
DO  - 10.1037/spy0000069
ER  -
TY  - JOUR
ID  - 2017-34252-001
T1  - Rumination and dissociation: The mediating role of poor sleep quality and presleep cognitions.
JF  - Psychology of Consciousness: Theory, Research, and Practice
A1  - Vannikov-Lugassi, Miriam
A1  - Soffer-Dudek, Nirit
VL  - 5
IS  - 2
SP  - 185
EP  - 211
Y1  - 2018
CY  - US
AD  - Vannikov-Lugassi, Miriam: Consciousness and Psychopathology Lab, Department of Psychology, Ben- Gurion University of the Negev, Beer-Sheva, Israel, 8410501, miriamv@post.bgu.ac.il
PB  - Educational Publishing Foundation
SN  - 2326-5531(Electronic),2326-5523(Print)
N2  - Rumination and dissociation are considered maladaptive cognitive-emotional responses to distress, which prevent its proper processing. The goal of the study was to explore the relationship between rumination and dissociation and possible mechanisms responsible for it. We hypothesized that rumination may exert influence on dissociation via four possible mediators: distress, perceived mental control, repetitive cognitive style, and poor sleep quality. Study 1 was conducted on a sample of 93 undergraduate students and pointed to a central role of sleep in this relationship. Study 2 included 218 undergraduate students and aimed to (a) replicate the results of Study 1 and (b) focus on the sleep factor and explore the role of bedtime strategies for dealing with negative thoughts. Both studies point to sleep quality as the central factor responsible for the positive link between rumination and dissociation. The repetitiveness and the negative valence of rumination predict poor sleep quality, which in turn predicts higher levels of dissociative experiences. We also found that ruminative individuals who cope with intrusive thoughts at bedtime using maladaptive and rigid strategies (aggressive suppression, behavior distraction and worry) slept poorly and reported more dissociative symptoms. We conclude that rumination and dissociation are linked through the disturbed cycle of wake and sleep states and impaired flexibility in transitioning between them. Implications for clinicians and researchers are discussed. (PsycInfo Database Record (c) 2021 APA, all rights reserved)
KW  - *Cognitions
KW  - *Dissociation
KW  - *Rumination (Cognitive Process)
KW  - *Sleep
KW  - *Thought Suppression
KW  - Test Construction
KW  - Sleep Quality
M3  - doi:10.1037/cns0000128
DO  - 10.1037/cns0000128
ER  -
TY  - JOUR
PMID  - 27454114
ID  - 2016-36100-001
T1  - Effects of a physical activity intervention on autonomic and executive functions in obese young adolescents: A randomized controlled trial.
JF  - Health Psychology
A1  - Chen, Su-Ru
A1  - Tseng, Chi-Lin
A1  - Kuo, Shu-Yu
A1  - Chang, Yu-Kai
VL  - 35
IS  - 10
SP  - 1120
EP  - 1125
Y1  - 2016
CY  - US
AD  - Chang, Yu-Kai: Graduate Institute of Athletics and Coaching Science, National Taiwan Sport University, No. 250, Wenhua 1st Road, Taoyuan County 333, Guishan Township, Taiwan, yukaichangnew@gmail.com
PB  - American Psychological Association
SN  - 1930-7810(Electronic),0278-6133(Print)
N2  - Objectives: The primary goals of this study were to determine the effects of a physical activity intervention on the set-shifting aspect of executive function and to explore the potential mechanistic role of cardiac autonomic control, as assessed by heart rate variability (HRV), in the relationship between physical activity and executive function in obese young adolescents. Method: Obese young adolescents were randomized either to participate in a physical activity program (n = 25) or to serve as the wait-list control (n = 25) for a 3-month intervention. Outcome measures included physical fitness, obesity status, executive function, and HRV; these measures were assessed at baseline and within 1 week of the conclusion of the intervention. Results: The physical activity program improved the participants’ physical fitness and obesity status. The program also improved executive function–related set-shifting performance, as measured by the total number of errors, and increased the HRV indices of normalized low frequency (nLF) and normalized high frequency (nHF). A positive correlation between the nHF time changes and the total number of errors was also observed. Conclusion: These findings suggest that 3 months of a physical activity intervention effectively increase physical fitness and improve the set-shifting aspect of executive function in obese young adolescents. Furthermore, the physical activity–related alterations in cardiac autonomic control, particularly the parasympathetic response, may be associated with enhanced executive function. (PsycINFO Database Record (c) 2019 APA, all rights reserved)
KW  - *Autonomic Nervous System
KW  - *Intervention
KW  - *Obesity
KW  - *Physical Activity
KW  - *Set Shifting
KW  - Heart Rate
KW  - Executive Function
KW  - Heart Rate Variability
M3  - doi:10.1037/hea0000390
DO  - 10.1037/hea0000390
ER  -
TY  - JOUR
PMID  - 29698003
ID  - 2018-18832-001
T1  - Evaluating correlations between physical activity, psychological mediators of physical activity, and negative symptoms in individuals living with psychosis and diabetes.
JF  - Psychiatric Rehabilitation Journal
A1  - Gorczynski, Paul
A1  - Vancampfort, Davy
A1  - Patel, Hiren
VL  - 41
IS  - 2
SP  - 153
EP  - 156
Y1  - 2018
CY  - US
AD  - Gorczynski, Paul: Department of Sport and Exercise Science, University of Portsmouth, Spinnaker Building, Cambridge Road, Portsmouth, United Kingdom, PO1 2ER, paul.gorczynski@port.ac.uk
PB  - Educational Publishing Foundation
SN  - 1559-3126(Electronic),1095-158X(Print)
N2  - Objective: This study examines the relationship among physical activity, psychological mediators of physical activity, and negative symptoms in people living with psychosis and prediabetes or Type II diabetes mellitus to identify which variables should be targeted in future physical activity interventions. Method: A total of 63 individuals were recruited and filled out questionnaires with the assistance of trained research staff. Results: Spearman’s correlations showed a positive significant association between physical activity and self-efficacy. Negative significant associations were found between physical activity and negative symptoms of psychosis as well as perceived barriers of physical activity. There was no significant relationship between physical activity and perceived benefits of physical activity. Conclusion and implications for practice: Future physical activity interventions need to focus on enhancing the confidence individuals have being physically active and how barriers to activity can be recognized and managed. Interventions should be conducted alongside treatment of negative symptoms of psychosis. (PsycInfo Database Record (c) 2020 APA, all rights reserved)
KW  - *Diabetes
KW  - *Physical Activity
KW  - *Positive and Negative Symptoms
KW  - *Psychosis
KW  - Diabetes Mellitus
KW  - Self-Efficacy
KW  - Type 2 Diabetes
M3  - doi:10.1037/prj0000298
DO  - 10.1037/prj0000298
ER  -
TY  - JOUR
PMID  - 28569522
ID  - 2017-24209-001
T1  - Exercise motivation and nonspecific back pain: A comparison of patients and nonpatients.
JF  - Rehabilitation Psychology
A1  - Kleinert, Jens
A1  - Ott, Ida
A1  - Mierswa, Tobias
A1  - Levenig, Claudia G.
A1  - Wenge, Kerstin
A1  - Hasenbring, Monika
A1  - Kellmann, Michael
VL  - 62
IS  - 3
SP  - 363
EP  - 373
Y1  - 2017
CY  - US
AD  - Kleinert, Jens: Institute of Psychology, German Sport University Cologne, Köln, Germany, 50933, kleinert@dshs-koeln.de
PB  - American Psychological Association
SN  - 1939-1544(Electronic),0090-5550(Print)
N2  - Objective: Motivation is a key variable to consider during exercise or exercise therapy of individuals with back pain. Based on organismic integration theory, this study aims to improve the understanding of exercise motivation in patients and nonpatients by evaluating the relationships between typical motivational profiles and personal characteristics, therapy parameters and pain related variables. Method: One hundred nine women and 145 men with back pain (mean age 33.3 years; 31.9% currently under the care of a physician) involved in some kind of exercise for current nonspecific back pain voluntarily participated in this study. An adapted version of the Behavioral Regulation in Sport Questionnaire was used to measure exercise motivation. Furthermore, data on pain, disability status, level of sport activity, body concept, and the type of treatment or exercise were gathered. Results: Autonomous forms of regulation were most prevalent among subjects. Of 4 motivational profiles found, 2 showed a positive pattern (29.1% highly motivated individuals, 21.7% autonomously convinced individuals), and 2 showed a more negative pattern (19.7% controlled convinced individuals, 29.5% less motivated individuals). Relationships between profiles and age, body concept, involvement in sport competition, and type of exercise were found. Conclusions: The different motivational profiles respectively reveal specific practical relevance. In particular, the controlled convinced pattern is supposed to be more maladaptive than all other profiles. The insights provided by this study supports the development of motivation-oriented treatments based on the assessment of individuals’ motivational profiles. (PsycInfo Database Record (c) 2020 APA, all rights reserved)
KW  - *Back Pain
KW  - *Exercise
KW  - *Motivation
KW  - *Physical Therapy
KW  - Treatment Compliance
M3  - doi:10.1037/rep0000149
DO  - 10.1037/rep0000149
ER  -
TY  - JOUR
PMID  - 28594191
ID  - 2017-25124-001
T1  - Overgeneral autobiographical memory in healthy young and older adults: Differential age effects on components of the capture and rumination, functional avoidance, and impaired executive control (CaRFAX) model.
JF  - Psychology and Aging
A1  - Ros, Laura
A1  - Latorre, Jose M.
A1  - Serrano, Juan P.
A1  - Ricarte, Jorge J.
VL  - 32
IS  - 5
SP  - 447
EP  - 459
Y1  - 2017
CY  - US
AD  - Ros, Laura: Psychology Department, Faculty of Medicine, University of Castilla La Mancha, Avda. Almansa 14, Albacete, Spain, 02006, laura.ros@uclm.es
PB  - American Psychological Association
SN  - 1939-1498(Electronic),0882-7974(Print)
N2  - The CaRFAX model (Williams et al., 2007) has been used to explain the causes of overgeneral autobiographical memory (OGM; the difficulty to retrieve specific autobiographical memories), a cognitive phenomenon generally related with different psychopathologies. This model proposes 3 different mechanisms to explain OGM: capture and rumination (CaR), functional avoidance (FA) and impaired executive functions (X). However, the complete CaRFAX model has not been tested in nonclinical populations. This study aims to assess the usefulness of the CaRFAX model to explain OGM in 2 healthy samples: a young sample and an older sample, to test for possible age-related differences in the underlying causes of OGM. A total of 175 young (age range: 19–36 years) and 175 older (age range: 53–88 years) participants completed measures of brooding rumination (CaR), functional avoidance (FA), and executive tasks (X). Using structural equation modeling, we found that memory specificity is mainly associated with lower functional avoidance and higher executive functions in the older group, but only with executive functions in young participants. We discuss the different roles of emotional regulation strategies used by young and older people and their relation to the CaRFAX model to explain OGM in healthy people. (PsycInfo Database Record (c) 2020 APA, all rights reserved)
KW  - *Aging
KW  - *Autobiographical Memory
KW  - *Rumination (Cognitive Process)
KW  - *Executive Function
KW  - Avoidance
KW  - Models
M3  - doi:10.1037/pag0000175
DO  - 10.1037/pag0000175
ER  -
TY  - JOUR
PMID  - 28277703
ID  - 2017-10531-001
T1  - Network-behavior dynamics of adolescent friendships, alcohol use, and physical activity.
JF  - Health Psychology
A1  - Long, Emily
A1  - Barrett, Tyson S.
A1  - Lockhart, Ginger
VL  - 36
IS  - 6
SP  - 577
EP  - 586
Y1  - 2017
CY  - US
AD  - Long, Emily: Department of Psychology, Utah State University, 2810 Old Main Hill, Logan, UT, US, 84321, Emily.Long@aggiemail.usu.edu
PB  - American Psychological Association
SN  - 1930-7810(Electronic),0278-6133(Print)
N2  - Objective: The coevolution of adolescent social networks, alcohol use, and physical activity is studied. Previous research has independently evaluated each behavior, overlooking the potential power of examining their development within a shared social context. The current study extends previous research by examining the dynamics of friendship networks, alcohol use, and physical activity in conjunction, including the concurrent engagement in both behaviors, with a nationally representative sample of U.S. adolescents. Special attention is paid to differing patterns of peer selection and peer assimilation across behaviors. Method: Data come from 2 high schools (n = 640; n = 1,156) within the National Longitudinal Study of Adolescent to Adult Health. Longitudinal stochastic actor-based models were used to separate peer selection and assimilation processes to differentiate the mechanisms linking friendships and both behaviors as well as the relationship between alcohol use and physical activity. Results: Findings suggest distinct differences in the importance of peer selection and assimilation processes to adolescent alcohol use and physical activity. In both schools, adolescents selected friends based on similarity in alcohol use, but no selection effect was found for physical activity. Conversely, assimilation to friends’ behavior occurred for physical activity, yet evidence for alcohol assimilation was mixed. No significant relationship between alcohol use and physical activity emerged. Conclusions: Intervention efforts that focus on friend influence in changing health behavior may have particular success with adolescent physical activity. Programs aimed at alcohol use would benefit from including an emphasis on preventing negative friend formations. (PsycInfo Database Record (c) 2023 APA, all rights reserved)
KW  - *Alcohol Use
KW  - *Friendship
KW  - *Physical Activity
KW  - *Social Networks
KW  - *Adolescent Health
KW  - Adolescent Characteristics
M3  - doi:10.1037/hea0000483
DO  - 10.1037/hea0000483
ER  -
TY  - JOUR
PMID  - 28682103
ID  - 2017-29523-001
T1  - Exercise attenuates negative effects of abstinence during 72 hours of smoking deprivation.
JF  - Experimental and Clinical Psychopharmacology
A1  - Conklin, Cynthia A.
A1  - Soreca, Isabella
A1  - Kupfer, David J.
A1  - Cheng, Yu
A1  - Salkeld, Ronald P.
A1  - Mumma, Joel M.
A1  - Jakicic, John M.
A1  - Joyce, Christopher J.
VL  - 25
IS  - 4
SP  - 265
EP  - 272
Y1  - 2017
CY  - US
AD  - Conklin, Cynthia A.: Department of Psychiatry, University of Pittsburgh, 3811 O’Hara Street, Room 1620, Pittsburgh, PA, US, 15213, conklinca@upmc.edu
PB  - American Psychological Association
SN  - 1936-2293(Electronic),1064-1297(Print)
N2  - Exercise is presumed to be a potentially helpful smoking cessation adjunct reputed to attenuate the negative effects of deprivation. The present study examined the effectiveness of moderate within-session exercise to reduce 4 key symptoms of smoking deprivation during 3 72-hr nicotine abstinence blocks in both male and female smokers. Forty-nine (25 male, 24 female) sedentary smokers abstained from smoking for 3 consecutive days on 3 separate occasions. At each session, smokers’ abstinence-induced craving, cue-induced craving, negative mood, and withdrawal symptom severity were assessed prior to and after either exercise (a.m. exercise, p.m. exercise) or a sedentary control activity (magazine reading). Abstinence-induced craving and negative mood differed as a function of condition, F(2, 385) = 21, p < .0001; and, F(2, 385) = 3.38, p = .03. Planned contrasts revealed no difference between a.m. and p.m. exercise, but exercise overall led to greater pre-post reduction in abstinence-induced craving, t(385) = 6.23, p < .0001, effect size Cohen’s d = 0.64; and negative mood, t(385) = 2.25, p = .03, d = 0.23. Overall exercise also led to a larger pre-post reduction in cue-induced craving in response to smoking cues, F(2, 387) = 8.94, p = .0002; and withdrawal severity, F(2, 385) = 3.8, p = .02. Unlike the other 3 measures, p.m. exercise reduced withdrawal severity over control, t(385) = 2.64, p = .009, d = 0.27, whereas a.m. exercise did not. The results support the clinical potential of exercise to assist smokers in managing common and robust negative symptoms experienced during the first 3 days of abstinence. (PsycINFO Database Record (c) 2017 APA, all rights reserved)
KW  - *Drug Abstinence
KW  - *Drug Withdrawal
KW  - *Exercise
KW  - *Smoking Cessation
KW  - Craving
KW  - Tobacco Smoking
M3  - doi:10.1037/pha0000128
DO  - 10.1037/pha0000128
ER  -
TY  - JOUR
ID  - 2016-13179-004
T1  - Promoting physical activity among school-age children using feedback, goal setting, and rewards.
JF  - Behavior Analysis: Research and Practice
A1  - Ek, Kari E.
A1  - Miltenberger, Raymond G.
A1  - Valbuena, Diego
VL  - 16
IS  - 1
SP  - 41
EP  - 46
Y1  - 2016
CY  - US
AD  - Miltenberger, Raymond G.: Department of Child and Family Studies, University of South Florida, MHC 2113A, 13301 Bruce B. Downs Boulevard, Tampa, FL, US, 33612, miltenbe@usf.edu
PB  - Educational Publishing Foundation
SN  - 2372-9414(Electronic)
N2  - This study evaluated goal setting and rewards to increase the daily steps of 5 children. During baseline, participants wore a sealed pedometer. The intervention consisted of goal setting and rewards delivered by parents for meeting daily goals. Participants met their goals on 12%, 35%, 50%, 71%, and 76% of days, and 3 children increased their daily steps. Three children, who received a second intervention consisting of the addition of a daily text or phone call from the researcher to check progress toward the goal, increased their steps further and met their goal on 62%, 100%, and 100% of days. Two children participated in maintenance, and both maintained their increased steps. (PsycINFO Database Record (c) 2018 APA, all rights reserved)
KW  - *Childhood Development
KW  - *Exercise
KW  - *Goal Setting
KW  - *Health Promotion
KW  - Feedback
KW  - Physical Activity
KW  - Rewards
M3  - doi:10.1037/bar0000029
DO  - 10.1037/bar0000029
ER  -
TY  - JOUR
PMID  - 27089456
ID  - 2016-18812-001
T1  - Bidirectional associations between personality and physical activity in adulthood.
JF  - Health Psychology
A1  - Allen, Mark S.
A1  - Magee, Christopher A.
A1  - Vella, Stewart A.
A1  - Laborde, Sylvain
VL  - 36
IS  - 4
SP  - 332
EP  - 336
Y1  - 2017
CY  - US
AD  - Allen, Mark S.: School of Psychology, Faculty of Social Sciences, University of Wollongong, Northfields Avenue, NSW, Australia, 2522, mark_allen@uow.edu.au
PB  - American Psychological Association
SN  - 1930-7810(Electronic),0278-6133(Print)
N2  - Objective: Personality and physical activity are important for critical life outcomes. This study tested the hypothesis that there is a bidirectional association between personality and physical activity. Method: A nationally representative sample of 10,227 Australian adults (5,422 women; 4,805 men) completed self-report measures of physical activity and personality in 2006 (Time 1), 2010 (Time 2), and 2014 (Time 3). A latent change score modeling approach was used to test bidirectional associations, controlling for age, sex, education, physical health, and mental health. Results: Conscientiousness and openness predicted subsequent increases in physical activity, whereas agreeableness predicted subsequent decreases in physical activity. Physical activity was associated with increases in openness (and conscientiousness for women) at Time 1–Time 2, but was unrelated to change in personality between Time 2–Time 3. In addition, there was some evidence that temporal associations between personality and physical activity were moderated by participant age. Conclusions: These findings indicate that personality is important for change in physical activity, but physical activity is relatively unimportant for change in personality. (PsycINFO Database Record (c) 2017 APA, all rights reserved)
KW  - *Adult Development
KW  - *Personality Development
KW  - *Personality
KW  - *Physical Activity
KW  - Exercise
KW  - Five Factor Personality Model
M3  - doi:10.1037/hea0000371
DO  - 10.1037/hea0000371
ER  -
TY  - JOUR
PMID  - 28125244
ID  - 2017-03584-001
T1  - Perceived barriers to physical activity in older and younger veterans with serious mental illness.
JF  - Psychiatric Rehabilitation Journal
A1  - Muralidharan, Anjana
A1  - Klingaman, Elizabeth A.
A1  - Molinari, Victor
A1  - Goldberg, Richard W.
VL  - 41
IS  - 1
SP  - 67
EP  - 71
Y1  - 2018
CY  - US
AD  - Muralidharan, Anjana: VA Maryland Health Care System, Baltimore VA Medical Center, 10 North Greene Street (Annex Suite 720), Baltimore, MD, US, 21201, Anjana.Muralidharan2@va.gov
PB  - Educational Publishing Foundation
SN  - 1559-3126(Electronic),1095-158X(Print)
N2  - Objective: Individuals with serious mental illness endorse many more medical and psychosocial barriers to physical activity (PA) than the general population. However, it is unknown if older adults with serious mental illness are at greater risk of experiencing barriers to PA than their younger counterparts. Method: The present study utilized a national VA dataset to compare veterans with serious mental illness ages 55 and older (n = 9,044) to veterans with serious mental illness ages 54 and younger (n = 8,782) on their responses to a questionnaire assessment of barriers to PA. Results: Older veterans were more likely to endorse arthritis and cardiopulmonary disease, and less likely to endorse work schedule, as barriers to PA. Conclusions and Implications for Practice: Interventions designed to increase PA for young/middle-aged adults with serious mental illness may be broadly useful for older adults with serious mental illness, with some modification to address specific health concerns. (PsycInfo Database Record (c) 2020 APA, all rights reserved)
KW  - *Age Differences
KW  - *Mental Disorders
KW  - *Military Veterans
KW  - *Physical Activity
KW  - Serious Mental Illness
M3  - doi:10.1037/prj0000245
DO  - 10.1037/prj0000245
ER  -
TY  - JOUR
PMID  - 27571410
ID  - 2016-41515-001
T1  - Differential item function analysis of a scale measuring worry about affording healthcare in multiple sclerosis.
JF  - Rehabilitation Psychology
A1  - Jones, Salene M. W.
A1  - Amtmann, Dagmar
VL  - 61
IS  - 4
SP  - 430
EP  - 434
Y1  - 2016
CY  - US
AD  - Jones, Salene M. W.: Group Health Research Institute, 1730 Minor Avenue, Seattle, WA, US, 98101, wu.582@osu.edu
PB  - American Psychological Association
SN  - 1939-1544(Electronic),0090-5550(Print)
N2  - Purpose/Objective: A measure of worry about affording health care was developed in people with multiple sclerosis (MS) to further the study of how trouble affording health care can affect health. This study examined whether the measure showed bias by gender, age, insurance type, income, and type of MS. Absence of bias would facilitate comparisons between groups in future studies. Research methods/Design: A sample of 433 people with MS completed the 5-item worry about affording health care measure. Demographic information was also collected. To test for bias, we used differential item function analysis with the graded response model of item response theory. We tested for bias from gender, age, insurance type, income, and type of MS. Results: Differential item function analyses found no significant bias for the worry about affording health care measure when comparing the following groups: men to women; younger than 55 years old to 55 years and older; public insurance to no public insurance; lower income to higher income; and relapsing/remitting MS type to other MS types. Conclusions/Implications: This brief measure of worry about affording health care can be used in future studies without concern for measurement bias on the factors examined here. Future studies should examine the relationship of this worry to adherence to treatment and other factors that may be affected by worries about health care affordability. (PsycInfo Database Record (c) 2022 APA, all rights reserved)
KW  - *Anxiety
KW  - *Health Care Costs
KW  - *Item Analysis (Test)
KW  - *Multiple Sclerosis
KW  - *Test Bias
KW  - Financial Strain
M3  - doi:10.1037/rep0000105
DO  - 10.1037/rep0000105
ER  -
TY  - JOUR
PMID  - 28150983
ID  - 2017-04391-001
T1  - A self-regulatory perspective of work-to-home undermining spillover/crossover: Examining the roles of sleep and exercise.
JF  - Journal of Applied Psychology
A1  - Barber, Larissa K.
A1  - Taylor, Shannon G.
A1  - Burton, James P.
A1  - Bailey, Sarah F.
VL  - 102
IS  - 5
SP  - 753
EP  - 763
Y1  - 2017
CY  - US
AD  - Barber, Larissa K.: Department of Psychology, Northern Illinois University, 1425 West Lincoln Highway, DeKalb, IL, US, 60115, lbarber@niu.edu
PB  - American Psychological Association
SN  - 1939-1854(Electronic),0021-9010(Print)
N2  - Research demonstrating that employees who are undermined at work engage in similar behavior at home suggests this connection reflects displaced aggression. In contrast, the present study draws on self-regulation theory to examine the work-home undermining spillover/crossover process. We propose that poor sleep quality transmits the influence of workplace undermining to home undermining per self-regulatory impairment, and exercise moderates this indirect effect per self-regulatory improvement. Using matched data from 118 employees and a member of their household to test our model, results demonstrated that undermining experienced from supervisors increased subjective (i.e., self-reported) but not objective (i.e., actigraph-recorded) sleep difficulties, which, in turn, increased the frequency with which individuals engaged in undermining at home (as reported by cohabitants). Additionally, indirect effects occurred for employees with low but not high levels of physical exercise (as measured by self-reports, step counts, and energy expenditure). Our findings suggest sleep and exercise may serve as valuable intervention points to prevent the spread of harmful behavior across contexts. Implications for theory and practice are discussed. (PsycINFO Database Record (c) 2017 APA, all rights reserved)
KW  - *Exercise
KW  - *Self-Regulation
KW  - *Sleep
KW  - Family Work Relationship
KW  - Home Environment
KW  - Working Conditions
M3  - doi:10.1037/apl0000196
DO  - 10.1037/apl0000196
ER  -
TY  - JOUR
PMID  - 29504789
ID  - 2018-08187-002
T1  - Interaction between self-regulation, intentions and implicit attitudes in the prediction of physical activity among persons with obesity.
JF  - Health Psychology
A1  - Chevance, Guillaume
A1  - Stephan, Yannick
A1  - Héraud, Nelly
A1  - Boiché, Julie
VL  - 37
IS  - 3
SP  - 257
EP  - 261
Y1  - 2018
CY  - US
AD  - Chevance, Guillaume: Laboratoire Epsylon, 4 Boulevard Henri IV, Montpellier, France, 34000, guillaumechevance@hotmail.fr
PB  - American Psychological Association
SN  - 1930-7810(Electronic),0278-6133(Print)
N2  - Objective: Both explicit and implicit motivational processes predict physical activity (PA); however, their respective contributions may depend on interindividual differences. This study examined the moderating role of trait impulsivity and executive functions in the associations between PA intentions, implicit attitudes toward sedentary behavior, and PA measured with accelerometers in persons with obesity. Methods: Participants (N = 76; Mage = 56 years, SD = 11.9; MBody Mass Index = 39.1, SD = 6.5) completed baseline questionnaires measuring their PA intentions and trait impulsivity. They also performed 2 computerized tests measuring implicit attitudes toward sedentary behavior and executive functions. PA was assessed 4 months later with an accelerometer. Results: Implicit attitudes toward sedentary behavior and executive functions interacted to predict PA. Higher implicit attitudes were associated with significantly lower PA in participants with low and moderate executive functions but not high executive functions. Conclusions: These results support the role of implicit processes and cognitive factors in health-related behavior adoption through time. Practically, these variables may be useful to identify individuals at risk of abandoning PA after programs who thus may benefit from complementary interventions (e.g., provide feedback on implicit attitudes and develop self-regulatory skills). (PsycInfo Database Record (c) 2020 APA, all rights reserved)
KW  - *Intention
KW  - *Obesity
KW  - *Physical Activity
KW  - *Self-Regulation
KW  - *Executive Function
KW  - Impulsiveness
KW  - Individual Differences
KW  - Implicit Attitudes
KW  - Sedentary Behavior
M3  - doi:10.1037/hea0000572
DO  - 10.1037/hea0000572
ER  -
TY  - JOUR
PMID  - 28252977
ID  - 2017-09407-001
T1  - Rumination is associated with diminished performance monitoring.
JF  - Emotion
A1  - Tanovic, Ema
A1  - Hajcak, Greg
A1  - Sanislow, Charles A.
VL  - 17
IS  - 6
SP  - 953
EP  - 964
Y1  - 2017
CY  - US
AD  - Sanislow, Charles A.: Department of Psychology and Program in Neuroscience and Behavior, Wesleyan University, Judd Hall, 207 High Street, Middletown, CT, US, 06459, csanislow@wesleyan.edu
PB  - American Psychological Association
SN  - 1931-1516(Electronic),1528-3542(Print)
N2  - Rumination is a construct that cuts across a variety of disorders, including anxiety and depression. It has been associated with deficits in cognitive control thought to confer risk for psychopathology. One aspect of cognitive control that is especially relevant to the content of ruminative thoughts is error processing. We examined the relation of rumination and 2 electrophysiological indices of error processing, error-related negativity (ERN), an early index of error detection, and error positivity (Pe), a later index of error awareness. Consistent with prior work, ERN was negatively correlated with anxiety (i.e., more anxious individuals were characterized by larger ERNs). After controlling for anxiety, rumination—but not worry—predicted ERN attenuation. No significant relation between rumination and Pe emerged. Findings suggest that rumination may diminish resources early in the processes of performance monitoring and the recruitment of cognitive control. (PsycINFO Database Record (c) 2019 APA, all rights reserved)
KW  - *Errors
KW  - *Psychopathology
KW  - *Risk Factors
KW  - *Rumination (Cognitive Process)
KW  - *Cognitive Control
KW  - Anxiety Disorders
KW  - Major Depression
KW  - Error-Related Negativity
M3  - doi:10.1037/emo0000290
DO  - 10.1037/emo0000290
ER  -
TY  - JOUR
PMID  - 26462060
ID  - 2015-46243-001
T1  - The effects of partnered exercise on physical intimacy in couples coping with prostate cancer.
JF  - Health Psychology
A1  - Lyons, Karen S.
A1  - Winters-Stone, Kerri M.
A1  - Bennett, Jill A.
A1  - Beer, Tomasz M.
VL  - 35
IS  - 5
SP  - 509
EP  - 513
Y1  - 2016
CY  - US
AD  - Lyons, Karen S.: School of Nursing, Oregon Health & Science University, 3455 SW U.S. Veterans Road, SN-ORD, Portland, OR, US, 97239, lyonsk@ohsu.edu
PB  - American Psychological Association
SN  - 1930-7810(Electronic),0278-6133(Print)
N2  - Objective: The study examined whether couples coping with prostate cancer participating in a partnered exercise program—Exercising Together (ET)—experienced higher levels of physical intimacy (i.e., affectionate and sexual behavior) than couples in a usual care (UC) control group. Method: Men and their wives (n = 64 couples) were randomly assigned to either the ET or UC group. Couples in the ET group engaged in partnered strength-training twice weekly for 6 months. Multilevel modeling was used to explore the effects of ET on husband and wife engagement in both affectionate and sexual behaviors over time. Results: Controlling for relationship quality, wives in ET showed significant increases in engagement in affectionate behaviors compared to wives in UC. No intervention effects were found for husbands. Conclusion: Couple-based approaches to physical intimacy, after a cancer diagnosis, that facilitate collaborative engagement in nonsexual physical activities for the couple have potential to be effective for wives. More research is needed in this area to determine couples most amenable to such exercise strategies, optimal timing in the cancer trajectory, and the benefits of combining partnered exercise with more traditional relationship-focused strategies. (PsycInfo Database Record (c) 2020 APA, all rights reserved)
KW  - *Coping Behavior
KW  - *Couples
KW  - *Neoplasms
KW  - *Prostate
KW  - *Relationship Quality
KW  - Affection
KW  - Dyads
KW  - Physical Activity
KW  - Physical Strength
M3  - doi:10.1037/hea0000287
DO  - 10.1037/hea0000287
ER  -
TY  - JOUR
PMID  - 27505202
ID  - 2016-36139-008
T1  - Self-reported and automatic cognitions are associated with exercise behavior in cancer survivors.
JF  - Health Psychology
A1  - Endrighi, Romano
A1  - Basen-Engquist, Karen
A1  - Szeto, Edwin
A1  - Perkins, Heidi
A1  - Baum, George
A1  - Cox-Martin, Matthew
A1  - MacIntyre, Jessica M.
A1  - Waters, Andrew J.
VL  - 35
IS  - 8
SP  - 824
EP  - 828
Y1  - 2016
CY  - US
AD  - Waters, Andrew J.: Department of Medical and Clinical Psychology, Uniformed Services University of the Health Sciences, 4301 Jones Bridge Road, Bethesda, MD, US, 20814, andrew.waters@usuhs.mil
PB  - American Psychological Association
SN  - 1930-7810(Electronic),0278-6133(Print)
N2  - Objective: Physical activity is beneficial for cancer survivors, but exercise participation is low in this population. It is therefore important to understand the psychological factors underlying exercise uptake so that more effective interventions can be developed. Social–cognitive theory constructs such as outcome expectancies predict exercise behavior, but self-report measures have several limitations. We examined the associations between implicit (automatic) cognitions and exercise behavior and self-efficacy in endometrial cancer survivors. Method: This was a longitudinal study to examine predictors of exercise behavior in female endometrial cancer survivors who all received an exercise intervention. Participants (N = 100, mean age of 57.0) completed questionnaires to assess self-report exercise-related measures (outcome expectancy and attitudes about and identification with exercise) and reaction time (RT) tasks to assess implicit exercise cognitions (expectancy accessibility, implicit attitudes about exercise, and implicit self-identification with exercise) at baseline and at 2, 4, and 6 months at follow-up. Exercise behavior was measured using accelerometers and self-report. Data were analyzed using linear mixed models. Results: Expectancy accessibility was associated with exercise duration independent of the corresponding self-report measure. Exercise implicit attitudes and self-identification were prospectively associated with exercise self-efficacy only after adjustment for the corresponding self-report measures and baseline self-efficacy. Self-report measures were also associated with study outcomes. Conclusions: Both self-reported cognitions and implicit cognitions may be useful to identify individuals at risk of failing to exercise. Individuals so identified might be provided with a different or more intensive intervention. The data also suggest cognitive targets for intervention. (PsycInfo Database Record (c) 2020 APA, all rights reserved)
KW  - *Cognition
KW  - *Exercise
KW  - *Health Behavior
KW  - *Neoplasms
KW  - *Implicit Attitudes
KW  - Survivors
M3  - doi:10.1037/hea0000385
DO  - 10.1037/hea0000385
ER  -
TY  - JOUR
PMID  - 28594202
ID  - 2017-24973-001
T1  - The four faces of rumination to stressful events: A psychometric analysis.
JF  - Psychological Trauma: Theory, Research, Practice, and Policy
A1  - García, Felipe E.
A1  - Duque, Almudena
A1  - Cova, Félix
VL  - 9
IS  - 6
SP  - 758
EP  - 765
Y1  - 2017
CY  - US
AD  - García, Felipe E.: Avenue Arturo Prat 855, Concepción, Chile, 4061501, felipegarciam@yahoo.es
PB  - Educational Publishing Foundation
SN  - 1942-969X(Electronic),1942-9681(Print)
N2  - Objective: To increase the knowledge of rumination and its associations with stressful events, we explored the relationships between 4 types of rumination (brooding, reflection, intrusive, and deliberate rumination) in a sample of 750 adult participants who experienced a highly stressful event. We also explored the predictive value of the different types of rumination on posttraumatic stress symptoms and posttraumatic growth 6 months after the highly stressful event occurred. Method: Participants completed the Ruminative Response Scale and the Event-Related Rumination Inventory. Brooding and reflection rumination were obtained from the Ruminative Response Scale, whereas deliberate and intrusive rumination were obtained from the Event-Related Rumination Inventory. Confirmatory factorial analyses were conducted using the 4 types of rumination to test 3 different models: (a) 4-factor model (brooding, reflection, intrusive, and deliberate rumination), (b) 2-factor model: adaptive rumination (reflection and deliberate) and maladaptive rumination (brooding and intrusive), and (c) 2-factor model: depressive rumination (brooding and reflection) and posttraumatic rumination (intrusive and deliberate). Results: It was observed that the 4-factor model showed the best fit to the data. Moreover, 6 months later it was observed that the most significant predictor of posttraumatic symptoms was intrusive rumination, whereas deliberate rumination was the most significant predictor of posttraumatic growth. Conclusions: Results indicate that the 4 types of rumination are differentiated constructs. Ruminative thoughts experienced after a stressful event predicted posttraumatic consequences 6 months later. Implications of these findings are discussed. (PsycInfo Database Record (c) 2020 APA, all rights reserved)
KW  - *Rumination (Cognitive Process)
KW  - *Symptoms
KW  - *Posttraumatic Growth
KW  - *Posttraumatic Stress
KW  - Cognitive Processes
KW  - Distress
KW  - Intrusive Thoughts
M3  - doi:10.1037/tra0000289
DO  - 10.1037/tra0000289
ER  -
TY  - JOUR
ID  - 2016-41700-001
T1  - Intrinsic rewards predict exercise via behavioral intentions for initiators but via habit strength for maintainers.
JF  - Sport, Exercise, and Performance Psychology
A1  - Phillips, L. Alison
A1  - Chamberland, Pier-Éric
A1  - Hekler, Eric B.
A1  - Abrams, Jessica
A1  - Eisenberg, Miriam H.
VL  - 5
IS  - 4
SP  - 352
EP  - 364
Y1  - 2016
CY  - US
AD  - Phillips, L. Alison: Department of Psychology, Iowa State University, W112 Lagomarcino Hall, Ames, IA, US, 50011, alisonp@iastate.edu
PB  - Educational Publishing Foundation
SN  - 2157-3913(Electronic),2157-3905(Print)
N2  - Regular exercise is thought to involve both reflective (e.g., intention) and automatic (e.g., habit) mechanisms. Intrinsic motivation is a reflective factor in exercise initiation; we propose that the experience of intrinsic exercise rewards (enjoyment; stress reduction) may come to function as a factor in exercise automaticity, or habit, and therefore of exercise maintenance. The current studies evaluate whether the relationship between intrinsic exercise rewards and exercise is mediated by behavioral intention for those newer to exercise (initiators) but mediated by behavioral habit strength for longer term exercisers (maintainers). In 2 studies, self-reported exercise stage (initiation vs. maintenance), intrinsic exercise rewards, intentions, and habit strength were measured at baseline. For outcomes, Study 1 concurrently assessed self-reported exercise in a large sample of U.S. college students (n = 463), and Study 2 prospectively assessed objective activity using accelerometers for 1 month in a U.S. college student and staff population (n = 114). Moderated mediation analyses resulted in support of the hypotheses: Habit strength significantly mediated the relationship between intrinsic rewards and exercise for maintainers in Studies 1 and 2 (unstandardized indirect effect = 7.66 and 0.04, respectively; p < .05) but less strongly for initiators in Study 1 and not at all for initiators in Study 2. Intentions mediated the relationship for initiators (unstandardized indirect effect = 0.94 and 0.02, respectively; p < .05) but not for maintainers, as expected. We concluded that intrinsic rewards may promote exercise repetition via intentional or reflective means in initiation but via habit strength in maintenance. Interventions that foster intrinsic exercise rewards may promote exercise maintenance through habitual action. (PsycInfo Database Record (c) 2020 APA, all rights reserved)
KW  - *Exercise
KW  - *Habits
KW  - *Internal Rewards
KW  - *Intrinsic Motivation
KW  - *Behavioral Intention
KW  - Physical Activity
M3  - doi:10.1037/spy0000071
DO  - 10.1037/spy0000071
ER  -
TY  - JOUR
PMID  - 28726467
ID  - 2017-31313-001
T1  - The importance of the neighborhood in the 2014 Ebola outbreak in the United States: Distress, worry, and functioning.
JF  - Health Psychology
A1  - Jose, Rupa
A1  - Holman, E. Alison
A1  - Silver, Roxane Cohen
VL  - 36
IS  - 12
SP  - 1181
EP  - 1185
Y1  - 2017
CY  - US
AD  - Silver, Roxane Cohen: Department of Psychology and Social Behavior, University of California, 4201 Social and Behavioral Sciences Gateway, Irvine, CA, US, 92697-7085, rsilver@uci.edu
PB  - American Psychological Association
SN  - 1930-7810(Electronic),0278-6133(Print)
N2  - Objective: Ebola media coverage directed public attention to potential disease carriers: residents or travelers from West Africa. We investigated the role of neighborhood population factors (i.e., the concentration of West African foreigners, non–West African foreigners, non-Hispanic Blacks) on individual responses to the Ebola outbreak in the United States. The role of these community-level factors in emotional responses to this public health crisis is poorly understood. Method: Demographic factors, mental health, and stressful event history, collected as part of an ongoing longitudinal study of residents from 2 metropolitan communities (New York City and Boston, total N = 1,346), were combined with neighborhood data from the U.S. Census. Multilevel models estimated the effects of individual and neighborhood factors on individual psychological distress, functional impairment, and Ebola-related worry. Results: Individuals living in neighborhoods with more West African–born foreigners or non–West African foreigners reported more somatization and anxiety symptoms, functioning difficulties, and/or Ebola-related worry than individuals living in neighborhoods with fewer foreign residents (p < .05). Individuals residing in neighborhoods with more non-Hispanic Blacks also reported more somatization symptoms than their residential counterparts (p < .05). Conclusion: Neighborhood demography is important to study during a public health outbreak like Ebola in which media and policy target specific people or regions. Findings suggest research and policies should not only assist at-risk individuals but also at-risk neighborhoods during and after an infectious disease crisis. (PsycInfo Database Record (c) 2022 APA, all rights reserved)
KW  - *Anxiety
KW  - *Distress
KW  - *Infectious Disorders
KW  - *Neighborhoods
KW  - Health Impairments
KW  - Population
KW  - Public Health
M3  - doi:10.1037/hea0000518
DO  - 10.1037/hea0000518
ER  -
TY  - JOUR
ID  - 2016-14460-002
T1  - Examining the impact of a brief humor exercise on psychological well-being.
JF  - Translational Issues in Psychological Science
A1  - Maiolino, Nadia
A1  - Kuiper, Nick
VL  - 2
IS  - 1
SP  - 4
EP  - 13
Y1  - 2016
CY  - US
AD  - Maiolino, Nadia: Department of Psychology, Western University, Westminster Hall, London, ON, Canada, N6A 3K7, nmaiolin@uwo.ca
PB  - Educational Publishing Foundation
SN  - 2332-2179(Electronic),2332-2136(Print)
N2  - In this study we examined the impact of humor on psychological well-being. Participants completed brief writing exercises that focused on either describing their own positive humorous experiences over the past 2 weeks, or provided examples of what they were grateful for, or engaged in the savoring of positive life experiences. In a further control condition exercise, other participants simply described daily events that had occurred. Several indices of psychological well-being were assessed both prior to and following these exercises. Results suggested that individuals made significantly more positive cognitive appraisals following the humorous exercise and both positive psychology exercises (gratitude, savoring), when compared to the control exercise. This pattern suggested that the beneficial effects of a brief humorous exercise were comparable to those provided by more traditional positive psychology exercises. Further analyses indicated that dispositional humor levels also played a role, with greater well-being evident for those with higher affiliative and self-enhancing humor, whereas reduced well-being was evident for those with higher aggressive and self-defeating humor. These findings were discussed in terms of the further development of brief writing exercises that can be readily employed across a wide variety of situations, in order to facilitate psychological well-being. (PsycINFO Database Record (c) 2016 APA, all rights reserved)
KW  - *Humor
KW  - *Positive Psychology
KW  - *Well Being
KW  - Psychosocial Factors
M3  - doi:10.1037/tps0000065
DO  - 10.1037/tps0000065
ER  -
TY  - JOUR
ID  - 2017-22652-001
T1  - Social-cognitive factors of long-term physical exercise 7 years after orthopedic treatment.
JF  - Rehabilitation Psychology
A1  - Paech, Juliane
A1  - Lippke, Sonia
VL  - 62
IS  - 2
SP  - 89
EP  - 99
Y1  - 2017
CY  - US
AD  - Paech, Juliane: Health Psychology, Jacobs University Bremen, Research V, Research V, Campus Ring 1, Bremen, Germany, 28759, j.paech@jacobs-university.de
PB  - American Psychological Association
SN  - 1939-1544(Electronic),0090-5550(Print)
N2  - Objective: Although it has been confirmed that physical exercise improves orthopedic conditions, many individuals fail to maintain a regular exercise regimen after being discharged from medical rehabilitation. The present study examines the role of intention, social support, self-determination, planning, and self-efficacy in facilitating strength and endurance training. Design: In a 7-year observational study, intention, received social support and self-determination were assessed at baseline, self-efficacy and planning at 6-month follow-up, and physical exercise at 1-year, 3-year, and 7-year follow-up. Study participants were recruited from an orthopedic rehabilitation center, N = 641 participated in the survey at baseline, n = 495 at 6-month follow-up, n = 373 at 1-year follow-up, n = 330 at 3-year follow-up, and n = 191at 7-year follow-up. Path analyses were applied to investigate whether personal and social resources contribute to long-term physical activity. Results: Self-determination and planning mediated the link from intention and from social support to physical exercise at 1-, 3- and 7-year follow-ups. Self-efficacy facilitated planning and bridged the intention-behavior relationship in the domain of strength training after 1 year. An inverse direct relationship between social support and strength training was also found for all follow-ups. Conclusions: Findings indicate that intention, received social support and self-determination act as crucial resources in the long-term management of exercise. Planning can bridge the intention-behavior gap on a long-term basis. Behavior change interventions should replenish personal and social resources to empower individuals to maintain a healthy lifestyle (PsycINFO Database Record (c) 2017 APA, all rights reserved)
KW  - *Exercise
KW  - *Health Promotion
KW  - *Physical Disorders
KW  - *Self-Determination
KW  - *Volition
KW  - Intention
KW  - Lifestyle
KW  - Mediation
KW  - Rehabilitation
KW  - Self-Efficacy
KW  - Social Support
M3  - doi:10.1037/rep0000136
DO  - 10.1037/rep0000136
ER  -
TY  - JOUR
ID  - 2016-09371-001
T1  - Activité physique et insatisfaction de l’image corporelle chez un groupe d’adolescentes. [Physical activity and body image dissatisfaction among a group of teenage girls.]
JF  - Canadian Journal of Behavioural Science / Revue canadienne des sciences du comportement
A1  - Blanchette-Sylvestre, Myriam
A1  - Meilleur, Dominique
VL  - 48
IS  - 3
SP  - 204
EP  - 216
Y1  - 2016
CY  - US
AD  - Blanchette-Sylvestre, Myriam: Département de psychologie, Université de Montréal, CP 6128 succ. centre-ville, Montréal, PQ, Canada, H3C 3J7, myriam.bsylvestre@gmail.com
PB  - Educational Publishing Foundation
SN  - 1879-2669(Electronic),0008-400X(Print)
N2  - Body image dissatisfaction (BID) is common among adolescent girls and is associated with the development of various psychological disorders. Physical activity (PA) is correlated with several psychological benefits and appears to be a promising variable that could change the BID. However, research findings show contradictory links between PA practice and BID during adolescence. The main objective of this study is to measure the relationship between PA and BID in a group of teenage girls, aged between 12 and 19 (n = 173), from Montreal. The secondary objective is to test the potential moderating effect of the reasons which underlie the practice of the PA on this relationship. Variables such as age, ethnicity and body mass index were controlled. The results suggest an absence of association between the duration of physical activity and the level of BID obtained by 2 instruments (Body Shape Questionnaire and body dissatisfaction scale of Eating Disorder Inventory-2; EDI-2). The relationship between duration of physical activity and the BID score on the EDI-2 is, however, moderated by 1 of the reasons underlying the practice of physical activity. For teenagers who engage in PA to lose weight, a higher level of PA is linked to a higher level of BID. We found no relationship between teenagers who do not engage in PA for this reason. This study highlights the importance of considering the reasons underlying the practice of PA when the link between the duration of physical activity and the BID is examined. (PsycINFO Database Record (c) 2017 APA, all rights reserved)
KW  - *Adolescent Attitudes
KW  - *Body Image Disturbances
KW  - *Physical Activity
KW  - Body Image
KW  - Mental Disorders
M3  - doi:10.1037/cbs0000029
DO  - 10.1037/cbs0000029
ER  -
TY  - JOUR
PMID  - 28967773
ID  - 2017-44272-001
T1  - Physical activity and depressive symptoms after breast cancer: Cross-sectional and longitudinal relationships.
JF  - Health Psychology
A1  - Brunet, Jennifer
A1  - O'Loughlin, Jennifer L.
A1  - Gunnell, Katie E.
A1  - Sabiston, Catherine M.
VL  - 37
IS  - 1
SP  - 14
EP  - 23
Y1  - 2018
CY  - US
AD  - Brunet, Jennifer: School of Human Kinetics, University of Ottawa, Montpetit Hall, Room 339, Ottawa, ON, Canada, K1N 6N5, jennifer.brunet@uottawa.ca
PB  - American Psychological Association
SN  - 1930-7810(Electronic),0278-6133(Print)
N2  - Objective: The objective of this study was to examine the cross-sectional and longitudinal relationships between moderate-to-vigorous intensity physical activity (MVPA) and depressive symptoms in women after treatment for breast cancer. Method: Accelerometer data on MVPA and self-report data on frequency of depressive symptoms were collected five times at ∼ 3-month intervals from women (Mage at Time 1 = 55.01 ± 10.96 years) who had completed treatment for breast cancer 3 months prior to study inception. Data were analyzed using latent growth modeling with structured residuals. Results: Levels of MVPA decreased, on average, by .52 min every 3 months (p < .001), whereas the frequency of depressive symptoms was stable. MVPA was inversely and significantly related cross-sectionally with depressive symptoms, but not longitudinally. Also, there was no evidence of a bidirectional predictive relationship between MVPA and depressive symptoms. Conclusion: Although higher levels of MVPA were associated with less frequent depressive symptoms cross-sectionally in women after treatment for breast cancer, MVPA did not predict frequency of depressive symptoms or vice versa. Common etiologic or shared risk factors underpinning the cross-sectional relationships between depressive symptoms and MVPA should be studied across the transition from treatment to survivorship. (PsycINFO Database Record (c) 2018 APA, all rights reserved)
KW  - *Breast Neoplasms
KW  - *Major Depression
KW  - *Physical Activity
KW  - Symptoms
M3  - doi:10.1037/hea0000557
DO  - 10.1037/hea0000557
ER  -
TY  - JOUR
PMID  - 27642762
ID  - 2016-45098-001
T1  - Lifestyle intervention effects on the frequency and duration of daily moderate–vigorous physical activity and leisure screen time.
JF  - Health Psychology
A1  - Conroy, David E.
A1  - Hedeker, Donald
A1  - McFadden, H. G.
A1  - Pellegrini, Christine A.
A1  - Pfammatter, Angela F.
A1  - Phillips, Siobhan M.
A1  - Siddique, Juned
A1  - Spring, Bonnie
VL  - 36
IS  - 4
SP  - 299
EP  - 308
Y1  - 2017
CY  - US
AD  - Conroy, David E.: Department of Kinesiology, The Pennsylvania State University, 266 Rec Hall, University Hall, PA, US, 16802, conroy@psu.edu
PB  - American Psychological Association
SN  - 1930-7810(Electronic),0278-6133(Print)
N2  - Objective: How a healthy lifestyle intervention changes the frequency and duration of daily moderate–vigorous physical activity and sedentary behavior has not been well characterized. Secondary analyses of data from the Make Better Choices randomized controlled trial were conducted to evaluate how interventions to increase physical activity or reduce leisure screen time affected the frequency and duration of these behaviors during treatment initiation and follow-up. Method: Participants were 202 adults who exhibited insufficient physical activity, excessive screen time and poor diet during a 14-day baseline screening period. The design was a randomized controlled trial with a 3-week intervention period followed by eight 3- to 7-day bursts of data collection over the 6-month follow-up period after intervention termination. Participants self-reported on their physical activity and screen time at the end of each day. Results: A 2-part multilevel model indicated that, relative to baseline levels, the physical activity intervention increased the odds of daily moderate–vigorous intensity physical activity (frequency) but not the duration of activity during the intervention period and these effects persisted (albeit somewhat more weakly) during the follow-up period. The screen time intervention reduced both the frequency and duration of daily screen time from the beginning of the intervention through the follow-up period. Conclusions: A 3-week intervention increased daily physical activity frequency but not duration, and reduced both the frequency and duration of daily leisure screen time. These effects were maintained over 20 weeks following the end of the intervention. (PsycINFO Database Record (c) 2019 APA, all rights reserved)
KW  - *Intervention
KW  - *Leisure Time
KW  - *Lifestyle
KW  - *Physical Activity
KW  - *Screen Time
KW  - Telemedicine
KW  - Sedentary Behavior
KW  - Mobile Health
M3  - doi:10.1037/hea0000418
DO  - 10.1037/hea0000418
ER  -
TY  - JOUR
ID  - 2018-12196-004
T1  - Future self-continuity is associated with improved health and increases exercise behavior.
JF  - Journal of Experimental Psychology: Applied
A1  - Rutchick, Abraham M.
A1  - Slepian, Michael L.
A1  - Reyes, Monica O.
A1  - Pleskus, Lindsay N.
A1  - Hershfield, Hal E.
VL  - 24
IS  - 1
SP  - 72
EP  - 80
Y1  - 2018
CY  - US
AD  - Rutchick, Abraham M.: Department of Psychology, California State University, Northridge, 18111 Nordhoff Street, Northridge, CA, US, 91330-8255, rutchick@csun.edu
PB  - American Psychological Association
SN  - 1939-2192(Electronic),1076-898X(Print)
N2  - To the extent that people feel more continuity between their present and future selves, they are more likely to make decisions with the future self in mind. The current studies examined future self-continuity in the context of health. In Study 1, people reported the extent to which they felt similar and connected to their future self; people with more present-future continuity reported having better subjective health across a variety of measures. In Study 2, people were randomly assigned to write a letter to themselves either three months or 20 years into the future; people for whom continuity with the distant future self was enhanced exercised more in the days following the writing task. These findings suggest that future self-continuity promotes adaptive long-term health behavior, suggesting the promise of interventions enhancing future self-continuity. (PsycINFO Database Record (c) 2018 APA, all rights reserved)
KW  - *Decision Making
KW  - *Exercise
KW  - *Future
KW  - *Health
KW  - Health Behavior
KW  - Health Promotion
KW  - Test Construction
M3  - doi:10.1037/xap0000153
DO  - 10.1037/xap0000153
ER  -
TY  - JOUR
PMID  - 26301595
ID  - 2015-39014-001
T1  - Exercise mitigates cumulative associations between stress and BMI in girls age 10 to 19.
JF  - Health Psychology
A1  - Puterman, Eli
A1  - Prather, Aric A.
A1  - Epel, Elissa S.
A1  - Loharuka, Sheila
A1  - Adler, Nancy E.
A1  - Laraia, Barbara
A1  - Tomiyama, A. Janet
VL  - 35
IS  - 2
SP  - 191
EP  - 194
Y1  - 2016
CY  - US
AD  - Puterman, Eli: School of Kinesiology, University of British Columbia, 104-2176 Health Sciences Mall, Vancouver, BC, Canada, V6T1Z3, eli.puterman@ubc.ca
PB  - American Psychological Association
SN  - 1930-7810(Electronic),0278-6133(Print)
N2  - Objective: Long-term psychological stress is associated with BMI increases in children as they transition to adulthood, whereas long-term maintenance of physical activity can slow excess weight gain. We hypothesized that in addition to these main effects, long-term physical activity mitigates the relationship between long-term stress and BMI increase. Method: The NHLBI Growth and Health Study enrolled 2,379 10-year-old Black and White girls, following them annually for 10 measurement points. Growth curve modeling captured the dynamics of BMI, measured yearly, and stress and physical activity, measured at varying years. Results: At average levels of activity and stress, with all covariates remaining fixed, average BMI at baseline was 19.74 (SE = 0.38) and increased 0.64 BMI (SE = 0.01, p < .001) units every year. However, this increase in BMI significantly varied as a function of cumulative stress and physical activity. Slower BMI gain occurred in those girls who were less stressed and more active (0.62 BMI units/year, SE = .02, p < .001), whereas the most rapid and largest growth occurred in girls who were more stressed and less active (0.92 BMI units/year, SE = .02, p < .001). Racial identification did not alter these effects. Conclusions: As hypothesized, in girls who maintained long-term activity, BMI growth was mitigated, even when reporting high long-term stress, compared with less physically active girls. This study adds to a converging literature in which physical activity, a modifiable prevention target, functions to potentially limit the damaging health effects of long-term psychological stress. (PsycINFO Database Record (c) 2016 APA, all rights reserved)
KW  - *Body Mass Index
KW  - *Exercise
KW  - *Physical Activity
KW  - *Psychological Stress
KW  - Human Females
M3  - doi:10.1037/hea0000258
DO  - 10.1037/hea0000258
ER  -
TY  - JOUR
PMID  - 27183187
ID  - 2016-23909-001
T1  - Predictors of physical activity in persons with mental illness: Testing a social cognitive model.
JF  - Psychiatric Rehabilitation Journal
A1  - Zechner, Michelle R.
A1  - Gill, Kenneth J.
VL  - 39
IS  - 4
SP  - 321
EP  - 327
Y1  - 2016
CY  - US
AD  - Zechner, Michelle R.: Department of Psychiatric Rehabilitation and Counseling Professions, Rutgers, The State University of New Jersey, 1776 Raritan Road, Scotch Plains, NJ, US, 07076, michelle.zechner@rutgers.edu
PB  - Educational Publishing Foundation
SN  - 1559-3126(Electronic),1095-158X(Print)
N2  - Objective: This study examined whether the social cognitive theory (SCT) model can be used to explain the variance in physical exercise among persons with serious mental illnesses. Method: A cross-sectional, correlational design was employed. Participants from community mental health centers and supported housing programs (N = 120) completed 9 measures on exercise, social support, self-efficacy, outcome expectations, barriers, and goal-setting. Results: Hierarchical regression tested the relationship between self-report physical activity and SCT determinants while controlling for personal characteristics. The model explained 25% of the variance in exercise. Personal characteristics explained 18% of the variance in physical activity, SCT variables of social support, self-efficacy, outcome expectations, barriers, and goals were entered simultaneously, and they added an r2 change value of .07. Gender (β = −.316, p = .001) and Brief Symptom Inventory Depression subscale (β = −2.08, p < .040) contributed significantly to the prediction of exercise. In a separate stepwise multiple regression, we entered only SCT variables as potential predictors of exercise. Goal-setting was the single significant predictor, F(1, 118) = 13.59, p < .01), r2 = .10. Conclusions and Implications for Practice: SCT shows promise as an explanatory model of exercise in persons with mental illnesses. Goal-setting practices, self-efficacy, outcome expectations and social support from friends for exercise should be encouraged by psychiatric rehabilitation practitioners. People with more depressive symptoms and women exercise less. More work is needed on theoretical exploration of predictors of exercise. (PsycINFO Database Record (c) 2016 APA, all rights reserved)
KW  - *Exercise
KW  - *Mental Disorders
KW  - *Physical Activity
KW  - *Social Cognition
KW  - Models
KW  - Self-Concept
KW  - Self-Efficacy
M3  - doi:10.1037/prj0000191
DO  - 10.1037/prj0000191
ER  -
TY  - JOUR
ID  - 2016-54549-001
T1  - The relationship between the rumination style and perceptual, cognitive, and behavioral inhibition.
JF  - Psychology & Neuroscience
A1  - Introzzi, Isabel
A1  - Andrés, María Laura
A1  - Canet-Juric, Lorena
A1  - Stelzer, Florencia
A1  - Richard's, María M.
VL  - 9
IS  - 4
SP  - 444
EP  - 456
Y1  - 2016
CY  - US
AD  - Introzzi, Isabel: Faculty of Psychology, National University of Mar del Plata, Deán Funes 3250, Cuerpo V, Nivel III, Mar del Plata, Argentina, 7600, isabelintrozzi@gmail.com
PB  - Educational Publishing Foundation
SN  - 1983-3288(Electronic),1984-3054(Print)
N2  - Rumination is defined as an emotion-regulation strategy that consists of focusing on negative thoughts and feelings. It is important to identify the factors that make some people prone to this response style. The goal of this study is to analyze the differential contribution of the principal inhibitory processes on 2 forms of rumination: reflection and brooding. For this purpose, we relied on a sample of 27 adults from a nonclinical population. The researchers evaluated perceptual, cognitive, and behavioral inhibition by means of computerized tasks and evaluation surveys on depression and rumination styles. The results provide evidence in support of the role of cognitive inhibition in both rumination styles and its greater contribution to maladaptive forms of rumination rather than to adaptive forms that are more oriented toward problem solving. (PsycINFO Database Record (c) 2017 APA, all rights reserved)
KW  - *Cognition
KW  - *Perception
KW  - *Rumination (Cognitive Process)
KW  - Behavioral Inhibition
M3  - doi:10.1037/pne0000068
DO  - 10.1037/pne0000068
ER  -
TY  - JOUR
ID  - 2017-54530-006
T1  - Trait worry and neural correlates of emotion regulation.
JF  - Zeitschrift für Psychologie
A1  - Neudert, Marie Kristin
A1  - Stark, Rudolf
A1  - Kress, Laura
A1  - Hermann, Andrea
VL  - 225
IS  - 3
SP  - 214
EP  - 222
Y1  - 2017
CY  - Germany
AD  - Neudert, Marie Kristin: Department of Psychotherapy and Systems Neuroscience and Bender Institute of Neuroimaging, Justus Liebig University Giessen, Otto-Behaghel-Str. 10H, Giessen, Germany, 35394, marie.k.neudert@psychol.uni-giessen.de
PB  - Hogrefe Publishing
SN  - 2151-2604(Electronic),2190-8370(Print)
N2  - Pathological worrying is of high transdiagnostic relevance and is related to maladaptive emotion regulation processes. Dysfunctional emotion regulation and its underlying neural mechanisms might contribute to the maintenance of fear over time. Therefore, this functional magnetic resonance imaging (fMRI) study aims at investigating the association of trait worry with neural correlates of emotion regulation. Twenty-six healthy females were instructed to passively look at aversive pictures, to distract themselves with a neutral thought, or to down- and up-regulate negative feelings via cognitive reappraisal in response to repeatedly presented aversive pictures. Trait worry was not related to cognitive reappraisal but to distraction, which leads to a greater reduction of self-reported negative feelings and insula activation in individuals with higher trait worry. The current study indicates that the neural mechanisms underlying distraction seem to be altered in pathological worrying and may prevent adaptive emotional processing of aversive stimuli leading to the maintenance of fear. (PsycInfo Database Record (c) 2020 APA, all rights reserved)
KW  - *Anxiety
KW  - *Emotional Regulation
KW  - *Functional Magnetic Resonance Imaging
KW  - Amygdala
KW  - Prefrontal Cortex
KW  - Cingulate Cortex
KW  - Insula
M3  - doi:10.1027/2151-2604/a000305
DO  - 10.1027/2151-2604/a000305
ER  -
TY  - JOUR
PMID  - 26709860
ID  - 2015-58331-001
T1  - The importance of physical activity and sleep for affect on stressful days: Two intensive longitudinal studies.
JF  - Emotion
A1  - Flueckiger, Lavinia
A1  - Lieb, Roselind
A1  - Meyer, Andrea H.
A1  - Witthauer, Cornelia
A1  - Mata, Jutta
VL  - 16
IS  - 4
SP  - 488
EP  - 497
Y1  - 2016
CY  - US
AD  - Mata, Jutta: Division of Health Psychology, Department of Psychology, University of Mannheim, 17 L13, Mannheim, Germany, 68131, mata@uni-mannheim.de
PB  - American Psychological Association
SN  - 1931-1516(Electronic),1528-3542(Print)
N2  - We investigated the potential stress-buffering effect of 3 health behaviors—physical activity, sleep quality, and snacking—on affect in the context of everyday life in young adults. In 2 intensive longitudinal studies with up to 65 assessment days over an entire academic year, students (Study 1, N = 292; Study 2, N = 304) reported stress intensity, sleep quality, physical activity, snacking, and positive and negative affect. Data were analyzed using multilevel regression analyses. Stress and positive affect were negatively associated; stress and negative affect were positively associated. The more physically active than usual a person was on a given day, the weaker the association between stress and positive affect (Study 1) and negative affect (Studies 1 and 2). The better than usual a person’s sleep quality had been during the previous night, the weaker the association between stress and positive affect (Studies 1 and 2) and negative affect (Study 2). The association between daily stress and positive or negative affect did not differ as a function of daily snacking (Studies 1 and 2). On stressful days, increasing physical activity or ensuring high sleep quality may buffer adverse effects of stress on affect in young adults. These findings suggest potential targets for health-promotion and stress-prevention programs, which could help reduce the negative impact of stress in young adults. (PsycINFO Database Record (c) 2016 APA, all rights reserved)
KW  - *Health Behavior
KW  - *Physical Activity
KW  - *Sleep
KW  - *Stress
KW  - Food Intake
KW  - Negative Emotions
KW  - Positive Emotions
M3  - doi:10.1037/emo0000143
DO  - 10.1037/emo0000143
ER  -
TY  - JOUR
ID  - 2017-22799-003
T1  - Childhood cognitive ability and physical activity in young adulthood.
JF  - Health Psychology
A1  - Kumpulainen, Satu M.
A1  - Heinonen, Kati
A1  - Pesonen, Anu-Katriina
A1  - Salonen, Minna K.
A1  - Andersson, Sture
A1  - Lano, Aulikki
A1  - Wolke, Dieter
A1  - Kajantie, Eero
A1  - Eriksson, Johan G.
A1  - Raikkonen, Katri
VL  - 36
IS  - 6
SP  - 587
EP  - 597
Y1  - 2017
CY  - US
AD  - Kumpulainen, Satu M.: Institute of Behavioral Sciences, University of Helsinki, P.O. Box 9, Helsinki, Finland, 00014, satu.m.kumpulainen@helsinki.fi
PB  - American Psychological Association
SN  - 1930-7810(Electronic),0278-6133(Print)
N2  - Objective: Childhood cognitive ability is associated with lifestyle in adulthood, including self-reported physical activity (PA). We examined whether childhood cognitive ability is associated with objectively measured PA and sedentary time (ST) in young adulthood. Method: Participants of the Arvo Ylppö Longitudinal Study (n = 500) underwent tests of general reasoning, visuomotor integration, verbal competence, and language comprehension at the age of 56 months yielding a general intelligence factor score; at the age of 25 years they wore omnidirectional accelerometers for 9 days (range = 4–10 days) measuring overall daily PA (counts per minute, cpm), ST, and light and moderate-to-vigorous PA (MVPA) (minutes), and completed a questionnaire on occupational, commuting, leisure-time conditioning and nonconditioning PA. Results: After adjustment for sex, age, BMI-for-age SD score at 56 months. and mean of valid minutes of measurement period for PA, per each 1 SD increase in the childhood general intelligence factor score, overall daily PA decreased by −8.99 cpm/day, ST increased by 14.93 min/day, time spent in light PA decreased by −14.39 min/day, and the odds per each level increase in physical demandingness of the work and in time spent in nonconditioning leisure-time PA decreased by 38% and 31%, respectively (p values < 0.04). These associations were mediated via higher young adulthood level of education. Conclusions: In contrast to expected, in this cohort of young adults with high variability in PA, of whom many were still studying, higher childhood cognitive ability was associated with more objectively measured and self-reported physical inactivity. Whether these findings persist beyond young adulthood is a subject of further studies. (PsycInfo Database Record (c) 2020 APA, all rights reserved)
KW  - *Cognitive Ability
KW  - *Physical Activity
KW  - Sedentary Behavior
M3  - doi:10.1037/hea0000493
DO  - 10.1037/hea0000493
ER  -
TY  - JOUR
ID  - 2016-24578-001
T1  - Surrendering to god’s providence: A three-part study on providence-focused therapy for recurrent worry (PFT-RW).
JF  - Psychology of Religion and Spirituality
A1  - Knabb, Joshua J.
A1  - Frederick, Thomas V.
A1  - Cumming III, George
VL  - 9
IS  - 2
SP  - 180
EP  - 196
Y1  - 2017
CY  - US
AD  - Knabb, Joshua J.: Online and Professional Studies Division, California Baptist University, 10370 Hemet Street, Suite 200, Riverside, CA, US, 92503, jknabb@calbaptist.edu
PB  - Educational Publishing Foundation
SN  - 1943-1562(Electronic),1941-1022(Print)
N2  - The authors investigated an integrative, culturally sensitive model of worry via 3 studies. In the first study, we empirically examined our proposed model for Christian adults, developed by combining a Jesuit contemplative writing on surrendering to divine providence, the psychology of religion literature, and intolerance of uncertainty (IU) research, among Christian college students at a Christian-affiliated university (N = 209). With the second study, the authors attempted to replicate these findings with a community sample of Christian churchgoers (N = 99). For the last study, we presented pilot research on providence-focused therapy for recurrent worry (PFT-RW), drawing from the aforementioned empirical model as the foundation for an 8-week group approach for self-described chronic worriers (N = 13), with contemplative prayer as the primary intervention. Consistent with the proposed hypotheses, adequate support was found for both an overall model fit and IU as a mediating variable linking surrender and worry, as revealed by path analyses in the first 2 studies. Moreover, within the pilot study, medium to large effect sizes emerged pre- to posttreatment for chronic worriers among all of the outcome variables, suggesting PFT-RW may hold promise as a culturally sensitive intervention for recurrent worry among Christian adults. Current limitations with generalizability are discussed, as are recommendations for future research so as to strengthen these preliminary findings and apply them to a wider range of denominations within the Christian tradition. (PsycInfo Database Record (c) 2020 APA, all rights reserved)
KW  - *Anxiety
KW  - *Coping Behavior
KW  - *God Concepts
KW  - *Group Psychotherapy
KW  - *Religious Practices
KW  - Christians
KW  - Uncertainty
KW  - Intolerance of Uncertainty
M3  - doi:10.1037/rel0000081
DO  - 10.1037/rel0000081
ER  -
TY  - JOUR
PMID  - 26913621
ID  - 2016-10040-001
T1  - Improving fatigue and depression in individuals with multiple sclerosis using telephone-administered physical activity counseling.
JF  - Journal of Consulting and Clinical Psychology
A1  - Turner, Aaron P.
A1  - Hartoonian, Narineh
A1  - Sloan, Alicia P.
A1  - Benich, Marisa
A1  - Kivlahan, Daniel R.
A1  - Hughes, Christina
A1  - Hughes, Abbey J.
A1  - Haselkorn, Jodie K.
VL  - 84
IS  - 4
SP  - 297
EP  - 309
Y1  - 2016
CY  - US
AD  - Turner, Aaron P.: Rehabilitation Care Service, VA Puget Sound Health Care System, S-117-RCS, 1660 South Columbian Way, Seattle, WA, US, 98108, Aaron.Turner@med.va.gov
PB  - American Psychological Association
SN  - 1939-2117(Electronic),0022-006X(Print)
N2  - Objective: To evaluate the impact of a physical activity intervention consisting of telephone counseling with home-based monitoring to improve fatigue and depression in individuals with multiple sclerosis (MS). Method: Single-blind randomized controlled trial. Sixty-four individuals with MS received either telephone counseling (N = 31), or self-directed physical activity education (N = 33). The education condition (EC) consisted of advice to increase physical activity and a DVD with examples of in-home exercises for multiple physical ability levels. The telephone counseling condition (TC) included EC as well as mailed graphic feedback, 6 telephone counseling sessions using principles of motivational interviewing, and telehealth home monitoring to track progress on physical activity goals. Booster sessions were provided when participants indicated they did not meet their goals. Assessment was conducted at baseline, 3-month, and 6-month follow-up. Results: TC participants reported significantly reduced fatigue (d = −.70), reduced depression (d = −.72) and increased physical activity (d = .92) relative to EC participants. Of individuals receiving TC, 33.3% experienced clinically significant improvement in fatigue (vs. 18.2% in EC) and 53.3% experienced clinically significant improvement in depression (vs. 9.1% in EC). Improvements in physical activity mediated improvements in fatigue with a similar trend for depression. TC was highly feasible (participants completed 99.5% of schedule telephone sessions) and well tolerated (100% rated it highly successful). Conclusion: Telephone-based counseling with home monitoring is a promising modality to improve physical activity and treat fatigue and depression. (PsycInfo Database Record (c) 2024 APA, all rights reserved)
KW  - *Counseling
KW  - *Fatigue
KW  - *Major Depression
KW  - *Multiple Sclerosis
KW  - *Self-Management
KW  - Motivational Interviewing
KW  - Physical Activity
KW  - Telemedicine
KW  - Telephone Systems
M3  - doi:10.1037/ccp0000086
DO  - 10.1037/ccp0000086
ER  -
TY  - JOUR
PMID  - 29698007
ID  - 2018-17764-003
T1  - Effects of parent-adolescent reported family functioning discrepancy on physical activity and diet among Hispanic youth.
JF  - Journal of Family Psychology
A1  - Lebron, Cynthia N.
A1  - Lee, Tae Kyoung
A1  - Park, Sung Eun
A1  - St. George, Sara M.
A1  - Messiah, Sarah E.
A1  - Prado, Guillermo
VL  - 32
IS  - 3
SP  - 333
EP  - 342
Y1  - 2018
CY  - US
AD  - Prado, Guillermo: Division of Prevention Science and Community Health, University of Miami, 1120 NW, 14th Street, Suite 1010, Miami, FL, US, 33136, gprado@med.miami.edu
PB  - American Psychological Association
SN  - 1939-1293(Electronic),0893-3200(Print)
N2  - Research has shown that family functioning has been positively associated with physical activity and dietary intake, both of which are obesity-related risk factors. The most widely practiced methodological approach to assessing this construct in empirical studies relies on either parent or adolescent report. Yet, discrepancy in parent and adolescent report of family functioning may provide a fuller understanding of the effects of this construct on obesity-related health outcomes. This is especially important among Hispanics, a population that suffers from disproportionately high rates of obesity and its health-related consequences. The purpose of this study was to examine whether, and to what extent, parent-adolescent discrepancies in family functioning are associated with physical activity, and fruit and vegetable and added sugar intake. We estimated discrepancy scores between parents and adolescents (n = 280 dyads) in family functioning. Then, using structural equation modeling, we tested the effect of family functioning discrepancy on adolescent reports of physical activity, fruits and vegetables intake, and added sugar intake. After controlling for adolescent’s gender and BMI, family functioning discrepancy was significantly associated with reduced physical activity (β = −.14*, 95% CI ([−.26, −.05]) and fruits and vegetables intake (β = −.22*, 95% CI [−.38, −.09]) such that the larger the discrepancy between parent and youth reported family functioning, the fewer days of adolescent physical activity and the poorer the fruits and vegetables intake. Our findings provide insight for the role of the family in Hispanic adolescent health outcomes and rationale for capturing rich data to better understand that role. (PsycInfo Database Record (c) 2020 APA, all rights reserved)
KW  - *Adolescent Development
KW  - *Diets
KW  - *Family Relations
KW  - *Physical Activity
KW  - *Latinos/Latinas
KW  - Obesity
KW  - Overweight
M3  - doi:10.1037/fam0000386
DO  - 10.1037/fam0000386
ER  -
TY  - JOUR
ID  - 2017-44783-001
T1  - Helping kids connect: Participant and staff perspectives on facilitating social relationships in a physical activity-based positive youth development program for youth from low-income families.
JF  - Sport, Exercise, and Performance Psychology
A1  - McDonough, Meghan H.
A1  - Ullrich-French, Sarah
A1  - McDavid, M. Lindley
VL  - 7
IS  - 1
SP  - 13
EP  - 29
Y1  - 2018
CY  - US
AD  - McDonough, Meghan H.: Faculty of Kinesiology, University of Calgary, 2500 University Dr. NW, Calgary, AB, Canada, T2N 1N4, meghan.mcdonough@ucalgary.ca
PB  - Educational Publishing Foundation
SN  - 2157-3913(Electronic),2157-3905(Print)
N2  - Physical activity-based positive youth development (PYD) programs are designed to nurture personal and social assets in youth, and in underserved populations, often provide unique opportunities for physical activity and mentoring. Supportive relationships with peers and adults in such programs are associated with positive changes in developmental outcomes (Ullrich-French, McDonough, & Smith, 2012). In this case study, we examined youths’ and staff members’ perspectives on interpersonal relationships within a physical activity-based PYD program, their understanding of what experiences and interactions within the program help or hinder forming high-quality relationships, and their perspectives on how those relationships affect youth and transfer to contexts outside of the PYD program. We interviewed 20 youth and 6 program staff about their perspectives on social experiences in the PYD program, and conducted follow-up interviews with 10 youth participants 8 months later. We developed a figure describing youth and staff perspectives of program context factors, and how elements of interpersonal relationships among youth and between youth and staff affect youth intra- and interpersonal assets, and transfer to community contexts such as home, neighborhoods, and school. These findings provide insight into ways to promote positive social relationships in PYD programs in ways that are meaningful to youth. (PsycInfo Database Record (c) 2022 APA, all rights reserved)
KW  - *Adolescent Development
KW  - *Childhood Development
KW  - *Physical Activity
KW  - *Social Programs
KW  - Friendship
KW  - Lower Income Level
KW  - Social Interaction
M3  - doi:10.1037/spy0000109
DO  - 10.1037/spy0000109
ER  -
TY  - JOUR
ID  - 2018-10921-002
T1  - Transfer or compensation? An experiment testing the effects of actual and imagined exercise on eating behavior.
JF  - Swiss Journal of Psychology
A1  - Inauen, Jennifer
A1  - Radtke, Theda
A1  - Rennie, Laura
A1  - Scholz, Urte
A1  - Orbell, Sheina
VL  - 77
IS  - 2
SP  - 59
EP  - 67
Y1  - 2018
CY  - Germany
AD  - Inauen, Jennifer: Eawag, Swiss Federal Institute of Aquatic Science & Technology Department of Environmental Social Sciences, Environmental and Health Psychology, Ueberlandstrasse 133, Dübendorf, Switzerland, 8600, jennifer.inauen@eawag.ch
PB  - Hogrefe Publishing
SN  - 1662-0879(Electronic),1421-0185(Print)
N2  - This study tested the effects of exercise on eating behavior. The transfer hypothesis proposes that exercise leads to a generalization of healthy behavior and therefore an improved diet. The compensation hypothesis assumes that exercise leads to increased caloric intake in order to “compensate” for the energy expenditure. We tested these hypotheses for actual as well as imagined exercise. Female university employees or students (N = 227) were randomly assigned to three experimental groups: actual exercise vs. imagined exercise vs. control. After baseline data had been obtained, the participants engaged in a 5-minute experimental task and were then left alone with unhealthy snacks. Participants who had imagined themselves exercising (M = 101 kcal, SD = 128 kcal) consumed significantly fewer calories than did controls (M = 129 kcal, SD = 142 kcal), consistent with a transfer effect. Participants who had engaged in actual exercise, but had been distracted from thinking about exercise, consumed quantities (M = 127 kcal, SD = 111 kcal) similar to those consumed by controls. This study suggests that transfer effects are underpinned by psychological processes, such as goal activation, which should be investigated in the future. (PsycInfo Database Record (c) 2022 APA, all rights reserved)
KW  - *Eating Behavior
KW  - *Exercise
KW  - *Imagery
KW  - *Physical Activity
KW  - Imagination
M3  - doi:10.1024/1421-0185/a000207
DO  - 10.1024/1421-0185/a000207
ER  -
TY  - JOUR
ID  - 2017-41834-008
T1  - Examining the link between exercise and marital arguments in clinical couples.
JF  - Couple and Family Psychology: Research and Practice
A1  - Johnson, Lee N.
A1  - Selland, Bailey
A1  - Mennenga, Kayla D.
A1  - Oka, Megan
A1  - Tambling, Rachel B.
A1  - Anderson, Shayne R.
A1  - Miller, Rick
VL  - 6
IS  - 3
SP  - 226
EP  - 234
Y1  - 2017
CY  - US
AD  - Johnson, Lee N.: Marriage and Family Therapy Program in The School of Family Life, Brigham Young University, 240 TLRB, Provo, UT, US, lee_johnson@byu.edu
PB  - Educational Publishing Foundation
SN  - 2160-410X(Electronic),2160-4096(Print)
N2  - Couples experiencing clinical levels of distress likely experience marital arguments. Exercise may attenuate such conflict. The current study examined daily links between exercise and the number and intensity of marital arguments, relationship satisfaction, stress levels, and argument topics. Participants included 36 heterosexual couples in a treatment-as-usual setting who completed the Daily Diary of Events in Couple Therapy. Results indicated a positive relationship between female hours of exercise and argument intensity for both partners. The number of hours males exercise was not significantly related to any variables; however, male daily stress was significantly related to female report of argument intensity. This suggests that although exercise has empirically supported benefits for individuals, clinical couples may also experience increased argument intensity in connection with exercise. (PsycInfo Database Record (c) 2020 APA, all rights reserved)
KW  - *Arguments
KW  - *Couples Therapy
KW  - *Exercise
KW  - *Marital Conflict
KW  - *Marital Relations
KW  - Relationship Quality
KW  - Spouses
M3  - doi:10.1037/cfp0000085
DO  - 10.1037/cfp0000085
ER  -
TY  - JOUR
ID  - 2018-02346-001
T1  - Need-supportive professional development in elementary school physical education: Effects of a cluster-randomized control trial on teachers’ motivating style and student physical activity.
JF  - Sport, Exercise, and Performance Psychology
A1  - Escriva-Boulley, Géraldine
A1  - Tessier, Damien
A1  - Ntoumanis, Nikos
A1  - Sarrazin, Philippe
VL  - 7
IS  - 2
SP  - 218
EP  - 234
Y1  - 2018
CY  - US
AD  - Tessier, Damien: Laboratory “Sport et Environnement Social” (EA 3742), UFR-STAPS, University Grenoble-Alpes, Grenoble, France, BP 53 - 38041, cedex 9, damien.tessier@univ-grenoble-alpes.fr
PB  - Educational Publishing Foundation
SN  - 2157-3913(Electronic),2157-3905(Print)
N2  - This cluster-randomized controlled trial investigated the efficacy of a teacher professional development (TPD) program, grounded on self-determination theory, to increase elementary school teachers’ need-supportive motivating style and consequently their students’ physical activity (PA) during physical education (PE) lessons. Participants were 15 elementary school teachers and their 293 students. Teachers in the treatment condition received a sports-related notebook and attended four 3-hr workshops over 1 school year; teachers in the control condition received only the notebook. Students’ PA and teachers’ motivating style were assessed on four occasions via accelerometers and observations, respectively. Results showed that teachers in the treatment condition increased support of their students’ psychological needs for the majority of the school year, but there was a slight decrease in the fourth wave of measurement. Students in the treatment condition increased their time spent in moderate-to-vigorous PA (MVPA), independently of the sport taught, whereas their counterparts from the control condition decreased their MVPA. This is the first study to provide elementary school teachers with a PE teacher professional development program grounded in self-determination theory and demonstrate the potential of such a program to improve teachers’ motivating style and student MVPA in PE. (PsycInfo Database Record (c) 2020 APA, all rights reserved)
KW  - *Motivation
KW  - *Physical Education
KW  - *School Based Intervention
KW  - *Teacher Education
KW  - *Teaching Methods
KW  - Elementary School Students
KW  - Elementary School Teachers
KW  - Self-Determination
KW  - Test Construction
KW  - Theories
M3  - doi:10.1037/spy0000119
DO  - 10.1037/spy0000119
ER  -
TY  - JOUR
PMID  - 26389722
ID  - 2015-43565-001
T1  - A tale of two models: Changes in psychological need satisfaction and physical activity over 3 years.
JF  - Health Psychology
A1  - Gunnell, Katie E.
A1  - Bélanger, Mathieu
A1  - Brunet, Jennifer
VL  - 35
IS  - 2
SP  - 167
EP  - 177
Y1  - 2016
CY  - US
AD  - Gunnell, Katie E.: Healthy Active Living and Obesity Research Group, Children’s Hospital of Eastern Ontario, 401 Smyth Road, Room 208, Ottawa, ON, Canada, K1H 8L1, kgunnell@cheo.on.ca
PB  - American Psychological Association
SN  - 1930-7810(Electronic),0278-6133(Print)
N2  - Objective: (a) Examine longitudinal measurement invariance of scores from psychological need satisfaction (PNS) scales, and (b) examine if changes in PNS were associated with change in moderate-to-vigorous physical activity (MVPA). Method: Adolescents (N = 842, Mage = 10.8, SD = .6) enrolled in the Monitoring Activities of Teenagers to Comprehend their Habits (MATCH) study completed measures of PNS and MVPA every 4 months over a 3-year period (2011–14) for a total of 9 times. Results: PNS scores demonstrated strong longitudinal measurement invariance (i.e., invariant factor loadings and intercepts). Latent growth curve modeling indicated that a factor representing perceptions of all 3 PNS variables was positively associated with MVPA at Time 1 (β = .562, p < .05), and that increases in the common PNS factor were associated with increases in MVPA (β = .545, p < .05) with a large effect size (Rinitial MVPA2 = .316; Rchange in MVPA2 = .301). In an alternative model, MVPA at Time 1 was associated with perceived common PNS at Time 1 (β = .602, p < .001), and increases in MVPA were associated with increases in common PNS (β = .667, p < .001) with a large effect size (Rinitial PNS2 = .363 of the Rchange in PNS2 = .426). Conclusions: Longitudinal measurement invariance was supported, and therefore PNS scores could be used to study change over time. Further, 2 equally well fitting models were found suggesting that change in PNS can be both an antecedent and an outcome of MVPA. As such, both PNS and MVPA could be targeted in interventions aimed at increasing need satisfaction or MVPA. (PsycINFO Database Record (c) 2016 APA, all rights reserved)
KW  - *Need Satisfaction
KW  - *Physical Activity
KW  - *Psychological Needs
KW  - Exercise
M3  - doi:10.1037/hea0000259
DO  - 10.1037/hea0000259
ER  -
TY  - JOUR
PMID  - 27669178
ID  - 2016-46309-001
T1  - Social support and physical activity change in Latinas: Results from the Seamos Saludables trial.
JF  - Health Psychology
A1  - Marquez, Becky
A1  - Dunsiger, Shira I.
A1  - Pekmezi, Dori
A1  - Larsen, Britta A.
A1  - Marcus, Bess H.
VL  - 35
IS  - 12
SP  - 1392
EP  - 1401
Y1  - 2016
CY  - US
AD  - Marquez, Becky: Department of Family Medicine & Public Health, University of California San Diego, 9500 Gilman Drive, #0813, La Jolla, CA, US, 92093, bemarquez@ucsd.edu
PB  - American Psychological Association
SN  - 1930-7810(Electronic),0278-6133(Print)
N2  - Objective: Family responsibilities and poor social support are barriers to physical activity among Latinas. This study evaluated the effects of a home- and print-based intervention on social support, moderating effects of familial ties on support and moderate-to-vigorous physical activity (MVPA), and mediating effects of support on MVPA. Method: Participants were randomized to receive through the mail either individually tailored physical activity intervention or general wellness print materials. Familial ties and social support were assessed by marital and child status and the social support for physical activity measure, respectively. MVPA was measured using the 7-day Physical Activity Recall Interview and accelerometer. Assessments were conducted at baseline, 6 months posttreatment, and 12 months follow-up. Results: Participants (n = 266; 40.6 ± 9.9 years old) were mostly immigrant and Spanish-speaking Latinas. The intervention group achieved greater increases in family and friend support compared to the wellness control group from baseline to posttreatment and follow-up (p < .05). Intervention changes in support did not depend on marital or child status. The intervention also increased minutes per week of MVPA more than the wellness control (p < .05) and the effect did not depend on marital or child status. There were significant indirect effects of treatment, indicating the intervention achieved greater increases in MVPA by increasing family (ab = 5.21, SE = 2.94, 95% confidence interval [CI] = 0.91–14.11) and friend (ab = 6.83, SE = 5.15, 95% CI = 0.16–20.56) support. Conclusions: The intervention improved and sustained support from family and friends and MVPA irrespective of familial ties. Social support mediated increases in MVPA. (PsycINFO Database Record (c) 2016 APA, all rights reserved)
KW  - *Activity Level
KW  - *Behavior Change
KW  - *Intervention
KW  - *Physical Activity
KW  - *Social Support
KW  - Latinos/Latinas
M3  - doi:10.1037/hea0000421
DO  - 10.1037/hea0000421
ER  -
TY  - JOUR
ID  - 2016-45115-002
T1  - Worry activation impairs intelligence test performance only under ego depletion.
JF  - Swiss Journal of Psychology
A1  - Englert, Chris
A1  - Bertrams, Alex
VL  - 75
IS  - 4
SP  - 161
EP  - 166
Y1  - 2016
CY  - Germany
AD  - Englert, Chris: Department of Educational Psychology, University of Bern, Fabrikstrasse 8, Bern, Switzerland, 3012, christoph.englert@edu.unibe.ch
PB  - Hogrefe Publishing
SN  - 1662-0879(Electronic),1421-0185(Print)
N2  - The detrimental effects of anxiety on cognitive performance have been explained by the activation of worry, which detracts attention away from the task at hand. However, recent research showed that anxiety is related to performance only when self-control capacity is low (i.e., ego depletion). The present work extends these findings by showing that activation of worry interferes with cognitive performance more strongly when self-control capacity is momentarily depleted as compared to intact. After manipulations of self-control capacity and worry activation, 70 undergraduates completed a standardized intelligence test. As expected, activation of worry was associated with poorer performance when self-control capacity was depleted, but had no effect on performance when self-control capacity was intact. The findings indicate that worry may play a causal role in the anxiety–performance relationship, but only when its regulation by self-control is momentarily hindered. (PsycInfo Database Record (c) 2022 APA, all rights reserved)
KW  - *Anxiety
KW  - *Ego
KW  - *Intelligence Measures
KW  - *Self-Control
KW  - *Test Performance
KW  - Test Anxiety
M3  - doi:10.1024/1421-0185/a000179
DO  - 10.1024/1421-0185/a000179
ER  -
TY  - JOUR
PMID  - 27183304
ID  - 2016-23895-001
T1  - Impact of goal priority and goal conflict on the intention–health-behavior relationship: Tests on physical activity and other health behaviors.
JF  - Health Psychology
A1  - Conner, Mark
A1  - Abraham, Charles
A1  - Prestwich, Andrew
A1  - Hutter, Russell
A1  - Hallam, Jennifer
A1  - Sykes-Muskett, Bianca
A1  - Morris, Benjamin
A1  - Hurling, Robert
VL  - 35
IS  - 9
SP  - 1017
EP  - 1026
Y1  - 2016
CY  - US
AD  - Conner, Mark: School of Psychology, University of Leeds, Leeds, United Kingdom, LS2 9JT, m.t.conner@leeds.ac.uk
PB  - American Psychological Association
SN  - 1930-7810(Electronic),0278-6133(Print)
N2  - Objectives: Goal intentions are the key proximal determinant of behavior in a number of key models applied to predicting health behavior. However, relatively little previous research has examined how characteristics of goals moderate the intention–health-behavior relations. The present research examined the effects of goal priority and goal conflict as moderators of the intention–health-behavior relationship. Method: The main outcome measures were self-reported performance of physical activity (Studies 1, 2, and 3) and other health behaviors (Study 4), and objectively measured physical activity (Study 3). Studies 1 and 4 used prospective correlational designs to predict later behavior from earlier cognitions. Studies 2 and 3 were experimental studies manipulating goal priority and goal conflict. Studies 1 and 2 used between-subjects designs while Studies 3 and 4 used within-subjects designs. Results: Goal priority significantly moderated the intention–health-behavior relationship for physical activity (Study 1) and a range of protective and risk health behaviors (Study 4). Manipulations of goal priority significantly increased the intention–physical-activity relationship when self-reported (Study 2) and objectively measured (Study 3). In contrast, inconsistent effects were observed for goal conflict as an intention–behavior moderator. Conclusions: When goal priority is high, then intentions are strong predictors of health behaviors. Further studies testing manipulations of goal conflict and in particular goal priority in combination with goal intentions are required to confirm their value as a means to change health behavior. (PsycInfo Database Record (c) 2020 APA, all rights reserved)
KW  - *Goals
KW  - *Health Behavior
KW  - *Intention
KW  - *Physical Activity
KW  - Conflict
M3  - doi:10.1037/hea0000340
DO  - 10.1037/hea0000340
ER  -
TY  - JOUR
ID  - 2016-21285-001
T1  - Contextual priming of a complex behavior: Exercise.
JF  - Psychology of Consciousness: Theory, Research, and Practice
A1  - Iso-Ahola, Seppo E.
A1  - Miller, Matthew W.
VL  - 3
IS  - 3
SP  - 258
EP  - 269
Y1  - 2016
CY  - US
AD  - Iso-Ahola, Seppo E.: Department of Kinesiology, University of Maryland, Valley Drive, College Park, MD, US, 20742, isoahol@umd.edu
PB  - Educational Publishing Foundation
SN  - 2326-5531(Electronic),2326-5523(Print)
N2  - To test effects of contextual priming (both conscious and nonconscious) in relation to complex human behavior, the present studies investigated (1) whether nonconscious priming of exercise and antiexercise goals can increase and decrease exercise, respectively; (2) whether conscious priming of exercise goals can increase exercise; and (3) how nonconscious and conscious priming of exercise goals compare in effectiveness to influence exercise. Results showed that nonconscious priming of antiexercise goals decreased exercise, but nonconscious priming of exercise goals did not increase exercise. Conversely, conscious priming of exercise goals increased exercise. Thus, results suggest that exercise can be decreased via nonconscious priming of antiexercise goals but increased by conscious priming of exercise goals. Theoretical and practical implications are discussed. (PsycInfo Database Record (c) 2020 APA, all rights reserved)
KW  - *Cognition
KW  - *Consciousness States
KW  - *Exercise
KW  - *Priming
KW  - Goals
M3  - doi:10.1037/cns0000078
DO  - 10.1037/cns0000078
ER  -
TY  - JOUR
PMID  - 26882336
ID  - 2016-07854-001
T1  - Sharing concerns: Interpersonal worry regulation in romantic couples.
JF  - Emotion
A1  - Parkinson, Brian
A1  - Simons, Gwenda
A1  - Niven, Karen
VL  - 16
IS  - 4
SP  - 449
EP  - 458
Y1  - 2016
CY  - US
AD  - Parkinson, Brian: Department of Experimental Psychology, University of Oxford, South Parks Road, Oxford, United Kingdom, OX1 3UD, brian.parkinson@psy.ox.ac.uk
PB  - American Psychological Association
SN  - 1931-1516(Electronic),1528-3542(Print)
N2  - Two dyadic studies investigated interpersonal worry regulation in heterosexual relationships. In Study 1, we video-recorded 40 romantic couples discussing shared concerns. Male partners’ worry positively predicted female partners’ interpersonal calming attempts, and negatively predicted female partners’ interpersonal alerting attempts (i.e., attempts to make their partners appreciate the seriousness of concerns). Video-cued recall data also indicated that changes in partner A’s worry over time positively predicted partner B’s motivation to reduce partner A’s worry, and that this effect was stronger when B was the female partner. Study 2 was a dyadic survey of 100 couples. Individual differences in partner A’s negative affect were positive predictors of partner B’s interpersonal calming, and individual differences in partner A’s expressive suppression were negative predictors of partner B’s interpersonal calming. Further, individual differences in male partners’ expressivity were significant positive predictors of female partners’ interpersonal calming, and individual differences in male partners’ reappraisal were significant positive predictors of female partners’ interpersonal alerting. These findings suggest that interpersonal worry regulation relates to partners’ expression and intrapersonal regulation of worry, but not equally for men and women. (PsycINFO Database Record (c) 2016 APA, all rights reserved)
KW  - *Anxiety
KW  - *Couples
KW  - *Emotional Regulation
KW  - *Emotionality (Personality)
KW  - Interpersonal Relationships
M3  - doi:10.1037/a0040112
DO  - 10.1037/a0040112
ER  -
TY  - JOUR
PMID  - 28406676
ID  - 2017-16348-001
T1  - Trait acceptance predicts fewer daily negative emotions through less stressor-related rumination.
JF  - Emotion
A1  - Catalino, Lahnna I.
A1  - Arenander, Justine
A1  - Epel, Elissa
A1  - Puterman, Eli
VL  - 17
IS  - 8
SP  - 1181
EP  - 1186
Y1  - 2017
CY  - US
AD  - Catalino, Lahnna I.: Department of Psychology, Scripps College, Steele 110, 1030 Columbia Avenue, Claremont, CA, US, 91711, Lahnna.Catalino@scrippscollege.edu
PB  - American Psychological Association
SN  - 1931-1516(Electronic),1528-3542(Print)
N2  - People who are more accepting of their thoughts and feelings experience fewer negative emotions. Although several studies document the connection between acceptance and negative emotions, little, if any research, sheds light on how being receptive to one’s internal experience results in less negativity in everyday life. In a daily diary study (N = 183), we found that people who were more accepting of their thoughts and feelings experienced fewer daily negative emotions, and this association was partly explained by less daily stressor-related rumination. The strength of this mediational pathway differed depending upon the average perceived severity of daily stressors. When daily stressors were perceived to be more demanding, trait acceptance predicted a stronger inverse association with rumination, and rumination predicted a stronger positive association with negative emotions. These results shed light on one way acceptance of internal experience predicts less negativity, as well as the moderating role of perceived daily stress. (PsycINFO Database Record (c) 2017 APA, all rights reserved)
KW  - *Emotional Regulation
KW  - *Personality Traits
KW  - *Rumination (Cognitive Process)
KW  - *Stress
KW  - Negative Emotions
M3  - doi:10.1037/emo0000279
DO  - 10.1037/emo0000279
ER  -
TY  - JOUR
ID  - 2017-55848-013
T1  - Mental contrasting with implementation intentions (MCII) improves physical activity and weight loss among stroke survivors over one year.
JF  - Rehabilitation Psychology
A1  - Marquardt, Michael K.
A1  - Oettingen, Gabriele
A1  - Gollwitzer, Peter M.
A1  - Sheeran, Paschal
A1  - Liepert, Joachim
VL  - 62
IS  - 4
SP  - 580
EP  - 590
Y1  - 2017
CY  - US
AD  - Oettingen, Gabriele: Psychology Department, New York University, 6 Washington Place, New York, NY, US, 10003, gabriele.oettingen@nyu.edu
PB  - American Psychological Association
SN  - 1939-1544(Electronic),0090-5550(Print)
N2  - Objective: Stroke is the most common cause of physical impairment, and having already had a stroke dramatically increases the risk of having another one. Although greater physical activity lowers rates of stroke recurrence, patients often fail to act in line with this recommendation. The present intervention tested whether teaching the self-regulation strategy of mental contrasting (MC) with implementation intentions (II; MCII) improves stroke patients’ physical activity and weight loss over 1 year compared with 2 information-only, control interventions. Research Method: Participants were 183 stroke survivors who were capable of adhering to physical activity recommendations (age: M = 57 years; body mass index (BMI): M = 30). Patients were randomized to 3 conditions: unstructured information (n = 61), structured information (n = 62), and structured information plus MCII (n = 60). Patients’ physical activity was assessed 50 weeks after they had left the rehabilitation hospital using the Baecke Inventory (Baecke, Burema, & Frijters, 1982), and by diaries provided at 2 consecutive weekends after 0, 10, 20, 30, 40, and 50 weeks. Diaries were also used to assess weight change. Results: MCII participants were more physically active after the 50 weeks (Baecke Inventory: 2.74 vs. 2.59, p < .05; diary: 62.45 vs. 54.11, p = .03) and lost more weight (2.15 kg, p = .02) compared with participants in the control conditions. Conclusions: Teaching the MCII self-regulation strategy enhanced long-term physical activity in stroke patients relative to health information on its own. MCII thus qualifies as an effective intervention technique to improve secondary stroke prevention. (PsycINFO Database Record (c) 2017 APA, all rights reserved)
KW  - *Behavior Change
KW  - *Cerebrovascular Accidents
KW  - *Health Behavior
KW  - *Prevention
KW  - *Survivors
KW  - Physical Activity
KW  - Self-Regulation
KW  - Weight Loss
M3  - doi:10.1037/rep0000104
DO  - 10.1037/rep0000104
ER  -
TY  - JOUR
PMID  - 29369675
ID  - 2018-03407-001
T1  - Distance from public transportation and physical activity in Japanese older adults: The moderating role of driving status.
JF  - Health Psychology
A1  - Harada, Kazuhiro
A1  - Lee, Sangyoon
A1  - Lee, Sungchul
A1  - Bae, Seongryu
A1  - Anan, Yuya
A1  - Harada, Kenji
A1  - Shimada, Hiroyuki
VL  - 37
IS  - 4
SP  - 355
EP  - 363
Y1  - 2018
CY  - US
AD  - Harada, Kazuhiro: Graduate School of Human Development and Environment, Kobe University, 3-11, Tsurukabuto, Nada, Hyogo, Kobe, Japan, 657-8501, harada@harbor.kobe-u.ac.jp
PB  - American Psychological Association
SN  - 1930-7810(Electronic),0278-6133(Print)
N2  - Objective: Although previous studies have shown that good access to public transportation is positively related with physical activity, the moderators of this relationship have not been explored sufficiently in older adults. It is possible that driving status could moderate this relationship. The present study examined whether the objectively measured distance between public transportation and the home was associated with physical activity levels, and whether this association was moderated by driving status among Japanese older adults. Method: In this cross-sectional study, participants (n = 2,878) completed questionnaires and wore accelerometers for at least 7 days, to measure their average daily step counts and minutes spent engaging in moderate-to-vigorous physical activity. Road network distances between the home and the nearest bus stop or train station were measured using geographic information systems. Driving status was assessed using questionnaires. Results: Multiple regression analyses stratified by driving status revealed that, among nondrivers, living further away from public transportation was associated with higher step counts (β = 0.08, p < .001) and moderate-to-vigorous physical activity (β = 0.06, p = .029). Among drivers, living closer to public transportation was significantly associated with higher moderate-to-vigorous physical activity levels (β = −0.05, p = .042). Conclusion: Despite the small effect sizes, the direction of the association between distance from public transportation and physical activity was different for current drivers and nondrivers. These findings imply that good access to public transportation does not positively relate with greater engagement in physical activity among nondriving older adults. Shorter distances to public transportation might reduce opportunities for engaging in physical activity for them. (PsycINFO Database Record (c) 2018 APA, all rights reserved)
KW  - *Aging
KW  - *Physical Activity
KW  - *Public Transportation
KW  - *Walking
KW  - Ground Transportation
KW  - Test Construction
M3  - doi:10.1037/hea0000583
DO  - 10.1037/hea0000583
ER  -
TY  - JOUR
ID  - 2017-51956-005
T1  - Vérification des propriétés psychométriques de l’Échelle des besoins psychologiques fondamentaux en sport auprès d’adultes inscrits à des programmes d’activité physique de groupe. [Checking the psychometric properties of the Basic Needs Satisfaction in Sport Scale with adults enrolled in group physical activity programs.]
JF  - Canadian Journal of Behavioural Science / Revue canadienne des sciences du comportement
A1  - Lanoue, Sèverine
A1  - Grenon, Vincent
A1  - Desbiens, Jean-François
A1  - Vandercleyen, François
VL  - 49
IS  - 4
SP  - 251
EP  - 261
Y1  - 2017
CY  - US
AD  - Lanoue, Sèverine: severine.lanoue@usherbrooke.ca
PB  - Educational Publishing Foundation
SN  - 1879-2669(Electronic),0008-400X(Print)
N2  - The use of robust measuring instruments makes it possible to obtain quality data and to ensure reliable results. However, many research projects face serious limits related to the psychometric properties of their measurement instruments. A critical analysis of instruments based on the self-determination theory for measuring basic psychological needs in physical activity sciences leads to the conclusion that the psychometric properties of those instruments are unstable and vary depending on context and population. The general objective of this article is to examine the psychometric properties of the Basic Needs Satisfaction in Sport Scale (BNSSS) adapted to a context of adult recreational physical activity (PA). The results show that this instrument, previously used in a sports context, has serious gaps in terms of psychometric properties of adult group physical activity. Some results of exploratory factorial analysis are inconsistent with the theory on which this instrument relies. Observations of critical analysis and the results of psychometric property analysis of BNSSS raise questions about the reliability of the instruments and the steps taken by researchers to ensure their validity. It also calls into question the results obtained. The conclusion is that there is a clear need to develop a robust instrument, in French, to measure the satisfaction of basic psychological needs in the context of adult physical activity. (PsycInfo Database Record (c) 2022 APA, all rights reserved)
KW  - *Need Satisfaction
KW  - *Psychological Needs
KW  - *Psychometrics
KW  - *Questionnaires
KW  - *Sports
KW  - Physical Activity
KW  - Self-Determination
KW  - Theories
M3  - doi:10.1037/cbs0000082
DO  - 10.1037/cbs0000082
ER  -
TY  - JOUR
ID  - 2017-34503-004
T1  - Physical activity and depressive mood in the daily life of older adults.
JF  - GeroPsych: The Journal of Gerontopsychology and Geriatric Psychiatry
A1  - Gruenenfelder-Steiger, Andrea E.
A1  - Katana, Marko
A1  - Martin, Annika A.
A1  - Aschwanden, Damaris
A1  - Koska, Julia L.
A1  - Kündig, Yvonne
A1  - Pfister-Lipp, Eliane
A1  - Allemand, Mathias
VL  - 30
IS  - 3
SP  - 119
EP  - 129
Y1  - 2017
CY  - Germany
AD  - Gruenenfelder-Steiger, Andrea E.: Institute Neumuenster, Neuweg 16, Zollikerberg, Switzerland, 8125, andrea.gruenenfelder@institut-neumuenster.ch
PB  - Hogrefe Publishing
SN  - 1662-971X(Electronic),1662-9647(Print)
N2  - Empirical evidence suggests that physical activity is related to less depressive moods. However, little is known about this association in the everyday life of older adults, limiting the ecological validity of prior findings. This study examined within-person associations between physical activity and depressive mood in older adults across 7 days. Moreover, the study tested the extent to which need-fulfillment can explain this association. The sample consisted of 68 adults aged 65 to 93 years. Physical activity was assessed objectively with accelerometers, whereas need-fulfillment and depressive mood were assessed at the end of each day using self-reports. Results from multilevel analysis suggest that daily physical activity was negatively related to daily depressive mood within persons. Although need-fulfillment did not explain the association between physical activity and depressive mood, it was a statistically significant predictor of daily depressive mood and even attenuated the effect of physical activity on depressive mood to nonsignificance. (PsycInfo Database Record (c) 2024 APA, all rights reserved)
KW  - *Activities of Daily Living
KW  - *Aging
KW  - *Major Depression
KW  - *Needs
KW  - *Physical Activity
KW  - Models
KW  - Older Adulthood
M3  - doi:10.1024/1662-9647/a000172
DO  - 10.1024/1662-9647/a000172
ER  -
TY  - JOUR
PMID  - 28277695
ID  - 2017-10526-001
T1  - Acute aerobic exercise hastens emotional recovery from a subsequent stressor.
JF  - Health Psychology
A1  - Bernstein, Emily E.
A1  - McNally, Richard J.
VL  - 36
IS  - 6
SP  - 560
EP  - 567
Y1  - 2017
CY  - US
AD  - Bernstein, Emily E.: Department of Psychology, Harvard University, 33 Kirkland Street, Cambridge, MA, US, 02138, ebernstein@fas.harvard.edu
PB  - American Psychological Association
SN  - 1930-7810(Electronic),0278-6133(Print)
N2  - Objective: Despite findings that regular exercise is broadly associated with emotional well-being, more basic research is needed to deepen our understanding of the exercise and emotion connection. This paper examines how acute aerobic exercise in particular influences subjective emotional recovery from a subsequent stressor. Potential mediators and moderators, including level of physical fitness, attentional control, and perseverative negative thinking were explored. Method: All of the participants (n = 95) completed 3 laboratory visits, each including 1 of 3 activities (i.e., cycling, resting, stretching), tests of working memory and attentional control, and an experimental stressor. Self-reported rumination after the stressor and the experience of positive and negative emotions throughout the study were recorded. Results: In this within-subjects paradigm, as expected, higher rumination in response to the stressor predicted more persistent negative emotion afterward; this effect was attenuated only by prior acute aerobic exercise, in this case, cycling, both 5 min and 15 min poststressor. This effect was unrelated to physical fitness or cognitive performance. Physical fitness level did predict greater attentional control and the capacity to update working memory. Conclusion: Acute aerobic exercise may facilitate subjective emotional recovery from a subsequent stressor and improve emotional flexibility. (PsycINFO Database Record (c) 2017 APA, all rights reserved)
KW  - *Aerobic Exercise
KW  - *Emotional Regulation
KW  - *Stress
KW  - *Negative Emotions
KW  - *Positive Emotions
KW  - Adaptability (Personality)
KW  - Physical Fitness
KW  - Well Being
M3  - doi:10.1037/hea0000482
DO  - 10.1037/hea0000482
ER  -
TY  - JOUR
PMID  - 28277696
ID  - 2017-10530-001
T1  - Morning self-efficacy predicts physical activity throughout the day in knee osteoarthritis.
JF  - Health Psychology
A1  - Zhaoyang, Ruixue
A1  - Martire, Lynn M.
A1  - Sliwinski, Martin J.
VL  - 36
IS  - 6
SP  - 568
EP  - 576
Y1  - 2017
CY  - US
AD  - Zhaoyang, Ruixue: Center for Healthy Aging, Pennsylvania State University, 422 Biobehavioral Health Building, University Park, PA, US, 16802, rzz12@psu.edu
PB  - American Psychological Association
SN  - 1930-7810(Electronic),0278-6133(Print)
N2  - Objective: The purpose of this study was to examine the within-day and cross-day prospective effects of knee osteoarthritis (OA) patients’ self-efficacy to engage in physical activity despite the pain on their subsequent physical activity assessed objectively in their natural environment. Method: Over 22 days, 135 older adults with knee OA reported their morning self-efficacy for being physically active throughout the day using a handheld computer and wore an accelerometer to measure moderate activity and steps. Results: Morning self-efficacy had a significant positive effect on steps and moderate-intensity activity throughout that day, above and beyond the effects of demographic background and other psychosocial factors as well as spouses’ support and social control. The lagged effect of morning self-efficacy on the next day’s physical activity and the reciprocal lagged effect of physical activity on the next day’s self-efficacy were not significant. Positive between-person effects of self-efficacy on physical activity were found. Conclusions: Future research should aim to better understand the mechanisms underlying fluctuations in patients’ daily self-efficacy, and target patients’ daily self-efficacy as a modifiable psychological mechanism for promoting physical activity. (PsycINFO Database Record (c) 2017 APA, all rights reserved)
KW  - *Activity Level
KW  - *Arthritis
KW  - *Knee
KW  - *Physical Activity
KW  - *Self-Efficacy
KW  - Health Promotion
M3  - doi:10.1037/hea0000479
DO  - 10.1037/hea0000479
ER  -
TY  - JOUR
PMID  - 27831730
ID  - 2016-54182-002
T1  - The importance of exercise self-efficacy for clinical outcomes in pulmonary rehabilitation.
JF  - Rehabilitation Psychology
A1  - Selzler, Anne-Marie
A1  - Rodgers, Wendy M.
A1  - Berry, Tanya R.
A1  - Stickland, Michael K.
VL  - 61
IS  - 4
SP  - 380
EP  - 388
Y1  - 2016
CY  - US
AD  - Selzler, Anne-Marie: Faculty of Physical Education and Recreation, University of Alberta, 1–165 Van Vliet Centre, Edmonton, AB, Canada, T6G 2H9, aselzler@ualberta.ca
PB  - American Psychological Association
SN  - 1939-1544(Electronic),0090-5550(Print)
N2  - Objective: Pulmonary rehabilitation (PR) improves functional exercise capacity and health status in people with chronic obstructive pulmonary disease (COPD), although these outcomes are often not maintained following PR. Self-efficacy is a precursor to outcomes achievement, yet few studies have examined the importance of self-efficacy to outcome improvement during PR, or how it develops over time. Further, the contribution of exercise-specific self-efficacy to outcomes in PR is unknown. The aims of this study were to determine (a) whether baseline exercise self-efficacy predicts PR attendance and change in functional exercise capacity and health status over PR, and (b) if exercise self-efficacy changes with PR. Method: Fifty-eight out of 64 patients with COPD completed PR and assessments of exercise self-efficacy (task, coping, scheduling), the 6-minute walk test (6MWT), and St. George’s Respiratory Questionnaire (SGRQ) at the beginning and end of PR. Analyses were conducted to predict attendance, and change in 6MWT and SGRQ, while controlling for baseline demographic and clinical indicators. Change in 6MWT, SGRQ, and self-efficacy with PR was also examined. Results: Clinically significant increases in the 6MWT and SGRQ were achieved with PR. Stronger task self-efficacy predicted better attendance, while stronger coping self-efficacy predicted greater 6MWT improvement. No variables predicted SGRQ change. Scheduling self-efficacy significantly improved with PR, whereas task and coping self-efficacy did not. Conclusion: Baseline exercise self-efficacy appears to be a determinant of rehabilitation attendance and functional exercise improvement with PR. Clinicians should evaluate and target exercise self-efficacy to maximize adherence and health outcome improvement with PR. (PsycInfo Database Record (c) 2020 APA, all rights reserved)
KW  - *Exercise
KW  - *Health
KW  - *Lung Disorders
KW  - *Rehabilitation
KW  - Self-Efficacy
M3  - doi:10.1037/rep0000106
DO  - 10.1037/rep0000106
ER  -
TY  - JOUR
PMID  - 26214570
ID  - 2015-34229-001
T1  - Stuck in a sad place: Biased attentional disengagement in rumination.
JF  - Emotion
A1  - Grafton, Ben
A1  - Southworth, Felicity
A1  - Watkins, Ed
A1  - MacLeod, Colin
VL  - 16
IS  - 1
SP  - 63
EP  - 72
Y1  - 2016
CY  - US
AD  - Grafton, Ben: Centre for the Advancement of Research in Emotion, School of Psychology, the University of Western Australia, M304, 35 Stirling Highway, Crawley, WAU, Australia, 6009, ben.grafton@uwa.edu.au
PB  - American Psychological Association
SN  - 1931-1516(Electronic),1528-3542(Print)
N2  - Previous research has demonstrated that heightened ruminative disposition is characterized by an attentional bias to depressogenic information at 1,000-ms exposure durations. However, it is unknown whether this attentional bias reflects facilitated attentional engagement with depressogenic information, or impaired attentional disengagement from such information. The present study was designed to address this question. In keeping with recent theoretical proposals, our findings demonstrate that heightened ruminative disposition is associated only with impaired attentional disengagement from depressogenic information, and does not involve facilitated attentional engagement with such information. In addition to resolving this key issue, the present study provided converging support for the previous claim that rumination-linked attentional bias is specific to depressogenic information, and also lends weight to the contention that rumination-linked attentional bias may be evident only when controlled attentional processing is readily permitted by using stimulus exposure durations of 1,000 ms. We discuss the theoretical implications of these findings and highlight key issues for future research. (PsycINFO Database Record (c) 2016 APA, all rights reserved)
KW  - *Rumination (Cognitive Process)
KW  - *Attentional Bias
KW  - *Psychological Engagement
KW  - Stimulus Duration
M3  - doi:10.1037/emo0000103
DO  - 10.1037/emo0000103
ER  -
TY  - JOUR
ID  - 2016-29368-002
T1  - A matched deposit contract intervention to increase physical activity in underactive and sedentary adults.
JF  - Translational Issues in Psychological Science
A1  - Donlin Washington, Wendy
A1  - McMullen, Derek
A1  - Devoto, Amanda
VL  - 2
IS  - 2
SP  - 101
EP  - 115
Y1  - 2016
CY  - US
AD  - Donlin Washington, Wendy: Department of Psychology, University of North Carolina Wilmington, 601 S. College Road, Wilmington, NC, US, 28403-5612, donlinw@uncw.edu
PB  - Educational Publishing Foundation
SN  - 2332-2179(Electronic),2332-2136(Print)
N2  - Many adults are considered sedentary, a lifestyle that is often detrimental to overall health. Monetary incentive interventions have been successful in increasing physical activity in underactive and sedentary adults but are often costly. Deposit contracts are arrangements in which a participant deposits a specified amount of money, which he or she can earn back for meeting behavioral goals. In the current ABA design study, adults who walked fewer than 10,000 steps during a baseline period were randomly assigned to a deposit or no-deposit group. Both groups could earn up to $50 for meeting step count goals during a 21-day intervention period. Only those in the deposit contract group were required to contribute $25. Goals were individualized and calculated by using percentile schedules. The final week was a return-to-baseline condition. Fourteen of 19 participants increased their average daily step counts by at least 2,500 steps during the intervention period compared to the initial baseline. A significant effect of the intervention was detected, and no differences were observed between the deposit and no-deposit groups. These findings support the use of deposit contracts in physical activity interventions. (PsycInfo Database Record (c) 2020 APA, all rights reserved)
KW  - *Contingency Management
KW  - *Intervention
KW  - *Monetary Incentives
KW  - *Sedentary Behavior
KW  - Physical Activity
KW  - Reinforcement
M3  - doi:10.1037/tps0000069
DO  - 10.1037/tps0000069
ER  -
TY  - JOUR
ID  - 2016-61170-006
T1  - Rumination and mindfulness related to multiple types of trauma exposure.
JF  - Translational Issues in Psychological Science
A1  - Im, Sungjin
A1  - Follette, Victoria M.
VL  - 2
IS  - 4
SP  - 395
EP  - 407
Y1  - 2016
CY  - US
PB  - Educational Publishing Foundation
SN  - 2332-2179(Electronic),2332-2136(Print)
N2  - [Correction Notice: An Erratum for this article was reported in Vol 3(1) of Translational Issues in Psychological Science (see record 2017-10606-004). In the article, Jennifer M. Doran should also have been noted as action editor.] Prior research has indicated that exposure to multiple types of trauma is associated with increased trauma symptomatology and other psychological problems (Follette, Polusny, Bechtle, & Naugle, 1996). However, research is limited regarding mechanisms that underlie this relationship. Rumination has been proposed to explain the link between trauma exposure and later symptoms (Michael, Halligan, Clark, & Ehlers, 2007). Moreover, related findings suggest that rumination can be reduced by mindfulness practice that enhances the present-moment focus of attention and a nonjudgmental stance toward one’s inner experiences (Kearney, McDermott, Malte, Martinez, & Simpson, 2012). The present study tested whether exposure to multiple types of trauma is positively associated with trauma-related symptomatology and psychological distress. We also tested 2 mediating models examining the role of rumination and mindfulness in relation to trauma. In a self-report study, nontreatment-seeking college students (N = 157) rated the number of types of trauma exposure, rumination, mindfulness, trauma symptoms, and psychological distress they had experienced. Results showed that having experienced multiple types of trauma was associated with more severe trauma symptomatology and psychological distress. Bootstrap analyses for indirect effects indicated that rumination mediated the effect of the number of trauma types on trauma symptomatology and psychological distress. In addition, rumination mediated the inverse relationship between mindfulness and trauma outcomes. Despite several limitations, the findings of the current study highlight the importance of providing treatment that addresses rumination and mindfulness. (PsycInfo Database Record (c) 2022 APA, all rights reserved)
KW  - *Rumination (Cognitive Process)
KW  - *Trauma
KW  - *Mindfulness
KW  - *Exposure
KW  - Distress
KW  - Posttraumatic Stress Disorder
KW  - Symptoms
M3  - doi:10.1037/tps0000090
DO  - 10.1037/tps0000090
ER  -
TY  - JOUR
ID  - 2017-15337-004
T1  - Integrated regulation, behavior consistency, and physical activity maintenance.
JF  - Motivation Science
A1  - Miquelon, Paule
A1  - Castonguay, Alexandre
VL  - 3
IS  - 1
SP  - 76
EP  - 90
Y1  - 2017
CY  - US
AD  - Miquelon, Paule: Department of Psychology, Université du Québec à Trois-Rivières, 3351, Boulevard des Forges, C.P. 500, Trois-Rivières, PQ, Canada, G9A 5H7, paule.miquelon@uqtr.ca
PB  - Educational Publishing Foundation
SN  - 2333-8121(Electronic),2333-8113(Print)
N2  - Based on self-determination theory (Deci & Ryan, 2000), this study aims to verify how integrated regulation contributes to physical activity (PA) maintenance through promoting consistency in PA behavior, which is defined as the overall number of weeks during which participants reported sustaining the weekly frequency of their PA behavior. A 2-wave prospective design was used, and 824 adults (689 or 83.6% women, M age = 35.54, SD = 11.51) participated in the study. At baseline, participants completed the Behavioral Regulation in Exercise Questionnaire-2 (Markland & Tobin, 2004), an integrated regulation scale (McLachlan, Spray, & Hagger, 2011), and a questionnaire assessing the weekly frequency of their PA behavior (Godin & Shephard, 1985). Three months later, weekly frequency of PA behavior was reevaluated, and participants indicated the number of weeks during which they had maintained this PA frequency over the last 3 months. The results of a path analysis showed that: 1) integrated regulation was the only form of motivation related to PA behavior consistency and PA maintenance—independent of the initial PA level—over a 3-month period and 2) engaging in PA more consistently over the past 3 months was a significant mediator in the relationship between integrated regulation and PA maintenance. These findings illustrate that, compared to individuals who mainly practice PA for intrinsic or identified motivations, those who sustain PA practice because this behavior is congruent with their sense of self, thereby regulating for integrated reasons, have a greater chance of maintaining PA practice over time. (PsycInfo Database Record (c) 2020 APA, all rights reserved)
KW  - *Physical Activity
KW  - *Self-Determination
KW  - *Self-Regulation
KW  - Theories
M3  - doi:10.1037/mot0000049
DO  - 10.1037/mot0000049
ER  -
TY  - JOUR
ID  - 2017-07845-001
T1  - Microaggressions and depressive symptoms in sexual minority youth: The roles of rumination and social support.
JF  - Psychology of Sexual Orientation and Gender Diversity
A1  - Kaufman, Tessa M. L.
A1  - Baams, Laura
A1  - Dubas, Judith Semon
VL  - 4
IS  - 2
SP  - 184
EP  - 192
Y1  - 2017
CY  - US
AD  - Kaufman, Tessa M. L.: Sociology, University of Groningen, Grote Rozenstraat 31, Groningen, Netherlands, 9712TS, t.m.l.kaufman@rug.nl
PB  - Educational Publishing Foundation
SN  - 2329-0390(Electronic),2329-0382(Print)
N2  - Mental health disparities between sexual minority and heterosexual youth are often explained by discriminatory experiences and rejection. Although many studies focus on explicit victimization, the consequences of subtle, everyday discriminations (“microaggressions”) against sexual minority youth are unknown. With an online study among 267 Dutch sexual minority youth (ages 16–22 years) we investigated indirect associations between sexual orientation microaggression experiences and depressive symptoms through rumination and whether these could be buffered by sexuality-specific support. Microaggression experiences were indirectly related to depressive symptoms, through rumination. We found no buffering effects of support. Findings call for awareness of the potentially negative impact of subtle discriminatory experiences, in addition to explicit discrimination, and the negative mental health outcomes that may develop as a result of ruminative emotion regulation. (PsycInfo Database Record (c) 2020 APA, all rights reserved)
KW  - *Emotional Regulation
KW  - *Major Depression
KW  - *Rumination (Cognitive Process)
KW  - *Sexual Orientation
KW  - *Microaggression
KW  - Minority Groups
KW  - Social Support
KW  - Symptoms
KW  - Sexual Minority Groups
M3  - doi:10.1037/sgd0000219
DO  - 10.1037/sgd0000219
ER  -
TY  - JOUR
PMID  - 27537007
ID  - 2016-40116-010
T1  - Examining the construct validity of affective judgments of physical activity measures.
JF  - Psychological Assessment
A1  - Chmielewski, Michael
A1  - Sala, Margarita
A1  - Tang, Rui
A1  - Baldwin, Austin
VL  - 28
IS  - 9
SP  - 1128
EP  - 1141
Y1  - 2016
CY  - US
AD  - Chmielewski, Michael: Department of Psychology, Southern Methodist University, PO Box 750442, Dallas, TX, US, 75275, mchmielewski@smu.edu
PB  - American Psychological Association
SN  - 1939-134X(Electronic),1040-3590(Print)
N2  - Affective judgments of physical activity have emerged as important predictors of physical activity and interventions targeting affective judgments are a promising approach to improving regular physical activity. Currently, measures assessing a variety of potentially distinct constructs are treated as interchangeable assessments of affective judgments of physical activity. Moreover, little is known about the construct validity of the purported measures of this construct. We review several components of construct validity; highlighting their importance for health psychology research. Then, we examine the construct validity of a wide variety of affective judgment of physical activity measures in MTurk and student samples. Cronbach’s alpha for the included measures was uniformly high; however, several scales contained excessively redundant items that ultimately lessen their construct validity. Moreover, dependability estimates for the majority of measures was poor, indicating high levels of transient measurement error. The included measures significantly predicted levels of physical activity; however, their relative predictive power was strongly associated with their dependability. In general, the affective judgment measures demonstrated poor convergent validity suggesting they are not interchangeable and best viewed as assessing distinct, albeit related, constructs. Another important limitation of these measures is that they exhibited poor discriminant validity from exercise self-efficacy, which represents an important theoretical and empirical issue for the field of health behavior research. Overall, the current findings indicate the available affective judgments of physical activity measures are suboptimal, have considerable construct validity limitations, and thereby prevent the further advancement of science, theory, and intervention development in this promising area of research. (PsycINFO Database Record (c) 2019 APA, all rights reserved)
KW  - *Construct Validity
KW  - *Judgment
KW  - *Physical Activity
KW  - *Test Validity
KW  - Intervention
M3  - doi:10.1037/pas0000322
DO  - 10.1037/pas0000322
ER  -
TY  - JOUR
ID  - 2015-46875-001
T1  - Sexual Orientation Reflection and Rumination Scale: Development and psychometric evaluation.
JF  - Stigma and Health
A1  - Galupo, M. Paz
A1  - Bauerband, L. A.
VL  - 1
IS  - 1
SP  - 44
EP  - 58
Y1  - 2016
CY  - US
AD  - Galupo, M. Paz: Psychology Department, Towson University, 8000 York Road, Towson, MD, US, 21252-0001, pgalupo@towson.edu
PB  - Educational Publishing Foundation
SN  - 2376-6964(Electronic),2376-6972(Print)
N2  - The current research details the development and psychometric evaluation of the Sexual Orientation Reflection and Rumination Scale (SRRS). The SRRS was developed to measure reflective and ruminative thought specifically in the context of sexual minority identity. Items of the SRRS were formulated taking into account previous research in rumination, minority stress, and identity processing. Two U.S. samples were collected to investigate the psychometric properties of the SRRS. The resulting 12-item scale comprises 4 factors: reflection, rumination, preoccupation with others’ perceptions, and perseveration. Identity-related measures (internalized homophobia; perceived stigma; and lesbian, gay, and bisexual identity) accounted for 46% of the variance in SRRS scores and only 10–23% for general rumination measures. SRRS scores were also somewhat sensitive to sexual orientation identity; individuals endorsing a monosexual label (e.g., lesbian and gay) had lower perseveration scores than did individuals endorsing a plurisexual label (e.g., bisexual, pansexual, queer). (PsycINFO Database Record (c) 2019 APA, all rights reserved)
KW  - *Psychometrics
KW  - *Rating Scales
KW  - *Sexual Orientation
KW  - *Test Construction
KW  - *Test Validity
KW  - Bisexuality
KW  - Homosexuality
KW  - Individual Differences
KW  - Lesbianism
KW  - Rumination (Cognitive Process)
KW  - Stigma
KW  - Sexual Minority Groups
M3  - doi:10.1037/sah0000017
DO  - 10.1037/sah0000017
ER  -
TY  - JOUR
PMID  - 27123888
ID  - 2016-20812-001
T1  - Linking boundary crossing from work to nonwork to work-related rumination across time: A variable- and person-oriented approach.
JF  - Journal of Occupational Health Psychology
A1  - Kinnunen, Ulla
A1  - Feldt, Taru
A1  - de Bloom, Jessica
A1  - Sianoja, Marjaana
A1  - Korpela, Kalevi
A1  - Geurts, Sabine
VL  - 22
IS  - 4
SP  - 467
EP  - 480
Y1  - 2017
CY  - US
AD  - Kinnunen, Ulla: School of Social Sciences and Humanities (Psychology), University of Tampere, Kalevantie 5, Finland, FI-33014, ulla.kinnunen@uta.fi
PB  - Educational Publishing Foundation
SN  - 1939-1307(Electronic),1076-8998(Print)
N2  - [Correction Notice: An Erratum for this article was reported in Vol 22(4) of Journal of Occupational Health Psychology (see record 2017-05746-001). There were errors in two separate sections of the article. The final sentence preceding Hypothesis 4 in “The Present Study” section should read, “We did not hypothesize that the specific forms of work-related thoughts (i.e., affective rumination, problem-solving pondering, or lack of psychological detachment) would be differently associated with stability or changes in boundary crossing behavior.” The fifth sentence in the second paragraph of the “Identifying Subgroups of Boundary Crossing Behavior Across Time” subsection of the “Results” section should read, “Group 5 (n = 162, 19%), characterized by stable low boundary crossing behavior across time (M = 1.37 for Time 1 and M = 1.34 for Time 2), and Group 6 (n = 154, 18%), characterized by stable high boundary crossing behavior (M = 4.54 for Time 1 and M = 4.60 for Time 2), were almost equally large in size.”] This 1-year follow-up study (N = 841) investigated the relationship between boundary crossing behavior from work to nonwork and work-related rumination (i.e., affective rumination, problem-solving pondering, and lack of psychological detachment from work during off-job time). This relationship is important to examine as work-related rumination is a risk factor for poor recovery and ill-health over time. The aims were twofold: first, to examine these relationships in terms of temporal ordering, and, second, to show how individual differences regarding stability and change of boundaries from work to nonwork are reflected in work-related rumination across time. The structural equation modeling analyses lent support to the hypothesized normal causation model compared with the reversed causation and reciprocal models. However, only the cross-lagged relationship between high boundary crossing behavior at T1 and lack of psychological detachment at T2 was significant. Through latent profile analysis, 6 subgroups of boundary crossing behavior across time were identified. Over 70% of the employees belonged to the stable (low, moderate, high) and about one-third to the changing (mostly increasing) boundary crossing subgroups. Employees in the 2 stable (high and moderate) boundary crossing subgroups reported less psychological detachment and more problem-solving pondering during off-job time than did those in the low boundary crossing subgroup. Employees in the change groups reported simultaneous expected changes, especially in their problem-solving pondering. No effects on affective rumination were found. Thus frequent boundary crossing behavior from work to nonwork plays a different role regarding the various forms of work-related rumination during nonwork. (PsycInfo Database Record (c) 2022 APA, all rights reserved)
KW  - *Boundaries (Psychological)
KW  - *Individual Differences
KW  - *Risk Factors
KW  - *Rumination (Cognitive Process)
KW  - *Psychological Distance
KW  - Employee Characteristics
KW  - Problem Solving
KW  - Recovery (Disorders)
KW  - Structural Equation Modeling
KW  - Working Conditions
M3  - doi:10.1037/ocp0000037
DO  - 10.1037/ocp0000037
ER  -
TY  - JOUR
PMID  - 26375429
ID  - 2015-36245-001
T1  - Psychometric properties of a brief version of the Penn State Worry Questionnaire in African Americans and European Americans.
JF  - Psychological Assessment
A1  - DeLapp, Ryan C. T.
A1  - Chapman, L. Kevin
A1  - Williams, Monnica T.
VL  - 28
IS  - 5
SP  - 499
EP  - 508
Y1  - 2016
CY  - US
AD  - DeLapp, Ryan C. T.: Department of Psychological and Brain Sciences, Center for Mental Health Disparities, University of Louisville, 2301 South Third Street, Louisville, KY, US, 40292, ryan.delapp@louisville.edu
PB  - American Psychological Association
SN  - 1939-134X(Electronic),1040-3590(Print)
N2  - The reliable and valid assessment of chronic worry in African Americans is vital when attempting to draw cross-cultural comparisons between African Americans and other ethnic groups. As such, the current study examined the psychometric properties of a brief version of a gold standard assessment of chronic worry, specifically the Penn State Worry Questionnaire-Abbreviated (PSWQ-A; Hopko et al., 2003) in a college sample of African Americans (n = 100) and European Americans (n = 121). Results indicated that the PSWQ-A total score has good internal consistency and convergent validity with another measure of anxiety, but less than favorable discriminant validity with a measure of depression in African American and European American students. Also, the 1-factor solution for the 8-item PSWQ-A had excellent model fit in our full sample and was partially invariant between ethnic groups. Collectively, the present study provides evidence that the PSWQ-A is a psychometrically sound option for assessing chronic worry and suggests that this brief measure may enhance the time efficiency and clinical utility of research and clinical assessments in ethnically diverse samples. (PsycInfo Database Record (c) 2024 APA, all rights reserved)
KW  - *Anxiety
KW  - *Cross Cultural Differences
KW  - *Psychometrics
KW  - *Questionnaires
KW  - *Racial and Ethnic Differences
KW  - Factor Structure
KW  - Test Reliability
KW  - Test Validity
KW  - Measurement Invariance
KW  - Black People
KW  - White People
M3  - doi:10.1037/pas0000208
DO  - 10.1037/pas0000208
ER  -
TY  - JOUR
ID  - 2017-51603-001
T1  - The influence of self-selected music on affect-regulated exercise intensity and remembered pleasure during treadmill running.
JF  - Sport, Exercise, and Performance Psychology
A1  - Hutchinson, Jasmin C.
A1  - Jones, Leighton
A1  - Vitti, Steven N.
A1  - Moore, Andrew
A1  - Dalton, Paul C.
A1  - O'Neil, Brendan J.
VL  - 7
IS  - 1
SP  - 80
EP  - 92
Y1  - 2018
CY  - US
AD  - Hutchinson, Jasmin C.: Department of Exercise Science and Sport Studies, Springfield College, Springfield, MA, US, 01109, jhutchinson@springfieldcollege.edu
PB  - Educational Publishing Foundation
SN  - 2157-3913(Electronic),2157-3905(Print)
N2  - This study explored the influence of self-selected music on affect-regulated exercise intensity and remembered pleasure. A total of 17 active male and female participants (28.1 ± 9.9 years; BMI 23.8 ± 3.2 kg/m2; oxygen uptake (VO2) peak 48.73 ± 8.73 ml.min−1.kg−1) completed a maximal exercise test, and each individual’s ventilatory threshold was identified. Following this, two treadmill exercise trials were performed at an intensity that was perceived to correspond to a Feeling Scale value of +3 (i.e., “good”). Sessions with either self-selected music or no music were completed 48 hr apart and in a randomized counterbalanced order. Affective responses (Feeling Scale) and heart rate were measured during exercise and remembered pleasure was measured 5 min post exercise. Results indicated that participants selected an exercise intensity that exceeded their ventilatory threshold during the two affect-regulated exercise sessions (p = .002, d = .99). Participants exercised with greater intensity during affect-regulated exercise with music than without (p = .045; d = 1.12) while maintaining a “good” feeling. Furthermore, participants recalled the music session as more pleasurable than the no-music session (p = .001; d = .72). These results illustrate a positive ergogenic and psychological influence of music during affect-regulated exercise. Encouraging individuals to exercise at an intensity that feels “good” elicits an exercise intensity sufficient to garner cardiorespiratory benefits and may lead to improved adherence. Moreover, the use of self-selected music appears to augment this effect. (PsycInfo Database Record (c) 2021 APA, all rights reserved)
KW  - *Emotions
KW  - *Heuristics
KW  - *Music
KW  - *Physical Activity
KW  - *Retention
KW  - Exercise
KW  - Pleasure
KW  - Running
M3  - doi:10.1037/spy0000115
DO  - 10.1037/spy0000115
ER  -
TY  - JOUR
PMID  - 28758772
ID  - 2017-32865-001
T1  - Validation of the Godin Leisure-Time Exercise Questionnaire classification coding system using accelerometry in multiple sclerosis.
JF  - Rehabilitation Psychology
A1  - Motl, Robert W.
A1  - Bollaert, Rachel E.
A1  - Sandroff, Brian M.
VL  - 63
IS  - 1
SP  - 77
EP  - 82
Y1  - 2018
CY  - US
AD  - Motl, Robert W.: Department of Physical Therapy, School of Health Professions, University of Alabama at Birmingham, 1716 9th Avenue South, Birmingham, AL, US, 35233-1212, robmotl@uab.edu
PB  - American Psychological Association
SN  - 1939-1544(Electronic),0090-5550(Print)
N2  - Objective: There have been recent efforts toward creating a health contribution score (HCS) from the Godin Leisure-Time Exercise Questionnaire (GLTEQ) that reflects public-health guidelines for levels of moderate-to-vigorous physical activity (MVPA). The HCS yields categories of insufficiently active (less substantial or low benefits), moderately active (some benefits), and active (substantial benefits). The present study examined the validity of the GLTEQ HCS and its categories as reflecting levels of MVPA in multiple sclerosis (MS). Method: The sample included 684 persons with MS. Participants wore an accelerometer on an elastic belt around the waist above the nondominant hip during the waking hours of the day over a 7-day period and completed the GLTEQ. Results: The data analyses supported a large correlation between the GLTEQ HCS and accelerometer-measured MVPA, r = .46, p < .0001, but small correlations with accelerometer-measured light physical activity (LPA), r = .16, p < .001 and sedentary time, r = −.13, p = .001. There further was a large difference in accelerometer-measured MVPA between categories of physical activity levels (i.e., insufficiently active vs. active) based on the GLTEQ HCS (d = 0.89), but small differences in LPA (d = 0.39) and sedentary time (d = −0.31). Those results were unchanged in additional data analyses accounting for LPA and sedentary behavior. Conclusions: The GLTEQ HCS and categories primarily reflect MVPA rather than LPA and sedentary behavior in persons with MS. (PsycInfo Database Record (c) 2022 APA, all rights reserved)
KW  - *Exercise
KW  - *Leisure Time
KW  - *Multiple Sclerosis
KW  - *Public Health
KW  - *Questionnaires
KW  - Physical Activity
KW  - Test Validity
M3  - doi:10.1037/rep0000162
DO  - 10.1037/rep0000162
ER  -
