# Supplementary material for: Does physical activity-based intervention decrease repetitive negative thinking? A systematic review
Source: PLoS One. 2025 Apr 1;20(4):e0319806. doi: 10.1371/journal.pone.0319806 (PMC11960971; doi:10.1371/journal.pone.0319806)
Supplement: S1 File — https://doi.org/10.6084/m9.figshare.25711734. (ZIP) [file pone.0319806.s001.zip › supporting information/database/PsycNET_701-800.ris]

Provider: American Psychological Association
Database: PsycINFO
Content: application/x-research-info-systems

TY  - JOUR
PMID  - 18729625
ID  - 2008-11014-021
T1  - Restriction of working memory capacity during worry.
JF  - Journal of Abnormal Psychology
A1  - Hayes, Sarra
A1  - Hirsch, Colette
A1  - Mathews, Andrew
VL  - 117
IS  - 3
SP  - 712
EP  - 717
Y1  - 2008
CY  - US
AD  - Hayes, Sarra: Institute of Psychiatry, PO77, De Crespigny Park, London, United Kingdom, SE5 8AF, sarra.hayes@iop.kcl.ac.uk
PB  - American Psychological Association
SN  - 1939-1846(Electronic),0021-843X(Print)
N2  - The authors report the first direct assessment of working memory capacity when people engage in worry. High and low worriers performed a random key-press task while thinking about a current worry or a positive personally relevant topic. High (but not low) worriers showed more evidence of restricted capacity during worry than when thinking about a positive topic. These findings suggest that high worriers have less residual working memory capacity when worrying than when thinking about other topics and, thus, have fewer attentional resources available to redirect their thoughts away from worry. (PsycInfo Database Record (c) 2022 APA, all rights reserved)
KW  - *Anxiety
KW  - *Attention
KW  - Short Term Memory
M3  - doi:10.1037/a0012908
DO  - 10.1037/a0012908
ER  -
TY  - JOUR
PMID  - 16138745
ID  - 2005-06356-006
T1  - Suicide-Homicide Temporal Interrelationship, Links with Other Fatalities, and Environmental Physical Activity.
JF  - Crisis: The Journal of Crisis Intervention and Suicide Prevention
A1  - Stoupel, Elyiah
A1  - Kalëdienë, Ramunë
A1  - Petrauskiene, Jadvyga
A1  - Starkuviene, Skirmante
A1  - Abramson, Evgeny
A1  - Israelevich, Peter
A1  - Sulkes, Jaqueline
VL  - 26
IS  - 2
SP  - 85
EP  - 89
Y1  - 2005
CY  - Germany
AD  - Stoupel, Elyiah: Division of Cardiology, Rabin Medical Center, Beilinson Campus, Petah Tiqwa, Israel, 49100, stoupel@inter.net.il
PB  - Hogrefe & Huber Publishers
SN  - 2151-2396(Electronic),0227-5910(Print)
N2  - Homicide and suicide are extremes in human behavior. The aim of this study is to investigate the connection by time between suicide and homicide, between them and other fatalities, and their links with the level of cosmophysical activity. Methods: Using the national database of Lithuania (1990-2002) we found that 547,875 deaths, 4,638 homicides (3,374 male) and 19,527 (16,019 male) suicides were registered in that period. Their temporal distribution over 156 months was compared with solar and cosmic-ray activity. Pearson correlation coefficients and their probabilities were established. Results: There was a correlation between monthly rates of homicide and male groups. Female suicide rates correlated with male and total homicide numbers. Both homicide and suicide rates were inversely correlated with solar and cosmic-ray activity. Suicide numbers, but not homicides, were inversely related to geomagnetic activity. Suicide rates were inversely correlated with total, cardiovascular, traffic accident, and sudden deaths; homicide with total, traffic accident, and sudden deaths. Conclusion: Temporal distribution of homicide and suicide is significantly interrelated. Both are linked to parameters of cosmophysical activity. The influence of cosmic rays deserves special attention. (PsycINFO Database Record (c) 2016 APA, all rights reserved)
KW  - *Environmental Effects
KW  - *Homicide
KW  - *Suicide
KW  - Death and Dying
KW  - Magnetism
KW  - Time
M3  - doi:10.1027/0227-5910.26.2.89
DO  - 10.1027/0227-5910.26.2.89
ER  -
TY  - JOUR
PMID  - 16187867
ID  - 2005-11380-007
T1  - Distinct modes of ruminative self-focus: Impact of abstract versus concrete rumination on problem solving in depression.
JF  - Emotion
A1  - Watkins, Ed
A1  - Moulds, Michelle
VL  - 5
IS  - 3
SP  - 319
EP  - 328
Y1  - 2005
CY  - US
AD  - Watkins, Ed: School of Psychology, Washington Singer Laboratories, University of Exeter, Perry Road, Exeter, Uruguay, EX4 4QG, e.r.watkins@exeter.ac.uk
PB  - American Psychological Association
SN  - 1931-1516(Electronic),1528-3542(Print)
N2  - One account for the negative effects of rumination on social problem solving (SPS) is the symptom-focus hypothesis, which proposes that focus on symptoms amplifies the vicious cycle between depressed mood and negative cognition. The authors tested a contrasting account, the reduced concreteness hypothesis, which postulates that the abstract thinking typical of rumination impairs SPS. In 40 depressed patients and 40 never-depressed controls, SPS was assessed before and after versions of symptom-focused rumination known to differentially induce abstract versus concrete self-focus (E. Watkins & J. D. Teasdale, 2001). As predicted by reduced concreteness theory, relative to abstract self-focus, concrete self-focus improved SPS in depressed patients, suggesting that the particular mode of symptom-focus, rather than symptom-focus per se, determines the effects of rumination on problem solving. (PsycInfo Database Record (c) 2024 APA, all rights reserved)
KW  - *Major Depression
KW  - *Problem Solving
KW  - *Rumination (Cognitive Process)
KW  - *Self-Perception
KW  - *Abstract Thinking
KW  - Abstraction
KW  - Symptoms
M3  - doi:10.1037/1528-3542.5.3.319
DO  - 10.1037/1528-3542.5.3.319
ER  -
TY  - JOUR
PMID  - 16719600
ID  - 2006-05891-005
T1  - Understanding action control: Predicting physical activity intention-behavior profiles across 6 months in a Canadian sample.
JF  - Health Psychology
A1  - Rhodes, Ryan E.
A1  - Plotnikoff, Ronald C.
VL  - 25
IS  - 3
SP  - 292
EP  - 299
Y1  - 2006
CY  - US
AD  - Rhodes, Ryan E.: Behavioural Medicine Laboratory, School of Physical Education, University of Victoria, P.O. Box 3015, STN CSC, Victoria, BC, Canada, V8W 3P1, rhodes@uvic.ca
PB  - American Psychological Association
SN  - 1930-7810(Electronic),0278-6133(Print)
N2  - Intention is theorized as the proximal determinant of behavior in some theories of motivation, but the need to understand predictors of action control (i.e., translating an intention into behavior) is warranted to tailor physical activity intervention efforts. The purpose of this study was to examine constructs of the transtheoretical model of behavior change (TTM) as predictors of physical activity intention-behavior profiles across 6 months in a large Canadian sample (N = 1,192). Results showed that 5 of the 8 possible intention-behavior profiles had a substantial number of participants: nonintenders, unsuccessful adopters, successful adopters, unsuccessful maintainers, and successful maintainers. Constructs of the TTM distinguished (p p < .01), but disaggregated beliefs and processes identified specific intervention targets for successful physical activity adoption and maintenance. The results validate that both action planning and action control are important when understanding physical activity behavior. (PsycINFO Database Record (c) 2016 APA, all rights reserved)
KW  - *Behavior Change
KW  - *Exercise
KW  - *Intention
KW  - *Motivation
KW  - *Self-Efficacy
KW  - Models
KW  - Physical Activity
KW  - Transtheoretical Model
M3  - doi:10.1037/0278-6133.25.3.292
DO  - 10.1037/0278-6133.25.3.292
ER  -
TY  - JOUR
PMID  - 16719603
ID  - 2006-05891-008
T1  - Causal ordering of physical self-concept and exercise behavior: Reciprocal effects model and the influence of physical education teachers.
JF  - Health Psychology
A1  - Marsh, Herbert W.
A1  - Papaioannou, Athanasios
A1  - Theodorakis, Yannis
VL  - 25
IS  - 3
SP  - 316
EP  - 328
Y1  - 2006
CY  - US
AD  - Marsh, Herbert W.: Oxford University, 15 Norham Gardens Road, Oxford, United Kingdom, OX2 6PY, herb.marsh@uws.edstud.ox.ac.uk
PB  - American Psychological Association
SN  - 1930-7810(Electronic),0278-6133(Print)
N2  - Does prior physical self-concept influence subsequent exercise behavior? On the basis of a large sample of physical education classes (2,786 students, 200 classes, 67 teachers) collected early (Time 1) and late (Time 2) in the school year, findings support a reciprocal effects model in which prior physical self-concept and exercise behavior both influence subsequent physical self-concept and exercise behavior. Whereas variables from the theory of planned behavior (TOPB; behavioral intentions, perceived behavioral control, exercise attitudes) also contributed to the prediction of subsequent exercise behavior, the effect of prior physical self-concept was significant for subsequent outcomes after controlling these variables, suggesting that the TOPB should be supplemented with self-concept measures. On the basis of multilevel models, there were systematic differences in these variables for students taught by different teachers that generalized over time and across different classes taught by the same teacher. Support for the reciprocal effects model was robust. (PsycINFO Database Record (c) 2016 APA, all rights reserved)
KW  - *Exercise
KW  - *Physical Education
KW  - *Planned Behavior
KW  - *Self-Concept
KW  - *Teachers
KW  - Models
M3  - doi:10.1037/0278-6133.25.3.316
DO  - 10.1037/0278-6133.25.3.316
ER  -
TY  - JOUR
PMID  - 16719605
ID  - 2006-05891-010
T1  - Identifying subgroups that succeed or fail with three levels of physical activity intervention: The activity counseling trial.
JF  - Health Psychology
A1  - King, Abby C.
A1  - Marcus, Bess
A1  - Ahn, David
A1  - Dunn, Andrea L.
A1  - Rejeski, W. Jack
A1  - Sallis, James F.
A1  - Coday, Mace
VL  - 25
IS  - 3
SP  - 336
EP  - 347
Y1  - 2006
CY  - US
AD  - King, Abby C.: Stanford University School of Medicine, Hoover Pavilion Room N-229, 211 Quarry Road, Stanford, CA, US, 94305-5705, king@stanford.edu
PB  - American Psychological Association
SN  - 1930-7810(Electronic),0278-6133(Print)
N2  - The authors used recursive partitioning methods to identify combinations of baseline characteristics that predict 2-year physical activity success in each of 3 physical activity interventions delivered in the multisite Activity Counseling Trial. The sample consisted of 874 initially sedentary primary care patients, ages 35-75 years, who were at risk for cardiovascular disease. Predictors of 2-year success were specific to each intervention and represented a range of domains, including physiological, demographic, psychosocial, health-related, and environmental variables. The results indicate how specific patient subgroups (e.g., obese, unfit individuals; high-income individuals in stable health) may respond differently to varying levels and amounts of professional assistance and support. The methods used provide a practical first step toward identifying clinically meaningful patient subgroups for further systematic investigation. (PsycINFO Database Record (c) 2016 APA, all rights reserved)
KW  - *Exercise
KW  - *Health Promotion
KW  - *Intervention
KW  - *Physical Activity
KW  - Primary Health Care
M3  - doi:10.1037/0278-6133.25.3.336
DO  - 10.1037/0278-6133.25.3.336
ER  -
TY  - JOUR
PMID  - 16719612
ID  - 2006-05891-017
T1  - Physical self-concept and self-esteem mediate cross-sectional relations of physical activity and sport participation with depression symptoms among adolescent girls.
JF  - Health Psychology
A1  - Dishman, Rod K.
A1  - Hales, Derek P.
A1  - Pfeiffer, Karin A.
A1  - Felton, Gwen A.
A1  - Saunders, Ruth
A1  - Ward, Dianne S.
A1  - Dowda, Marsha
A1  - Pate, Russell R.
VL  - 25
IS  - 3
SP  - 396
EP  - 407
Y1  - 2006
CY  - US
AD  - Dishman, Rod K.: Department of Kinesiology, University of Georgia, Ramsey Student Center, 300 River Road, Athens, GA, US, 30602-6554, rdishman@uga.edu
PB  - American Psychological Association
SN  - 1930-7810(Electronic),0278-6133(Print)
N2  - The authors tested whether physical self-concept and self-esteem would mediate cross-sectional relations of physical activity and sport participation with depression symptoms among 1,250 girls in 12th grade. There was a strong positive relation between global physical self-concept and self-esteem and a moderate inverse relation between self-esteem and depression symptoms. Physical activity and sport participation each had an indirect, positive relation with global physical self-concept that was independent of objective measures of cardiorespiratory fitness and body fatness. These correlational findings provide initial evidence suggesting that physical activity and sport participation might reduce depression risk among adolescent girls by unique, positive influences on physical self-concept that operate independently of fitness, body mass index, and perceptions of sports competence, body fat, and appearance. (PsycINFO Database Record (c) 2017 APA, all rights reserved)
KW  - *Athletic Participation
KW  - *Exercise
KW  - *Major Depression
KW  - *Self-Concept
KW  - *Self-Esteem
KW  - Adjustment
KW  - Physical Activity
KW  - Symptoms
M3  - doi:10.1037/0278-6133.25.3.396
DO  - 10.1037/0278-6133.25.3.396
ER  -
TY  - JOUR
ID  - 2006-09889-005
T1  - Relationship of proxy efficacy and reliance to home-based physical activity after cardiac rehabilitation.
JF  - Rehabilitation Psychology
A1  - Bray, Steven R.
A1  - Brawley, Lawrence R.
A1  - Millen, Jennifer A.
VL  - 51
IS  - 3
SP  - 224
EP  - 231
Y1  - 2006
CY  - US
AD  - Bray, Steven R.: Department of Kinesiology, McMaster University, 1280 Main Street West, Hamilton, ON, Canada, L8S 4K1
PB  - American Psychological Association
SN  - 1939-1544(Electronic),0090-5550(Print)
N2  - Objective: To examine cardiac rehabilitation program (CRP) participants' beliefs about their interventionists (proxy efficacy and reliance), self-efficacy, and exercise behavior during transition to home-based exercise. Participants and Design: Participants were 44 (16 women and 28 men) CRP outpatients (Mage = 59.43 ± 13.53 years). The design was prospective, with proxy efficacy and reliance as well as self-efficacy being used to predict two outcomes: self-regulatory self-efficacy and home-based exercise. Results: After self-regulatory efficacy reported earlier in the program was controlled for, proxy reliance predicted later program self-regulatory efficacy for home-based exercise (adjusted R² = .10, p = .02). Proxy efficacy for self-regulation predicted home-based exercise frequency (adjusted R² = .18, p = .01). Greater proxy efficacy for self-regulation was associated with higher exercise frequency. Conclusion: CRP participants' beliefs in the capabilities of their exercise consultants to help them develop self-regulatory skills play a role in how much exercise they do after supervised rehabilitation. Yet, individuals who strongly rely on their interventionists to assist them in exercising report weaker self-efficacy for exercising on their own. (PsycINFO Database Record (c) 2016 APA, all rights reserved)
KW  - *Exercise
KW  - *Life Changes
KW  - *Rehabilitation
KW  - *Self-Efficacy
KW  - *Self-Regulation
KW  - Heart Disorders
KW  - Motor Processes
M3  - doi:10.1037/0090-5550.51.3.224
DO  - 10.1037/0090-5550.51.3.224
ER  -
TY  - JOUR
PMID  - 17500625
ID  - 2007-06671-016
T1  - Long-term follow-up of physical activity behavior in older adults.
JF  - Health Psychology
A1  - McAuley, Edward
A1  - Morris, Katherine S.
A1  - Motl, Robert W.
A1  - Hu, Liang
A1  - Konopack, James F.
A1  - Elavsky, Steriani
VL  - 26
IS  - 3
SP  - 375
EP  - 380
Y1  - 2007
CY  - US
AD  - McAuley, Edward: Department of Kinesiology and Community Health, University of Illinois, 336 Freer Hall, Urbana, IL, US, 61801, emcauley@uiuc.edu
PB  - American Psychological Association
SN  - 1930-7810(Electronic),0278-6133(Print)
N2  - Objective: To examine the contribution of social-cognitive factors (self-efficacy and affect) in predicting long-term physical activity in a sample of older adults (N = 174). Design: A prospective design assessed physical activity and psychosocial variables at 2 and 5 years following a 6-month randomized, controlled exercise trial. Main Outcome Measures: The primary outcome variable was self-reported physical activity, with previous behavior, self-efficacy, and affect assessed as determinants of physical activity. Results: Covariance modeling analyses indicated that physical activity at Year 2 was the strongest predictor of physical activity at 5-year follow-up. Both self-efficacy and affect at Year 2 were also associated with physical activity at Year 5, as was original treatment condition. Variables accounted for 35% of the variance in Year 5 activity. Conclusion: Older adults with higher levels of physical activity, more positive affect, and higher self-efficacy at Year 2 were more likely to continue to be active at Year 5. This study is one of the longest follow-ups of exercise behavior in older adults and has implications for structuring environments to maximize the maintenance of physical activity. (PsycInfo Database Record (c) 2022 APA, all rights reserved)
KW  - *Aging
KW  - *Exercise
KW  - *Health Behavior
KW  - *Health Promotion
KW  - *Self-Efficacy
KW  - Emotional States
M3  - doi:10.1037/0278-6133.26.3.375
DO  - 10.1037/0278-6133.26.3.375
ER  -
TY  - JOUR
PMID  - 12872889
ID  - 2003-05568-012
T1  - Food and life, pleasure and worry, among American college students: Gender differences and regional similarities.
JF  - Journal of Personality and Social Psychology
A1  - Rozin, Paul
A1  - Bauer, Rebecca
A1  - Catanese, Dana
VL  - 85
IS  - 1
SP  - 132
EP  - 141
Y1  - 2003
CY  - US
AD  - Rozin, Paul: Dept of Psychology, U Pennsylvania, 3815 Walnut Street, Philadelphia, PA, US, 19104-6196, rozin@psych.upenn.edu
PB  - American Psychological Association
SN  - 1939-1315(Electronic),0022-3514(Print)
N2  - Questionnaires on food attitudes and behavior were completed by 2,200 American undergraduates from 6 regionally dispersed college campuses. Results indicate that a substantial minority of women and a much smaller minority of men have major concerns about eating and food with respect to both weight and health. Overall, 14% of women reported being embarrassed to buy a chocolate bar in the store. A 6-factor structure emerged: weight concern, diet and health orientation, beliefs about the diet-health link, food negativity/importance of food as a source of pleasure in life, eating disordered behaviors, and natural/vegetarian food preferences. There were surprisingly few regional differences, virtually none if race and social class were taken into account. Gender was the strongest predictor of responses. (PsycINFO Database Record (c) 2016 APA, all rights reserved)
KW  - *Eating Attitudes
KW  - *Eating Behavior
KW  - *Health Attitudes
KW  - *Human Sex Differences
KW  - *Regional Differences
KW  - Anxiety
KW  - Body Weight
KW  - College Students
KW  - Food
M3  - doi:10.1037/0022-3514.85.1.132
DO  - 10.1037/0022-3514.85.1.132
ER  -
TY  - JOUR
PMID  - 17469921
ID  - 2007-04812-009
T1  - Exercise improves memory acquisition and retrieval in the Y-maze task: Relationship with hippocampal neurogenesis.
JF  - Behavioral Neuroscience
A1  - Van der Borght, Karin
A1  - Havekes, Robbert
A1  - Bos, Thomas
A1  - Eggen, Bart J. L.
A1  - Van der Zee, Eddy A.
VL  - 121
IS  - 2
SP  - 324
EP  - 334
Y1  - 2007
CY  - US
AD  - Van der Zee, Eddy A.: Department of Molecular Neurobiology, University of Groningen, P. O. Box 14, Haren, Groningen, Netherlands, 9750 AA, e.a.van.der.zee@rug.nl
PB  - American Psychological Association
SN  - 1939-0084(Electronic),0735-7044(Print)
N2  - Enhanced physical activity is associated with improvements in cognitive function in rodents as well as in humans. The authors examined in detail which aspects of learning and memory are influenced by exercise, using a spatial Y-maze test combined with a 14-day exercise paradigm at different stages of learning. The authors show that 14 days of wheel running promotes memory acquisition, memory retention, and reversal learning. The exercise paradigm that was employed also significantly increased the number of maturing neurons, suggesting that an increase in neurogenesis underlies the positive effects of exercise on Y-maze performance. Finally, the authors show that memory acquisition in itself does not have a major impact on the number of immature neurons. However, memory retention testing and reversal learning both cause a significant reduction in the number of doublecortin and Ser133- phosphorylated pCREB-positive cells, indicating that a decrease in neurogenesis might be a prerequisite for optimal memory retrieval. (PsycINFO Database Record (c) 2016 APA, all rights reserved)
KW  - *Exercise
KW  - *Hippocampus
KW  - *Memory
KW  - *Retention
KW  - *Neurogenesis
KW  - Mazes
KW  - Neural Development
KW  - Neural Plasticity
M3  - doi:10.1037/0735-7044.121.2.324
DO  - 10.1037/0735-7044.121.2.324
ER  -
TY  - JOUR
PMID  - 15598146
ID  - 2004-21410-023
T1  - Effects of β-Adrenoreceptor Blockade During Chronic Exercise on Contextual Fear Conditioning and mRNA for Galanin and Brain-Derived Neurotrophic Factor.
JF  - Behavioral Neuroscience
A1  - Van Hoomissen, Jacqueline D.
A1  - Holmes, Philip V.
A1  - Zellner, Andrew S.
A1  - Poudevigne, Adeline
A1  - Dishman, Rod K.
VL  - 118
IS  - 6
SP  - 1378
EP  - 1390
Y1  - 2004
CY  - US
AD  - Van Hoomissen, Jacqueline D.: Department of Biology, University of Portland, 5000 N. Willamette Boulevard, Portland, OR, US, 97203-5798, vanhoomi@up.edu
PB  - American Psychological Association
SN  - 1939-0084(Electronic),0735-7044(Print)
N2  - The authors examined the effects of activity wheel running (AWR) and propranolol on contextual fear conditioning (CFC) and messenger RNA (mRNA) for galanin (GAL) in the locus coeruleus (LC) and brain-derived neurotrophic factor (BDNF) in the hippocampal formation (HF) in rats. Freezing behavior during the testing session of the CFC protocol was elevated in the AWR-placebo group compared to sedentary-placebo and AWR-propranolol groups. AWR increased GAL mRNA in the LC. CFC increased BDNF mRNA in the HF. These results suggest that exercise enhances CFC and that antagonism of the β-adrenoreceptors attenuates this effect. The exercise-related induction of GAL gene expression in the LC may influence noradrenergic transmission to facilitate CFC. (PsycINFO Database Record (c) 2016 APA, all rights reserved)
KW  - *Animal Locomotion
KW  - *Hippocampus
KW  - *Locus Ceruleus
KW  - *Peptides
KW  - *Propranolol
KW  - Conditioned Fear
KW  - Nerve Growth Factor
KW  - Rats
KW  - Ribonucleic Acid
KW  - Brain Derived Neurotrophic Factor
KW  - Neurotrophic Factor
M3  - doi:10.1037/0735-7044.118.6.1378
DO  - 10.1037/0735-7044.118.6.1378
ER  -
TY  - JOUR
ID  - 2004-10461-010
T1  - Proxy Efficacy: Implications for Self-Efficacy and Exercise Intentions in Cardiac Rehabilitation.
JF  - Rehabilitation Psychology
A1  - Bray, Steven R.
A1  - Cowan, Heather
VL  - 49
IS  - 1
SP  - 71
EP  - 75
Y1  - 2004
CY  - US
AD  - Bray, Steven R.: Department of Kinesiology, University of Lethbridge, Lethbridge, AB, Canada, T1K 3M4, steven.bray@uleth.ca
PB  - Educational Publishing Foundation
SN  - 1939-1544(Electronic),0090-5550(Print)
N2  - Objective: To examine relations among proxy efficacy, exercise self-efficacy, and exercise in cardiac rehabilitation. Participants and Study Design: Twenty-nine cardiac rehabilitation outpatients (24 men and 5 women) enrolled in a 12-week hospital-based program. Measures of proxy efficacy and exercise self-efficacy, obtained in Week 3, were used to predict program attendance and exercise self-efficacy at Week 10. Late program (i.e.. Week 10) exercise self-efficacy and proxy efficacy were also used to predict postprogram exercise intentions. Results: Early program proxy efficacy and attendance predicted late program exercise self-efficacy (adjusted K2 = .71, p < .01). Greater late program proxy efficacy beliefs were linked to stronger postprogram exercise intentions. Conclusions: Proxy efficacy beliefs are associated with exercise self-efficacy and exercise intentions in cardiac rehabilitation. Practitioners should encourage these beliefs through positive instructional and motivational interaction. (PsycINFO Database Record (c) 2016 APA, all rights reserved)
KW  - *Cardiovascular Disorders
KW  - *Client Attitudes
KW  - *Exercise
KW  - *Rehabilitation
KW  - *Self-Efficacy
KW  - Intention
KW  - Physical Therapy
KW  - Treatment Compliance
M3  - doi:10.1037/0090-5550.49.1.71
DO  - 10.1037/0090-5550.49.1.71
ER  -
TY  - JOUR
PMID  - 15605754
ID  - 2004-21341-013
T1  - The Benefits of an Exercise Program for People with Schizophrenia: A Pilot Study.
JF  - Psychiatric Rehabilitation Journal
A1  - Fogarty, Margaret
A1  - Happell, Brenda
A1  - Pinikahana, Jaya
VL  - 28
IS  - 2
SP  - 173
EP  - 176
Y1  - 2004
CY  - US
AD  - Happell, Brenda: Centre for Psychiatric Nursing Research and Practice, School of Nursing, University of Melbourne, Level 1, 723 Swanston St., Carlton, VIC, Australia, 3053, b.Happell@nursing.unimelb.edu.au
PB  - International Association of Psychosocial Rehabilitation Services and Department of Rehabilitation Counseling, Sargent College of Health and Rehabilitation Services, Boston University
SN  - 1559-3126(Electronic),1095-158X(Print)
N2  - While the benefits of physical fitness have been extensively documented, there is a paucity of literature examining the impact of an exercise program on people experiencing a mental illness. An exploratory study was conducted with six patients diagnosed with schizophrenia who participated in a 3-month physical conditioning program. The findings suggest that most participants increased their physical strength and endurance and exhibited improvements in weight control and flexibility. The majority of patients reported increased fitness levels, exercise tolerance, reduced blood pressure levels, perceived energy levels and upper body and hand grip strength levels. (PsycInfo Database Record (c) 2020 APA, all rights reserved)
KW  - *Exercise
KW  - *Mental Disorders
KW  - *Physical Fitness
KW  - *Physical Strength
KW  - *Schizophrenia
KW  - Blood Pressure
M3  - doi:10.2975/28.2004.173.176
DO  - 10.2975/28.2004.173.176
ER  -
TY  - JOUR
PMID  - 17845109
ID  - 2007-13009-011
T1  - Osteoporosis prevention among young women: Psychosocial models of calcium consumption and weight-bearing exercise.
JF  - Health Psychology
A1  - Schmiege, Sarah J.
A1  - Aiken, Leona S.
A1  - Sander, Jennifer L.
A1  - Gerend, Mary A.
VL  - 26
IS  - 5
SP  - 577
EP  - 587
Y1  - 2007
CY  - US
AD  - Schmiege, Sarah J.: Department of Psychology, University of Colorado at Boulder, Campus Box 345, Boulder, CO, US, 80309-0345, sarah.schmiege@colorado.edu
PB  - American Psychological Association
SN  - 1930-7810(Electronic),0278-6133(Print)
N2  - Objective: To examine the putative determinants of two osteoporosis-preventive behaviors, calcium consumption and weight-bearing exercise, in 2 samples of young women (Sample 1, n = 202; Sample 2, n = 209). A common psychosocial model of both behaviors, comprising the health belief model and augmented with constructs drawn from social cognitive theory and the theory of planned behavior, was developed, tested, and replicated. Design: A prospective 2-panel design was used. Baseline data were obtained in fall 1997 for Sample 1 and in spring 2002 for Sample 2. Behavioral follow-up data were obtained 6 months after initial data collection for both samples. Main Outcome Measures: Baseline measures of behavioral intentions served as proximal outcomes. Behavioral measures obtained 6 months later served as distal outcomes. Results: Perceived barriers and self-efficacy directly predicted intentions to consume calcium and to exercise. Descriptive norms predicted intentions, in part indirectly through barriers and self-efficacy. Constructs specific to osteoporosis (e.g., susceptibility, severity) did not contribute to prediction. With initial behavior controlled, intentions to consume calcium and to exercise predicted the corresponding behaviors measured 6 months later; intentions fully mediated the relationship of model constructs to behavior. Conclusion: Health beliefs associated with a negative health outcome, here osteoporosis, distal to young women's lives did not contribute to prediction. In contrast, constructs related to the current behaviors of calcium consumption and weight-bearing exercise (barriers, self-efficacy, norms) were highly predictive. Implications for behavioral interventions are discussed. (PsycINFO Database Record (c) 2016 APA, all rights reserved)
KW  - *Calcium
KW  - *Exercise
KW  - *Health Behavior
KW  - *Osteoporosis
KW  - Prevention
M3  - doi:10.1037/0278-6133.26.5.577
DO  - 10.1037/0278-6133.26.5.577
ER  -
TY  - JOUR
ID  - 2003-09576-010
T1  - The Processes by Which Perceived Autonomy Support in Physical Education Promotes Leisure-Time Physical Activity Intentions and Behavior: A Trans-Contextual Model.
JF  - Journal of Educational Psychology
A1  - Hagger, Martin S.
A1  - Chatzisarantis, Nikos L. D.
A1  - Culverhouse, Trudi
A1  - Biddle, Stuart J. H.
VL  - 95
IS  - 4
SP  - 784
EP  - 795
Y1  - 2003
CY  - US
AD  - Hagger, Martin S.: Department of Psychology, University of Essex, Wivenhoe Park, Colchester, United Kingdom, CO4 3SQ, hagger@essex.ac.uk
PB  - American Psychological Association
SN  - 1939-2176(Electronic),0022-0663(Print)
N2  - The trans-contextual model proposes that young people's perceived autonomy support in physical education will affect their perceived locus of causality, intentions, and physical activity behavior in leisure time. High school students completed measures of perceived autonomy support and perceived locus of causality in physical education. One week later, participants' perceived locus of causality and constructs from the theory of planned behavior were assessed in leisure time. Leisure-time physical activity behavior was measured 5 weeks later. Perceived autonomy support in physical education affected leisure-time physical activity directly and indirectly through a motivational sequence involving internal perceived locus of causality, attitudes, perceived behavioral control, and intentions. Results support the trans-contextual model indicating that perceived autonomy support in an educational context influences motivation in a leisure-time context. (PsycINFO Database Record (c) 2016 APA, all rights reserved)
KW  - *Attribution
KW  - *Exercise
KW  - *Independence (Personality)
KW  - *Leisure Time
KW  - *Physical Education
KW  - Health Behavior
KW  - High School Students
KW  - Intention
KW  - Models
KW  - Motivation
KW  - Physical Activity
KW  - Planned Behavior
KW  - Autonomy
M3  - doi:10.1037/0022-0663.95.4.784
DO  - 10.1037/0022-0663.95.4.784
ER  -
TY  - JOUR
ID  - 2006-21080-003
T1  - Predicting walking intentions and exercise in individuals with intermittent claudication: An application of the theory of planned behavior.
JF  - Rehabilitation Psychology
A1  - Galea, Melissa N.
A1  - Bray, Steven R.
VL  - 51
IS  - 4
SP  - 299
EP  - 305
Y1  - 2006
CY  - US
AD  - Bray, Steven R.: Department of Kinesiology, McMaster University, 1280 Main Street West, Hamilton, ON, Canada, L8S 4K1, sbray@mcmaster.ca
PB  - American Psychological Association
SN  - 1939-1544(Electronic),0090-5550(Print)
N2  - Objective: To identify determinants of intention and walking activity among individuals with intermittent claudication using the theory of planned behavior. Study Design and Participants: Prospective, correlational study of men and women (n = 62) with intermittent claudication. Method: Baseline questionnaire assessing theory of planned behavior measures regarding walking. Telephone follow-up assessing frequency and duration of walking during the previous week. Results: Attitudes, subjective norms, and perceived behavioral control explained 67% of the variance in intentions. Perceived behavioral control explained 8% of the variance in walking activity. Conclusion: Findings support the theory of planned behavior for predicting intentions and warrant future examination of perceived behavioral control as a determinant of exercise. A basis for developing interventions to facilitate walking among this population is provided. (PsycINFO Database Record (c) 2019 APA, all rights reserved)
KW  - *Cardiovascular Disorders
KW  - *Exercise
KW  - *Intention
KW  - *Planned Behavior
KW  - *Walking
KW  - Arteries (Anatomy)
M3  - doi:10.1037/0090-5550.51.4.299
DO  - 10.1037/0090-5550.51.4.299
ER  -
TY  - JOUR
ID  - 2006-21080-005
T1  - Physical activity after cardiac rehabilitation: Evidence that different types of self-efficacy are important in maintainers and relapsers.
JF  - Rehabilitation Psychology
A1  - Luszczynska, Aleksandra
A1  - Sutton, Stephen
VL  - 51
IS  - 4
SP  - 314
EP  - 321
Y1  - 2006
CY  - US
AD  - Luszczynska, Aleksandra: Department of Psychology, School of Life Sciences, University of Sussex, Falmer, Brighton, England, BN1 9QH, a.luszczynska@sussex.ac.uk
PB  - American Psychological Association
SN  - 1939-1544(Electronic),0090-5550(Print)
N2  - Objective: To test whether maintenance self-efficacy predicts physical activity among individuals who maintain an active lifestyle and whether recovery self-efficacy predicts physical activity among those who relapse to a less active lifestyle. Study Design and Participants: In a longitudinal study, data were collected from 114 participants 4-10 days after a myocardial infarction (MI), 2 weeks after rehabilitation (2 months after MI), and 8 months after MI. Results: In a subgroup of participants who maintained regular activity at 8 months after MI, maintenance self-efficacy predicted physical activity. Among participants who had relapsed by 8 months after MI, recovery self-efficacy predicted physical activity. Conclusions: Those who conduct interventions among cardiac rehabilitation patients should aim to increase recovery self-efficacy among those patients who are at risk for relapse and to increase maintenance self-efficacy among those patients who are likely to maintain their level of physical activity. (PsycINFO Database Record (c) 2016 APA, all rights reserved)
KW  - *Exercise
KW  - *Myocardial Infarctions
KW  - *Rehabilitation
KW  - *Relapse (Disorders)
KW  - *Self-Efficacy
KW  - Physical Activity
M3  - doi:10.1037/0090-5550.51.4.314
DO  - 10.1037/0090-5550.51.4.314
ER  -
TY  - JOUR
ID  - 2006-21080-010
T1  - The efficacy of an implementation intention intervention for promoting physical activity among individuals with spinal cord injury: A randomized controlled trial.
JF  - Rehabilitation Psychology
A1  - Latimer, Amy E.
A1  - Ginis, Kathleen A. Martin
A1  - Arbour, Kelly P.
VL  - 51
IS  - 4
SP  - 273
EP  - 280
Y1  - 2006
CY  - US
AD  - Ginis, Kathleen A. Martin: Department of Kinesiology, Centre for Health Promotion and Rehabilitation, McMaster University, Hamilton, ON, Canada, L8S 4K1, martink@mcmaster.ca
PB  - American Psychological Association
SN  - 1939-1544(Electronic),0090-5550(Print)
N2  - Objective: To evaluate the efficacy of an 8-week implementation intention intervention for promoting physical activity among individuals with spinal cord injury. Study Design: Randomized clinical trial. Method: Participants were randomly assigned to an implementation intention intervention (n = 26) or control (n = 28) condition and were asked to engage in 30 min of moderate to heavy intensity physical activity 3 times per week. Results: Participants who formed implementation intentions followed through with their physical activity intentions, engaging in more physical activity than participants in the control condition. Participants in the intervention condition also experienced sustained motivation and greater confidence to schedule physical activity compared with participants in the control condition. Implications: These findings suggest a role for implementation intentions in health promotion programs for people with spinal cord injury. (PsycINFO Database Record (c) 2016 APA, all rights reserved)
KW  - *Exercise
KW  - *Intention
KW  - *Planned Behavior
KW  - *Rehabilitation
KW  - *Spinal Cord Injuries
KW  - Paraplegia
KW  - Physical Activity
KW  - Quadriplegia
M3  - doi:10.1037/0090-5550.51.4.273
DO  - 10.1037/0090-5550.51.4.273
ER  -
TY  - JOUR
PMID  - 16594852
ID  - 2006-03818-002
T1  - Motivating minority older adults to exercise.
JF  - Cultural Diversity & Ethnic Minority Psychology
A1  - Resnick, Barbara
A1  - Vogel, Amanda
A1  - Luisi, Daria
VL  - 12
IS  - 1
SP  - 17
EP  - 29
Y1  - 2006
CY  - US
AD  - Resnick, Barbara: School of Nursing, University of Maryland, 655 West Lombard Street, Baltimore, MD, 21201, Barbresnick@aol.com
PB  - Educational Publishing Foundation
SN  - 1939-0106(Electronic),1099-9809(Print)
N2  - The purpose of this qualitative study was to explore with minority older adults their experience in the Senior Exercise Self-Efficacy Pilot Program (SESEP) and establish what aspects of the SESEP helped the participants engage in exercise and what decreased their willingness to exercise. A total of 148 older adults from 12 Senior Centers participated. The majority of the participants were African American (77%), and female (79%) and the average age was 72.9 ± 8.0. Analysis of the semi-structured interviews revealed 36 codes which were categorized and reduced to 13 major themes. Eleven of these themes focused on factors that facilitated participation in exercise and two themes included factors that decreased willingness to participate in exercise. Findings support the use of the theory of self-efficacy to change behavior among minority older adults, and future research should focus on identifying culturally specific interventions that will strengthen these beliefs and thereby increase exercise behavior. (PsycInfo Database Record (c) 2024 APA, all rights reserved)
KW  - *Aging
KW  - *Exercise
KW  - *Minority Groups
KW  - *Motivation
KW  - *Self-Efficacy
KW  - Expectations
M3  - doi:10.1037/1099-9809.12.1.17
DO  - 10.1037/1099-9809.12.1.17
ER  -
TY  - JOUR
PMID  - 17683212
ID  - 2007-11660-010
T1  - Rumination, negative cognition, and their interactive effects on depressed mood.
JF  - Emotion
A1  - Ciesla, Jeffrey A.
A1  - Roberts, John E.
VL  - 7
IS  - 3
SP  - 555
EP  - 565
Y1  - 2007
CY  - US
AD  - Ciesla, Jeffrey A.: Department of Psychology, Kent State University, P. O. Box 5190, Kent, OH, US, 44242-0001, jciesla@kent.edu
PB  - American Psychological Association
SN  - 1931-1516(Electronic),1528-3542(Print)
N2  - Response styles theory posits that rumination represents a trait vulnerability to depression. Recent evidence has suggested that rumination predicts changes in depression more strongly among individuals with high levels of negative cognition. Three studies evaluated this model of interactive vulnerabilities. Study 1 provided empirical support for the distinction between rumination and negative cognitive content. The next 2 studies investigated the interactive model in the laboratory. Study 2 randomly assigned participants to either ruminate or distract following a sad mood induction. This study found that rumination was more strongly associated with dysphoria among individuals who report high levels of negative cognition. Similarly, Study 3 found that rumination and negative cognition interact to predict changes in dysphoria across a no-task delay period following a sad mood induction. These studies provide support for an interactive model in which rumination amplifies the deleterious effects of negative cognition. (PsycInfo Database Record (c) 2022 APA, all rights reserved)
KW  - *Cognitions
KW  - *Depression (Emotion)
KW  - *Emotional States
KW  - *Rumination (Cognitive Process)
KW  - *Self-Esteem
KW  - Attitudes
KW  - Attribution
M3  - doi:10.1037/1528-3542.7.3.555
DO  - 10.1037/1528-3542.7.3.555
ER  -
TY  - JOUR
PMID  - 18248106
ID  - 2008-00684-007
T1  - Social-cognitive predictors of physical exercise adherence: Three longitudinal studies in rehabilitation.
JF  - Health Psychology
A1  - Schwarzer, Ralf
A1  - Luszczynska, Aleksandra
A1  - Ziegelmann, Jochen P.
A1  - Scholz, Urte
A1  - Lippke, Sonia
VL  - 27
IS  - 1, Suppl
SP  - S54
EP  - S63
Y1  - 2008
CY  - US
AD  - Schwarzer, Ralf: Freie Universitat Berlin, Gesundheitspsychologie 10, Habelschwerdter Allee 45, Berlin, Germany, 14195, health@zedat.fuberlin.de
PB  - American Psychological Association
SN  - 1930-7810(Electronic),0278-6133(Print)
N2  - Therefore, action planning and recovery self-efficacy were specified as proximal predictors to bridge the gap between intentions and adherence. The prediction model was examined in 3 studies with participants who were enrolled in cardiac rehabilitation (Study 1, N = 353; Study 2, N = 114) or orthopedic rehabilitation (Study 3, N = 368). Main Outcome Measure: Each study included 3 measurement points in time, covering a period between 4 and 12 months. Intentions, planning, self-efficacy, and exercise levels were assessed. Results: Structural equation modeling revealed that 1 common model fit all 3 data sets well. Results differed in terms of variance accounted for, but the overall patterns of estimated parameters were similar. Conclusions: Although health risk perception appeared to be a negligible factor, action planning and recovery self-efficacy were effective predictors of physical exercise adherence. (PsycINFO Database Record (c) 2016 APA, all rights reserved)
KW  - *Exercise
KW  - *Health Behavior
KW  - *Rehabilitation
KW  - *Treatment Compliance
KW  - Intention
KW  - Planned Behavior
KW  - Self-Efficacy
M3  - doi:10.1037/0278-6133.27.1(Suppl.).S54
DO  - 10.1037/0278-6133.27.1(Suppl.).S54
ER  -
TY  - JOUR
PMID  - 18248107
ID  - 2008-00684-008
T1  - Improving cardiovascular recovery from stress with brief poststress exercise.
JF  - Health Psychology
A1  - Chafin, Sky
A1  - Christenfeld, Nicholas
A1  - Gerin, William
VL  - 27
IS  - 1, Suppl
SP  - S64
EP  - S72
Y1  - 2008
CY  - US
AD  - Chafin, Sky: Department of Psychology, University of California, San Diego, 9500 Gilman Drive, La Jolla, CA, US, 92093-0109, sky@psy.ucsd.edu
PB  - American Psychological Association
SN  - 1930-7810(Electronic),0278-6133(Print)
N2  - Objective: While exercising before a stressor has been shown to limit the magnitude of stress responses, we test the use of exercise as a coping mechanism after the stressor, to limit the duration of the stress response. Design: After doing difficult mental arithmetic with harassment, male and female undergraduates (N = 102) either walked in place or sat still for 3 minutes, then all sat for a recovery period. Main Outcome Measures: Continuous blood pressure and heart rate monitoring was done throughout. Changes from an initial resting baseline were calculated. Results: During the manipulation, blood pressure for exercisers was higher than for controls, but soon after the tasks were completed the participants who had exercised had significantly lower systolic (SBP; M = 3.5 mmHg above prestress baseline, p < .01) and diastolic blood pressure (DBP; M = 0.3 mmHg above prestress baseline, p < .001) than those who had not exercised (SBP: M = 8.8 mmHg, DBP: M = 4.8 mmHg). Conclusion: Although exercising when angry adds to initial cardiovascular arousal, it improves recovery afterward. We discuss possible mechanisms for this effect. (PsycINFO Database Record (c) 2016 APA, all rights reserved)
KW  - *Cardiovascular Reactivity
KW  - *Exercise
KW  - *Hypotension
KW  - *Physiological Arousal
KW  - *Stress
KW  - Psychophysiology
M3  - doi:10.1037/0278-6133.27.1(Suppl.).S64
DO  - 10.1037/0278-6133.27.1(Suppl.).S64
ER  -
TY  - JOUR
PMID  - 15755233
ID  - 2005-02260-008
T1  - Does the Theory of Planned Behavior Mediate the Effects of an Oncologist's Recommendation to Exercise in Newly Diagnosed Breast Cancer Survivors? Results From a Randomized Controlled Trial.
JF  - Health Psychology
A1  - Jones, Lee W.
A1  - Courneya, Kerry S.
A1  - Fairey, Adrian S.
A1  - Mackey, John R.
VL  - 24
IS  - 2
SP  - 189
EP  - 197
Y1  - 2005
CY  - US
AD  - Jones, Lee W.: Department of Medicine, Duke University Medical Center, 2424 Erwin Road, Room 6025, Duke University Medical Center 2949, Durham, NC, US, 27705, lee.w.jones@duke.edu
PB  - American Psychological Association
SN  - 1930-7810(Electronic),0278-6133(Print)
N2  - This randomized trial examined the effects of 2 oncologist-based exercise interventions--recommendation only (RO) and recommendation plus referral (RR)--versus usual care (UC) on social-cognitive constructs from the theory of planned behavior (TPB). The authors also examined whether the TPB mediated the significant effect of the RO intervention on exercise and explained the null effect of the RR intervention. Independent t tests revealed that both interventions had significant effects on TPB constructs; however, only the RO intervention impacted perceived behavioral control (PBC). Path analyses indicated that PBC was the only construct with a direct effect on exercise and that it mediated the effect of the RO intervention on exercise and explained the null effect of the RR intervention. (PsycInfo Database Record (c) 2024 APA, all rights reserved)
KW  - *Breast Neoplasms
KW  - *Exercise
KW  - *Planned Behavior
KW  - *Survivors
KW  - *Theories
KW  - Oncologists
M3  - doi:10.1037/0278-6133.24.2.189
DO  - 10.1037/0278-6133.24.2.189
ER  -
TY  - JOUR
PMID  - 18377153
ID  - 2008-03488-004
T1  - Social-ecological resources as mediators of two-year diet and physical activity outcomes in type 2 diabetes patients.
JF  - Health Psychology
A1  - Barrera Jr., Manuel
A1  - Strycker, Lisa A.
A1  - MacKinnon, David P.
A1  - Toobert, Deborah J.
VL  - 27
IS  - 2, Suppl
SP  - S118
EP  - S125
Y1  - 2008
CY  - US
AD  - Barrera, Manuel, Jr.: Department of Psychology, Arizona State University, Box 871104, Tempe, AZ, US, 85287-1104, Manuel.Barrera@asu.edu
PB  - American Psychological Association
SN  - 1930-7810(Electronic),0278-6133(Print)
N2  - Objective: In behavioral research directed at the treatment of type 2 diabetes, the challenge is to understand how interventions might facilitate long-term lifestyle changes. The Mediterranean Lifestyle Program (MLP) is an intervention for postmenopausal women diagnosed with type 2 diabetes that has shown promising effects on outcomes that include increased physical activity and reduced fat consumption. The present study extended previous findings by evaluating diet-specific and activity-specific social-ecological resources as possible mediators of intervention effects over a 2-year period. Main Outcome Measures: Percent calories from saturated fat and caloric expenditure per week in all physical activities were assessed with self-report questionnaires. Results: The MLP was successful in increasing participants' use of diet-specific and activity-specific family/friend and neighborhood resources. There was some evidence that changes in those resources mediated intervention effects on saturated fat consumption and physical activity outcomes. Conclusion: The experimental manipulation of mediators and the demonstrated mediational effects provided some support for the conclusion that social-ecological resources can contribute to improvements in healthful lifestyles for women with type 2 diabetes. (PsycInfo Database Record (c) 2021 APA, all rights reserved)
KW  - *Diabetes
KW  - *Diets
KW  - *Exercise
KW  - *Intervention
KW  - *Social Support
KW  - Lifestyle Changes
KW  - Nutrition
KW  - Type 2 Diabetes
M3  - doi:10.1037/0278-6133.27.2(Suppl.).S118
DO  - 10.1037/0278-6133.27.2(Suppl.).S118
ER  -
TY  - JOUR
PMID  - 18377154
ID  - 2008-03488-005
T1  - Recreational facilities and leisure-time physical activity: An analysis of moderators and self-efficacy as a mediator.
JF  - Health Psychology
A1  - Cerin, Ester
A1  - Vandelanotte, Corneel
A1  - Leslie, Eva
A1  - Merom, Dafna
VL  - 27
IS  - 2, Suppl
SP  - S126
EP  - S135
Y1  - 2008
CY  - US
AD  - Cerin, Ester: Institute of Human Performance, The University of Hong Kong, 111-113 Pokfulam Road, Pokfulam, Hong Kong, ecerin@hku.hk
PB  - American Psychological Association
SN  - 1930-7810(Electronic),0278-6133(Print)
N2  - Objective: To examine socio-demographic and psychosocial moderators, and self-efficacy as a mediator of the cross-sectional relationships between having access to recreational facilities and leisure-time physical activity (LTPA); to investigate the extent to which the environment-LTPA associations could be explained by self-selection to neighborhoods. Design: A two-stage stratified sampling design was used to recruit 2,650 adults (aged 20-65) from 32 urban communities varying in walkability and socioeconomic status. Participants reported perceived access to facilities and home equipment for LTPA, weekly minutes of LTPA, self-efficacy for and enjoyment of LTPA, reasons for neighborhood selection, and socio-demographic characteristics. Main Outcome Measures: Self-reported recreational walking and other forms of moderate-to-vigorous LTPA expressed in MET-minutes. Results: Specific types of recreational facilities were independently associated with LTPA. Age, education, being overweight/obese, reasons for neighborhood selection, enjoyment of, and self-efficacy for LTPA moderated these relationships. Self-efficacy was not a significant mediator of these cross-sectional associations. Conclusion: These findings have potentially significant implications for the planning of environmental interventions aimed at increasing population-level LTPA particularly in those who are less attitudinally inclined to being physically active. (PsycINFO Database Record (c) 2016 APA, all rights reserved)
KW  - *Built Environment
KW  - *Demographic Characteristics
KW  - *Exercise
KW  - *Recreation
KW  - *Self-Efficacy
KW  - Leisure Time
KW  - Psychosocial Factors
KW  - Socioeconomic Status
M3  - doi:10.1037/0278-6133.27.2(Suppl.).S126
DO  - 10.1037/0278-6133.27.2(Suppl.).S126
ER  -
TY  - JOUR
PMID  - 16448301
ID  - 2006-01035-011
T1  - Emotions and preventive health behavior: Worry, regret, and influenza vaccination.
JF  - Health Psychology
A1  - Chapman, Gretchen B.
A1  - Coups, Elliot J.
VL  - 25
IS  - 1
SP  - 82
EP  - 90
Y1  - 2006
CY  - US
AD  - Chapman, Gretchen B.: Psychology Department, Rutgers University, 152 Frelinghuysen Road, Piscataway, NJ, US, 08854-8020, gbc@rci.rutgers.edu
PB  - American Psychological Association
SN  - 1930-7810(Electronic),0278-6133(Print)
N2  - The role of worry, regret, and perceived risk in preventive health decisions was explored in a longitudinal questionnaire study on influenza vaccination among 428 university employees. The study yielded 3 main findings. First, ratings of anticipated worry and regret were stronger predictors of vaccination than perceived risk and mediated the effect of risk on vaccination. Second, the anticipated level of emotions differed systematically from experienced emotions, such that vaccinated individuals anticipated more regret and less worry than they actually experienced. Third, anticipated and experienced emotions had implications for subsequent vaccination decisions. Those who did not vaccinate in the 1st year but had high levels of worry and regret were likely to be vaccinated the following year. (PsycInfo Database Record (c) 2020 APA, all rights reserved)
KW  - *Emotions
KW  - *Health Behavior
KW  - *Immunization
KW  - *Influenza
KW  - *Models
KW  - Anxiety
KW  - Decision Making
KW  - Physical Illness (Attitudes Toward)
KW  - Risk Perception
KW  - Regret
KW  - Preventive Health Behavior
KW  - Preventive Health Services
M3  - doi:10.1037/0278-6133.25.1.82
DO  - 10.1037/0278-6133.25.1.82
ER  -
TY  - JOUR
ID  - 2005-14548-009
T1  - The Theory of Planned Behavior in Prediction of Leisure Time Physical Activity Among Individuals With Spinal Cord Injury.
JF  - Rehabilitation Psychology
A1  - Latimer, Amy E.
A1  - Martin Ginis, Kathleen A.
VL  - 50
IS  - 4
SP  - 389
EP  - 396
Y1  - 2005
CY  - US
AD  - Martin Ginis, Kathleen A.: Department of Kinesiology, McMaster University, 1280 Main Street West, Hamilton, ON, Canada, L8S 4K1, martink@mcmaster.ca
PB  - Educational Publishing Foundation
SN  - 1939-1544(Electronic),0090-5550(Print)
N2  - Objective: To examine the utility of the theory of planned behavior (TPB) for predicting leisure time physical activity (LTPA) among individuals with spinal cord injury (SCI). Study Design: Prospective correlational design. Participants: 104 men (n=75) and women (n=29) with SCI. Method: Baseline telephone interview assessing attitudes, subjective norms, perceived behavioral control (PBC), and intentions for engaging in LTPA. One-week follow-up telephone interview assessing frequency of LTPA. Results: Attitudes (β=.29), subjective norms (β=.29), and PBC (β=.47) each predicted LTPA intentions. LTPA intentions (β=.45) but not PBC (β=-.05) predicted LTPA. Furthermore, intentions mediated the attitudes-LTPA, subjective norms-LTPA, and PBC-LTPA relationships. Conclusions: These findings support the tenets of the TPB and provide a foundation for developing interventions promoting LTPA in the SCI population. (PsycINFO Database Record (c) 2016 APA, all rights reserved)
KW  - *Activity Level
KW  - *Leisure Time
KW  - *Motor Processes
KW  - *Planned Behavior
KW  - *Spinal Cord Injuries
KW  - Attitudes
KW  - Intention
KW  - Physical Activity
KW  - Prediction
KW  - Self-Regulation
KW  - Social Norms
M3  - doi:10.1037/0090-5550.50.4.389
DO  - 10.1037/0090-5550.50.4.389
ER  -
TY  - JOUR
PMID  - 17953497
ID  - 2007-15130-006
T1  - Implementation intentions, occupational stress, and the exercise intention-behavior relationship.
JF  - Journal of Occupational Health Psychology
A1  - Budden, Jill S.
A1  - Sagarin, Brad J.
VL  - 12
IS  - 4
SP  - 391
EP  - 401
Y1  - 2007
CY  - US
AD  - Budden, Jill S.: Department of Psychology, Northern Illinois University, DeKalb, IL, US, 60115, jbudden@niu.edu
PB  - Educational Publishing Foundation
SN  - 1939-1307(Electronic),1076-8998(Print)
N2  - Many individuals intend to exercise, but fail to link this intention to behavior. The present study examined the impact of an implementation intention intervention (i.e., instructions to form specific if-then plans) on an exercise intention-behavior relationship among working adults who varied in reported occupational stress levels. Results indicated that implementation intentions backfired, such that participants who did not form an implementation intention exercised significantly more than participants who formed an implementation intention. (PsycINFO Database Record (c) 2016 APA, all rights reserved)
KW  - *Exercise
KW  - *Intention
KW  - *Occupational Stress
KW  - *Planned Behavior
KW  - Health Promotion
M3  - doi:10.1037/1076-8998.12.4.391
DO  - 10.1037/1076-8998.12.4.391
ER  -
TY  - JOUR
ID  - 2003-01435-004
T1  - The acute affective response of Type A Behaviour Pattern individuals to competitive and noncompetitive exercise.
JF  - Canadian Journal of Behavioural Science / Revue canadienne des sciences du comportement
A1  - Masters, Kevin S.
A1  - Lacaille, Rick A.
A1  - Shearer, David S.
VL  - 35
IS  - 1
SP  - 25
EP  - 34
Y1  - 2003
CY  - Canada
AD  - Masters, Kevin S.: Utah State U, Dept of Psychology, 2810 Old Main Hill, Logan, UT, US, 84322-2810, kevinm@coe.usu.edu
PB  - Canadian Psychological Association
SN  - 1879-2669(Electronic),0008-400X(Print)
N2  - Exercise has beneficial acute mood effects; however, for Type A Behaviour Pattern (TABP) individuals the positive mood effects of exercise may not be consistent because of their tendency to perceive exercise situations as competitive. This study examined whether competition (and the ensuing effort) would influence the acute affective response of exercising TABP individuals. The sample were 70 university students (aged 18-35 yrs). Results indicated that TABP individuals exercising in the competitive condition had less favourable affective response than those in the non-competitive condition. Effects were most apparent for general affect, depression, and anger, and less notable for state anxiety. There was a trend for TABP individuals in the noncompetitive condition to show affective benefit whereas the affect of those in the competitive condition tended to be uninfluenced by exercise. (PsycINFO Database Record (c) 2016 APA, all rights reserved)
KW  - *Competition
KW  - *Coronary Prone Behavior
KW  - *Emotional Responses
KW  - *Emotional States
KW  - *Exercise
KW  - Anger
KW  - Anxiety
KW  - Depression (Emotion)
M3  - doi:10.1037/h0087183
DO  - 10.1037/h0087183
ER  -
TY  - JOUR
ID  - 2007-19994-006
T1  - Like mother like child: Three generations' patterns of exercise behavior.
JF  - Families, Systems, & Health
A1  - Zach, Sima
A1  - Netz, Yael
VL  - 25
IS  - 4
SP  - 419
EP  - 434
Y1  - 2007
CY  - US
AD  - Zach, Sima: Department of Education, Zinman College for Physical Education and Sport Sciences, Wingate Institute, Netanya, Israel, 42902, simaz@wincol.ac.il
PB  - Educational Publishing Foundation
SN  - 1939-0602(Electronic),1091-7527(Print)
N2  - This study examined the patterns of leisure time physical activity and factors influencing those patterns among family members in 3 generations. The purpose of the study was threefold: to examine physical activity patterns in 3 generations of middle-school students' families; to examine the motives, obstacles, and incentives of family members who engage in physical activity; and to examine whether a link exists between motives for physical activity and activity patterns. Study participants were 908 people from 40 countries of origin, ages 12-90, from 3 generations of 298 families. Physical activity patterns were measured by questionnaires. In addition, the type, frequency, intensity, and duration of physical activity done over the previous week were recorded. A physical activity level between 0 and 3 (0 = no activity, 3 = intensive activity), according to recommendations published by international health organizations, was determined for each participant. The level of physical activity sharply decreased with age. A significant correlation was found between the activity level of children and their mothers. No correlations were found for other family members. (PsycINFO Database Record (c) 2016 APA, all rights reserved)
KW  - *Exercise
KW  - *Family Members
KW  - *Health Behavior
KW  - *Physical Activity
KW  - Transgenerational Patterns
M3  - doi:10.1037/1091-7527.25.4.419
DO  - 10.1037/1091-7527.25.4.419
ER  -
TY  - JOUR
PMID  - 14570550
ID  - 2003-08567-013
T1  - Exercise increases hippocampal neurogenesis to high levels but does not improve spatial learning in mice bred for increased voluntary wheel running.
JF  - Behavioral Neuroscience
A1  - Rhodes, Justin S.
A1  - van Praag, Henriette
A1  - Jeffrey, Susan
A1  - Girard, Isabelle
A1  - Mitchell, Gordon S.
A1  - Garland Jr., Theodore
A1  - Gage, Fred H.
VL  - 117
IS  - 5
SP  - 1006
EP  - 1016
Y1  - 2003
CY  - US
AD  - Rhodes, Justin S.: Veterans Affairs Medical Ctr (R&D 12), 3710 SW US Veterans Hospital Road, Portland, OR, US, 97239, rhodesju@ohsu.edu
PB  - American Psychological Association
SN  - 1939-0084(Electronic),0735-7044(Print)
N2  - The hippocampus is important for the acquisition of new memories. It is also one of the few regions in the adult mammalian brain that can generate new nerve cells. The authors tested the hypothesis that voluntary exercise increases neurogenesis and enhances spatial learning in mice selectively bred for high levels of wheel running (S mice). Female S mice and outbred control (C) mice were housed with and without running wheels for 40 days. 5-Bromodeoxyuridine was used to label dividing cells. The Morris water maze was used to measure spatial learning. C runners showed a strong positive correlation between running distance and new cell number, as well as improved learning. In S runners, neurogenesis increased to high levels that reached a plateau, but no improvement in learning occurred. This is the first evidence that neurogenesis can occur without learning enhancement. The authors propose an alternative function of neurogenesis in the control of motor behavior. (PsycINFO Database Record (c) 2016 APA, all rights reserved)
KW  - *Exercise
KW  - *Hippocampus
KW  - *Motor Processes
KW  - *Neural Development
KW  - *Spatial Learning
KW  - Maze Learning
KW  - Mice
KW  - Running
KW  - Selective Breeding
KW  - Neurogenesis
M3  - doi:10.1037/0735-7044.117.5.1006
DO  - 10.1037/0735-7044.117.5.1006
ER  -
TY  - JOUR
PMID  - 18377147
ID  - 2008-03424-017
T1  - Negative affect and barriers to exercise among early stage breast cancer patients.
JF  - Health Psychology
A1  - Perna, Frank M.
A1  - Craft, Lynette
A1  - Carver, Charles S.
A1  - Antoni, Michael H.
VL  - 27
IS  - 2
SP  - 275
EP  - 279
Y1  - 2008
CY  - US
AD  - Perna, Frank M.: Division of Cancer Control and Population Sciences, National Cancer Institute, 6130 Executive Blvd., EPN 4060, Bethesda, MD, US, 20892, pernafm@mail.nih.gov
PB  - American Psychological Association
SN  - 1930-7810(Electronic),0278-6133(Print)
N2  - Objective: To assess the relative frequency of and barriers to exercise among women with breast cancer while controlling for cancer-relevant and demographic factors. Design: The present study employed concurrent samples, correlational research design. Main Outcome Measures: Exercise frequency and its association with negative affect and barriers to exercise, independent of cancer treatment, among women (N = 176) with Stage I or II breast cancer who were 3, 6, and 12 months postsurgery. Results: After accounting for cancer-relevant and control variables, degree of negative affect and frequency of perceived barriers were significantly inversely associated with exercise. Conclusion: These findings suggest that attention to both emotional factors and psychosocial barriers to exercise may be warranted to further understand exercise among women with early stage breast cancer. (PsycInfo Database Record (c) 2020 APA, all rights reserved)
KW  - *Breast Neoplasms
KW  - *Emotional States
KW  - *Exercise
KW  - *Physical Activity
KW  - Treatment Barriers
M3  - doi:10.1037/0278-6133.27.2.275
DO  - 10.1037/0278-6133.27.2.275
ER  -
TY  - JOUR
ID  - 2007-06505-003
T1  - Physical activity and quality of life in multiple sclerosis: Possible roles of social support, self-efficacy, and functional limitations.
JF  - Rehabilitation Psychology
A1  - Motl, Robert W.
A1  - McAuley, Edward
A1  - Snook, Erin M.
VL  - 52
IS  - 2
SP  - 143
EP  - 151
Y1  - 2007
CY  - US
AD  - Motl, Robert W.: Department of Kinesiology and Community Health, University of Illinois at Urbana-Champaign, 332 Freer Hall, Urbana, IL, US, 61801, robmotl@uiuc.edu
PB  - American Psychological Association
SN  - 1939-1544(Electronic),0090-5550(Print)
N2  - Objective: Quality of life (QOL) is compromised among individuals with multiple sclerosis (MS). Physical activity has been positively associated with QOL, but little is known about the factors that explain and/or confound the relationship in those with MS. On the basis of a social-cognitive perspective and previous research, the authors tested the hypothesis that physical activity would be indirectly associated with QOL through a mediated pathway that included self-efficacy and functional limitations, after controlling for perceived social support. Participants: Participants were 196 individuals with a definite diagnosis of MS living in the Midwest region of the United States who completed a battery of questionnaires and wore a pedometer and accelerometer for a 7-day period. Results: Covariance modeling analyses indicated that physical activity was indirectly associated with QOL through a pathway that included self-efficacy and functional limitations, and the pattern of relationships was independent of the perception of social support. Conclusions: The findings support physical activity as a possible modifiable behavior for mitigating reductions of QOL in those with MS and suggest that a social-cognitive model aids in the understanding of physical activity's relationships with QOL. (PsycInfo Database Record (c) 2022 APA, all rights reserved)
KW  - *Exercise
KW  - *Multiple Sclerosis
KW  - *Quality of Life
KW  - *Self-Efficacy
KW  - *Social Support
KW  - Ability Level
KW  - Physical Disorders
KW  - Social Cognition
M3  - doi:10.1037/0090-5550.52.2.143
DO  - 10.1037/0090-5550.52.2.143
ER  -
TY  - JOUR
ID  - 2007-06505-006
T1  - Exercise barrier severity and perseverance of active youth with physical disabilities.
JF  - Rehabilitation Psychology
A1  - Kang, Minsoo
A1  - Zhu, Weimo
A1  - Ragan, Brian G.
A1  - Frogley, Michael
VL  - 52
IS  - 2
SP  - 170
EP  - 176
Y1  - 2007
CY  - US
AD  - Kang, Minsoo: Department of Health and Human Performance, Middle Tennessee State University, P.O. Box 96, Murfreesboro, TN, US, 37132, mkang@mtsu.edu
PB  - American Psychological Association
SN  - 1939-1544(Electronic),0090-5550(Print)
N2  - Purpose: The authors investigated perceived exercise and physical activity barriers of active youth with physical disabilities. Research Method/Design: A 46-item exercise barrier instrument was administered to 145 youth (117 boys and 28 girls, 12 to 19 years of age). Using the Rasch model, the authors estimated barrier severity and youths' exercise perseverance. Model-data fit was determined by Infit and Outfit statistics (≥ 0.5 and ≤ 1.5). Results: Except for 1 item, the model fit the data well. The most difficult barriers that youth with physical disabilities faced were lack of time and pain or discomfort. The older youth demonstrated higher exercise perseverance than the younger youth. There were no differences in youths' exercise perseverance scores by gender or National Wheelchair Basketball Association classification. Implications: Removing severe barriers should be a part of future exercise and physical activity interventions targeting this population. (PsycInfo Database Record (c) 2022 APA, all rights reserved)
KW  - *Ability Level
KW  - *Disabilities
KW  - *Exercise
KW  - *Persistence
KW  - Physical Disorders
M3  - doi:10.1037/0090-5550.52.2.170
DO  - 10.1037/0090-5550.52.2.170
ER  -
TY  - JOUR
PMID  - 17563148
ID  - 2007-08148-017
T1  - Affective benefits of exercise while quitting smoking: Influence of smoking-specific weight concern.
JF  - Psychology of Addictive Behaviors
A1  - Schneider, Kristin L.
A1  - Spring, Bonnie
A1  - Pagoto, Sherry L.
VL  - 21
IS  - 2
SP  - 255
EP  - 260
Y1  - 2007
CY  - US
AD  - Schneider, Kristin L.: Department of Psychology, University of Illinois, Chicago, (M/C 285), 1007 West Harrison Street, Chicago, IL, US, 60607-7137, kschne4@uic.edu
PB  - American Psychological Association
SN  - 1939-1501(Electronic),0893-164X(Print)
N2  - The present study aimed to shed light on contradictory findings about the effects of exercise on negative affect during smoking cessation. The authors hypothesized that smoking-specific weight concern would moderate the relationship between exercise and negative affect. Baseline measures of smoking-specific weight concern, exercise, and negative affect were completed by 146 women participating in a randomized controlled trial of smoking cessation plus weight control. Exercise and negative affect were reassessed 1 week after the quit date. Among women with heightened smoking-specific weight concern, greater engagement in exercise was associated with less of an increase in negative affect. Results suggest that exercise may help temper negative affect states for women with heightened smoking-specific weight concern. (PsycINFO Database Record (c) 2016 APA, all rights reserved)
KW  - *Exercise
KW  - *Smoking Cessation
KW  - *Tobacco Smoking
KW  - *Weight Perception
KW  - Weight Control
M3  - doi:10.1037/0893-164X.21.2.255
DO  - 10.1037/0893-164X.21.2.255
ER  -
TY  - JOUR
ID  - 2003-99990-005
T1  - Using exercise to enhance subjective well-being among people with spinal cord injury: The mediating influences of stress and pain.
JF  - Rehabilitation Psychology
A1  - Ginis, Kathleen A. Martin
A1  - Latimer, Amy E.
A1  - McKechnie, Kyle
A1  - Ditor, David S.
A1  - McCartney, Neil
A1  - Hicks, Audrey L.
A1  - Bugaresti, Joanne
A1  - Craven, B. Catharine
VL  - 48
IS  - 3
SP  - 157
EP  - 164
Y1  - 2003
CY  - US
AD  - Ginis, Kathleen A. Martin: McMaster University, Centre for Health Promotion and Rehabilitation, Department of Kinesiology, Hamilton, ON, Canada, L8S 4K1, martink@mcmaster.ca
PB  - Educational Publishing Foundation
SN  - 1939-1544(Electronic),0090-5550(Print)
N2  - Purpose: To assess exercise as a strategy for reducing pain and improving subjective well-being (SWB) among people with spinal cord injury (SCI). Design: Randomized controlled trial. Method and Participants: Thirty-four individuals with SCI. Exercisers performed aerobic and resistance training twice weekly, whereas wait-list controls maintained their usual level of activity. Results: Analyses of covariance indicated that after 3 months, exercisers reported less pain, depression, and stress, as well as greater perceived quality of life and better physical self-concept than controls (ps<.05). Regression analyses revealed that changes in pain and stress mediated exercise-induced changes in perceived quality of life and depression. Conclusion: Changes in pain and stress may be mechanisms by which exercise improves SWB among people with SCI. (PsycINFO Database Record (c) 2016 APA, all rights reserved)
KW  - *Exercise
KW  - *Pain Management
KW  - *Spinal Cord Injuries
KW  - *Stress
KW  - *Well Being
KW  - Aerobic Exercise
KW  - Body Image
KW  - Pain
KW  - Quality of Life
KW  - Self-Concept
M3  - doi:10.1037/0090-5550.48.3.157
DO  - 10.1037/0090-5550.48.3.157
ER  -
TY  - JOUR
PMID  - 18729648
ID  - 2008-09788-023
T1  - Exercise is associated with reduction in the anxiogenic effect of mCPP on acoustic startle.
JF  - Behavioral Neuroscience
A1  - Fox, James H.
A1  - Hammack, Sayamwong E.
A1  - Falls, William A.
VL  - 122
IS  - 4
SP  - 943
EP  - 948
Y1  - 2008
CY  - US
AD  - Falls, William A.: Department of Psychology, University of Vermont, 2 Colchester Avenue, Burlington, VT, US, 05405, william.falls@uvm.edu
PB  - American Psychological Association
SN  - 1939-0084(Electronic),0735-7044(Print)
N2  - Voluntary exercise has been associated with reduced anxiety across several animal models. Manipulation of central 5-HT can alter anxiety-like behaviors and administration of the 5-HT agonist metachlorophenylpiperazine (mCPP) increases anxiety in rodents and humans. To examine whether the anxiolytic effect of exercise is associated with an alteration in 5-HT systems, we examined the anxiogenic effect of mCPP in exercising and nonexercising mice. C57BL/6J mice were given 2 weeks of free access to either a functioning or nonfunctioning running wheel. Mice were then tested for acoustic startle following systemic injection of either 0, 0.1, 0.3, or 1 mg/kg of mCPP. Consistent with its anxiogenic properties, mCPP produced a dose-dependent increase in acoustic startle in nonexercising mice. However, this anxiogenic effect was blunted in exercising mice. These findings suggest that exercise may help to reduce anxiety by altering 5-HT systems, perhaps by down-regulating postsynaptic 5HT 2B/2C receptors. (PsycINFO Database Record (c) 2016 APA, all rights reserved)
KW  - *Anxiety
KW  - *Exercise
KW  - *Piperazines
KW  - *Serotonin
KW  - *Serotonin Agonists
KW  - Auditory Stimulation
KW  - Mice
KW  - Neural Receptors
KW  - Startle Reflex
M3  - doi:10.1037/0735-7044.122.4.943
DO  - 10.1037/0735-7044.122.4.943
ER  -
TY  - JOUR
PMID  - 15631557
ID  - 2004-22410-001
T1  - Sources and Types of Social Support in Youth Physical Activity.
JF  - Health Psychology
A1  - Duncan, Susan C.
A1  - Duncan, Terry E.
A1  - Strycker, Lisa A.
VL  - 24
IS  - 1
SP  - 3
EP  - 10
Y1  - 2005
CY  - US
AD  - Duncan, Susan C.: Oregon Research Institute, 1715 Franklin Boulevard, Eugene, OR, US, 97403, sued@ori.org
PB  - American Psychological Association
SN  - 1930-7810(Electronic),0278-6133(Print)
N2  - This study examines the influence of sources and types of social support on youth physical activity. The sample comprised 372 youth (mean age = 12.05 years, SD = 1.63). Youth were 76% White and 50.3% female. The annual household income for the sample was 20% under $30,000; 30% $30,000-$49,999; 25% $50,000-$69,999; 13% $70,000-$89,999; and 12% $90,000 and above. Results revealed that friends who support and watch youth engage in activities are significantly and positively related to youth physical activity. Significant correlations existed among the type factors. Future research should examine the sources and nature of support and the mechanisms through which social support influences youth physical activity. (PsycINFO Database Record (c) 2016 APA, all rights reserved)
KW  - *Activity Level
KW  - *Exercise
KW  - *Social Influences
KW  - *Social Networks
KW  - *Social Support
KW  - Adolescent Development
KW  - Childhood Development
KW  - Demographic Characteristics
KW  - Income Level
KW  - Peer Relations
KW  - Physical Activity
M3  - doi:10.1037/0278-6133.24.1.3
DO  - 10.1037/0278-6133.24.1.3
ER  -
TY  - JOUR
PMID  - 15631558
ID  - 2004-22410-002
T1  - Effectiveness of a Primary Care Exercise Referral Intervention for Changing Physical Self-Perceptions Over 9 Months.
JF  - Health Psychology
A1  - Taylor, Adrian H.
A1  - Fox, Ken R.
VL  - 24
IS  - 1
SP  - 11
EP  - 21
Y1  - 2005
CY  - US
AD  - Taylor, Adrian H.: School of Sport and Health Sciences, University of Exeter, Heavitree Road, Exeter, United Kingdom, EX1 2LU, a.h.taylor@exeter.ac.uk
PB  - American Psychological Association
SN  - 1930-7810(Electronic),0278-6133(Print)
N2  - This study investigated the effectiveness of a 10-week primary care exercise referral intervention on the physical self-perceptions of 40-70 year olds. Participants (N = 142) were assessed, randomized to an exercise or control group, and reassessed at 16 and 37 weeks. The Physical Self-Perception Profile (PSPP; K. R. Fox, 1990), fitness, physical activity, body mass index, body fat (skinfolds), and hip and waist circumference were assessed. A multivariate analysis of variance revealed significant Group X Time interactions, with the exercise group showing greater physical self-worth, physical condition, and physical health at 16 and 37 weeks. Changes in all PSPP scales at baseline and 37 weeks were related to changes in anthropometric measures and adherence to the 10-week exercise program but not to changes in submaximal fitness parameters. (PsycINFO Database Record (c) 2016 APA, all rights reserved)
KW  - *Body Image
KW  - *Exercise
KW  - *Physique
KW  - *Program Evaluation
KW  - *Self-Perception
KW  - Physical Fitness
KW  - Primary Health Care
M3  - doi:10.1037/0278-6133.24.1.11
DO  - 10.1037/0278-6133.24.1.11
ER  -
TY  - JOUR
PMID  - 15631569
ID  - 2004-22410-013
T1  - Comparison of Barriers Self-Efficacy and Perceived Behavioral Control for Explaining Physical Activity Across 1 Year Among Adolescent Girls.
JF  - Health Psychology
A1  - Motl, Robert W.
A1  - Dishman, Rod K.
A1  - Ward, Dianne S.
A1  - Saunders, Ruth P.
A1  - Dowda, Marsha
A1  - Felton, Gwen
A1  - Pate, Russell R.
VL  - 24
IS  - 1
SP  - 106
EP  - 111
Y1  - 2005
CY  - US
AD  - Dishman, Rod K.: Department of Exercise Science, University of Georgia, Ramsey Student Center, 300 River Road, Athens, GA, US, 30602-6554, rdishman@coe.uga.edu
PB  - American Psychological Association
SN  - 1930-7810(Electronic),0278-6133(Print)
N2  - The absence of longitudinal data about correlates of physical activity during adolescence has hindered the identification of key mediator variables that can be targeted by interventions. Building on the authors' previous report of a cross-sectional analysis, this study compared barriers self-efficacy and perceived behavioral control as predictors of change in 2 levels of physical activity across a 1-year period among a sample of Black and White adolescent girls (N = 1,038). Self-efficacy did not predict change in either moderate or vigorous physical activity. In contrast, perceived behavioral control exhibited a longitudinal, independent relationship with change in vigorous physical activity. The authors concluded that perceived behavioral control is an independent predictor of change in vigorous physical activity levels across a 1-year period among a sample of Black and White adolescent girls and warrants study as a potential mediator variable in interventions designed to increase or maintain physical activity. (PsycINFO Database Record (c) 2016 APA, all rights reserved)
KW  - *Activity Level
KW  - *Behavior Change
KW  - *Exercise
KW  - *Self-Efficacy
KW  - *Self-Regulation
KW  - Adolescent Development
KW  - Physical Activity
KW  - Prediction
KW  - Self-Perception
M3  - doi:10.1037/0278-6133.24.1.106
DO  - 10.1037/0278-6133.24.1.106
ER  -
TY  - JOUR
PMID  - 18020842
ID  - 2007-16656-008
T1  - Perceived environmental predictors of physical activity over 6 months in adults: Activity Counseling Trial.
JF  - Health Psychology
A1  - Sallis, James F.
A1  - King, Abby C.
A1  - Sirard, John R.
A1  - Albright, Cheryl L.
VL  - 26
IS  - 6
SP  - 701
EP  - 709
Y1  - 2007
CY  - US
AD  - Sallis, James F.: Department of Psychology, San Diego State University, 3900 Fifth Avenue, Suite 310, San Diego, CA, US, 92103, sallis@mail.sdsu.edu
PB  - American Psychological Association
SN  - 1930-7810(Electronic),0278-6133(Print)
N2  - [Correction Notice: An erratum for this article was reported in Vol 27(2) of Health Psychology (see record 2008-12766-001). One result in Table 2 was misinterpreted in the text. It was reported that men who responded "yes" to frequently seeing people being active in their neighborhoods did about 75 minutes more physical activity per week (pPurpose: In the present study, the authors extend previous cross-sectional findings by using a prospective design to determine whether physical and social environmental characteristics predict physical activity over 6 months. Design: Inactive adults were recruited to the Activity Counseling Trial, a multicenter, randomized, controlled trial of physical activity intervention in primary care. Participants were 387 women and 474 men aged 35-75 years in 3 regions; 1/3 were minorities; 56% had some college education. Baseline perceived environmental variables were used to predict physical activity at 6 months, adjusting for experimental condition and other potential moderators. Measures: The validated 7-day physical activity recall interview was used to estimate minutes of moderate to vigorous physical activity. A standardized survey was used to measure social and physical environmental variables around the home and neighborhood. Results: Women reporting no unattended dogs and low crime in their neighborhoods and men reporting frequently seeing people being active in their neighborhoods did 50-75 more minutes of physical activity per week than did those with different environmental characteristics. Interactions of environmental variables with age group suggested that older adults may be more affected by environmental variables than are younger adults. Conclusions: Self-reported social and physical environmental variables were significantly related to moderate to vigorous physical activity among a diverse sample of adults living in 3 regions of the United States. These prospective findings strengthen the conclusion from previous cross-sectional studies that environmental variables are important correlates of physical activity. (PsycInfo Database Record (c) 2021 APA, all rights reserved)
KW  - *Ecological Factors
KW  - *Physical Activity
KW  - *Social Environments
KW  - Prospective Studies
M3  - doi:10.1037/0278-6133.26.6.701
DO  - 10.1037/0278-6133.26.6.701
ER  -
TY  - JOUR
PMID  - 18020843
ID  - 2007-16656-009
T1  - Body mass index and environmental supports for physical activity among active and inactive residents of a U. S. Southeastern county.
JF  - Health Psychology
A1  - Wilson, Dawn K.
A1  - Ainsworth, Barbara E.
A1  - Bowles, Heather
VL  - 26
IS  - 6
SP  - 710
EP  - 717
Y1  - 2007
CY  - US
AD  - Wilson, Dawn K.: Psychology Department, University of South Carolina, Barnwell College, Columbia, SC, US, 29208, dkwilson@sc.edu
PB  - American Psychological Association
SN  - 1930-7810(Electronic),0278-6133(Print)
N2  - Objective: This study examined the associations between body mass index (BMI) and environmental supports for physical activity in active and inactive adults based on national recommendations for physical activity and walking. Residents of a southeastern community (N = 1,111; ages 18-75 years) were contacted using a random-digit-dial method and were asked about neighborhood and community social and environmental supports for physical activity. Main Outcome Measure: Physical activity was measured using the 2001 Behavioral Risk Factor Surveillance System (BRFSS) physical activity module. Results: There was a positive association between higher physical activity and walking levels and lower BMI levels. Trusting neighborhoods having recreational facilities present, and using trails were each associated with twice the odds of being overweight versus obese among those not meeting the national physical activity recommendations. Using trails was also associated with 2.7 times the odds of being overweight as opposed to obese among participants who were not regular walkers. Conclusion: Improving environmental supports for access and use of trails and recreational facilities may be important for future environmental interventions aimed at reducing obesity among inactive individuals. (PsycINFO Database Record (c) 2016 APA, all rights reserved)
KW  - *Body Mass Index
KW  - *Environment
KW  - *Physical Activity
KW  - Neighborhoods
KW  - Obesity
M3  - doi:10.1037/0278-6133.26.6.710
DO  - 10.1037/0278-6133.26.6.710
ER  -
TY  - JOUR
PMID  - 18020844
ID  - 2007-16656-010
T1  - Ongoing physical activity advice by humans versus computers: The Community Health Advice by Telephone (CHAT) Trial.
JF  - Health Psychology
A1  - King, Abby C.
A1  - Friedman, Robert
A1  - Marcus, Bess
A1  - Castro, Cynthia
A1  - Napolitano, Melissa
A1  - Ahn, David
A1  - Baker, Lawrence
VL  - 26
IS  - 6
SP  - 718
EP  - 727
Y1  - 2007
CY  - US
AD  - King, Abby C.: Stanford Prevention Research Center, Hoover Pavilion, Room N229, 211 Quarry Road, Stanford, CA, US, 94305-5705, king@stanford.edu
PB  - American Psychological Association
SN  - 1930-7810(Electronic),0278-6133(Print)
N2  - Purpose: Given the prevalence of physical inactivity among American adults, convenient, low-cost interventions are strongly indicated. This study determined the 6- and 12-month effectiveness of telephone interventions delivered by health educators or by an automated computer system in promoting physical activity. Design: Initially inactive men and women age 55 years and older (N = 218) in stable health participated. Participants were randomly assigned to human advice, automated advice, or health education control. Measures: The validated 7-day physical activity recall interview was used to estimate minutes of moderate to vigorous physical activity. Physical activity differences by experimental arm were verified on a random subsample via accelerometry. Results: Using intention-to-treat analysis, at 6 months, participants in both interventions, although not differing from one another, showed significant improvements in weekly physical activity compared with controls. These differences were generally maintained at 12 months, with both intervention arms remaining above the target of 150 min per week of moderate to vigorous physical activity on average. Conclusion: Automated telephone-linked delivery systems represent an effective alternative for delivering physical activity advice to inactive older adults. (PsycInfo Database Record (c) 2021 APA, all rights reserved)
KW  - *Computers
KW  - *Intervention
KW  - *Physical Activity
KW  - *Telephone Systems
KW  - *Treatment Effectiveness Evaluation
KW  - Health Education
KW  - Health Promotion
KW  - Community Health
M3  - doi:10.1037/0278-6133.26.6.718
DO  - 10.1037/0278-6133.26.6.718
ER  -
TY  - JOUR
PMID  - 18020855
ID  - 2007-16656-021
T1  - Using the common-sense model to predict risk perception and disease-related worry in individuals at increased risk for venous thrombosis.
JF  - Health Psychology
A1  - Kaptein, Ad A.
A1  - van Korlaar, Inez M.
A1  - Cameron, Linda D.
A1  - Vossen, Carla Y.
A1  - van der Meer, Felix J.M.
A1  - Rosendaal, Frits R.
VL  - 26
IS  - 6
SP  - 807
EP  - 812
Y1  - 2007
CY  - US
AD  - Kaptein, Ad A.: Unit of Psychology, Leiden University Medical Center (LUMC), P.O. Box 9555, Leiden, Netherlands, 2300 RB, a.a.kaptein@lumc.nl
PB  - American Psychological Association
SN  - 1930-7810(Electronic),0278-6133(Print)
N2  - Objective: This study applied the Common-Sense Model (CSM) to predict risk perception and disease-related worry in 174 individuals with a genetic predisposition to venous thrombosis (thrombophilia). Design: Participants completed an adapted version of the Illness Perception Questionnaire-Revised (IPQ-R) and measures assessing risk perception and worry. Results: Regression analyses revealed that illness perceptions were predictors of risk perception and thrombosis worry. The hypothesis that illness perceptions mediate the relationship between a person's experience of venous thrombosis and perceived risk and thrombosis worry could not be confirmed. Conclusions: Further research should refine the IPQ-R for populations at risk of a disease and examine the value of the CSM in explaining the relationship between risk perception, worry, and health behavior. (PsycInfo Database Record (c) 2021 APA, all rights reserved)
KW  - *Anxiety
KW  - *At Risk Populations
KW  - *Models
KW  - *Risk Perception
KW  - *Thromboses
KW  - Genetic Testing
KW  - Health Behavior
M3  - doi:10.1037/0278-6133.26.6.807
DO  - 10.1037/0278-6133.26.6.807
ER  -
TY  - JOUR
PMID  - 17696654
ID  - 2007-11961-006
T1  - A short-term longitudinal study of preschoolers' (Homo sapiens) sex segregation: The role of physical activity, sex, and time.
JF  - Journal of Comparative Psychology
A1  - Pellegrini, Anthony D.
A1  - Long, Jeffrey D.
A1  - Roseth, Cary J.
A1  - Bohn, Catherine M.
A1  - Van Ryzin, Mark
VL  - 121
IS  - 3
SP  - 282
EP  - 289
Y1  - 2007
CY  - US
AD  - Pellegrini, Anthony D.: Department of Educational Psychology, University of Minnesota, Twin Cities Campus, Minneapolis, MN, US, 55455, pelle013@umn.edu
PB  - American Psychological Association
SN  - 1939-2087(Electronic),0735-7036(Print)
N2  - The interactive influence of preschool children's level of physical activity, sex, and time on the degree of sex segregation was assessed. A sample of nursery school children was observed across much of a school year, and levels of physical activity and sex segregation were sampled during their free play periods. Following sexual selection theory, we predicted a Sex × Time × Physical Activity interaction on segregation such that high-activity girls early in the school year would interact with boys but, with time, the high-activity girls would be segregated among themselves. Boys (both high- and low-activity) should remain segregated across the year. The hypothesis was supported, and results are discussed in terms of the interactive role of biology and socialization on sex segregation. (PsycINFO Database Record (c) 2016 APA, all rights reserved)
KW  - *Human Sex Differences
KW  - *Physical Activity
KW  - *Preschool Students
KW  - *Social Interaction
KW  - *Socialization
KW  - Biology
KW  - Time
M3  - doi:10.1037/0735-7036.121.3.282
DO  - 10.1037/0735-7036.121.3.282
ER  -
TY  - JOUR
ID  - 2007-17713-009
T1  - Using the theory of planned behavior to predict leisure time physical activity among people with chronic kidney disease.
JF  - Rehabilitation Psychology
A1  - Eng, Jeffrey J.
A1  - Martin Ginis, Kathleen A.
VL  - 52
IS  - 4
SP  - 435
EP  - 442
Y1  - 2007
CY  - US
AD  - Martin Ginis, Kathleen A.: Department of Kinesiology, McMaster University, Hamilton, ON, Canada, L8S 4K1, martink@mcmaster.ca
PB  - American Psychological Association
SN  - 1939-1544(Electronic),0090-5550(Print)
N2  - Objective: To evaluate the utility of the theory of planned behavior (TPB) for explaining and predicting leisure time physical activity (LTPA) in the chronic kidney disease population. Study Design: Prospective correlational design. Participants: Eighty men (n=52) and women (n=28) with chronic kidney disease (mean serum creatinine=310.55 [±148.75] μmol/L). Method: Baseline interview assessing attitude, subjective norm, perceived behavioral control, and intention to engage in LTPA. Telephone interview 1 week later assessing frequency and intensity of LTPA. Results: Perceived behavioral control (β=.69) but not attitude (β=.17) or subjective norm (β=.02) was associated with intention to engage in LTPA. Intention (β=.53) but not perceived behavioral control (β=.18) predicted LTPA. Conclusion: These findings provide partial support for the utility of the TPB for explaining LTPA among people with chronic kidney disease. Additional research is required to determine if targeting perceived behavioral control may be an effective means for increasing LTPA in this population. (PsycInfo Database Record (c) 2022 APA, all rights reserved)
KW  - *Chronic Illness
KW  - *Kidney Diseases
KW  - *Leisure Time
KW  - *Physical Activity
KW  - *Planned Behavior
KW  - Exercise
M3  - doi:10.1037/0090-5550.52.4.435
DO  - 10.1037/0090-5550.52.4.435
ER  -
TY  - JOUR
ID  - 2007-17713-013
T1  - Are physical activity and symptoms correlates of functional limitations and disability in multiple sclerosis?
JF  - Rehabilitation Psychology
A1  - Motl, Robert W.
A1  - Snook, Erin M.
A1  - McAuley, Edward
A1  - Scott, Jennifer A.
A1  - Gliottoni, Rachael C.
VL  - 52
IS  - 4
SP  - 463
EP  - 469
Y1  - 2007
CY  - US
AD  - Motl, Robert W.: Department of Kinesiology and Community Health, University of Illinois at Urbana-Champaign, 350 Freer Hall, 906 South Goodwin Ave., Urbana, IL, US, 61801
PB  - American Psychological Association
SN  - 1939-1544(Electronic),0090-5550(Print)
N2  - Objective: This study examined physical activity and symptoms as correlates of functional limitations and disability among individuals with multiple sclerosis (MS). The authors hypothesized that physical activity and symptoms would be interrelated and that physical activity would be indirectly associated with disability through a pathway that involved functional limitations, whereas symptoms would be directly associated with both functional limitations and disability. Methods: Individuals with MS (N=133) who were recruited through a community organization wore an accelerometer for a 7-day period and completed a paper-and-pencil survey containing the Godin Leisure-Time Exercise Questionnaire (G. Godin & R. J. Shephard, 1985), Symptom Inventory (C. E. Schwartz, T. Vollmer, & H. Lee, 1999), MS-Related Symptom Checklist (E. E. Gulick, 1989), and abbreviated Late-Life Function and Disability Inventory (E. McAuley, J. F. Konopack, R. W. Motl, K. Rosengren, & K. S. Morris, 2005). The data were analyzed using structural equation modeling in AMOS 6.0. Results: The standardized coefficients indicated that (a) physical activity and symptoms were negatively correlated (Φ=-.59); (b) those who were more physically active had better function (γ=.40); (c) those with fewer symptoms had better function (γ=-.46) and less disability (γ=-.29); and (d) those with better function had less disability (β=.63). Conclusion: Findings indicate that physical activity is associated with reduced disability through a pathway that is consistent with S. Z. Nagi's disablement model in individuals with MS. (PsycInfo Database Record (c) 2022 APA, all rights reserved)
KW  - *Disabilities
KW  - *Exercise
KW  - *Multiple Sclerosis
KW  - Symptoms
M3  - doi:10.1037/0090-5550.52.4.463
DO  - 10.1037/0090-5550.52.4.463
ER  -
TY  - JOUR
PMID  - 15982084
ID  - 2005-06671-006
T1  - Enhanced Memory for Negatively Emotionally Charged Pictures Without Selective Rumination.
JF  - Emotion
A1  - Harris, Christine R.
A1  - Pashler, Harold
VL  - 5
IS  - 2
SP  - 191
EP  - 199
Y1  - 2005
CY  - US
AD  - Harris, Christine R.: Department of Psychology, University of California, San Diego, 9500 Gilman Drive, La Jolla, CA, US, 92093-0109, charris@ucsd.edu
PB  - American Psychological Association
SN  - 1931-1516(Electronic),1528-3542(Print)
N2  - Emotionally charged materials have been found to elicit higher levels of recall in many studies. However, the use of slow presentations and/or uncontrolled retention intervals may have allowed subjects to rehearse emotional materials preferentially. The authors presented a series of 5 pictures (1 emotionally charged) at a rate of 4 pictures per second, precluding selective rehearsal. In Experiment 1, subjects recalled the pictures immediately or after performing an arithmetic task for 20 s. In Experiment 2, the pictures were described as to-be-ignored distractors, and the memory test was unexpected. Stimulus emotionality greatly enhanced recall in all conditions. The speed of the presentations and the fact that enhancement did not spread to temporally adjacent items argues against some widely discussed mechanisms for emotional enhancement. (PsycINFO Database Record (c) 2016 APA, all rights reserved)
KW  - *Emotional Content
KW  - *Emotional Responses
KW  - *Memory
KW  - Recall (Learning)
M3  - doi:10.1037/1528-3542.5.2.191
DO  - 10.1037/1528-3542.5.2.191
ER  -
TY  - JOUR
PMID  - 15982087
ID  - 2005-06671-009
T1  - Why We Sing the Blues: The Relation Between Self-Reflective Rumination, Mood, and Creativity.
JF  - Emotion
A1  - Verhaeghen, Paul
A1  - Joorman, Jutta
A1  - Khan, Rodney
VL  - 5
IS  - 2
SP  - 226
EP  - 232
Y1  - 2005
CY  - US
AD  - Verhaeghen, Paul: Department of Psychology, Syracuse University, 430 Huntington Hall, Syracuse, NY, US, 13244, pverhaeg@psych.syr.edu
PB  - American Psychological Association
SN  - 1931-1516(Electronic),1528-3542(Print)
N2  - Past research has shown that creative behavior is associated with a higher risk for depression. The authors hypothesized that a 3rd underlying factor, namely, self-reflective rumination, may explain the connection. This hypothesis was examined in a sample of 99 undergraduate college students, using path analysis. The authors found that self-reported past depressive symptomatology was linked to increased self-reflective rumination. Rumination, in turn, was related to current symptomatology and to self-rated creative interests and objectively measured creative fluency, originality, and elaboration. No direct link existed between currently depressed mood and either creative interest or creative behavior. These results suggest that the association between depression and creativity is solely the result of rumination. (PsycInfo Database Record (c) 2023 APA, all rights reserved)
KW  - *Creativity
KW  - *Emotional States
KW  - *Major Depression
KW  - *Rumination (Cognitive Process)
KW  - *Self-Evaluation
KW  - Risk Factors
M3  - doi:10.1037/1528-3542.5.2.226
DO  - 10.1037/1528-3542.5.2.226
ER  -
TY  - JOUR
PMID  - 15506895
ID  - 2004-19432-028
T1  - Effects of Exercise on Pavlovian Fear Conditioning.
JF  - Behavioral Neuroscience
A1  - Baruch, David E.
A1  - Swain, Rodney A.
A1  - Helmstetter, Fred J.
VL  - 118
IS  - 5
SP  - 1123
EP  - 1127
Y1  - 2004
CY  - US
AD  - Swain, Rodney A.: Swain, Department of Psychology, University of Wisconsin, P.O. Box 413, Milwaukee, WI, US, 53201, rswain@uwm.edu
PB  - American Psychological Association
SN  - 1939-0084(Electronic),0735-7044(Print)
N2  - Exercise promotes multiple changes in hippocampal morphology and should, as a result, alter behavioral function. The present experiment investigated the effect of exercise on learning using contextual and auditory Pavlovian fear conditioning. Rats remained inactive or voluntarily exercised (VX) for 30 days, after which they received auditory-cued fear conditioning. Twenty-four hours later, rats were tested for learning of the contextual and auditory conditional responses. No differences in freezing behavior to the discrete auditory cue were observed during the training or testing sessions. However, VX rats did freeze significantly more compared to controls when tested in the training context 24 hr after exposure to shock. The enhancement of contextual fear conditioning provides further evidence that exercise alters hippocampal function and learning. (PsycINFO Database Record (c) 2016 APA, all rights reserved)
KW  - *Conditioning
KW  - *Exercise
KW  - *Fear
KW  - *Hippocampus
KW  - *Learning
KW  - Rats
M3  - doi:10.1037/0735-7044.118.5.1123
DO  - 10.1037/0735-7044.118.5.1123
ER  -
TY  - JOUR
PMID  - 12683738
ID  - 2003-01659-007
T1  - Physical activity and sedentary behavior: A population-based study of barriers, enjoyment, and preference.
JF  - Health Psychology
A1  - Salmon, Jo
A1  - Owen, Neville
A1  - Crawford, David
A1  - Bauman, Adrian
A1  - Sallis, James F.
VL  - 22
IS  - 2
SP  - 178
EP  - 188
Y1  - 2003
CY  - US
AD  - Salmon, Jo: Deakin U, School of Health Sciences, 221 Burwood Highway, Burwood, VIC, Australia, 3125, jsalmon@deakin.edu.au
PB  - American Psychological Association
SN  - 1930-7810(Electronic),0278-6133(Print)
N2  - The associations of physical activity and sedentary behavior with barriers, enjoyment, and preferences were examined in a population-based mail survey of 1,332 adults. Respondents reporting high enjoyment and preference for physical activity were more likely to report high levels of activity. Those reporting cost, the weather, and personal barriers to physical activity were less likely to be physically active. Preference for sedentary behavior was associated with the decreased likelihood of being physically active, and the weather as a barrier to physical activity was associated with the increased likelihood of sedentary behavior. These constructs can be used to examine individual and environmental influences on physical activity and sedentary behavior in specific populations and could inform the development of targeted interventions. (PsycINFO Database Record (c) 2016 APA, all rights reserved)
KW  - *Environmental Effects
KW  - *Exercise
KW  - *Physical Activity
KW  - *Pleasure
KW  - *Preferences
KW  - Choice Behavior
KW  - Theories
KW  - Sedentary Behavior
M3  - doi:10.1037/0278-6133.22.2.178
DO  - 10.1037/0278-6133.22.2.178
ER  -
TY  - JOUR
ID  - 2003-09917-001
T1  - Does Virtual Reality Enhance the Management of Stress When Paired With Exercise? An Exploratory Study.
JF  - International Journal of Stress Management
A1  - Plante, Thomas G.
A1  - Aldridge, Arianna
A1  - Su, Denise
A1  - Bogdan, Ryan
A1  - Belo, Martha
A1  - Kahn, Kamran
VL  - 10
IS  - 3
SP  - 203
EP  - 216
Y1  - 2003
CY  - US
AD  - Plante, Thomas G.: Department of Psychology, Santa Clara University, 500 El Camino Real, Santa Clara, CA, US, 95053-0333, tplante@scu.edu
PB  - Educational Publishing Foundation
SN  - 1573-3424(Electronic),1072-5245(Print)
N2  - The purpose of the present study was to assess the psychological benefits of virtual reality paired with aerobic exercise in a laboratory setting. In this study, 154 introductory psychology students were randomly assigned to 1 of 4 20-min conditions (a) walking outside around campus, (b) walking on a laboratory treadmill combined with virtual reality to experience both virtual and actual exercise, (c) walking on the laboratory treadmill without virtual reality, and (d) experiencing a virtual walk with virtual reality without actual exercise. Our results suggest that virtual reality may enhance some of the psychological benefits of exercise when paired with actual exercise under certain conditions. (PsycINFO Database Record (c) 2016 APA, all rights reserved)
KW  - *Aerobic Exercise
KW  - *Stress
KW  - *Stress Management
KW  - Virtual Reality
M3  - doi:10.1037/1072-5245.10.3.203
DO  - 10.1037/1072-5245.10.3.203
ER  -
TY  - JOUR
ID  - 2005-11263-006
T1  - Perceived Autonomy Support in Physical Education and Leisure-Time Physical Activity: A Cross-Cultural Evaluation of the Trans-Contextual Model.
JF  - Journal of Educational Psychology
A1  - Hagger, Martin S.
A1  - Chatzisarantis, Nikos L. D.
A1  - Barkoukis, Vassilis
A1  - Wang, C. K. John
A1  - Baranowski, Jaroslaw
VL  - 97
IS  - 3
SP  - 376
EP  - 390
Y1  - 2005
CY  - US
AD  - Hagger, Martin S.: Department of Psychology, University of Essex, Wivenhoe Park, Colchester, United Kingdom, CO4 3SQ, hagger@essex.ac.uk
PB  - American Psychological Association
SN  - 1939-2176(Electronic),0022-0663(Print)
N2  - This study tested the replicability and cross-cultural invariance of a trans-contextual model of motivation across 4 samples from diverse cultures. The model proposes a motivational sequence in which perceived autonomy support (PAS) in physical education (PE) predicts autonomous motivation, intentions, and behavior in a leisure-time (LT) physical activity context. High-school pupils from Britain, Greece, Poland, and Singapore completed measures of PAS and autonomous motives in a PE context. Goodfitting path-analytic models supported the main hypotheses of the trans-contextual model in the British, Greek, and Singaporean samples. PAS in PE had significant total effects on autonomous motives in LT, except in the Polish sample. The effect of autonomous motives in LT on physical activity intentions and behavior was mediated by theory of planned behavior constructs in all samples. Results supported the main hypotheses of the trans-contextual model across cultures, although the effect of PAS was not pervasive in the Polish sample. (PsycInfo Database Record (c) 2022 APA, all rights reserved)
KW  - *Activity Level
KW  - *Cross Cultural Differences
KW  - *Leisure Time
KW  - *Motivation
KW  - *Physical Education
KW  - Contextual Associations
KW  - Physical Activity
KW  - Planned Behavior
KW  - Theories
KW  - Autonomy
M3  - doi:10.1037/0022-0663.97.3.376
DO  - 10.1037/0022-0663.97.3.376
ER  -
TY  - JOUR
PMID  - 16268003
ID  - 2005-13514-003
T1  - A Study of a Structured Exercise Program with Members of an ICCD Certified Clubhouse: Program Design, Benefits, and Implications for Feasibility.
JF  - Psychiatric Rehabilitation Journal
A1  - Pelletier, John R.
A1  - Nguyen, Meeta
A1  - Bradley, Kevin
A1  - Johnsen, Matthew
A1  - McKay, Colleen
VL  - 29
IS  - 2
SP  - 89
EP  - 96
Y1  - 2005
CY  - US
AD  - Pelletier, John R.: Institude For Social & Rehab Services, Assumption College, 500 Salibury St, Worcester, MA, US, 01609, jpelleti@assumption.edu
PB  - International Association of Psychosocial Rehabilitation Services and Department of Rehabilitation Counseling, Sargent College of Health and Rehabilitation Services, Boston University
SN  - 1559-3126(Electronic),1095-158X(Print)
N2  - Individuals with serious mental illness (SMI) have significantly greater risk of comorbid health problems and premature death, and there is need for interventions that can improve physical fitness and overall health. Accordingly, a study was conducted which evaluated the effectiveness of a structured physical exercise program that was developed as part of a wellness project in an ICCD Certified Clubhouse. Seventeen clubhouse members completed a i6-week program with evidence of significant improvement in aerobic capacity and perceived mental health as well as positive trends in perceived improvements in physical and social functioning. Qualitative data indicated satisfaction with the program by all participants, especially the value of group support, while also highlighting the need for greater attention to nutrition as part of a future program. Moreover, the study found that a structured exercise program can be successfully provided to members of an ICCD Certified Clubhouse. (PsycInfo Database Record (c) 2020 APA, all rights reserved)
KW  - *Comorbidity
KW  - *Death and Dying
KW  - *Exercise
KW  - *Mental Disorders
KW  - *Therapeutic Social Clubs
KW  - Health
KW  - Physical Fitness
KW  - Serious Mental Illness
M3  - doi:10.2975/29.2005.89.96
DO  - 10.2975/29.2005.89.96
ER  -
TY  - JOUR
PMID  - 16248724
ID  - 2005-13299-013
T1  - Don't worry, be happy? Neuroticism, trait-consistent affect regulation, and performance.
JF  - Journal of Personality and Social Psychology
A1  - Tamir, Maya
VL  - 89
IS  - 3
SP  - 449
EP  - 461
Y1  - 2005
CY  - US
AD  - Tamir, Maya: Department of Psychology, Stanford University, 450 Serra Mall, Building 420, Stanford, CA, US, 94305, mtamir@psych.stanford.edu
PB  - American Psychological Association
SN  - 1939-1315(Electronic),0022-3514(Print)
N2  - People regulate their affect either to feel good or to achieve instrumental success. The present experiments show that when driven by performance goals, people can be motivated to experience unpleasant affect when it is trait-consistent, because of its instrumental benefits (e.g., M. Tamir & M. D. Robinson, 2004). In 4 studies, individuals high in neuroticism were more likely than those low in neuroticism to choose to increase their level of worry, as indicated by self-reported preferences (Study 1) and by behavioral choices in experimental settings (Studies 2-4). As predicted, such preferences were evident when expecting to perform demanding tasks but not when expecting an undemanding task (Study 2). Study 4 suggests that such preferences for short-term unpleasant affect may be beneficial to performance. (PsycInfo Database Record (c) 2023 APA, all rights reserved)
KW  - *Emotional Control
KW  - *Motivation
KW  - *Neuroticism
KW  - *Performance
KW  - *Self-Regulation
KW  - Achievement
KW  - Achievement Motivation
KW  - Emotional Regulation
KW  - Emotional States
M3  - doi:10.1037/0022-3514.89.3.449
DO  - 10.1037/0022-3514.89.3.449
ER  -
TY  - JOUR
ID  - 2008-16034-018
T1  - Athletic classmates, physical self-concept, and free-time physical activity: A longitudinal study of frame of reference effects.
JF  - Journal of Educational Psychology
A1  - Trautwein, Ulrich
A1  - Gerlach, Erin
A1  - Lüdtke, Oliver
VL  - 100
IS  - 4
SP  - 988
EP  - 1001
Y1  - 2008
CY  - US
AD  - Trautwein, Ulrich: Max Planck Institute for Human Development, Center for Educational Research, Lentzeallee 94, Berlin, Germany, 14195, trautwein@mpib-berlin.mpg.de
PB  - American Psychological Association
SN  - 1939-2176(Electronic),0022-0663(Print)
N2  - The systematic analysis of factors that promote or impede physical activity in children is an urgent task for educational researchers. The present study investigated the reciprocal relationship between physical self-concept, teacher-assigned grades in physical education classes, and free-time physical activity, and analyzed positive and negative consequences of being in a class with high class-average physical ability. Data from a large, representative sample of 1,095 preadolescents from 66 classrooms were examined within a longitudinal framework. Multilevel analyses showed that membership in a class with high class-average physical ability was associated with lower physical self-concept and free-time physical activity and highlighted the significant role of teacher-assigned grades in the development of physical self-concept and physical activity. Furthermore, as predicted, there were positive reciprocal effects between physical self-concept and physical activity levels. (PsycInfo Database Record (c) 2022 APA, all rights reserved)
KW  - *Grading (Educational)
KW  - *Physical Activity
KW  - *Physical Agility
KW  - *Self-Concept
KW  - Teachers
M3  - doi:10.1037/0022-0663.100.4.988
DO  - 10.1037/0022-0663.100.4.988
ER  -
TY  - JOUR
PMID  - 16893285
ID  - 2006-09890-003
T1  - The role of voluntary exercise in enriched rearing: A behavioral analysis.
JF  - Behavioral Neuroscience
A1  - Pietropaolo, Susanna
A1  - Feldon, Joram
A1  - Alleva, Enrico
A1  - Cirulli, Francesca
A1  - Yee, Benjamin K.
VL  - 120
IS  - 4
SP  - 787
EP  - 803
Y1  - 2006
CY  - US
AD  - Yee, Benjamin K.: Laboratory of Behavioral Neurobiology, Swiss Federal Institute of Technology Zurich, Schorenstrasse 16, Schwerzenbach, Switzerland, CH-8603, byee@ethz.ch
PB  - American Psychological Association
SN  - 1939-0084(Electronic),0735-7044(Print)
N2  - The effects of postweaning enriched rearing and home cage voluntary wheel-running exercise in adulthood were contrasted on a comprehensive battery of tests designed to assess mnemonic, attentional, emotional, and motor functions. In a 2 × 2 factorial design, female C57BL/6 mice were housed in groups in either standard or enriched cages, which were equipped with either a running or a locked wheel. They were maintained in the corresponding housing conditions for 2 months postweaning prior to, and throughout, testing. Enriched rearing was associated with anxiogenesis, hypolocomotor activity, enhanced motor skills, retarded extinction of conditioned responding, and improved water maze performance. Exercise as such enhanced motor coordination and facilitated extinction of contextual conditioning. Evidence for an interaction between enrichment and exercise was apparent in the open field test, conditioned freezing to a tone stimulus, prepulse inhibition, and acquisition of water maze reference memory. Hence, care should be taken to control for the unique contribution of wheel-running exercise when it is included as an integral component of the enrichment procedure. (PsycINFO Database Record (c) 2016 APA, all rights reserved)
KW  - *Animal Environments
KW  - *Animal Locomotion
KW  - *Animal Rearing
KW  - *Exercise
KW  - *Mice
KW  - Animal Emotionality
KW  - Animal Ethology
KW  - Animal Learning
KW  - Attention
M3  - doi:10.1037/0735-7044.120.4.787
DO  - 10.1037/0735-7044.120.4.787
ER  -
TY  - JOUR
ID  - 2008-09087-011
T1  - Measuring state-specific rumination: Development of the Rumination About an Interpersonal Offense Scale.
JF  - Journal of Counseling Psychology
A1  - Wade, Nathaniel G.
A1  - Vogel, David L.
A1  - Liao, Kelly Yu-Hsin
A1  - Goldman, Daniel B.
VL  - 55
IS  - 3
SP  - 419
EP  - 426
Y1  - 2008
CY  - US
AD  - Wade, Nathaniel G.: Department of Psychology, w112 Lagomarcino Hall, Ames, IA, US, 50011, nwade@iastate.edu
PB  - American Psychological Association
SN  - 1939-2168(Electronic),0022-0167(Print)
N2  - The tendency to ruminate has been consistently linked to psychological disturbances, such as increased stress, anger, and fear in response to provocations. However, existing measures of rumination focus on the disposition to ruminate rather than on rumination about a specific situation. This limits the ability to explore rumination about a specific situation and makes the assessment of change as a result of time, contextual factors, or psychological interventions difficult. Across three samples, including a clinical sample, the reliability and validity of the Rumination About an Interpersonal Offense scale (RIO) was examined. Exploratory and confirmatory factor analyses provided support for a unidimensional structure. Internal consistency and test-retest reliabilities were adequate. Convergent and discriminant validity were also supported. (PsycInfo Database Record (c) 2020 APA, all rights reserved)
KW  - *Factor Analysis
KW  - *Measurement
KW  - *Rumination (Cognitive Process)
KW  - *Test Reliability
KW  - *Test Validity
KW  - Forgiveness
KW  - Interpersonal Relationships
M3  - doi:10.1037/0022-0167.55.3.419
DO  - 10.1037/0022-0167.55.3.419
ER  -
TY  - JOUR
PMID  - 15898858
ID  - 2005-04818-001
T1  - Can the Theory of Planned Behavior Predict the Maintenance of Physical Activity?
JF  - Health Psychology
A1  - Armitage, Christopher J.
VL  - 24
IS  - 3
SP  - 235
EP  - 245
Y1  - 2005
CY  - US
AD  - Armitage, Christopher J.: Centre for Research in Social Attitudes, Department of Psychology, University of Sheffield, Western Bank, Sheffield, United Kingdom, S10 2TP, c.j.armitage@sheffield.ac.uk
PB  - American Psychological Association
SN  - 1930-7810(Electronic),0278-6133(Print)
N2  - This study tested the ability of the theory of planned behavior to predict actual participation in physical activity and explored the development of activity habits in a 12-week longitudinal study. People enrolling in a gymnasium (N = 94) completed standard theory of planned behavior measures at baseline and follow-up; behavior was monitored objectively in the intervening period. The data were analyzed by using both standard and repeatable events survival analysis. Results showed that (a) perceived behavioral control was significantly predictive of intentions and actual behavior, (b) stable exercise habits developed in the first 5 weeks of the study, and (c) successful prior performance enhanced perceptions of behavioral control. The implications for developing theory-based interventions that promote the maintenance of health behavior are discussed. (PsycINFO Database Record (c) 2016 APA, all rights reserved)
KW  - *Activity Level
KW  - *Exercise
KW  - *Habits
KW  - *Health Behavior
KW  - *Planned Behavior
KW  - Physical Activity
KW  - Prediction
M3  - doi:10.1037/0278-6133.24.3.235
DO  - 10.1037/0278-6133.24.3.235
ER  -
TY  - JOUR
PMID  - 17907830
ID  - 2007-13974-017
T1  - Therapeutic effects of exercise: Wheel running reverses stress-induced interference with shuttle box escape.
JF  - Behavioral Neuroscience
A1  - Greenwood, Benjamin N.
A1  - Strong, Paul V.
A1  - Dorey, Alyrene A.
A1  - Fleshner, Monika
VL  - 121
IS  - 5
SP  - 992
EP  - 1000
Y1  - 2007
CY  - US
AD  - Greenwood, Benjamin N.: Department of Integrative Physiology, University of Colorado, Clare Small Room 104, Campus Box 354, Boulder, CO, US, 80309-0354, Benjamin.Greenwood@Colorado.edu
PB  - American Psychological Association
SN  - 1939-0084(Electronic),0735-7044(Print)
N2  - Exercise can reduce symptoms of depression and anxiety in humans, but therapeutic effects of exercise in an animal model of stress-related mood disorders have yet to be demonstrated. In the current study, the authors investigated the ability of wheel running to reverse a long-lasting interference with shuttle box escape produced by uncontrollable stress. Rats who remained sedentary following uncontrollable foot shock demonstrated robust conditioned freezing behavior to the stressor environment and deficits in shuttle box escape learning. Voluntary access to running wheels for 6 weeks, but not 2 weeks, following uncontrollable foot shock reduced the expression of conditioned freezing and reversed the escape deficit. Results demonstrate a long-lasting interference with shuttle box escape that can be reversed by exercise in a duration-dependent fashion. (PsycINFO Database Record (c) 2016 APA, all rights reserved)
KW  - *Animal Learning
KW  - *Conditioned Fear
KW  - *Exercise
KW  - *Helplessness
KW  - *Major Depression
KW  - Anxiety
KW  - Rats
KW  - Shuttle Boxes
M3  - doi:10.1037/0735-7044.121.5.992
DO  - 10.1037/0735-7044.121.5.992
ER  -
TY  - JOUR
PMID  - 17100527
ID  - 2006-20696-005
T1  - Reduced autobiographical memory specificity and rumination in predicting the course of depression.
JF  - Journal of Abnormal Psychology
A1  - Raes, Filip
A1  - Hermans, Dirk
A1  - Williams, J. Mark G.
A1  - Beyers, Wim
A1  - Eelen, Paul
A1  - Brunfaut, Els
VL  - 115
IS  - 4
SP  - 699
EP  - 704
Y1  - 2006
CY  - US
AD  - Raes, Filip: Department of Psychology, University of Leuven, Tiensestraat 102, Leuven, Belgium, B-3000, filip.raes@psy.kuleuven.be
PB  - American Psychological Association
SN  - 1939-1846(Electronic),0021-843X(Print)
N2  - Reduced autobiographical memory (AM) specificity is a known vulnerability factor for depression. AM specificity was investigated as a predictor of depression with the Autobiographical Memory Test (J. M. G. Williams & K. Broadbent, 1986). When baseline depression scores were partialed, reduced AM specificity to negative cue words predicted higher levels of depression at 7-month follow-up. Once rumination was taken into account by means of the Rumination on Sadness Scale (M. Conway, P. A. R. Csank, S. L. Holm, & C. K. Blake, 2000), AM specificity no longer predicted depression, suggesting that the predictive value of AM specificity observed in previous studies might be--at least partly--explained as an effect of rumination. Further mediation analyses indeed revealed support for rumination as a mediator of the relation between reduced AM specificity and poor outcome of depression. (PsycInfo Database Record (c) 2022 APA, all rights reserved)
KW  - *Autobiographical Memory
KW  - *Disease Course
KW  - *Major Depression
KW  - Rumination (Cognitive Process)
M3  - doi:10.1037/0021-843X.115.4.699
DO  - 10.1037/0021-843X.115.4.699
ER  -
TY  - JOUR
PMID  - 17100496
ID  - 2006-20659-003
T1  - Physical activity and cognitive function in a cross-section of younger and older community-dwelling individuals.
JF  - Health Psychology
A1  - Hillman, Charles H.
A1  - Motl, Robert W.
A1  - Pontifex, Matthew B.
A1  - Posthuma, Danielle
A1  - Stubbe, Janine H.
A1  - Boomsma, Dorret I.
A1  - de Geus, Eco J. C.
VL  - 25
IS  - 6
SP  - 678
EP  - 687
Y1  - 2006
CY  - US
AD  - Hillman, Charles H.: Department of Kinesiology and Community Health, University of Illinois at Urbana-Champaign, 213 Freer Hall, 906 South Goodwin Avenue, Urbana, IL, US, 61801, chhillma@uiuc.edu
PB  - American Psychological Association
SN  - 1930-7810(Electronic),0278-6133(Print)
N2  - Previous reports have indicated a small, positive relationship between physical activity and cognition. However, the majority of research has focused on older adults, with few studies examining this relationship during earlier periods of the life span. This study examined the relationship of physical activity to cognition in a cross-section of 241 community-dwelling individuals 15-71 years of age with a task requiring variable amounts of executive control. Data were analyzed with multiple regression, which controlled for age, sex, and IQ. Participants reported their physical activity behavior and were tested for reaction time (RT) and response accuracy on congruent and incongruent conditions of a flanker task, which manipulates interference control. After controlling for confounding variables, an age-related slowing of RT was observed during both congruent and incongruent flanker conditions. However, physical activity was associated with faster RT during these conditions, regardless of age. Response accuracy findings indicated that increased physical activity was associated with better performance only during the incongruent condition for the older cohort. Findings suggest that physical activity may be beneficial to both general and selective aspects of cognition, particularly among older adults. (PsycINFO Database Record (c) 2019 APA, all rights reserved)
KW  - *Age Differences
KW  - *Cognitive Ability
KW  - *Exercise
KW  - Physical Fitness
M3  - doi:10.1037/0278-6133.25.6.678
DO  - 10.1037/0278-6133.25.6.678
ER  -
TY  - JOUR
ID  - 2007-02741-006
T1  - Does exercise environment enhance the psychological benefits of exercise for women?
JF  - International Journal of Stress Management
A1  - Plante, Thomas G.
A1  - Gores, Carissa
A1  - Brecht, Carrie
A1  - Carrow, Jessica
A1  - Imbs, Anne
A1  - Willemsen, Eleanor
VL  - 14
IS  - 1
SP  - 88
EP  - 98
Y1  - 2007
CY  - US
AD  - Plante, Thomas G.: Department of Psychology, Santa Clara University, 500 El Camino Real, Santa Clara, CA, US, 95053-0333, tplante@scu.edu
PB  - Educational Publishing Foundation
SN  - 1573-3424(Electronic),1072-5245(Print)
N2  - Two experiments examined the psychological benefits of exercise environment. In Experiment 1, 128 female college students were assigned to 1 of 3 laboratory conditions that differed only in with whom they were exercising; in Experiment 2, 88 students were assigned to 1 of 4 walking conditions that differed in the environment (i.e., indoors vs. outdoors) and whom they were with. Before and after exercise, participants completed several mood and enjoyment measures. Participants in Experiment 1 were most calm when exercising alone than with others, and participants in Experiment 2 found the experience most enjoyable if outdoors. Our findings suggest that perceived enjoyment and outdoor exercise may account for some of the psychological benefits of exercise for women. (PsycINFO Database Record (c) 2016 APA, all rights reserved)
KW  - *Emotional States
KW  - *Environment
KW  - *Exercise
KW  - *Health Behavior
KW  - *Stress Management
KW  - Human Females
M3  - doi:10.1037/1072-5245.14.1.88
DO  - 10.1037/1072-5245.14.1.88
ER  -
TY  - JOUR
PMID  - 16846326
ID  - 2006-08842-008
T1  - Social-cognitive determinants of physical activity: The influence of social support, self-efficacy, outcome expectations, and self-regulation among participants in a church-based health promotion study.
JF  - Health Psychology
A1  - Anderson, Eileen S.
A1  - Wojcik, Janet R.
A1  - Winett, Richard A.
A1  - Williams, David M.
VL  - 25
IS  - 4
SP  - 510
EP  - 520
Y1  - 2006
CY  - US
AD  - Anderson, Eileen S.: Center for Research in Health Behavior, Department of Psychology, Virginia Polytechnic Institute and State University, Mail Code 0274, Blacksburg, VA, US, 24061, eileen@vt.edu
PB  - American Psychological Association
SN  - 1930-7810(Electronic),0278-6133(Print)
N2  - A social-cognitive model of physical activity was tested, using structural equation analysis of data from 999 adults (21% African American; 66% female; 38% inactive) recruited from 14 southwestern Virginia churches participating in the baseline phase of a health promotion study. Within the model, age, race, social support, self-efficacy, and self-regulation contributed to participants' physical activity levels, but outcome expectations did not. Of the social-cognitive variables, self-regulation exerted the strongest effect on physical activity. Independent of self-regulation, self-efficacy had little effect. Social support influenced physical activity as a direct precursor to self-efficacy and self-regulation. The model provided a good fit to the data and explained 46% of the variance in physical activity among the diverse group of adults. (PsycINFO Database Record (c) 2016 APA, all rights reserved)
KW  - *Exercise
KW  - *Expectations
KW  - *Self-Efficacy
KW  - *Self-Regulation
KW  - *Social Support
KW  - Health Promotion
KW  - Physical Activity
M3  - doi:10.1037/0278-6133.25.4.510
DO  - 10.1037/0278-6133.25.4.510
ER  -
TY  - JOUR
PMID  - 15099173
ID  - 2004-13299-012
T1  - A Randomized Controlled Trial of Single Versus Multiple Health Behavior Change: Promoting Physical Activity and Nutrition Among Adolescents.
JF  - Health Psychology
A1  - Prochaska, Judith J.
A1  - Sallis, James F.
VL  - 23
IS  - 3
SP  - 314
EP  - 318
Y1  - 2004
CY  - US
AD  - Prochaska, Judith J.: Department of Psychiatry, University of California, 401 Parnassus Avenue-TRC 0984, San Francisco, CA, US, 94143-0984, jodijpr@itsa.ucsf.edu
PB  - American Psychological Association
SN  - 1930-7810(Electronic),0278-6133(Print)
N2  - Targeting multiple behaviors for change may provide significant health benefits. This study compared interventions targeting physical activity and nutrition (PAN) concurrently versus physical activity (PA) alone. Adolescents (N=138) were randomized to the PAN or PA intervention or control condition (n=46 per group). Primary outcomes were change in PA accelerometer and 3-day dietary recording from baseline to 3-month follow-up. The PAN and PA interventions were efficacious in supporting boys' (p<.001) but not girls' (p=.663) PA relative to the control condition. Dietary change was minimal. Although the findings do not reveal a decrement to PA promotion when a nutrition intervention was added, neither do they reveal any additional benefit. More studies comparing single versus multibehavioral interventions are needed. (PsycINFO Database Record (c) 2016 APA, all rights reserved)
KW  - *Activity Level
KW  - *Behavior Change
KW  - *Exercise
KW  - *Health Behavior
KW  - *Nutrition
KW  - Health
KW  - Physical Activity
M3  - doi:10.1037/0278-6133.23.3.314
DO  - 10.1037/0278-6133.23.3.314
ER  -
TY  - JOUR
PMID  - 18837631
ID  - 2008-13780-006
T1  - Barriers to physical activity in an on-site corporate fitness center.
JF  - Journal of Occupational Health Psychology
A1  - Schwetschenau, Heather M.
A1  - O'Brien, William H.
A1  - Cunningham, Christopher J. L.
A1  - Jex, Steve M.
VL  - 13
IS  - 4
SP  - 371
EP  - 380
Y1  - 2008
CY  - US
AD  - Schwetschenau, Heather M.: Department of Psychology, Bowling Green State University, Bowling Green, OH, US, 43403, hschwet@bgsu.edu
PB  - Educational Publishing Foundation
SN  - 1939-1307(Electronic),1076-8998(Print)
N2  - Many corporations provide employees the option of participating in on-site fitness centers, but utilization rates are low. Perceived barriers to physical activity have been established as important correlates of physical activity, and recent research indicates that barriers may vary across settings. Work-site fitness centers may present unique barriers to participation, but there are currently no standardized measures that assess such barriers. Eighty-eight employees of a midwestern corporation completed a survey designed to identify and evaluate the extent to which barriers influence participation in an on-site corporate fitness center. Regression analyses revealed that external environmental barriers (e.g., inadequate exercise facilities) significantly accounted for not joining the fitness center, and for decreased duration of visits to the facility among members. Internal barriers (e.g., feeling embarrassed to exercise around coworkers) significantly accounted for frequency of fitness center visits among members. This corporate specific measure may lead to more effective interventions aimed to increase use of on-site corporate fitness centers. (PsycInfo Database Record (c) 2022 APA, all rights reserved)
KW  - *Business Organizations
KW  - *Employee Attitudes
KW  - *Exercise
KW  - *Organizational Behavior
KW  - *Physical Activity
KW  - Environment
KW  - Psychosocial Factors
M3  - doi:10.1037/1076-8998.13.4.371
DO  - 10.1037/1076-8998.13.4.371
ER  -
TY  - JOUR
ID  - 2003-01605-009
T1  - A model of contextual motivation in physical education: Using constructs from self-determination and achievement goal theories to predict physical activity intentions.
JF  - Journal of Educational Psychology
A1  - Standage, Martyn
A1  - Duda, Joan L.
A1  - Ntoumanis, Nikos
VL  - 95
IS  - 1
SP  - 97
EP  - 110
Y1  - 2003
CY  - US
AD  - Duda, Joan L.: U Birmingham, School of Sport & Exercise Sciences, Edgbaston, Birmingham, United Kingdom, B15 2TT, j..l.duda@bham.ac.uk
PB  - American Psychological Association
SN  - 1939-2176(Electronic),0022-0663(Print)
N2  - Assessing the motivational responses of 328 secondary school students, this study examined a model of student motivation in physical education that incorporated constructs from achievement goal and self-determination theories. The focus was on the prediction of students' intention to partake in physical activity outside of physical education. Structural equation modeling analysis supported a model in which an autonomy-supportive climate, and to a lesser extent perceptions of a mastery climate, positively impacted hypothesized mediating variables (i.e., autonomy, competence, relatedness) to foster self-determined motivation. Self-determined motivation was found to positively predict, whereas amotivation was a negative predictor of leisure-time physical activity intentions. (PsycINFO Database Record (c) 2016 APA, all rights reserved)
KW  - *Achievement
KW  - *Goals
KW  - *Motivation
KW  - *Physical Education
KW  - *Self-Determination
KW  - Exercise
KW  - Intention
KW  - Leisure Time
KW  - Physical Activity
KW  - Students
M3  - doi:10.1037/0022-0663.95.1.97
DO  - 10.1037/0022-0663.95.1.97
ER  -
TY  - JOUR
PMID  - 12899317
ID  - 2003-02341-009
T1  - High frequency of facial expressions corresponding to confusion, concentration, and worry in an analysis of naturally occurring facial expressions of Americans.
JF  - Emotion
A1  - Rozin, Paul
A1  - Cohen, Adam B.
VL  - 3
IS  - 1
SP  - 68
EP  - 75
Y1  - 2003
CY  - US
AD  - Rozin, Paul: U Pennsylvania, Dept of Psychology, 3815 Walnut Street, Philadelphia, PA, US, 19104-6196, rozin@psych.upenn.edu
PB  - American Psychological Association
SN  - 1931-1516(Electronic),1528-3542(Print)
N2  - College students were instructed to observe symmetric and asymmetric facial expressions and to report the target's judgment of the "emotion" she or he was expressing, the facial movements involved, and the more expressive side. For both asymmetric and symmetric expressions, some of the most common emotions or states reported are neither included in standard taxonomies of emotion nor studied as important signals. Confusion is the most common descriptor reported for asymmetric expressions and is commonly reported for symmetrical expressions as well. Other frequent descriptors were think-concentrate and worry. Confusion is characterized principally by facial movements around the eyes and has many properties usually attributed to emotions. There was no evidence for lateralization of positive versus negative valenced states. (PsycINFO Database Record (c) 2016 APA, all rights reserved)
KW  - *Emotional States
KW  - *Facial Expressions
KW  - *Lateral Dominance
KW  - Motor Processes
M3  - doi:10.1037/1528-3542.3.1.68
DO  - 10.1037/1528-3542.3.1.68
ER  -
TY  - JOUR
PMID  - 17605558
ID  - 2007-09406-002
T1  - Resources for health: A primary-care-based diet and physical activity intervention targeting urban Latinos with multiple chronic conditions.
JF  - Health Psychology
A1  - Eakin, Elizabeth G.
A1  - Bull, Sheana S.
A1  - Riley, Kimberley M.
A1  - Reeves, Marina M.
A1  - McLaughlin, Patty
A1  - Gutierrez, Silvia
VL  - 26
IS  - 4
SP  - 392
EP  - 400
Y1  - 2007
CY  - US
AD  - Eakin, Elizabeth G.: Cancer Prevention Research Centre, School of Population Health, University of Queensland, Level 3, Public Health Building, Herston Road, Herston, QLD, Australia, 4006, e.eakin@sph.uq.edu.au
PB  - American Psychological Association
SN  - 1930-7810(Electronic),0278-6133(Print)
N2  - Objective: The Resources for Health trial evaluates a social-ecologically based lifestyle (physical activity and diet) intervention targeting low-income, largely Spanish-speaking patients with multiple chronic conditions. Design: A randomized controlled trial was conducted with 200 patients recruited from an urban community health center and assigned to intervention and usual care conditions. Intervention involved 2 face-to-face, self-management support and community linkage sessions with a health educator, 3 follow-up phone calls, and 3 tailored newsletters. Main Outcome Measures: Primary outcomes measured at 6-months were changes in dietary behavior and physical activity. Changes in multilevel support for healthy living were evaluated as a secondary outcome. Results: After adjustment for age, sex, language, and number of chronic conditions, significant intervention effects were observed for dietary behavior and multilevel support for healthy lifestyles but not for physical activity. Conclusion: The Resources for Health intervention provides an effective and practical model for improving health behavior among low-income, Spanish-speaking patients with multiple chronic conditions. (PsycINFO Database Record (c) 2016 APA, all rights reserved)
KW  - *Diets
KW  - *Exercise
KW  - *Health Promotion
KW  - *Intervention
KW  - *Self-Management
KW  - Chronic Illness
KW  - Health
KW  - Health Behavior
KW  - Urban Environments
KW  - Latinos/Latinas
M3  - doi:10.1037/0278-6133.26.4.392
DO  - 10.1037/0278-6133.26.4.392
ER  -
TY  - JOUR
PMID  - 17605559
ID  - 2007-09406-003
T1  - Telephone versus print delivery of an individualized motivationally tailored physical activity intervention: Project STRIDE.
JF  - Health Psychology
A1  - Marcus, Bess H.
A1  - Napolitano, Melissa A.
A1  - King, Abby C.
A1  - Lewis, Beth A.
A1  - Whiteley, Jessica A.
A1  - Albrecht, Anna
A1  - Parisi, Alfred
A1  - Bock, Beth
A1  - Pinto, Bernardine
A1  - Sciamanna, Christopher
A1  - Jakicic, John
A1  - Papandonatos, George D.
VL  - 26
IS  - 4
SP  - 401
EP  - 409
Y1  - 2007
CY  - US
AD  - Marcus, Bess H.: The Miriam Hospital and Brown Medical School, Centers for Behavioral and Preventive Medicine, 1 Hoppin Street, Suite 500, Providence, RI, US, 02903, bmarcus@lifespan.org
PB  - American Psychological Association
SN  - 1930-7810(Electronic),0278-6133(Print)
N2  - Objective: Given that only 25% of Americans meet physical activity recommendations, there is a need to develop and disseminate effective, evidence-based interventions to promote physical activity. The authors tested 2 delivery channels, telephone and print, to determine whether one was more effective in promoting physical activity. Design: The authors randomly assigned 239 healthy, sedentary adults to (a) telephone-based individualized feedback, (b) print-based individualized feedback, or (c) contact control. Both intervention arms were guided by a motivationally tailored, theoretically driven computer expert system. Main outcome measures: Physical activity as measured by the 7-day Physical Activity Recall interview. Results: At 6 months, both telephone and print arms significantly increased in minutes of moderate intensity physical activity compared with control, with no differences between the intervention arms. At 12 months, print participants reported a significantly greater number of moderate intensity minutes than both telephone and control participants, who did not differ. Conclusion: Results suggest that both telephone and print enhance the adoption of physical activity among sedentary adults; however, print interventions may be particularly effective in maintaining physical activity in the longer term. (PsycINFO Database Record (c) 2016 APA, all rights reserved)
KW  - *Health Promotion
KW  - *Intervention
KW  - *Physical Activity
KW  - Exercise
KW  - Expert Systems
KW  - Telephone Systems
M3  - doi:10.1037/0278-6133.26.4.401
DO  - 10.1037/0278-6133.26.4.401
ER  -
TY  - JOUR
PMID  - 18642998
ID  - 2008-09239-002
T1  - Mediators of physical activity behavior change: A multivariate approach.
JF  - Health Psychology
A1  - Napolitano, Melissa A.
A1  - Papandonatos, George D.
A1  - Lewis, Beth A.
A1  - Whiteley, Jessica A.
A1  - Williams, David M.
A1  - King, Abby C.
A1  - Bock, Beth C.
A1  - Pinto, Bernardine
A1  - Marcus, Bess H.
VL  - 27
IS  - 4
SP  - 409
EP  - 418
Y1  - 2008
CY  - US
AD  - Napolitano, Melissa A.: Center for Obesity Research and Education, 3223 N. Broad St. Suite 175, Philadelphia, PA, US, 19140, napolita@temple.edu
PB  - American Psychological Association
SN  - 1930-7810(Electronic),0278-6133(Print)
N2  - Objective: Using a multivariate extension of the Baron and Kenny (1986) mediation framework, we examined the simultaneous effect of variables hypothesized to mediate the relationship between a motivationally tailored physical activity intervention, and 6-month physical activity behavior in 239 healthy, underactive adults (M age = 47.5; 82% women). Design: Participants were randomly assigned to (a) print-based feedback; (b) telephone-based feedback; or (c) contact control. Main Outcome Measures: Psychosocial variables, including self-efficacy, decisional balance, and processes of change. Results: All mediation criteria were satisfied for both intervention arms. A moderate indirect effect of print (0.39, 95% CI = 0.21, 0.57) was found due to increases in behavioral processes (0.54, 95% CI = 0.29, 0.80) being attenuated by decreases due to cognitive processes (-0.17, 95%CI = 0.31,-.03). A moderate indirect effect was observed for telephone (0.47, 95% CI = 0.28, 0.66), with increases due to behavioral processes (0.61, 95% CI = 0.34, 0.87) attenuated by decreases due to cognitive processes (0.15, 95% CI = -0.27, -0.02); self-efficacy and decisional balance mediational paths did not attain statistical significance. Conclusions: These findings highlight the importance of studies that deconstruct the theoretical components of interventions to determine which combination produces the greatest behavior changes at the lowest cost. (PsycINFO Database Record (c) 2016 APA, all rights reserved)
KW  - *Behavior Change
KW  - *Intervention
KW  - *Physical Activity
KW  - Exercise
KW  - Self-Efficacy
M3  - doi:10.1037/0278-6133.27.4.409
DO  - 10.1037/0278-6133.27.4.409
ER  -
TY  - JOUR
PMID  - 16834484
ID  - 2006-08705-009
T1  - Supplication and appeasement in conflict and negotiation: The interpersonal effects of disappointment, worry, guilt, and regret.
JF  - Journal of Personality and Social Psychology
A1  - Van Kleef, Gerben A.
A1  - De Dreu, Carsten K. W.
A1  - Manstead, Antony S. R.
VL  - 91
IS  - 1
SP  - 124
EP  - 142
Y1  - 2006
CY  - US
AD  - Van Kleef, Gerben A.: Department of Psychology, University of Amsterdam, Roetersstraat 15, Amsterdam, Netherlands, 1018 WB, g.a.vankleef@uva.nl
PB  - American Psychological Association
SN  - 1939-1315(Electronic),0022-3514(Print)
N2  - This study examined the social effects of emotions related to supplication and appeasement in conflict and negotiation. In a computer-simulated negotiation, participants in Experiment 1 were confronted with a disappointed or worried opponent (supplication), with a guilty or regretful opponent (appeasement), or with a nonemotional opponent (control). Compared with controls, participants conceded more when the other experienced supplication emotions and conceded less when the other experienced appeasement emotions (especially guilt). Experiment 2 replicated the effects of disappointment and guilt and showed that they are moderated by the perceiver's dispositional trust: Negotiators high in trust conceded more to a disappointed counterpart than to a happy one, but those with low trust were unaffected. In Experiment 3, trust was manipulated through information about the other's personality (cooperative vs. competitive), and a similar moderation was obtained. (PsycInfo Database Record (c) 2023 APA, all rights reserved)
KW  - *Conflict
KW  - *Emotions
KW  - *Interpersonal Interaction
KW  - *Negotiation
KW  - *Regret
KW  - Anxiety
KW  - Disappointment
KW  - Guilt
M3  - doi:10.1037/0022-3514.91.1.124
DO  - 10.1037/0022-3514.91.1.124
ER  -
TY  - JOUR
PMID  - 17209695
ID  - 2006-23340-005
T1  - A transdisciplinary model integrating genetic, physiological, and psychological correlates of voluntary exercise.
JF  - Health Psychology
A1  - Bryan, Angela
A1  - Hutchison, Kent E.
A1  - Seals, Douglas R.
A1  - Allen, David L.
VL  - 26
IS  - 1
SP  - 30
EP  - 39
Y1  - 2007
CY  - US
AD  - Bryan, Angela: University of Colorado at Boulder, Department of Psychology, Muenzinger Psychology Building, Campus Box 345, Boulder, CO, US, 80309-0345, angela.bryan@colorado.edu
PB  - American Psychological Association
SN  - 1930-7810(Electronic),0278-6133(Print)
N2  - Objective: Physical inactivity contributes to as many as 250,000 premature deaths per year (R. R. Pate et al., 1995). The authors' objective was to test a transdisciplinary model of the ways in which genetic variants, physiological factors, and psychological factors are thought to influence exercise with 64 healthy, regular exercisers. Design: In a within-subjects design, psychological and physiological responses to exercise were compared with responses to a sedentary activity. Main Outcome Measures: The authors measured affective state, perceived exertion, heart rate, and temperature change in response to moderate exercise versus sedentary activity. They also quantified genotypes on a single nucleotide polymorphism in the brain-derived neurotrophic factor (BDNF) gene. Results and Conclusions: The data show a relation between increases in positive affective states and acute exercise behavior, as opposed to a sedentary control. The BDNF gene moderated the effect of exercise on mood, heart rate, and perceived exertion. Physiological factors were, in turn, related to mood response, and mood response was a significant correlate of motivation to exercise in the future and of current exercise behavior. The model has potential as a framework for the basic study of the genetic, physiological, and psychological processes involved with voluntary exercise and as a tool for the applied examination of tailored exercise interventions and their efficacy for different subsets of individuals. (PsycINFO Database Record (c) 2016 APA, all rights reserved)
KW  - *Emotional States
KW  - *Exercise
KW  - *Genetics
KW  - *Physiology
KW  - Genes
KW  - Nerve Growth Factor
M3  - doi:10.1037/0278-6133.26.1.30
DO  - 10.1037/0278-6133.26.1.30
ER  -
TY  - JOUR
PMID  - 17209706
ID  - 2006-23340-016
T1  - Rumination, fear, and cortisol: An in vivo study of interpersonal transgressions.
JF  - Health Psychology
A1  - McCullough, Michael E.
A1  - Orsulak, Paul
A1  - Brandon, Anna
A1  - Akers, Linda
VL  - 26
IS  - 1
SP  - 126
EP  - 132
Y1  - 2007
CY  - US
AD  - McCullough, Michael E.: Department of Psychology, University of Miami, Box 248185, Coral Gables, FL, US, 33124-0751, mikem@miami.edu
PB  - American Psychological Association
SN  - 1930-7810(Electronic),0278-6133(Print)
N2  - The authors sought to examine whether rumination about psychologically painful, though nontraumatic, interpersonal transgressions is associated with increased salivary cortisol. They measured salivary cortisol, rumination about a transgression, fear and anger regarding the transgressor, perceived painfulness of the transgression, and positive and negative mood in 115 undergraduates who had experienced an interpersonal transgression during the previous 7 days. They obtained measurements on as many as 5 occasions separated by approximately 14 days each. On occasions when participants reported that they had been ruminating to a degree that was greater than was typical for them, they had higher levels of salivary cortisol than was typical for them. The rumination- cortisol association appeared to be mediated by fear of the transgressor. Rumination about even moderately painful but nontraumatic life events and associated emotions are related to biological changes that may subserve social goals such as avoiding social threats. Items from the rumination scale are appended. (PsycINFO Database Record (c) 2016 APA, all rights reserved)
KW  - *Emotional States
KW  - *Fear
KW  - *Hydrocortisone
KW  - *Interpersonal Interaction
KW  - Rumination (Cognitive Process)
M3  - doi:10.1037/0278-6133.26.1.126
DO  - 10.1037/0278-6133.26.1.126
ER  -
TY  - JOUR
ID  - 2008-05638-006
T1  - Acute effects of qigong exercise on mood and anxiety.
JF  - International Journal of Stress Management
A1  - Johansson, Mattias
A1  - Hassmén, Peter
A1  - Jouper, John
VL  - 15
IS  - 2
SP  - 199
EP  - 207
Y1  - 2008
CY  - US
AD  - Johansson, Mattias: Department of Health Sciences, Orebro University, Orebro, Sweden, SE-701 82, mattias.johansson@hi.oru.se
PB  - Educational Publishing Foundation
SN  - 1573-3424(Electronic),1072-5245(Print)
N2  - Psychosocial stress may lead to increased rates of anxiety and depression. Aerobic exercise and mind-body therapies are frequently described as having positive effects on psychological well-being by enhancing mood and reducing anxiety. Few studies, however, have investigated the acute psychological effects of qigong exercise. Fifty-nine regular qigong exercisers (mean age 50.8 years) were randomized to a Qigong or Control group. Pre- and postmeasurements were then compared. POMS-Depression, Anger, and Fatigue, and STAI-State Anxiety scores decreased significantly in the Qigong group but not in the Control group. Results thereby suggest that qigong exercise can produce desirable psychological effects, and Qigong exercise may therefore be included among other activities performed to boost resistance to daily stressors. (PsycInfo Database Record (c) 2020 APA, all rights reserved)
KW  - *Anxiety
KW  - *Emotional States
KW  - *Emotions
KW  - Exercise
M3  - doi:10.1037/1072-5245.15.2.199
DO  - 10.1037/1072-5245.15.2.199
ER  -
TY  - JOUR
PMID  - 16045379
ID  - 2005-07929-012
T1  - A Dyadic Investigation of Exercise Support Between Cardiac Patients and Their Spouses.
JF  - Health Psychology
A1  - Hong, Tantina B.
A1  - Franks, Melissa M.
A1  - Gonzalez, Richard
A1  - Keteyian, Steven J.
A1  - Franklin, Barry A.
A1  - Artinian, Nancy T.
VL  - 24
IS  - 4
SP  - 430
EP  - 434
Y1  - 2005
CY  - US
AD  - Hong, Tantina B.: Durham Veterans Affairs Medical Center, Building 16, Room 70, 508 Fulton Street, Durham, NC, US, 27705, hong0010@mc.duke.edu
PB  - American Psychological Association
SN  - 1930-7810(Electronic),0278-6133(Print)
N2  - The authors examined married partners' similarity in reported exercise behavior as a moderator of the association between social support for exercise provided and received by extending an actor-partner dyadic effects model. Participants were married cardiac rehabilitation patients and their spouses (N=99 couples). For couples similar in their reported exercise behavior, a significant association was found between both partners' independent reports of providing exercise support to and receiving exercise support from one another (n=49 couples). However, for couples differing in their reported exercise behavior (n=50 couples), no association was found between either partner's provision and receipt of support for exercise. Findings have the potential to inform practitioners of patients who may not be receiving adequate social support for their recommended exercise. Future interventions may consider implementing dyadic educational or motivational strategies with patients and their spouses. (PsycINFO Database Record (c) 2016 APA, all rights reserved)
KW  - *Exercise
KW  - *Heart Disorders
KW  - *Rehabilitation
KW  - *Social Support
KW  - *Spouses
KW  - Couples
M3  - doi:10.1037/0278-6133.24.4.430
DO  - 10.1037/0278-6133.24.4.430
ER  -
TY  - JOUR
PMID  - 15264969
ID  - 2004-16161-001
T1  - Optimism, Perceived Risk of Breast Cancer, and Cancer Worry Among a Community-Based Sample of Women.
JF  - Health Psychology
A1  - McGregor, Bonnie A.
A1  - Bowen, Deborah J.
A1  - Ankerst, Donna P.
A1  - Andersen, M. Robyn
A1  - Yasui, Yutaka
A1  - McTiernan, Anne
VL  - 23
IS  - 4
SP  - 339
EP  - 344
Y1  - 2004
CY  - US
AD  - McGregor, Bonnie A.: Cancer Prevention Program, Fred Hutchinson Cancer Research Center, 1100 Fairview Avenue North, M3-B232, Seattle, WA, US, 98109-1024, bmcgrego@fhcrc.org
PB  - American Psychological Association
SN  - 1930-7810(Electronic),0278-6133(Print)
N2  - Optimism is frequently inversely associated with distress; however, less is known about the mechanisms underlying this relationship. Optimism can be defined as having a generalized positive expectancy about the future. The authors hypothesized that a specific expectancy might mediate the relationship between optimism and distress. That model was tested using perceived risk of breast cancer as a specific measure of expectancy and cancer worry as a measure of distress in a community-based sample of 1,366 women. It was hypothesized that optimism would be inversely associated with cancer worry and that perceived risk of breast cancer would mediate the relationship between optimism and cancer worry. Multiple regression analyses revealed that perceived risk partially mediated the relationship between optimism and cancer worry. (PsycINFO Database Record (c) 2016 APA, all rights reserved)
KW  - *Anxiety
KW  - *Breast Neoplasms
KW  - *Distress
KW  - *Optimism
KW  - *Risk Perception
KW  - Health Attitudes
M3  - doi:10.1037/0278-6133.23.4.339
DO  - 10.1037/0278-6133.23.4.339
ER  -
TY  - JOUR
PMID  - 16569105
ID  - 2006-03515-002
T1  - Why worry? Worry, risk perceptions, and willingness to act to reduce medical errors.
JF  - Health Psychology
A1  - Peters, Ellen
A1  - Slovic, Paul
A1  - Hibbard, Judith H.
A1  - Tusler, Martin
VL  - 25
IS  - 2
SP  - 144
EP  - 152
Y1  - 2006
CY  - US
AD  - Peters, Ellen: Decision Research, 1201 Oak Street, Suite 200, Eugene, OR, US, 97401, empeters@uoregon.edu
PB  - American Psychological Association
SN  - 1930-7810(Electronic),0278-6133(Print)
N2  - Through the domain of medical errors, the role of worry and perceived risk in precautionary behaviors was examined in a convenience sample (N = 195, mean age = 42 years, 71% female). Worry was linked to fatality estimates. A model of the antecedents and consequences of worry also was tested. Risk characteristics such as dread and preventability, negative reactivity, and vulnerability to medical errors appeared to motivate worry about medical errors. Worry about medical errors was a better predictor of intentions to take precautionary actions than were risk perceptions. An understanding of how worry influences preventive efforts will help in building communication strategies to the public and in effectively engaging patients in the role of vigilant partner in care. (PsycINFO Database Record (c) 2016 APA, all rights reserved)
KW  - *Anxiety
KW  - *Errors
KW  - *Medical Sciences
KW  - *Medical Treatment (General)
KW  - *Risk Perception
KW  - Communication
KW  - Prevention
M3  - doi:10.1037/0278-6133.25.2.144
DO  - 10.1037/0278-6133.25.2.144
ER  -
TY  - JOUR
ID  - 2007-02366-006
T1  - Predicting adherence to exercise-based therapy in rehabilitation.
JF  - Rehabilitation Psychology
A1  - Yardley, Lucy
A1  - Donovan-Hall, Margaret
VL  - 52
IS  - 1
SP  - 56
EP  - 64
Y1  - 2007
CY  - US
AD  - Yardley, Lucy: School of Psychology, University of Southampton, Highfield, Southhampton, United Kingdom, SO17 1BJ, l.yardley@soton.ac.uk
PB  - American Psychological Association
SN  - 1939-1544(Electronic),0090-5550(Print)
N2  - Objective: To determine whether the theory of planned behavior (TPB) would predict adherence to exercise-based therapy and whether perceived symptom changes during therapy would add to the prediction of adherence. Design: Prospective observational study. Participants: 106 women and 44 men undertaking rehabilitation for dizziness. Method: The TPB predictors were assessed with a structured interview at baseline and at 3 months after the beginning of therapy. Symptoms provoked by the exercises were measured at baseline, at the initial therapy session, and at 1 week and 3 weeks after the beginning of therapy. Results: Both pretreatment and posttreatment intentions were related to adherence. Symptom perceptions independently predicted adherence. Conclusions: The findings suggest that interventions to improve adherence could be based on the TPB, but symptom experiences during treatment also need to be taken into account in such interventions. (PsycINFO Database Record (c) 2016 APA, all rights reserved)
KW  - *Client Attitudes
KW  - *Movement Therapy
KW  - *Planned Behavior
KW  - *Rehabilitation
KW  - *Treatment Compliance
KW  - Exercise
KW  - Intention
KW  - Physical Therapy
KW  - Symptoms
M3  - doi:10.1037/0090-5550.52.1.56
DO  - 10.1037/0090-5550.52.1.56
ER  -
TY  - JOUR
ID  - 2007-02366-007
T1  - Barrier self-efficacy and physical activity over a 12-month period in men and women who do and do not attend cardiac rehabilitation.
JF  - Rehabilitation Psychology
A1  - Blanchard, Chris M.
A1  - Reid, Robert D.
A1  - Morrin, Louise I.
A1  - Beaton, Louise J.
A1  - Pipe, Andrew
A1  - Courneya, Kerry S.
A1  - Plotnikoff, Ronald C.
VL  - 52
IS  - 1
SP  - 65
EP  - 73
Y1  - 2007
CY  - US
AD  - Blanchard, Chris M.: Department of Medicine, Dalhousie University, QEII Health Sciences Centre, Centre for Clinical Research, Room 205, 5790 University Avenue, Halifax, NS, Canada, B3H 1V7, chris.blanchard@dal.ca
PB  - American Psychological Association
SN  - 1939-1544(Electronic),0090-5550(Print)
N2  - Objectives: Two primary objectives were to examine (a) changes in physical activity (PA) over a 12-month period in people living with cardiac disease who did not attend cardiac rehabilitation (CR), and (b) the role of barrier self-efficacy in explaining these changes from a gender perspective. A secondary objective was to examine whether attending CR (or not) moderated the gender-barrier self-efficacy relationship with PA. Design and Setting: Participants (N=801) completed a questionnaire in the hospital and at 2, 6, and 12 months after hospitalization, as well as a telephone-administered 7-day PA recall at 2, 6, and 12 months. Main Outcome Measures: PA and barrier self-efficacy. Results: Hierarchical linear modeling showed significant declines in PA over time, which were especially pronounced for women. Moreover, the association between barrier self-efficacy and PA became significantly weaker over time, especially for women. This trend was similar for participants who did and did not attend CR. Conclusion: Interventions that focus on increasing barrier self-efficacy in people living with heart disease after hospitalization will likely equally benefit men and women in the short term but may disproportionately benefit men in the longer term regardless of participation in CR. (PsycINFO Database Record (c) 2016 APA, all rights reserved)
KW  - *Human Sex Differences
KW  - *Motor Processes
KW  - *Myocardial Infarctions
KW  - *Rehabilitation
KW  - *Self-Efficacy
KW  - Activity Level
KW  - Exercise
KW  - Physical Therapy
M3  - doi:10.1037/0090-5550.52.1.65
DO  - 10.1037/0090-5550.52.1.65
ER  -
TY  - JOUR
PMID  - 17874949
ID  - 2007-13103-007
T1  - Does age make a difference? Predicting physical activity of South Koreans.
JF  - Psychology and Aging
A1  - Renner, Britta
A1  - Spivak, Youlia
A1  - Kwon, Sunkyo
A1  - Schwarzer, Ralf
VL  - 22
IS  - 3
SP  - 482
EP  - 493
Y1  - 2007
CY  - US
AD  - Renner, Britta: International University Bremen, Jacobs Center for Lifelong Learning and Institutional Development, Postfach 750561, Campus Ring 1, Bremen, Germany, 28759, b.renner@jacobs-university.de
PB  - American Psychological Association
SN  - 1939-1498(Electronic),0882-7974(Print)
N2  - Social cognition models of health behavior are commonly understood as being universal, which implies that they are applicable to groups varying in age or cultural background, for example. Cultural uniqueness and characteristics of life-span development, however, necessitate the study of differential effects. Accordingly, the health action process approach (HAPA) was examined in younger and middle-aged/older adults from South Korea (N = 697) who participated in a longitudinal health screening study with a 6-month time lag. The HAPA model had a good fit within the middle-aged/older adult sample. Physical activity was predicted by planning, coping self-efficacy, and intention, which were, in turn, predicted by action self-efficacy, outcome expectancies, and risk perceptions. Conversely, the results indicated a poor model fit in the younger adult sample. The results suggest a different motivation for the involvement in physical activity as a function of age. (PsycInfo Database Record (c) 2020 APA, all rights reserved)
KW  - *Age Differences
KW  - *Health
KW  - *Physical Activity
KW  - Self-Efficacy
M3  - doi:10.1037/0882-7974.22.3.482
DO  - 10.1037/0882-7974.22.3.482
ER  -
TY  - JOUR
PMID  - 16029093
ID  - 2005-07436-011
T1  - Physical Activity-Related Well-Being in Older Adults: Social Cognitive Influences.
JF  - Psychology and Aging
A1  - McAuley, Edward
A1  - Elavsky, Steriani
A1  - Jerome, Gerald J.
A1  - Konopack, James F.
A1  - Marquez, David X.
VL  - 20
IS  - 2
SP  - 295
EP  - 302
Y1  - 2005
CY  - US
AD  - McAuley, Edward: Department of Kinesiology, University of Illinois at Urbana- Champaign, 336 Freer Hall, 906 South Goodwin Avenue, Urbana, IL, US, 61801, emcauley@uiuc.edu
PB  - American Psychological Association
SN  - 1939-1498(Electronic),0882-7974(Print)
N2  - In this study, the pattern and correlates of physical activity-related well-being in older adults (N = 174; men = 49, women = 125; mean age = 66 years) were examined across a 6-month exercise trial. Baseline levels of self-efficacy fitness, importance of physical activity, and social support and exercise participation across the trial were used as correlates of positive and negative feeling states. Psychological responses to physical activity were assessed on a bimonthly basis across the trial. Latent growth curve analyses indicated significant growth in positive well-being over the 6-month period, with increases reaching a threshold at 4 months. Self-efficacy was inversely related to change in positive well-being across the trial. Frequency of activity and increases in well-being over the trial were significant predictors of self-efficacy at program termination. Findings suggest the social cognitive context of the exercise experience may have influence on exercise-related well-being. (PsycInfo Database Record (c) 2022 APA, all rights reserved)
KW  - *Aging
KW  - *Exercise
KW  - *Motor Processes
KW  - *Social Cognition
KW  - *Well Being
KW  - Emotional States
KW  - Physical Activity
M3  - doi:10.1037/0882-7974.20.2.295
DO  - 10.1037/0882-7974.20.2.295
ER  -
TY  - JOUR
PMID  - 14640857
ID  - 2003-09670-007
T1  - Cognitive and Psychological Outcomes of Exercise in a 1-Year Follow-Up Study of Patients With Chronic Obstructive Pulmonary Disease.
JF  - Health Psychology
A1  - Emery, Charles F.
A1  - Shermer, Rebecca L.
A1  - Hauck, Emily R.
A1  - Hsiao, Evana T.
A1  - MacIntyre, Neil R.
VL  - 22
IS  - 6
SP  - 598
EP  - 604
Y1  - 2003
CY  - US
AD  - Emery, Charles F.: Department of Psychology, Ohio State University, Columbus, OH, US, 43210, emery.33@osu.edu
PB  - American Psychological Association
SN  - 1930-7810(Electronic),0278-6133(Print)
N2  - This study evaluated outcomes of self-directed exercise activity on cognitive functioning and psychological well-being among 28 adults with chronic obstructive pulmonary disease (COPD). Participants had completed an intensive 10-week program of exercise training and were given an exercise prescription to follow. One year later, participants completed comprehensive assessments of physical, cognitive, and psychological functioning. At follow-up, 39% (n=11) had continued with a regular program of moderate intensity exercise. Repeated measures analysis of variance indicated that exercise adherent participants maintained gains they had achieved in the initial exercise intervention, but nonexercise participants experienced declines in functional capacity, cognitive performance, and psychological well-being. Continued exercise among patients with COPD is associated with maintenance of physical, cognitive, and psychological functioning. (PsycINFO Database Record (c) 2016 APA, all rights reserved)
KW  - *Exercise
KW  - *Intervention
KW  - *Lung Disorders
KW  - *Treatment Compliance
KW  - *Treatment Outcomes
KW  - Cognitive Ability
KW  - Cognitive Impairment
KW  - Well Being
KW  - Chronic Obstructive Pulmonary Disease
M3  - doi:10.1037/0278-6133.22.6.598
DO  - 10.1037/0278-6133.22.6.598
ER  -
TY  - JOUR
PMID  - 14570529
ID  - 2003-08468-003
T1  - A connectionist implementation of the theory of planned behavior: Association of beliefs with exercise intention.
JF  - Health Psychology
A1  - Lowe, Rob
A1  - Bennett, Paul
A1  - Walker, Ian
A1  - Milne, Sarah
A1  - Bozionelos, George
VL  - 22
IS  - 5
SP  - 464
EP  - 470
Y1  - 2003
CY  - US
AD  - Lowe, Rob: U Wales Swansea, Dept of Psychology, Singleton Park, Swansea, United Kingdom, SA2 8PP, r.p.lowe@swansea.ac.uk
PB  - American Psychological Association
SN  - 1930-7810(Electronic),0278-6133(Print)
N2  - The theory of planned behavior suggests attitudes are a product of salient beliefs. This study examined whether aggregating salient beliefs was plausible within a more biologically centered information-processing environment. A neural network was used to examine associations among beliefs relating to exercise intention. Data on intentions and behavioral, normative, and control beliefs from 114 respondents were used to train (by error backpropagation) a neural network to associate beliefs with intention. The R² between the network's estimated and self-reported intention was .66. The network's representation comprised 6 belief profiles associated with high, moderate, or low behavioral intention. The neural network accommodated complex relationships among beliefs and belief-intention associations and indicated how high-level constructs such as attitudes may be viewed as the best fit (compromise state) between aroused beliefs. (PsycINFO Database Record (c) 2016 APA, all rights reserved)
KW  - *Connectionism
KW  - *Exercise
KW  - *Intention
KW  - *Neural Networks
KW  - *Planned Behavior
KW  - Health Attitudes
KW  - Psychological Theories
M3  - doi:10.1037/0278-6133.22.5.464
DO  - 10.1037/0278-6133.22.5.464
ER  -
TY  - JOUR
PMID  - 14570533
ID  - 2003-08468-009
T1  - Depressed versus nondepressed young adult tobacco users: Differences in coping style, weight concerns and exercise level.
JF  - Health Psychology
A1  - Vickers, Kristin S.
A1  - Patten, Christi A.
A1  - Lane, Kristi
A1  - Clark, Matthew M.
A1  - Croghan, Ivana T.
A1  - Schroeder, Darrell R.
A1  - Hurt, Richard D.
VL  - 22
IS  - 5
SP  - 498
EP  - 503
Y1  - 2003
CY  - US
AD  - Vickers, Kristin S.: Mayo Clinic, Nicotine Research Program, 200 First Street Southwest, Rochester, MN, US, 55905, vickersdouglas.kristin@mayo.edu
PB  - American Psychological Association
SN  - 1930-7810(Electronic),0278-6133(Print)
N2  - Undergraduates age 18 to 24 years (n=656) completed questionnaires assessing tobacco use, depressive symptoms, coping responses, weight concerns, and exercise. The majority of participants were female (72%), White/non-Hispanic (95%), and in the 1st or 2nd year of college (80%). Current tobacco users (n=236) had a higher frequency of depression (40%) than never tobacco users (32%; p=.05). Tobacco users classified as depressed (Center for Epidemiological Studies Depression Scale [CES-D] score a 16) reported greater weight concerns and more frequent maladaptive coping in response to negative mood than tobacco users classified as nondepressed (CES-D score<16). Multivariate logistic regression analysis indicated that higher maladaptive coping and lower level of exercise were significantly associated with depression among tobacco users. (PsycInfo Database Record (c) 2020 APA, all rights reserved)
KW  - *Body Weight
KW  - *Coping Behavior
KW  - *Exercise
KW  - *Major Depression
KW  - *Tobacco Smoking
KW  - College Students
KW  - Health Attitudes
KW  - Psychodynamics
KW  - Risk Factors
KW  - Symptoms
KW  - Coping Style
M3  - doi:10.1037/0278-6133.22.5.498
DO  - 10.1037/0278-6133.22.5.498
ER  -
TY  - JOUR
ID  - 2006-04110-006
T1  - Psychological benefits of exercise paired with virtual reality: Outdoor exercise energizes whereas indoor virtual exercise relaxes.
JF  - International Journal of Stress Management
A1  - Plante, Thomas G.
A1  - Cage, Cara
A1  - Clements, Sara
A1  - Stover, Allison
VL  - 13
IS  - 1
SP  - 108
EP  - 117
Y1  - 2006
CY  - US
AD  - Plante, Thomas G.: Department of Psychology, Santa Clara University, 500 El Camino Real, Santa Clara, CA, US, 95053-0333, tplante@scu.edu
PB  - Educational Publishing Foundation
SN  - 1573-3424(Electronic),1072-5245(Print)
N2  - In the present study the authors sought to evaluate the psychological effects of exercise when paired with virtual reality. One-hundred and twelve introductory psychology students (47 male and 65 female) were randomly assigned to one of three 20-min experimental conditions including (a) taking a brisk outdoor walk around a college campus, (b) walking on a laboratory treadmill combined with a virtual reality video presentation of the same college campus walk, or (c) viewing the virtual reality walk without participating in any actual exercise. Several standardized mood and enjoyment measures were administered immediately before and after the experimental conditions. Results suggest that greater energy was experienced while walking outside whereas less energy was reported when viewing the virtual reality walk with no actual exercise. These findings were most pronounced for female participants. Both female and male participants walking in the laboratory with the virtual reality were more relaxed and experienced the least tension of the three conditions. (PsycINFO Database Record (c) 2016 APA, all rights reserved)
KW  - *Emotional States
KW  - *Exercise
KW  - *Stress Management
KW  - *Virtual Reality
KW  - *Well Being
KW  - Environment
M3  - doi:10.1037/1072-5245.13.1.108
DO  - 10.1037/1072-5245.13.1.108
ER  -
TY  - JOUR
PMID  - 17605532
ID  - 2007-09251-017
T1  - Prospective associations of co-rumination with friendship and emotional adjustment: Considering the socioemotional trade-offs of co-rumination.
JF  - Developmental Psychology
A1  - Rose, Amanda J.
A1  - Carlson, Wendy
A1  - Waller, Erika M.
VL  - 43
IS  - 4
SP  - 1019
EP  - 1031
Y1  - 2007
CY  - US
AD  - Rose, Amanda J.: Department of Psychological Sciences, University of Missouri- Columbia, 210 McAlester Hall, Columbia, MO, US, 65211, rosea@missouri.edu
PB  - American Psychological Association
SN  - 1939-0599(Electronic),0012-1649(Print)
N2  - Co-ruminating, or excessively discussing problems, with friends is proposed to have adjustment tradeoffs. Co-rumination is hypothesized to contribute both to positive friendship adjustment and to problematic emotional adjustment. Previous single-assessment research was consistent with this hypothesis, but whether co-rumination is an antecedent of adjustment changes was unknown. A 6-month longitudinal study with middle childhood to midadolescent youths examined whether co-rumination is simultaneously a risk factor (for depression and anxiety) and a protective factor (for friendship problems). For girls, a reciprocal relationship was found in which co-rumination predicted increased depressive and anxiety symptoms and increased positive friendship quality over time, which, in turn, contributed to greater co-rumination. For boys, having depressive and anxiety symptoms and high-quality friendships also predicted increased co-rumination. However, for boys, co-rumination predicted only increasing positive friendship quality and not increasing depression and anxiety. An implication of this research is that some girls at risk for developing internalizing problems may go undetected because they have seemingly supportive friendships. (PsycINFO Database Record (c) 2016 APA, all rights reserved)
KW  - *Emotional Adjustment
KW  - *Friendship
KW  - *Psychosocial Development
KW  - *Rumination (Cognitive Process)
KW  - *Self-Disclosure
KW  - Age Differences
KW  - Anxiety Disorders
KW  - Human Sex Differences
KW  - Major Depression
KW  - Risk Factors
M3  - doi:10.1037/0012-1649.43.4.1019
DO  - 10.1037/0012-1649.43.4.1019
ER  -
TY  - JOUR
PMID  - 15222828
ID  - 2004-14948-011
T1  - Age Differences in the Effect of Physical Activity on Depressive Symptoms.
JF  - Psychology and Aging
A1  - Fukukawa, Yasuyuki
A1  - Nakashima, Chiori
A1  - Tsuboi, Satomi
A1  - Kozakai, Rumi
A1  - Doyo, Wataru
A1  - Niino, Naoakira
A1  - Ando, Fujiko
A1  - Shimokata, Hiroshi
VL  - 19
IS  - 2
SP  - 346
EP  - 351
Y1  - 2004
CY  - US
AD  - Fukukawa, Yasuyuki: Department of Epidemiology, National Institute for Longevity Sciences, 36-3, Gengo, Morioka-cho, Obu Aichi, Japan, 474-8522, fukukawa@nils.go.jp
PB  - American Psychological Association
SN  - 1939-1498(Electronic),0882-7974(Print)
N2  - This study examined associations between physical activity and depressive symptoms in 1,151 community-dwelling adults in Japan. Physical activity was measured using a pedometer, whereas depressive symptoms were assessed with the Center for Epidemiological Studies-Depression Scale. A structural equation modeling with a cross-lagged panel design revealed that for the older adults (65-79 years of age), daily walking at baseline predicted fewer depressive symptoms at the 2-year follow-up, even after adjusting for confounders. In contrast, the association was not confirmed for the middle-aged adults (40-64 years of age). Findings suggest that age should be considered when estimating the effect of physical activity on psychological well-being. (PsycINFO Database Record (c) 2016 APA, all rights reserved)
KW  - *Activity Level
KW  - *Age Differences
KW  - *Exercise
KW  - *Major Depression
KW  - *Well Being
KW  - Physical Activity
KW  - Symptoms
M3  - doi:10.1037/0882-7974.19.2.346
DO  - 10.1037/0882-7974.19.2.346
ER  -
TY  - JOUR
PMID  - 17352605
ID  - 2007-02840-008
T1  - Rumination, emotion, and forgiveness: Three longitudinal studies.
JF  - Journal of Personality and Social Psychology
A1  - McCullough, Michael E.
A1  - Bono, Giacomo
A1  - Root, Lindsey M.
VL  - 92
IS  - 3
SP  - 490
EP  - 505
Y1  - 2007
CY  - US
AD  - McCullough, Michael E.: Department of Psychology, University of Miami, P.O. Box 248185, Coral Gables, FL, US, 33124-0751, mikem@miami.edu
PB  - American Psychological Association
SN  - 1939-1315(Electronic),0022-3514(Print)
N2  - In 3 studies, the authors investigated whether within-persons increases in rumination about an interpersonal transgression were associated with within-persons reductions in forgiveness. Results supported this hypothesis. The association of transient increases in rumination with transient reductions in forgiveness appeared to be mediated by anger, but not fear, toward the transgressor. The association of rumination and forgiveness was not confounded by daily fluctuations in positive affect and negative affect, and it was not moderated by trait levels of positive affectivity, negative affectivity, or perceived hurtfulness of the transgression. Cross-lagged associations of rumination and forgiveness in Study 3 more consistently supported the proposition that increased rumination precedes reductions in forgiveness than the proposition that increased forgiveness precedes reductions in rumination. (PsycINFO Database Record (c) 2016 APA, all rights reserved)
KW  - *Emotions
KW  - *Forgiveness
KW  - *Ingroup Outgroup
KW  - *Interpersonal Interaction
KW  - Rumination (Cognitive Process)
M3  - doi:10.1037/0022-3514.92.3.490
DO  - 10.1037/0022-3514.92.3.490
ER  -
TY  - JOUR
ID  - 2006-07167-009
T1  - Exercise Interventions for Mental Health: A Quantitative and Qualitative Review.
JF  - Clinical Psychology: Science and Practice
A1  - Stathopoulou, Georgia
A1  - Powers, Mark B.
A1  - Berry, Angela C.
A1  - Smits, Jasper A. J.
A1  - Otto, Michael W.
VL  - 13
IS  - 2
SP  - 179
EP  - 193
Y1  - 2006
CY  - United Kingdom
AD  - Otto, Michael W.: Center for Anxiety and Related Disorders, Boston University, 648 Beacon St., Floor 6, Boston, MA, US, 02114, mwotto@bu.edu
PB  - Blackwell Publishing
SN  - 1468-2850(Electronic),0969-5893(Print)
N2  - Associations between exercise and mental well-being have been documented repeatedly over the last two decades. More recently, there has been application of exercise interventions to clinical populations diagnosed with depression, anxiety, and eating disorders with evidence of substantial benefit. Nonetheless, attention to the efficacy of exercise interventions in clinical settings has been notably absent in the psychosocial treatment literature, as have been calls for the integration of these methods within the clinical practice of psychologists. In this article, the authors provide a quantitative and qualitative review of these efficacy studies in clinical samples and discuss the potential mechanism of action of exercise interventions, with attention to both biological and psychosocial processes. The meta-analysis of 11 treatment outcome studies of individuals with depression yielded a very large combined effect size for the advantage of exercise over control conditions: g=1.39 (95% CI: .89-1.88), corresponding to a d=1.42 (95% CI: .92-1.93). Based on these findings, the authors encourage clinicians to consider the role of adjunctive exercise interventions in their clinical practice and we discuss issues concerning this integration. (PsycInfo Database Record (c) 2021 APA, all rights reserved)
KW  - *Exercise
KW  - *Mental Disorders
KW  - *Mental Health
KW  - *Treatment Effectiveness Evaluation
KW  - *Well Being
KW  - Anxiety Disorders
KW  - Eating Disorders
KW  - Intervention
KW  - Major Depression
KW  - Treatment
M3  - doi:10.1111/j.1468-2850.2006.00021.x
DO  - 10.1111/j.1468-2850.2006.00021.x
ER  -
TY  - JOUR
PMID  - 18410204
ID  - 2008-03871-016
T1  - Expressive writing buffers against maladaptive rumination.
JF  - Emotion
A1  - Sloan, Denise M.
A1  - Marx, Brian P.
A1  - Epstein, Eva M.
A1  - Dobbs, Jennifer L.
VL  - 8
IS  - 2
SP  - 302
EP  - 306
Y1  - 2008
CY  - US
AD  - Sloan, Denise M.: National Center for PTSD, Behavioral Science Division, VA Boston Healthcare System, Boston, MA, US, 02130, denise.sloan@va.gov
PB  - American Psychological Association
SN  - 1931-1516(Electronic),1528-3542(Print)
N2  - This study examined whether ruminative style moderated the effects of expressive writing. Sixty-nine participants were assessed for ruminative style and depression symptoms at the beginning of their 1st college semester. Participants were then randomized to either an expressive writing or a control writing condition. Changes in depression symptoms were assessed 2, 4, and 6 months later. Results showed that a brooding ruminative style moderated the effects of expressive writing such that among those assigned to the expressive writing condition, individuals with greater brooding scores reported significantly fewer depression symptoms at all of the follow-up assessments relative to individuals with lower brooding scores. In contrast, reflective pondering ruminative style did not moderate the effects of expressive writing on depression symptoms. These findings suggest that expressive writing could be used as a means of reducing depression symptoms among those with a maladaptive ruminative tendency to brood. (PsycINFO Database Record (c) 2016 APA, all rights reserved)
KW  - *Creative Writing
KW  - *Depression (Emotion)
KW  - *Rumination (Cognitive Process)
KW  - Symptoms
M3  - doi:10.1037/1528-3542.8.2.302
DO  - 10.1037/1528-3542.8.2.302
ER  -
TY  - JOUR
PMID  - 12847777
ID  - 2003-06188-007
T1  - Assessing worry in older adults: Confirmatory factor analysis of the Penn State Worry Questionnaire and psychometric properties of an abbreviated model.
JF  - Psychological Assessment
A1  - Hopko, Derek R.
A1  - Reas, Deborah L.
A1  - Beck, J. Gayle
A1  - Stanley, Melinda A.
A1  - Wetherell, Julie Loebach
A1  - Novy, Diane M.
A1  - Averill, Patricia M.
VL  - 15
IS  - 2
SP  - 173
EP  - 183
Y1  - 2003
CY  - US
AD  - Hopko, Derek R.: Dept of Psychology, U Tennesee, Knoxville, Room 301D, Austin Peay Building, Knoxville, TN, US, 37996-0900, dhopko@utk.edu
PB  - American Psychological Association
SN  - 1939-134X(Electronic),1040-3590(Print)
N2  - The assessment of worry among older adults typically has involved measures designed with younger cohorts. Because of special concerns in assessing older adults, modifications to existing instruments may be necessary. Addressing equivocal factor analytic data on the Penn State Worry Questionnaire (PSWQ) among younger adults, the authors conducted confirmatory factor analyses to evaluate the generalizability of previous models to older adults with generalized anxiety disorder. Data fit poorly with established single- and two-factor models. The single-factor model was modified, resulting in the elimination of 8 items, strong fit indices, high internal consistency, adequate test-retest reliability, and good convergent and divergent validity. Further psychometric work is required to assess whether the revised model is a more parsimonious method to assess late-life anxiety. (PsycInfo Database Record (c) 2023 APA, all rights reserved)
KW  - *Anxiety
KW  - *Anxiety Disorders
KW  - *Psychometrics
KW  - *Questionnaires
KW  - *Test Construction
KW  - Confirmatory Factor Analysis
KW  - Developmental Stages
KW  - Factor Analysis
KW  - Test Reliability
KW  - Test Validity
M3  - doi:10.1037/1040-3590.15.2.173
DO  - 10.1037/1040-3590.15.2.173
ER  -
TY  - JOUR
PMID  - 18179323
ID  - 2007-19165-010
T1  - All in the mind's eye? Anger rumination and reappraisal.
JF  - Journal of Personality and Social Psychology
A1  - Ray, Rebecca D.
A1  - Wilhelm, Frank H.
A1  - Gross, James J.
VL  - 94
IS  - 1
SP  - 133
EP  - 145
Y1  - 2008
CY  - US
AD  - Ray, Rebecca D.: Department of Psychology, Stanford University, Stanford, CA, US, 94305, rray@psych.stanford.edu
PB  - American Psychological Association
SN  - 1939-1315(Electronic),0022-3514(Print)
N2  - Research on rumination has demonstrated that compared with distraction, rumination intensifies and prolongs negative emotion. However, rumination and distraction differ both in what one thinks about and how one thinks about it. Do the negative outcomes of rumination result from how people think about negative events or simply that they think about them at all? To address this question, participants in 2 studies recalled a recent anger-provoking event and then thought about it in 1 of 2 ways: by ruminating or by reappraising. The authors examined the impact of these strategies on subsequent ratings of anger experience (Study 1) as well as on perseverative thinking and physiological responding over time (Study 2). Relative to reappraisal, rumination led to greater anger experience, more cognitive perseveration, and greater sympathetic nervous system activation. These findings provide compelling new evidence that how one thinks about an emotional event can shape the emotional response one has. (PsycINFO Database Record (c) 2016 APA, all rights reserved)
KW  - *Anger
KW  - *Autonomic Nervous System
KW  - *Cognitive Appraisal
KW  - *Emotional Control
KW  - *Rumination (Cognitive Process)
KW  - Emotional Responses
M3  - doi:10.1037/0022-3514.94.1.133
DO  - 10.1037/0022-3514.94.1.133
ER  -
TY  - JOUR
PMID  - 15982116
ID  - 2005-06516-006
T1  - Chewing on It Can Chew You Up: Effects of Rumination on Triggered Displaced Aggression.
JF  - Journal of Personality and Social Psychology
A1  - Bushman, Brad J.
A1  - Bonacci, Angelica M.
A1  - Pedersen, William C.
A1  - Vasquez, Eduardo A.
A1  - Miller, Norman
VL  - 88
IS  - 6
SP  - 969
EP  - 983
Y1  - 2005
CY  - US
AD  - Bushman, Brad J.: Institute for Social Research, University of Michigan, 426 Thompson Street, Ann Arbor, MI, US, 48106, bbushman@umich.edu
PB  - American Psychological Association
SN  - 1939-1315(Electronic),0022-3514(Print)
N2  - Ruminating about a provocation increases the likelihood of displaced aggression following a minor annoyance (trigger). In Study 1, provoked participants who ruminated for 25 min were more aggressive toward a fumbling confederate than were distracted participants. Provocation-induced negative affect was positively related to aggression but only among those who ruminated. Study 2 conceptually replicated Study 1 and also found that the more negatively people reacted to the trigger, the more likely the trigger was to increase displaced aggression. Study 3 replicated the findings of Studies 1 and 2 by using an 8-hr rumination period. All 3 studies suggest that ruminating about a provocation increases the likelihood that a minor triggering annoyance will increase displaced aggression. (PsycInfo Database Record (c) 2023 APA, all rights reserved)
KW  - *Aggressive Behavior
KW  - Rumination (Cognitive Process)
M3  - doi:10.1037/0022-3514.88.6.969
DO  - 10.1037/0022-3514.88.6.969
ER  -
TY  - JOUR
PMID  - 12899368
ID  - 2002-08359-006
T1  - Fundamental dimensions of subjective state in performance settings: Task engagement, distress, and worry.
JF  - Emotion
A1  - Matthews, Gerald
A1  - Campbell, Sian E.
A1  - Falconer, Shona
A1  - Joyner, Lucy A.
A1  - Huggins, Jane
A1  - Gilliland, Kirby
A1  - Grier, Rebecca
A1  - Warm, Joel S.
VL  - 2
IS  - 4
SP  - 315
EP  - 340
Y1  - 2002
CY  - US
AD  - Matthews, Gerald: U Cincinnati, Dept of Psychology, Cincinnati, OH, US, 45221, matthegd@email.uc.edu
PB  - American Psychological Association
SN  - 1931-1516(Electronic),1528-3542(Print)
N2  - Subjective state constructs are defined within the traditional domains of affect, motivation, and cognition. Currently, there is no overarching state model that interrelates constructs within the different domains. This article reports 3 studies that provide converging evidence for 3 fundamental state dimensions labeled task engagement, distress, and worry that integrate constructs across the traditional domains. Study 1 differentiated the state dimensions by factor analysis of the scales of the Dundee Stress State Questionnaire (G. Matthews et al., 1999). Study 2 showed differential state response to performance of tasks making different cognitive demands. Study 3 showed that states are correlated with differing patterns of appraisal and coping. The 3 stress state dimensions provide a general descriptive framework consistent with transactional accounts of stress and performance. (PsycINFO Database Record (c) 2016 APA, all rights reserved)
KW  - *Anxiety
KW  - *Cognition
KW  - *Distress
KW  - *Performance
KW  - *Stress
KW  - Emotional States
KW  - Motivation
M3  - doi:10.1037/1528-3542.2.4.315
DO  - 10.1037/1528-3542.2.4.315
ER  -
TY  - JOUR
PMID  - 17385966
ID  - 2007-03487-004
T1  - How do i feel about the behavior? The interplay of affective associations with behaviors and cognitive beliefs as influences on physical activity behavior.
JF  - Health Psychology
A1  - Kiviniemi, Marc T.
A1  - Voss-Humke, Amy M.
A1  - Seifert, April L.
VL  - 26
IS  - 2
SP  - 152
EP  - 158
Y1  - 2007
CY  - US
AD  - Kiviniemi, Marc T.: Department of Psychology, University of Nebraska-Lincoln, 238 Burnett Hall, Lincoln, NE, US, 68588-0308, mkiviniemi2@unl.edu
PB  - American Psychological Association
SN  - 1930-7810(Electronic),0278-6133(Print)
N2  - Individuals have affective associations with health behaviors. In other domains such associations have been shown to influence behavior, but affective associations with health behaviors are not included in current health decision-making models. The authors examined whether affective associations with exercise predicted individuals' activity behavior and, if so, how they interfaced with other decision-making constructs to influence behavior. Adult participants (N = 433) reported their current physical activity behavior and affective associations with physical activity. Health belief model and theory of planned behavior constructs were also assessed. More positive affective associations with activity significantly predicted greater activity behavior. Moreover, the influence of the health belief model and theory of planned behavior constructs on activity behavior was mediated through affective associations. Affective associations were shown to play a central role in individuals' activity behavior, both as a mediator of the effects of cognitively based decision-making factors and as an independent predictor of activity behavior. The results suggest the need to include affective influences on behavior in formal models of health decision making and, potentially, to explore affectively based intervention routes to change behaviors. (PsycINFO Database Record (c) 2016 APA, all rights reserved)
KW  - *Decision Making
KW  - *Exercise
KW  - *Health
KW  - *Health Attitudes
KW  - Health Behavior
M3  - doi:10.1037/0278-6133.26.2.152
DO  - 10.1037/0278-6133.26.2.152
ER  -
TY  - JOUR
PMID  - 14992666
ID  - 2004-11098-015
T1  - Post-Event Rumination and Negative Self-Appraisal in Social Phobia Before and After Treatment.
JF  - Journal of Abnormal Psychology
A1  - Abbott, Maree J.
A1  - Rapee, Ronald M.
VL  - 113
IS  - 1
SP  - 136
EP  - 144
Y1  - 2004
CY  - US
AD  - Abbott, Maree J.: Department of Psychology, Macquarie University, Sydney, NSW, Australia, 2109, mabbott@psy.mq.edu.au
PB  - American Psychological Association
SN  - 1939-1846(Electronic),0021-843X(Print)
N2  - This study investigated the relationship between self-appraisals of performance, symptom severity and post-event rumination in social phobia, and evaluated the effect of treatment on these variables. A socially phobic group and a nonanxious control group performed an impromptu speech and were told that their performance would be evaluated. Participants appraised their performance immediately after the speech and 1 week later, and the frequency of post-event rumination during the week following the speech was assessed. The socially phobic group maintained the negative appraisals of their speech over the week, whereas the nonclinical group showed increased positivity about their performance The socially phobic group also engaged in more negative rumination than controls. Treatment improved perceptions of performance and reduced negative rumination. These results are discussed in the light of cognitive models of social phobia. (PsycInfo Database Record (c) 2022 APA, all rights reserved)
KW  - *Cognitive Behavior Therapy
KW  - *Rumination (Cognitive Process)
KW  - *Self-Evaluation
KW  - *Severity (Disorders)
KW  - *Social Phobia
KW  - Oral Communication
KW  - Performance
M3  - doi:10.1037/0021-843X.113.1.136
DO  - 10.1037/0021-843X.113.1.136
ER  -
TY  - JOUR
ID  - 2008-07366-004
T1  - Cardiovascular responses to dreamed physical exercise during REM lucid dreaming.
JF  - Dreaming
A1  - Erlacher, Daniel
A1  - Schredl, Michael
VL  - 18
IS  - 2
SP  - 112
EP  - 121
Y1  - 2008
CY  - US
AD  - Erlacher, Daniel: Institute for Sport and Sports Science, University of Heidelberg, Im Neuenheimer Feld 700, Heidelberg, Germany, 69120, Daniel.Erlacher@issw.uni-heidelberg.de
PB  - Educational Publishing Foundation
SN  - 1573-3351(Electronic),1053-0797(Print)
N2  - Previous studies have demonstrated intriguing psychophysiological correspondences when lucid dreamers carried out specific tasks during lucid dreams (e.g., eye movements and EMG activities). But only a few studies have investigated cardiovascular changes during dreamed physical activities. This study tests the hypothesis that physical activity (performing squats) carried out in a lucid dream increases cardiovascular parameters in the sleeping body. Therefore, 5 proficient lucid dreamers experienced with the eye-signaling method during lucidity spent 2 to 4 nonconsecutive nights in a sleep laboratory. Instructed to carry out specific tasks (counting and performing squats) while lucid dreaming, the participants reported becoming lucid and signaling in 11 REM periods recorded. Fourteen complete lucid dream tasks were verified by eye signaling. The results showed a statistically significant increase of heart rate between the preexercise and exercise periods and the postexercise period. The results for respiration rate were less clear. Even though respiration rate during the exercise period was higher than during the pre- and postexercise period, statistical significance was only found for the second comparison. Overall, the results support the hypothesis that lucidly dreamed motor action causes increases at the level of peripheral effectors. (PsycINFO Database Record (c) 2016 APA, all rights reserved)
KW  - *Cardiovascular Reactivity
KW  - *Heart Rate
KW  - *Lucid Dreaming
KW  - *Physical Activity
KW  - *Psychophysiology
KW  - Respiration
M3  - doi:10.1037/1053-0797.18.2.112
DO  - 10.1037/1053-0797.18.2.112
ER  -
TY  - JOUR
PMID  - 17324030
ID  - 2007-01891-019
T1  - Reciprocal relations between rumination and bulimic, substance abuse, and depressive symptoms in female adolescents.
JF  - Journal of Abnormal Psychology
A1  - Nolen-Hoeksema, Susan
A1  - Stice, Eric
A1  - Wade, Emily
A1  - Bohon, Cara
VL  - 116
IS  - 1
SP  - 198
EP  - 207
Y1  - 2007
CY  - US
AD  - Nolen-Hoeksema, Susan: Department of Psychology, Yale University, P.O. Box 208205, New Haven, CT, US, 06520, Susan.Nolen-Hoeksema@yale.edu
PB  - American Psychological Association
SN  - 1939-1846(Electronic),0021-843X(Print)
N2  - The authors examined the reciprocal relations between rumination and symptoms of depression, bulimia, and substance abuse with longitudinal data from 496 female adolescents. Rumination predicted future increases in bulimic and substance abuse symptoms, as well as onset of major depression, binge eating, and substance abuse. Depressive and bulimic, but not substance abuse, symptoms predicted increases in rumination. Rumination did not predict increases in externalizing symptoms, providing evidence for the specificity of effects of rumination, although externalizing symptoms predicted future increases in rumination. Results suggest rumination may contribute to the etiology of depressive, bulimic, and substance abuse pathology and that the former two disturbances may foster increased rumination. Results imply that it might be beneficial for prevention programs to target this cognitive vulnerability. (PsycInfo Database Record (c) 2022 APA, all rights reserved)
KW  - *Bulimia
KW  - *Drug Abuse
KW  - *Etiology
KW  - *Major Depression
KW  - Rumination (Cognitive Process)
M3  - doi:10.1037/0021-843X.116.1.198
DO  - 10.1037/0021-843X.116.1.198
ER  -
