# Supplementary material for: Does physical activity-based intervention decrease repetitive negative thinking? A systematic review
Source: PLoS One. 2025 Apr 1;20(4):e0319806. doi: 10.1371/journal.pone.0319806 (PMC11960971; doi:10.1371/journal.pone.0319806)
Supplement: S1 File — https://doi.org/10.6084/m9.figshare.25711734. (ZIP) [file pone.0319806.s001.zip › supporting information/database/wos1-1000.ris]

TY  - JOUR
AU  - Clancy, F
AU  - Prestwich, A
AU  - Ferguson, E
AU  - O'Connor, DB
TI  - Cross-sectional and prospective associations between stress, perseverative cognition and health behaviours
T2  - PSYCHOLOGY & HEALTH
LA  - English
KW  - Perseverative cognition
KW  - worry
KW  - brooding
KW  - reflection
KW  - stress
KW  - health behaviours
AB  - Objectives
   The Perseverative Cognition Hypothesis (proposing negative repetitive thinking has detrimental effects on physical health), has been extended to include health behaviours. This study aimed to examine relationships between perseverative cognition, stress and health behaviours.
   Design
   Participants (n = 336) completed online surveys twice, 3 months apart.
   Main outcome measures
   Cross-sectional and prospective associations between perseverative cognition (worry, brooding and reflection), stress and health behaviours (sleep, diet, physical activity and alcohol).
   Results
   Analyses demonstrated associations between worry, brooding and reflection and health behaviours, cross-sectionally and prospectively, including sleep and unhealthy snacking. Adding perseverative cognition variables to models simultaneously, only two associations remained (brooding and unhealthy snacking, worry and poorer sleep quality). Controlling for stress, only the cross-sectional association between brooding and more unhealthy snacking remained significant and no significant interactions with stress were found.
   Conclusion
   This study evidences associations between components of perseverative cognition and health behaviours cross-sectionally and prospectively.
AD  - Univ Leeds, Fac Med & Hlth, Sch Psychol, Leeds, W Yorkshire, England
AD  - Univ Nottingham, Fac Sci, Psychol, Nottingham, England
C3  - University of Leeds
C3  - University of Nottingham
PU  - TAYLOR & FRANCIS LTD
PI  - ABINGDON
PA  - 2-4 PARK SQUARE, MILTON PARK, ABINGDON OR14 4RN, OXON, ENGLAND
SN  - 0887-0446
SN  - 1476-8321
J9  - PSYCHOL HEALTH
JI  - Psychol. Health
DA  - JAN 7
PY  - 2022
VL  - 37
IS  - 1
SP  - 87
EP  - 104
DO  - 10.1080/08870446.2020.1867727
C6  - DEC 2020
WE  - Social Science Citation Index (SSCI)
AN  - WOS:000605034700001
N1  - Times Cited in Web of Science Core Collection:  10
Total Times Cited:  11
Cited Reference Count:  44
ER  -

TY  - JOUR
AU  - Bernstein, EE
AU  - McNally, RJ
TI  - Acute Aerobic Exercise Hastens Emotional Recovery From a Subsequent Stressor
T2  - HEALTH PSYCHOLOGY
LA  - English
KW  - aerobic exercise
KW  - fitness
KW  - attentional control
KW  - emotion regulation
KW  - rumination
KW  - PHYSICAL-ACTIVITY
KW  - DEPRESSION
KW  - RUMINATION
KW  - ANXIETY
KW  - INCREASES
KW  - SYMPTOMS
KW  - FITNESS
AB  - Objective: Despite findings that regular exercise is broadly associated with emotional well-being, more basic research is needed to deepen our understanding of the exercise and emotion connection. This paper examines how acute aerobic exercise in particular influences subjective emotional recovery from a subsequent stressor. Potential mediators and moderators, including level of physical fitness, attentional control, and perseverative negative thinking were explored. Method: All of the participants (n = 95) completed 3 laboratory visits, each including 1 of 3 activities (i.e., cycling, resting, stretching), tests of working memory and attentional control, and an experimental stressor. Self-reported rumination after the stressor and the experience of positive and negative emotions throughout the study were recorded. Results: In this within-subjects paradigm, as expected, higher rumination in response to the stressor predicted more persistent negative emotion afterward; this effect was attenuated only by prior acute aerobic exercise, in this case, cycling, both 5 min and 15 min poststressor. This effect was unrelated to physical fitness or cognitive performance. Physical fitness level did predict greater attentional control and the capacity to update working memory. Conclusion: Acute aerobic exercise may facilitate subjective emotional recovery from a subsequent stressor and improve emotional flexibility.
AD  - Harvard Univ, Dept Psychol, 33 Kirkland St, Cambridge, MA 02138 USA
C3  - Harvard University
FU  - Barbara Ditmars Restricted Funds Research Award from Harvard University; Junior Scientist Fellowship from the American Psychological Association of Graduate Students; Psi Chi
FX  - This research was supported by the Barbara Ditmars Restricted Funds Research Award from Harvard University, the Junior Scientist Fellowship from the American Psychological Association of Graduate Students, and Psi Chi, awarded to the first author. We thank Jill Hooley, Kelsey Barolak, Marissa Cominelli, Celina Dubin, Stephanie Ferrarie, Mikaela Ingram, Danielle Krzyszczyk, Elizabeth Mahon, Betty Richardson, and Hannah Zarzecki for their assistance.
PU  - AMER PSYCHOLOGICAL ASSOC
PI  - WASHINGTON
PA  - 750 FIRST ST NE, WASHINGTON, DC 20002-4242 USA
SN  - 0278-6133
SN  - 1930-7810
J9  - HEALTH PSYCHOL
JI  - Health Psychol.
DA  - JUN
PY  - 2017
VL  - 36
IS  - 6
SP  - 560
EP  - 567
DO  - 10.1037/hea0000482
WE  - Science Citation Index Expanded (SCI-EXPANDED)
WE  - Social Science Citation Index (SSCI)
AN  - WOS:000402052300005
N1  - Times Cited in Web of Science Core Collection:  54
Total Times Cited:  64
Cited Reference Count:  45
ER  -

TY  - JOUR
AU  - Herring, MP
AU  - Johnson, KE
AU  - O'Connor, PJ
TI  - Exercise training and health-related quality of life in generalized anxiety disorder
T2  - PSYCHOLOGY OF SPORT AND EXERCISE
LA  - English
KW  - Aerobic exercise
KW  - Anxiety disorders
KW  - Mental health
KW  - Weight lifting
KW  - SF-36
KW  - RANDOMIZED CONTROLLED-TRIAL
KW  - MENTAL-DISORDERS
KW  - PHYSICAL-ACTIVITY
KW  - OLDER-ADULTS
KW  - METAANALYSIS
KW  - IMPAIRMENT
KW  - QUESTIONNAIRE
KW  - STRENGTH
KW  - BURDEN
KW  - WORRY
AB  - Objective: To quantify the effects of six-weeks of resistance (RET) and aerobic exercise training (AET) on quality of life (QoL) among sedentary women with Generalized Anxiety Disorder (GAD).
   Design: Data from our published randomized controlled trial of the effects of six-weeks of either RET or AET among GAD patients were analyzed.
   Method: Thirty women with GAD were randomized to either six weeks of twice-weekly lower-body weightlifting or cycling, or wait-list control (WL). SF-36 subscales assessed dimensions of QoL. Hedges' d effect sizes (95%Cls) quantified the magnitude of change in response to exercise training compared to WL.
   Results: RET significantly improved role-physical (d = 1.04; 95%CI: [0.11-1.97]), role-emotional (d = 0.96; [0.04-1.89]), and mental health (d = 1.05; [0.11-1.98]). AET resulted in significant improvements in physical function (d = 1.31; [0.34-2.27]) and vitality (d = 0.93; [0.01-1.85]).
   Conclusions: Exercise training improves dimensions of QoL among GAD patients. The largest effects were observed for role impairments, physical function, vitality, and mental health. (C) 2016 Elsevier Ltd. All rights reserved.
AD  - Univ Limerick, Dept Phys Educ & Sport Sci, P1045, Limerick, Ireland
AD  - Univ Limerick, Hlth Res Inst, Limerick, Ireland
AD  - Univ Georgia, Dept Kinesiol, 330 River Rd, Athens, GA 30602 USA
C3  - University of Limerick
C3  - University of Limerick
C3  - University System of Georgia
C3  - University of Georgia
PU  - ELSEVIER SCIENCE BV
PI  - AMSTERDAM
PA  - PO BOX 211, 1000 AE AMSTERDAM, NETHERLANDS
SN  - 1469-0292
SN  - 1878-5476
J9  - PSYCHOL SPORT EXERC
JI  - Psychol. Sport Exerc.
DA  - NOV
PY  - 2016
VL  - 27
SP  - 138
EP  - 141
DO  - 10.1016/j.psychsport.2016.08.011
WE  - Science Citation Index Expanded (SCI-EXPANDED)
WE  - Social Science Citation Index (SSCI)
AN  - WOS:000385472800016
N1  - Times Cited in Web of Science Core Collection:  19
Total Times Cited:  28
Cited Reference Count:  25
ER  -

TY  - JOUR
AU  - Inoue, DS
AU  - Antunes, BM
AU  - Maideen, MFB
AU  - Lira, FS
TI  - Pathophysiological Features of Obesity and its Impact on Cognition: Exercise Training as a Non-Pharmacological Approach
T2  - CURRENT PHARMACEUTICAL DESIGN
LA  - English
KW  - Adipose tissue
KW  - cognition
KW  - neuroinflammation
KW  - hormones
KW  - physical activity
KW  - diabetes mellitus type 2
KW  - NEUROTROPHIC FACTOR BDNF
KW  - MESSENGER-RNA EXPRESSION
KW  - HIGH-INTENSITY INTERVAL
KW  - CENTRAL-NERVOUS-SYSTEM
KW  - BODY-MASS INDEX
KW  - AEROBIC EXERCISE
KW  - ADIPOSE-TISSUE
KW  - INSULIN-RESISTANCE
KW  - EXECUTIVE FUNCTION
KW  - PHYSICAL-ACTIVITY
AB  - Background: The number of individuals with obesity is growing worldwide and this is a worrying trend, as obesity has shown to cause pathophysiological changes, which result in the emergence of comorbidities such as cardiovascular disease, diabetes mellitus type 2 and cancer. In addition, cognitive performance may be compromised by immunometabolic deregulation of obesity. Although in more critical cases, the use of medications is recommended, a physically active lifestyle is one of the main foundations for health maintenance, making physical training an important tool to reduce the harmful effects of excessive fat accumulation.
   Aim: The purpose of this review of the literature is to present the impact of immunometabolic alterations on cognitive function in individuals with obesity, and the role of exercise training as a non-pharmacological approach to improve the inflammatory profile, energy metabolism and neuroplasticity in obesity.
   Method: An overview of the etiology and pathophysiology of obesity to establish a possible link with cognitive performance in obese individuals, with the executive function being one of the most affected cognitive components. In addition, the brain-derived neurotrophic factor (BDNF) profile and its impact on cognition in obese individuals are discussed. Lastly, studies showing regular resistance and/or aerobic training, which may be able to improve the pathophysiological condition and cognitive performance through the improvement of the inflammatory profile, decreased insulin resistance and higher BDNF production are discussed.
   Conclusion: Exercise training is essential for reestablishment and maintenance of health by increasing energy expenditure, insulin resistance reduction, anti-inflammatory proteins and neurotrophin production corroborating to upregulation of body function.
AD  - State Univ UNESP, Sch Technol & Sci, Dept Phys Educ, Exercise & Immunometab Res Grp,Postgrad Program M, Rua Roberto Simonsen 305, BR-19060900 Presidente Prudente, SP, Brazil
AD  - Univ Sydney, Fac Hlth Sci, Thermal Ergon Lab, Sydney, NSW, Australia
AD  - Univ Sydney, Charles Perkins Ctr, Sydney, NSW, Australia
C3  - University of Sydney
C3  - University of Sydney
FU  - Coordenacao de Aperfeicoamento de Pessoal de Nivel Superior - Brasil (CAPES) [001]; Fundacao de Amparo a Pesquisa do Estado de Sao Paulo, Brasil (FAPESP) [2015/22402-9, 2016/16712-8, 2017/03947-0]; Fundacao de Amparo a Pesquisa do Estado de Sao Paulo (FAPESP) [17/03947-0, 16/16712-8] Funding Source: FAPESP
FX  - The study was funded by Coordenacao de Aperfeicoamento de Pessoal de Nivel Superior -Brasil (CAPES) - Finance Code 001, and to Fundacao de Amparo a Pesquisa do Estado de Sao Paulo, Brasil (FAPESP) (2015/22402-9; 2016/16712-8; 2017/03947-0) for their support.
PU  - BENTHAM SCIENCE PUBL LTD
PI  - SHARJAH
PA  - EXECUTIVE STE Y-2, PO BOX 7917, SAIF ZONE, 1200 BR SHARJAH, U ARAB EMIRATES
SN  - 1381-6128
SN  - 1873-4286
J9  - CURR PHARM DESIGN
JI  - Curr. Pharm. Design
PY  - 2020
VL  - 26
IS  - 9
SP  - 916
EP  - 931
DO  - 10.2174/1381612826666200114102524
WE  - Science Citation Index Expanded (SCI-EXPANDED)
WE  - Social Science Citation Index (SSCI)
AN  - WOS:000528287700003
N1  - Times Cited in Web of Science Core Collection:  11
Total Times Cited:  11
Cited Reference Count:  138
ER  -

TY  - JOUR
AU  - Herring, MP
AU  - Jacob, ML
AU  - Suveg, C
AU  - Dishman, RK
AU  - O'Connor, PJ
TI  - Feasibility of Exercise Training for the Short-Term Treatment of Generalized Anxiety Disorder: A Randomized Controlled Trial
T2  - PSYCHOTHERAPY AND PSYCHOSOMATICS
LA  - English
KW  - Aerobic Exercise Training
KW  - Anxiety
KW  - Resistance Exercise Training
KW  - Worry
KW  - COST-EFFECTIVENESS
KW  - PHYSICAL-ACTIVITY
KW  - DEPRESSION
KW  - THERAPY
KW  - PLACEBO
KW  - FATIGUE
KW  - ADULTS
KW  - CARE
AB  - Background: Exercise training may be especially helpful for patients with generalized anxiety disorder (GAD). We conducted a randomized controlled trial to quantify the effects of 6 weeks of resistance (RET) or aerobic exercise training (AET) on remission and worry symptoms among sedentary patients with GAD. Methods: Thirty sedentary women aged 18-37 years, diagnosed by clinicians blinded to treatment allocation with a primary DSM-IV diagnosis of GAD and not engaged in any treatment other than pharmacotherapy, were randomly allocated to RET, AET, or a wait list (WL). RET involved 2 weekly sessions of lower-body weightlifting. AET involved 2 weekly sessions of leg cycling matched with RET for body region, positive work, time actively engaged in exercise, and load progression. Remission was measured by the number needed to treat (NNT). Worry symptoms were measured by the Penn State Worry Questionnaire. Results: There were no adverse events. Remission rates were 60%, 40%, and 30% for RET, AET, and WL, respectively. The NNT was 3 (95% CI 2 to 56) for RET and 10 (95% CI-7 to 3) for AET. A significant condition-by-time interaction was found for worry symptoms. A follow-up contrast showed significant reductions in worry symptoms for combined exercise conditions versus the WL. Conclusions: Exercise training, including RET, is a feasible, low-risk treatment that can potentially reduce worry symptoms among GAD patients and may be an effective adjuvant, short-term treatment or augmentation for GAD. Preliminary findings warrant further investigation. Copyright (C) 2011 S. Karger AG, Basel
AD  - Univ S Carolina, Dept Exercise Sci, Columbia, SC 29208 USA
AD  - Univ Georgia, Dept Kinesiol, Athens, GA 30602 USA
AD  - Univ Georgia, Dept Psychol, Athens, GA 30602 USA
C3  - University of South Carolina System
C3  - University of South Carolina Columbia
C3  - University System of Georgia
C3  - University of Georgia
C3  - University System of Georgia
C3  - University of Georgia
FU  - The University of Georgia's College of Education
FX  - This research was supported by a grant from The University of Georgia's College of Education. The authors would like to thank Olivia Barkett, Kristin Espiau, Darren Gillman, Sean Hesson, Robert Leibman, Allyce Naeger, Akil Piggot, Brad Schwartz, Kristel Thomassin, Matthew Weintraub, and Lina Vayner for their assistance with data collection.
PU  - KARGER
PI  - BASEL
PA  - ALLSCHWILERSTRASSE 10, CH-4009 BASEL, SWITZERLAND
SN  - 0033-3190
SN  - 1423-0348
J9  - PSYCHOTHER PSYCHOSOM
JI  - Psychother. Psychosom.
PY  - 2012
VL  - 81
IS  - 1
SP  - 21
EP  - 28
DO  - 10.1159/000327898
WE  - Science Citation Index Expanded (SCI-EXPANDED)
WE  - Social Science Citation Index (SSCI)
AN  - WOS:000298406200004
N1  - Times Cited in Web of Science Core Collection:  110
Total Times Cited:  122
Cited Reference Count:  30
ER  -

TY  - JOUR
AU  - Gordon, BR
AU  - McDowell, CP
AU  - Lyons, M
AU  - Herring, MP
TI  - The effects of acute resistance exercise among young adults: A randomized controlled trial
T2  - JOURNAL OF AFFECTIVE DISORDERS
LA  - English
KW  - Worry
KW  - Strength training
KW  - Anxious
KW  - Muscle strengthening activity
KW  - STATE ANXIETY
KW  - DIFFERENT INTENSITIES
KW  - PHYSICAL-ACTIVITY
KW  - METAANALYSIS
KW  - BOUT
AB  - Background The effects of a single bout of resistance exercise (RE) on state anxiety and worry symptoms are understudied. Further, how resistance exercise training (RET) changes response to acute RE is unknown. Methods Sixty-two untrained young adults (mean age (y):26.6; RET n = 27, Wait-list (WL): n = 35, 62.9% female) were randomized to an eight-week, ecologically-valid, guidelines-based RET condition, or eight-week WL control condition. Two acute RE trials were nested within the design at week one and eight, to determine RE response, and change in RE response following RET. The RET condition completed a twice-weekly RET intervention. The WL condition completed 30-minute bouts of quiet-rest at week one and eight. Two-condition (RE/quiet-rest) x two-time (pre/post) x two-session (weeks one/eight) RM-ANCOVAs examined differences between acute RE and quiet-rest pre-post and between acute sessions. Sub-analyses were conducted among young adults with analogue-Generalized Anxiety Disorder (AGAD). Primary outcomes were anxiety and worry symptoms. Results Compliance was 99% (Rate of perceived exertion (6-20) = 14 +/- 1, Muscle soreness (1-10)=4 +/- 2), with no adverse events. There were no significant three-way interactions for anxiety symptoms or worry symptoms (all p > 0.51) among the total sample or AGAD sample. The magnitude of change in outcomes at each session for both samples were small and non-significant (Hedges' d = -0.26 to 0.23). Limitations Post-condition assessment of primary outcomes was only conducted at a single time point. Conclusion RE did not elicit significant reductions in state anxiety or worry symptoms ten minutes post-RE. RET did not change response to acute RE. Clinicians should encourage RET for maximum anxiolytic benefits.
AD  - Univ Limerick, Dept Phys Educ & Sport Sci, Limerick, Ireland
AD  - Univ Limerick, Hlth Res Inst, Phys Act Hlth Res Cluster, Limerick, Ireland
AD  - Penn State Univ, Coll Med, Dept Publ Hlth Sci, Hershey, PA 17033 USA
AD  - Trinity Coll Dublin, Irish Longitudinal Study Ageing, Dublin, Ireland
AD  - Trinity Coll Dublin, Sch Med, Dublin, Ireland
C3  - University of Limerick
C3  - University of Limerick
C3  - Pennsylvania Commonwealth System of Higher Education (PCSHE)
C3  - Pennsylvania State University
C3  - Penn State Health
C3  - Trinity College Dublin
C3  - Trinity College Dublin
PU  - ELSEVIER
PI  - AMSTERDAM
PA  - RADARWEG 29, 1043 NX AMSTERDAM, NETHERLANDS
SN  - 0165-0327
SN  - 1573-2517
J9  - J AFFECT DISORDERS
JI  - J. Affect. Disord.
DA  - FEB 15
PY  - 2022
VL  - 299
SP  - 102
EP  - 107
DO  - 10.1016/j.jad.2021.11.049
C6  - DEC 2021
WE  - Science Citation Index Expanded (SCI-EXPANDED)
WE  - Social Science Citation Index (SSCI)
AN  - WOS:000737054400014
N1  - Times Cited in Web of Science Core Collection:  3
Total Times Cited:  3
Cited Reference Count:  31
ER  -

TY  - JOUR
AU  - Brand, S
AU  - Colledge, F
AU  - Ludyga, S
AU  - Emmenegger, R
AU  - Kalak, N
AU  - Bahmani, DS
AU  - Holsboer-Trachsler, E
AU  - Pühse, U
AU  - Gerber, M
TI  - Acute Bouts of Exercising Improved Mood, Rumination and Social Interaction in Inpatients With Mental Disorders
T2  - FRONTIERS IN PSYCHOLOGY
LA  - English
KW  - physical activity
KW  - mental disorders
KW  - mood
KW  - rumination
KW  - trans-diagnostic
KW  - REPETITIVE NEGATIVE THINKING
KW  - MAJOR DEPRESSIVE DISORDER
KW  - PHYSICAL-ACTIVITY
KW  - AEROBIC EXERCISE
KW  - METABOLIC SYNDROME
KW  - BIPOLAR DISORDER
KW  - SEDENTARY BEHAVIOR
KW  - ANXIETY DISORDERS
KW  - PEOPLE
KW  - METAANALYSIS
AB  - Background: Studies at the macro level (such as longer-term interventions) showed that physical activity impacts positively on cognitive-emotional processes of patients with mental disorders. However, research focusing on the immediate impact of acute bouts of exercise (micro level) are missing. The aim of the present study was therefore to investigate whether and to what extent single bouts of moderately intense exercise can influence dimensions of psychological functioning in inpatients with mental disorders.
   Method: 129 inpatients (mean age: 38.16 years; 50.4% females) took part and completed a questionnaire both immediately before and immediately after exercising. Thirty inpatients completed the questionnaires a second time in the same week. The questionnaire covered socio-demographic and illness-related information. Further, the questionnaire asked about current psychological states such as mood, rumination, social interactions, and attention, tiredness, and physical strengths as a proxy of physiological states.
   Results: Psychological states improved from pre- to post-session. Improvements were observed for mood, social interactions, attention, and physical strengths. Likewise, rumination and tiredness decreased. Mood, rumination, and tiredness further improved, when patients completed the questionnaires the second time in the same week.
   Conclusion: At micro level, single bouts of exercise impacted positively on cognitive-motional processes such as mood, rumination, attention and social interactions, and physiological states of tiredness and physical strengths among inpatients with mental disorders. In addition, further improvements were observed, if patients participated in physical activities a second time.
AD  - Univ Basel, Dept Sport Exercise & Hlth, Div Sport Sci & Psychosocial Hlth, Basel, Switzerland
AD  - Univ Basel, Ctr Affect Stress & Sleep Disorders, Psychiat Clin, Basel, Switzerland
AD  - Kermanshah Univ, Subst Abuse Prevent Res Ctr, Med Sci, Kermanshah, Iran
AD  - Kermanshah Univ, Sleep Disorders Res Ctr, Med Sci, Kermanshah, Iran
C3  - University of Basel
C3  - University of Basel
C3  - Kermanshah University of Medical Sciences
C3  - Kermanshah University of Medical Sciences
PU  - FRONTIERS MEDIA SA
PI  - LAUSANNE
PA  - AVENUE DU TRIBUNAL FEDERAL 34, LAUSANNE, CH-1015, SWITZERLAND
SN  - 1664-1078
J9  - FRONT PSYCHOL
JI  - Front. Psychol.
DA  - MAR 13
PY  - 2018
VL  - 9
C7  - 249
DO  - 10.3389/fpsyg.2018.00249
WE  - Social Science Citation Index (SSCI)
AN  - WOS:000427298100001
N1  - Times Cited in Web of Science Core Collection:  48
Total Times Cited:  53
Cited Reference Count:  88
ER  -

TY  - JOUR
AU  - Alderman, BL
AU  - Olson, RL
AU  - Brush, CJ
AU  - Shors, TJ
TI  - MAP training: combining meditation and aerobic exercise reduces depression and rumination while enhancing synchronized brain activity
T2  - TRANSLATIONAL PSYCHIATRY
LA  - English
KW  - NEUROPSYCHIATRIC INTERVIEW MINI
KW  - ADULT-NEUROGENESIS
KW  - HIPPOCAMPAL NEUROGENESIS
KW  - COGNITIVE CONTROL
KW  - LEARNING INCREASES
KW  - CELL-PROLIFERATION
KW  - PHYSICAL-ACTIVITY
KW  - DSM-IV
KW  - CONFLICT
KW  - STRESS
AB  - Mental and physical (MAP) training is a novel clinical intervention that combines mental training through meditation and physical training through aerobic exercise. The intervention was translated from neuroscientific studies indicating that MAP training increases neurogenesis in the adult brain. Each session consisted of 30 min of focused-attention (FA) meditation and 30 min of moderate-intensity aerobic exercise. Fifty-two participants completed the 8-week intervention, which consisted of two sessions per week. Following the intervention, individuals with major depressive disorder (MDD; n = 22) reported significantly less depressive symptoms and ruminative thoughts. Typical healthy individuals (n = 30) also reported less depressive symptoms at follow-up. Behavioral and event-related potential indices of cognitive control were collected at baseline and follow-up during a modified flanker task. Following MAP training, N2 and P3 component amplitudes increased relative to baseline, especially among individuals with MDD. These data indicate enhanced neural responses during the detection and resolution of conflicting stimuli. Although previous research has supported the individual beneficial effects of aerobic exercise and meditation for depression, these findings indicate that a combination of the two may be particularly effective in increasing cognitive control processes and decreasing ruminative thought patterns.
AD  - Rutgers State Univ, Dept Exercise Sci, 70 Lipman Dr, New Brunswick, NJ 08901 USA
AD  - Rutgers State Univ, Dept Nutr Sci, New Brunswick, NJ 08901 USA
AD  - Rutgers State Univ, Ctr Collaborat Neurosci, Dept Psychol, Behav & Syst Neurosci Grad Program, Piscataway, NJ USA
C3  - Rutgers University System
C3  - Rutgers University New Brunswick
C3  - Rutgers University System
C3  - Rutgers University New Brunswick
C3  - Rutgers University System
C3  - Rutgers University New Brunswick
FU  - Charles and Johanna Busch Memorial Fund at the Rutgers University; Brain and Behavior Research Foundation
FX  - We gratefully acknowledge the contributions of all volunteers who participated in this study as well as the undergraduate research assistants who contributed to data collection. We also acknowledge the Rutgers University Counseling and Psychiatric Services (CAPS) program for assistance in participant recruitment as well as the Rutgers University Recreation Department. A special acknowledgment of Myong Ahn Sunim and Moo Sang Sunim from the Soshimsa Zen Center for their meditation training and the translation of MAP training into a clinically relevant intervention. We thank Michelle Chang, Marsha Bates and Edward Selby for early participation in the study. We also thank Peter Ehmann and Emma Millon for helpful comments to the manuscript. This research was supported by The Charles and Johanna Busch Memorial Fund at the Rutgers University, and the Brain and Behavior Research Foundation.
PU  - SPRINGERNATURE
PI  - LONDON
PA  - CAMPUS, 4 CRINAN ST, LONDON, N1 9XW, ENGLAND
SN  - 2158-3188
J9  - TRANSL PSYCHIAT
JI  - Transl. Psychiatr.
DA  - FEB 2
PY  - 2016
VL  - 6
C7  - e726
DO  - 10.1038/tp.2015.225
WE  - Science Citation Index Expanded (SCI-EXPANDED)
WE  - Social Science Citation Index (SSCI)
AN  - WOS:000373892200003
N1  - Times Cited in Web of Science Core Collection:  71
Total Times Cited:  82
Cited Reference Count:  103
ER  -

TY  - JOUR
AU  - Gordon, BR
AU  - McDowell, CP
AU  - Lyons, M
AU  - Herring, MP
TI  - Acute and chronic effects of resistance exercise training among young adults with and without analogue Generalized Anxiety Disorder: A protocol for pilot randomized controlled trials
T2  - MENTAL HEALTH AND PHYSICAL ACTIVITY
LA  - English
KW  - Strength training
KW  - Worry
KW  - Anxious
KW  - Muscular strengthening activity
KW  - PHYSICAL-ACTIVITY
KW  - QUESTIONNAIRE
KW  - METAANALYSIS
KW  - SLEEP
KW  - SCALE
AB  - Objectives: Recent meta-analyses support the chronic anxiolytic effects of resistance exercise training (RET) among women with diagnosed Generalized Anxiety Disorder (GAD). However, the effects of RET among those with subclinical, or analogue, GAD (AGAD) is unknown. The purpose of the pilot randomized controlled trial (RCT) detailed in this protocol was to quantify the acute and chronic effects of RET on signs and symptoms of GAD among young adults with and without AGAD.
   Methods: This protocol details the full methods of two parallel, RCTs of an eight-week RET intervention compared to a wait-list control condition among young adults with and without AGAD. AGAD status was determined using validated cut-scores for both the Psychiatric Diagnostic Screening Questionnaire GAD subscale (>= 6) and the Penn State Worry Questionnaire (>= 45). The ecologically-valid RET was designed according to World Health Organization and American College of Sports Medicine guidelines. The primary outcome was AGAD status, assessed pre- and post-intervention. Secondary outcomes were assessed weekly. Two acute RET trials were nested within the design at pre- and post-intervention to determine response and change in response to a single bout of RET.
   Conclusions: This pilot RCT examines the effect of an ecologically-valid RET intervention among young adults with subclinical levels of GAD. Given that GAD most often emerges during young adulthood, and young adults who display elevated subclinical symptoms are more likely to develop clinically significant psychopathology, investigating the effects of RET among individuals with emerging signs and symptoms of an anxiety disorder is particularly important.
AD  - Univ Limerick, Dept Phys Educ & Sport Sci, Limerick, Ireland
AD  - Univ Limerick, Hlth Res Inst, Phys Act Hlth Res Cluster, Limerick, Ireland
AD  - Trinity Coll Dublin, Irish Longitudinal Study Ageing, Dublin, Ireland
C3  - University of Limerick
C3  - University of Limerick
C3  - Trinity College Dublin
FU  - Irish Research Council under the Government of Ireland Postgraduate Programme
FX  - Brett R. Gordon was funded by the Irish Research Council under the Government of Ireland Postgraduate Programme. Cillian P. McDowell is funded by the Irish Research Council under the Government of Ireland Postdoctoral Programme.
PU  - ELSEVIER SCI LTD
PI  - OXFORD
PA  - THE BOULEVARD, LANGFORD LANE, KIDLINGTON, OXFORD OX5 1GB, OXON, ENGLAND
SN  - 1755-2966
SN  - 1878-0199
J9  - MENT HEALTH PHYS ACT
JI  - Ment. Health Phys. Act.
DA  - MAR
PY  - 2020
VL  - 18
C7  - 100321
DO  - 10.1016/j.mhpa.2020.100321
WE  - Social Science Citation Index (SSCI)
AN  - WOS:000533648100008
N1  - Times Cited in Web of Science Core Collection:  7
Total Times Cited:  8
Cited Reference Count:  47
ER  -

TY  - JOUR
AU  - de Moura, LP
AU  - Sponton, ACD
AU  - de Arajo, MB
AU  - Dalia, RA
AU  - Pauli, JR
AU  - de Mello, MAR
TI  - Moderate physical activity from childhood contributes to metabolic health and reduces hepatic fat accumulation in adult rats
T2  - LIPIDS IN HEALTH AND DISEASE
LA  - English
KW  - Moderate exercise
KW  - Metabolic health
KW  - Hepatic fat accumulation
KW  - INSULIN-RESISTANCE
KW  - NONALCOHOLIC STEATOHEPATITIS
KW  - EXERCISE INTENSITY
KW  - OBESITY
KW  - LIVER
KW  - OVERWEIGHT
KW  - ACIDS
KW  - FITNESS
KW  - CANCER
AB  - Background: Obesity, oxidative stress and inflammation, by triggering insulin resistance, may contribute to the accumulation of hepatic fat, and this accumulation by lipotoxicity can lead the organ to fail. Because obesity is growing at an alarming rate and, worryingly, in a precocious way, the present study aimed to investigate the effects of moderate physical training performed from childhood to adulthood on liver fat metabolism in rats.
   Methods: Twenty rats that were 28 days old were divided into two groups: control (C) and trained (T). The C Group was kept in cages without exercise, and the T group was submitted to swimming exercise for 1 hour/day, 5 days/week from 28 to 90 days of age (8 weeks) at 80% of the anaerobic threshold determined by the lactate minimum test. At the end of the experiment, the body weight gain, insulin sensitivity (glucose disappearance rate during the insulin tolerance test), concentrations of free fatty acids (FFA) and triglycerides (TG) and hepatic lipogenic rate were analyzed. For the statistical analysis, the Student t-test was used with the level of significance preset at 5%.
   Results: The T group showed lower body weight gain, FFA concentrations, fat accumulation, hepatic lipogenic rate and insulin resistance.
   Conclusion: The regular practice of moderate physical exercise from childhood can contribute to the reduction of obesity and insulin resistance and help prevent the development of accumulation of hepatic fat in adulthood.
AD  - Sao Paulo State Univ, UNESP Rio Claro, Biosci Inst, Dept Phys Educ, Rio Claro, Brazil
AD  - Univ Estadual Campinas, Fac Sci Appl, UNICAMP Limeira, Sports Sci Course, Campinas, SP, Brazil
AD  - Univ Estadual Paulista UNESP, Dept Phys Educ, BR-13506900 Rio Claro, SP, Brazil
C3  - Universidade Estadual Paulista
C3  - Universidade Estadual de Campinas
C3  - Universidade Estadual Paulista
FU  - National Council of Scientific and Technological Development - CNPq; Foundation for Research Support of Sao Paulo - FAPESP
FX  - The authors would like to thank the technicians at the Biodynamic Laboratory of the Physical Education Department at UNESP Campus Rio Claro, Clarice Sibuya and Jose Roberto Rodrigues, for their indispensable support and the National Council of Scientific and Technological Development - CNPq, the Foundation for Research Support of Sao Paulo - FAPESP for the financial support and FUNDUNESP.
PU  - BMC
PI  - LONDON
PA  - CAMPUS, 4 CRINAN ST, LONDON N1 9XW, ENGLAND
SN  - 1476-511X
J9  - LIPIDS HEALTH DIS
JI  - Lipids Health Dis.
DA  - MAR 6
PY  - 2013
VL  - 12
C7  - 29
DO  - 10.1186/1476-511X-12-29
WE  - Science Citation Index Expanded (SCI-EXPANDED)
AN  - WOS:000316389000002
N1  - Times Cited in Web of Science Core Collection:  7
Total Times Cited:  8
Cited Reference Count:  55
ER  -

TY  - JOUR
AU  - Paredes, LLC
AU  - Valdés-Badilla, P
AU  - Muñoz, EG
TI  - Effects of strength training on the fitness in boys and girls with overweight and obesity: a systematic review
T2  - RETOS-NUEVAS TENDENCIAS EN EDUCACION FISICA DEPORTE Y RECREACION
LA  - Spanish
KW  - childhood obesity
KW  - physical fitness
KW  - strength training
KW  - resistance training
KW  - BODY-COMPOSITION
KW  - MOTOR-PERFORMANCE
KW  - RESISTANCE
KW  - EXERCISE
KW  - DETERMINANTS
KW  - ASSOCIATION
KW  - PREVALENCE
KW  - PROGRAM
KW  - ADULTS
AB  - Introduction: Due to the worrying figures for childhood obesity and the health risks of having this unhealthy nutritional state, our objective was to carry out a systematic review to determine the effects of muscle strength training on the general physical condition of boys and girls overweight and obese. Methods: PubMed, Science direct, Scopus, SciELO and Google Scholar databases were used. The studies that met the inclusion criteria were assessed for their methodological quality using the PEDro scale. Results: Studies indicate that strength training when applied in isolation increases muscle strength, flexibility, muscle power, agility, and cardiorespiratory capacity in overweight and obese boys and girls. When strength training was combined with aerobic activities, significant increases in muscle strength, cardiorespiratory capacity and flexibility were observed. Conclusions: Despite the diversity of studies, muscle strength training seems to have a positive effect on the general physical condition of overweight and obese boys and girls.
AD  - Univ Santo Tomas, Santiago, Chile
AD  - Univ Catolica Maule, Curico, Chile
C3  - Universidad Santo Tomas
C3  - Universidad Catolica del Maule
PU  - FEDERACION ESPANOLA ASOC DOCENTES EDUCACION FISICA-FEADEF
PI  - MURCIA
PA  - C CABO VIDIO 27, SAN JAVIER, MURCIA, 30730, SPAIN
SN  - 1579-1726
SN  - 1988-2041
J9  - RETOS-NUEV TEND EDUC
JI  - Retos
PY  - 2022
IS  - 43
SP  - 233
EP  - 242
WE  - Emerging Sources Citation Index (ESCI)
AN  - WOS:000678375300001
N1  - Times Cited in Web of Science Core Collection:  8
Total Times Cited:  8
Cited Reference Count:  48
ER  -

TY  - JOUR
AU  - Lehr, D
AU  - Freund, H
AU  - Sieland, B
AU  - Kalon, L
AU  - Berking, M
AU  - Riper, H
AU  - Ebert, DD
TI  - Effectiveness of a guided multicomponent internet and mobile gratitude training program - A pragmatic randomized controlled trial
T2  - INTERNET INTERVENTIONS-THE APPLICATION OF INFORMATION TECHNOLOGY IN MENTAL AND BEHAVIOURAL HEALTH
LA  - English
KW  - Gratitude
KW  - Positive psychology
KW  - Repetitive negative thinking
KW  - Internet and mobile intervention
KW  - Transdiagnostic
KW  - REPETITIVE NEGATIVE THINKING
KW  - ANXIETY
KW  - INTERVENTION
KW  - DEPRESSION
KW  - RUMINATION
KW  - WORRY
KW  - METAANALYSIS
KW  - VALIDATION
KW  - DISORDERS
KW  - CANCER
AB  - Objective: To investigate the effectiveness of a guided, internet- and smartphone-based gratitude intervention on the transdiagnostic risk-factor 'repetitive negative thinking'. The multicomponent intervention integrates a variety of gratitude exercises, targeting the cognitive, emotional and behavioural facets of gratitude. Method: Two hundred adults with pronounced repetitive negative thinking were recruited from the general population. Participants were randomly assigned to either a four-session guided gratitude intervention (n = 100) or waiting list (n = 100 ). The primary outcome was repetitive negative thinking three months after randomization, with exploratory assessments at six weeks and six months, the latter just for participants in the intervention group. Results: Following the intention-to-treat principle, by analyses of covariance (ANCOVA), the gratitude intervention group exhibited significantly lower levels of repetitive negative thinking than controls at three months, with d = 0.66, 95 % CI [0.37, 0.94] maintained at six-month follow-up. Significant and meaningful beneficial effects were observed in symptoms of depression (d = 0.42) and generalized anxiety (d = 0.38). These effects were notably stronger in intervention completers who finished at least three sessions. Conclusions: Results suggest that a multicomponent gratitude intervention is effective at reducing repetitive negative thinking. Multicomponent interventions may be a next step needed to fully realize the potential of gratitude interventions. Such interventions could expand the repertoire of transdiagnostic interventions, especially for repetitive negative thinking. Furthermore, due to its positive connotations, gratitude is a candidate for an indirect intervention aimed at reducing the burden of depression in the general population. Trial registration: The study is registered in the German Clinical Trial Register (approved primary register of the WHO) as DRKS00006825. The trial protocol can be assessed at: https://www.drks.de/
AD  - Leuphana Univ, Dept Hlth Psychol & Appl Biol Psychol, Luneburg, Germany
AD  - Vinzenz Pallotti Univ, Dept Clin Psychol & Psychotherapy, Vallendar, Germany
AD  - Leuphana Univ, Inst Psychol, Luneburg, Germany
AD  - Friedrich Alexander Univ Erlangen Nuremberg, Dept Clin Psychol & Psychotherapy, Erlangen, Germany
AD  - Vrije Univ Amsterdam, Amsterdam Publ Hlth Res Inst, Dept Clin Neuro & Dev Psychol, Amsterdam, Netherlands
AD  - Tech Univ Munich, Dept Sport & Hlth Sci, Munich, Germany
C3  - Leuphana University Luneburg
C3  - Leuphana University Luneburg
C3  - University of Erlangen Nuremberg
C3  - Vrije Universiteit Amsterdam
C3  - Technical University of Munich
FU  - European Union [EFRE: CCI 2007DE161PR001]; German Research Foundation (DFG)
FX  - The European Union funded this study, under project number: EFRE: CCI 2007DE161PR001. This publication was funded by the German Research Foundation (DFG).
PU  - ELSEVIER
PI  - AMSTERDAM
PA  - RADARWEG 29, 1043 NX AMSTERDAM, NETHERLANDS
SN  - 2214-7829
J9  - INTERNET INTERV
JI  - Internet Interv.
DA  - DEC
PY  - 2024
VL  - 38
C7  - 100787
DO  - 10.1016/j.invent.2024.100787
WE  - Science Citation Index Expanded (SCI-EXPANDED)
WE  - Social Science Citation Index (SSCI)
AN  - WOS:001359908600001
N1  - Times Cited in Web of Science Core Collection:  0
Total Times Cited:  0
Cited Reference Count:  73
ER  -

TY  - JOUR
AU  - Shors, TJ
AU  - Chang, HYM
AU  - Millon, EM
TI  - <i>MAP Training My Brain</i>™ : Meditation Plus Aerobic Exercise Lessens Trauma of Sexual Violence More Than Either Activity Alone
T2  - FRONTIERS IN NEUROSCIENCE
LA  - English
KW  - violence
KW  - trauma
KW  - fear
KW  - memory
KW  - PTSD
KW  - Mental and Physical (MAP) Training
KW  - meditation
KW  - exercise
KW  - POSTTRAUMATIC-STRESS-DISORDER
KW  - PROLONGED EXPOSURE
KW  - PHYSICAL-ACTIVITY
KW  - NEUROGENESIS
KW  - THERAPY
KW  - BRAIN
KW  - INCREASES
KW  - MINDFULNESS
KW  - EVENTS
KW  - WOMEN
AB  - Sexual violence against women often leads to post-traumatic stress disorder (PTSD), a mental illness characterized by intrusive thoughts and memories about the traumatic event (Shors and Millon, 2016). These mental processes are obviously generated by the brain but often felt in the body. MAP Training My Brain (TM) is a novel clinical intervention that combines mental training of the brain with physical training of the body (Curlik and Shors, 2013; Shors et al., 2014). Each training session begins with 20-min of sitting meditation, followed by 10-min of slow-walking meditation, and ending with 30-min of aerobic exercise at 60-80% of the maximum heart rate (see maptrainmybrain.com). In previous studies, the combination of mental and physical (MAP) training together significantly reduced symptoms of depression and ruminative thoughts, while reducing anxiety (Shors et al., 2014, 2017; Alderman et al., 2016). We also documented positive changes in brain activity during cognitive control and whole-body oxygen consumption in various populations. In the present pilot study, we asked whether the combination of meditation and aerobic exercise during MAP Training would reduce trauma-related thoughts, ruminations, and memories in women and if so, whether the combination would be more effective than either activity alone. To test this hypothesis, interventions were provided to a group of women (n = 105), many of whom had a history of sexual violence (n = 32). Groups were trained with (1) MAP Training, (2) meditation alone, (3) aerobic exercise alone, or (4) not trained. Individuals in training groups completed two sessions a week for at least 6 weeks. MAP Training My Brain (TM) significantly reduced post-traumatic cognitions and ruminative thoughts in women with a history of sexual violence, whereas meditation alone, and exercise alone did not. MAP Training significantly enhanced a measure of self-worth, whereas meditation and exercise alone did not. Similar positive effects were observed for all participants, although meditation alone was also effective in reducing trauma-related thoughts. Overall, these data indicate the combination of meditation and exercise is synergistic. As a consequence, MAP Training is preferable and especially so for women who have experienced sexual violence in their past. Simply put, the whole is greater than the sum of its parts.
AD  - Rutgers State Univ, Dept Psychol, Ctr Collaborat Neurosci, Behav & Syst Neurosci, Piscataway, NJ 08854 USA
C3  - Rutgers University System
C3  - Rutgers University New Brunswick
FU  - Brain Health Institute, Rutgers University
FX  - Brain Health Institute, Rutgers University.
PU  - FRONTIERS MEDIA SA
PI  - LAUSANNE
PA  - AVENUE DU TRIBUNAL FEDERAL 34, LAUSANNE, CH-1015, SWITZERLAND
SN  - 1662-453X
J9  - FRONT NEUROSCI-SWITZ
JI  - Front. Neurosci.
DA  - APR 23
PY  - 2018
VL  - 12
C7  - 211
DO  - 10.3389/fnins.2018.00211
WE  - Science Citation Index Expanded (SCI-EXPANDED)
WE  - Social Science Citation Index (SSCI)
AN  - WOS:000430574000001
N1  - Times Cited in Web of Science Core Collection:  24
Total Times Cited:  28
Cited Reference Count:  67
ER  -

TY  - JOUR
AU  - Dupuy, EG
AU  - Besnier, F
AU  - Gagnon, C
AU  - Vincent, T
AU  - Grégoire, CA
AU  - Blanchette, CA
AU  - Saillant, K
AU  - Bouabdallaoui, N
AU  - Iglesies-Grau, J
AU  - Payer, M
AU  - Marin, MF
AU  - Belleville, S
AU  - Juneau, M
AU  - Vitali, P
AU  - Gayda, M
AU  - Nigam, A
AU  - Bherer, L
TI  - COVEPIC (Cognitive and spOrt Virtual EPIC training) investigating the effects of home-based physical exercise and cognitive training on cognitive and physical functions in community-dwelling older adults: study protocol of a randomized single-blinded clinical trial
T2  - TRIALS
LA  - English
KW  - Aging
KW  - Cognition
KW  - Cognitive training
KW  - Physical exercise
KW  - Remote monitoring
KW  - Home-based training
KW  - COVID
KW  - EXECUTIVE FUNCTIONS
KW  - HEALTH
KW  - BENEFITS
KW  - MONTREAL
KW  - FITNESS
KW  - SCALE
KW  - INTERVENTIONS
KW  - PERFORMANCE
KW  - VALIDATION
KW  - PLASTICITY
AB  - Background: In the context of the COVID-19 pandemic, lockdown and social distancing measures are applied to prevent the spread of the virus. It is well known that confinement and social isolation can have a negative impact on physical and mental health, including cognition. Physical activity and cognitive training can help enhance older adults' cognitive and physical health and prevent the negative collateral impacts of social isolation and physical inactivity. The COVEPIC study aims to document the effects of 6 months of home-based physical exercise alone versus home-based physical exercise combined with cognitive training on cognitive and physical functions in adults 50 years and older.
   Methods: One hundred twenty-two healthy older adults (> 50 years old) will be recruited from the community and randomized to one of the two arms for 6 months: (1) home-based physical exercises monitoring alone and (2) combined physical exercises monitoring with home-based cognitive training. The primary outcome is cognition, including general functioning (Montreal Cognitive Assessment (MoCA) score), as well as executive functions, processing speed, and episodic memory (composite Z-scores based on validated neuropsychological tests and computerized tasks). The secondary outcome is physical functions, including balance (one-leg stance test), gait and mobility performance (Timed Up and Go, 4-meter walk test), leg muscle strength (5-time sit-to-stand), and estimated cardiorespiratory fitness (Matthews' questionnaire). Exploratory outcomes include mood, anxiety, and health-related quality of life as assessed by self-reported questionnaires (i.e., Geriatric depression scale-30 items, Perceived stress scale, State-trait anxiety inventory-36 items, Perseverative thinking questionnaire, Connor-Davidson Resilience Scale 10, and 12-item Short Form Survey).
   Discussion: This trial will document the remote monitoring of home-based physical exercise alone and homebased physical combined with cognitive training to enhance cognitive and physical health of older adults during the COVID-19 pandemic period. Remote interventions represent a promising strategy to help maintain or enhance health and cognition in seniors, and potentially an opportunity to reach older adults in remote areas, where access to such interventions is limited.
AD  - Univ Montreal, Montreal Heart Inst, Res Ctr, Montreal, PQ H1T1 N6, Canada
AD  - Univ Montreal, Montreal Heart Inst, Ctr EPIC, Montreal, PQ H1T1 N6, Canada
AD  - Univ Montreal, Fac Med, Dept Med, Montreal, PQ H3C3 J7, Canada
AD  - Univ Quebec Montreal, Dept Psychol, Montreal, PQ H3C 3P8, Canada
AD  - Inst Univ Sante Mentale Montreal, Res Ctr, Montreal, PQ H1N3 M5, Canada
AD  - Inst Univ Geriatrie Montreal, Res Ctr, Montreal, PQ H3W1 W5, Canada
AD  - Univ Montreal, Dept Psychol, Montreal, PQ H2V 2S9, Canada
AD  - CIUSSS Nord Ille Montreal, Montreal, PQ, Canada
AD  - McGill Univ, Fac Med, Dept Neurol & Neurosurg, Montreal, PQ, Canada
C3  - Universite de Montreal
C3  - Universite de Montreal
C3  - Universite de Montreal
C3  - University of Quebec
C3  - University of Quebec Montreal
C3  - Universite de Montreal
C3  - Universite de Montreal
C3  - Universite de Montreal
C3  - McGill University
FU  - EPIC prevention center of the Montreal Heart Institute; Mirella and Lino Saputo Research Chair in Cardiovascular Health and the Prevention of Cognitive Deficits
FX  - We would like to thank the EPIC prevention center of the Montreal Heart Institute, notably Valerie Guilbeault and its team of kinesiologists, for their support and their essential contribution to this research through the creation of video support for physical exercise intervention. The Mirella and Lino Saputo Research Chair in Cardiovascular Health and the Prevention of Cognitive Deficits supported this research.
PU  - BMC
PI  - LONDON
PA  - CAMPUS, 4 CRINAN ST, LONDON N1 9XW, ENGLAND
SN  - 1745-6215
J9  - TRIALS
JI  - Trials
DA  - JUL 29
PY  - 2021
VL  - 22
IS  - 1
C7  - 505
DO  - 10.1186/s13063-021-05476-2
WE  - Science Citation Index Expanded (SCI-EXPANDED)
WE  - Social Science Citation Index (SSCI)
AN  - WOS:000679435200001
N1  - Times Cited in Web of Science Core Collection:  10
Total Times Cited:  11
Cited Reference Count:  76
ER  -

TY  - JOUR
AU  - Caplin, A
AU  - Beauchamp, MR
AU  - Weiss, J
AU  - Schilf, S
AU  - Hives, B
AU  - DeLongis, A
AU  - Johansen, KL
AU  - Epel, ES
AU  - Puterman, E
TI  - Effects of Aerobic Exercise Training on Daily Psychological Processes in Family Caregivers: Secondary Analyses of a Randomized Controlled Trial
T2  - AFFECTIVE SCIENCE
LA  - English
KW  - Aerobic exercise
KW  - Affective states
KW  - Rumination
KW  - Perceived control
KW  - Ecological momentary assessments
KW  - Randomized controlled trial
KW  - PHYSICAL-ACTIVITY
KW  - AFFECTIVE REACTIVITY
KW  - DAILY STRESSORS
KW  - HEALTH
KW  - RISK
KW  - MORTALITY
KW  - METAANALYSIS
KW  - BEHAVIOR
KW  - INTERVENTIONS
KW  - ASSOCIATIONS
AB  - The aim of this study was to examine the effects of a 24-week aerobic exercise training program on daily psychological processes and occurrence of stressors in a group of previously physically underactive family caregivers of patients with dementia. As part of the Fitness, Aging, and STress (FAST) randomized controlled trial, 68 participants (F = 55; M = 13) were randomized to either a staff-supported, 24-week aerobic training (N = 34) program or waitlist control (N = 34) group. Approximately 2 weeks prior to randomization, ecological momentary assessments were completed 6 times per day for 7 days and again in the 24th week of the trial to assess exposure to levels of momentary positive affect, negative affect, rumination, control, and the occurrence of stressors throughout the day. These secondary analyses with data from 56 of the participants revealed that the intervention group showed a significantly larger increase in daily positive affect and perceptions of control compared to control participants over the course of the intervention. A treatment effect was also found for negative affect and rumination, whereby both decreased to a greater extent in the intervention group when compared with participants in the control condition. The 24-week aerobic training program had significant impacts on daily psychological processes in family caregivers, deepening our understanding of the robust effects of exercise on mental health.
AD  - McGill Univ, Quebec City, PQ, Canada
AD  - Univ British Columbia, Sch Kinesiol, 210-6081 Univ Blvd, Vancouver, BC V6T 1Z1, Canada
AD  - Univ Penn, Populat Studies Ctr, Philadelphia, PA USA
AD  - Univ Calif San Francisco, Dept Psychiat, San Francisco, CA USA
AD  - Univ British Columbia, Dept Psychol, Vancouver, BC, Canada
AD  - Hennepin Healthcare, Minneapolis, MN USA
C3  - McGill University
C3  - University of British Columbia
C3  - University of Pennsylvania
C3  - University of California System
C3  - University of California San Francisco
C3  - University of British Columbia
FU  - Alzheimer's Association [014-NIRG-302742]; National Heart, Lung, and Blood Institute [R00HL109247]; Clinical and Translational Science Institute Clinical Research Services from the National Center for Advancing Translational Sciences of the National Institutes of Health at UCSF [UL1 TR000004]; Canada Research Chairs program
FX  - This project was funded by the Alzheimer's Association (014-NIRG-302742); the National Heart, Lung, and Blood Institute (R00HL109247); and the Clinical and Translational Science Institute Clinical Research Services from the National Center for Advancing Translational Sciences of the National Institutes of Health at UCSF (UL1 TR000004). Dr. Puterman is supported by the Canada Research Chairs program.
PU  - SPRINGERNATURE
PI  - LONDON
PA  - CAMPUS, 4 CRINAN ST, LONDON, N1 9XW, ENGLAND
SN  - 2662-2041
SN  - 2662-205X
J9  - AFFECT SCI
JI  - Affect. Sci.
DA  - MAR
PY  - 2021
VL  - 2
IS  - 1
SP  - 48
EP  - 57
DO  - 10.1007/s42761-020-00026-6
WE  - Emerging Sources Citation Index (ESCI)
AN  - WOS:001044763200005
N1  - Times Cited in Web of Science Core Collection:  2
Total Times Cited:  2
Cited Reference Count:  63
ER  -

TY  - JOUR
AU  - Dial, LA
AU  - DeNardo, FA
AU  - Fevrier, B
AU  - Morgan, AL
AU  - Du, C
AU  - Tucker, RM
AU  - Hsiao, PY
AU  - Ludy, MJ
TI  - Comparing mental health and well-being of US undergraduate and graduate students during the early stages of the COVID-19 pandemic
T2  - JOURNAL OF AMERICAN COLLEGE HEALTH
LA  - English
KW  - College students
KW  - mood
KW  - physical health
KW  - resilience
KW  - stress
KW  - PHYSICAL-ACTIVITY QUESTIONNAIRE
KW  - GENERALIZED ANXIETY DISORDER
KW  - SLEEP QUALITY
KW  - PERCEIVED STRESS
KW  - UNIVERSITY-STUDENTS
KW  - NEGATIVE AFFECT
KW  - RESILIENCE
KW  - RELIABILITY
KW  - PERFORMANCE
KW  - VALIDATION
AB  - Objective: This study explored how COVID-related mental health and well-being varied between undergraduate and graduate students. Relationships with physical health behaviors were also examined. Participants: Undergraduate (n = 897) and graduate (n = 314) students were recruited from three US universities between mid-April and late-May 2020. Methods: Participants in this cross-sectional survey self-reported perceived stress, financial stress, resilience, repetitive negative thinking, mood, anxiety, diet, sleep, and physical activity using validated instruments. Results: Undergraduate students reported more perceived stress, more repetitive negative thinking, less positive mood, and less support from professors than graduate students. Perceived stress, repetitive negative thinking, negative mood, and anxiety increased among all students (p < .05 for all). Correlations between mental health outcomes and physical health behaviors were weak to moderate (r = .08 to .49). Conclusions: College students, particularly undergraduates, perceived negative mental health impacts during COVID. Creative approaches for meeting student needs are necessary.
AD  - Bowling Green State Univ, Dept Psychol, Bowling Green, OH 43403 USA
AD  - Calif State Univ Fresno, Dept Psychol, Fresno, CA 93740 USA
AD  - Bowling Green State Univ, Div Hlth & Wellness, Bowling Green, OH 43403 USA
AD  - Bowling Green State Univ, Dept Publ & Allied Hlth, 135 Hlth & Human Serv Bldg, Bowling Green, OH 43403 USA
AD  - Bowling Green State Univ, Sch Human Movement Sport & Leisure Studies, Bowling Green, OH 43403 USA
AD  - Michigan State Univ, Dept Food Sci & Human Nutr, E Lansing, MI 48824 USA
AD  - Indiana Univ Penn, Dept Food & Nutr, Indiana, PA USA
C3  - University System of Ohio
C3  - Bowling Green State University
C3  - California State University System
C3  - California State University Fresno
C3  - University System of Ohio
C3  - Bowling Green State University
C3  - University System of Ohio
C3  - Bowling Green State University
C3  - University System of Ohio
C3  - Bowling Green State University
C3  - Michigan State University
C3  - Pennsylvania State System of Higher Education (PASSHE)
C3  - Indiana University of Pennsylvania
FU  - USDA National Institute of Food and Agriculture (Hatch) [1012976]; Michigan AgBioResearch; Indiana University of Pennsylvania Faculty Incidental Research Support Award; Bowling Green State University's College of Health and Human Services
FX  - This work was supported by USDA National Institute of Food and Agriculture (Hatch #1012976), Michigan AgBioResearch, an Indiana University of Pennsylvania Faculty Incidental Research Support Award, and internal funds from Bowling Green State University's College of Health and Human Services.
PU  - ROUTLEDGE JOURNALS, TAYLOR & FRANCIS LTD
PI  - ABINGDON
PA  - 2-4 PARK SQUARE, MILTON PARK, ABINGDON OX14 4RN, OXON, ENGLAND
SN  - 0744-8481
SN  - 1940-3208
J9  - J AM COLL HEALTH
JI  - J. Am. Coll. Health
DA  - NOV 22
PY  - 2023
VL  - 71
IS  - 9
SP  - 2775
EP  - 2785
DO  - 10.1080/07448481.2021.1996372
C6  - OCT 2021
WE  - Social Science Citation Index (SSCI)
AN  - WOS:000719773100001
N1  - Times Cited in Web of Science Core Collection:  19
Total Times Cited:  19
Cited Reference Count:  99
ER  -

TY  - JOUR
AU  - Faigenbaum, AD
AU  - Kamis, D
AU  - Rebullido, TR
TI  - A Strong Approach for Overcoming the FoRE: Fear of Resistance Exercise
T2  - ACSMS HEALTH & FITNESS JOURNAL
LA  - English
KW  - Barriers
KW  - Behaviors
KW  - Muscle
KW  - Strength Training
KW  - Weightlifting
KW  - OLDER-ADULTS
KW  - STRENGTH
KW  - ASSOCIATIONS
KW  - METAANALYSIS
KW  - PREVALENCE
KW  - BARRIERS
KW  - RISK
AB  - center dot A vast majority of adults do not engage in sufficient resistance exercise to achieve health, fitness, and functional benefits.center dot The Fear of Resistance Exercise, or FoRE, is a unique term that describes a phenomenon observed in individuals who develop an avoidance behavior to resistance exercise due to persistent feelings of worry, apprehension, or misunderstanding.center dot Leadership from health and fitness professionals can help adults set clear objectives, challenge irrational thoughts, deal with barriers, and adhere to resistance exercises.
AD  - Coll New Jersey, Dept Kinesiol & Hlth Sci, Ewing Township, NJ 08618 USA
AD  - Stanford Univ, Sch Med, Dept Psychiat & Behav Sci, Stanford, CA USA
AD  - Monmouth Univ, Dept Hlth & Phys Educ, West Long Branch, NJ USA
C3  - College of New Jersey
C3  - Stanford University
C3  - Monmouth University
PU  - LIPPINCOTT WILLIAMS & WILKINS
PI  - PHILADELPHIA
PA  - TWO COMMERCE SQ, 2001 MARKET ST, PHILADELPHIA, PA 19103 USA
SN  - 1091-5397
SN  - 1536-593X
J9  - ACSMS HEALTH FIT J
JI  - ACSMS Health Fit. J.
DA  - MAY-JUN
PY  - 2024
VL  - 28
IS  - 3
SP  - 14
EP  - 20
DO  - 10.1249/FIT.0000000000000958
WE  - Science Citation Index Expanded (SCI-EXPANDED)
AN  - WOS:001207161900007
N1  - Times Cited in Web of Science Core Collection:  0
Total Times Cited:  0
Cited Reference Count:  45
ER  -

TY  - JOUR
AU  - O'Sullivan, D
AU  - Gordon, BR
AU  - Lyons, M
AU  - Meyer, JD
AU  - Herring, MP
TI  - Effects of resistance exercise training on depressive symptoms among young adults: A randomized controlled trial
T2  - PSYCHIATRY RESEARCH
LA  - English
KW  - Muscle strengthening exercise
KW  - Resistance training
KW  - Depression
KW  - Generalized anxiety disorder
KW  - Young adults
KW  - REPORT QIDS-SR
KW  - PHYSICAL-ACTIVITY
KW  - QUICK INVENTORY
KW  - MOOD DISORDERS
KW  - FOLLOW-UP
KW  - ANXIETY
KW  - METAANALYSIS
KW  - SYMPTOMATOLOGY
KW  - EPIDEMIOLOGY
KW  - SUICIDALITY
AB  - Evidence supports the antidepressant effects of resistance exercise training (RET); however, findings among young adults at-risk for elevated depressive symptoms are limited. This randomized controlled trial examined the effects of eight weeks of ecologically-valid, guidelines-based RET, compared to a wait-list control, on depressive symptoms among 55 young adults (26 & PLUSMN;5y; 36 female) with and without subclinical, or analogue, Generalized Anxiety Disorder (AGAD; Psychiatric Diagnostic Screening Questionnaire GAD subscale >6 and Penn State Worry Questionnaire >45) and Major Depressive Disorder (AMDD). Following a three-week familiarization period, participants completed one-on-one, twice-weekly RET sessions. The 16-item, self-reported Quick Inventory of Depressive Symptomatology (QIDS) assessed depressive symptoms. RM-ANCOVAs examined between-group differences, and significant interactions were decomposed with simple effects analysis. Hedges' d effect sizes (95%CI) quantified the magnitude of differences in change between groups across time. Stratified analyses were conducted among subsamples with AMDD and AGAD. There were no baseline depressive symptom differences between groups. Attendance was 83%, and compliance was 80%. RET induced statistically significant, clinically-meaningful, large-magnitude reductions in depressive symptoms from baseline to week eight in the total (d = 1.01; [95%CI: 0.44-1.57]), AMDD (d = 1.71; [95%CI: 0.96-2.46]), and AGAD (d = 1.39; [95%CI: 0.55-2.24]) samples. These findings support guidelines-based RET as a promising treatment for mild depression.
AD  - Univ Limerick, Dept Phys Educ & Sport Sci, Limerick, Ireland
AD  - Univ Limerick, Hlth Res Inst, Phys Act Hlth Res Ctr, Limerick, Ireland
AD  - Penn State Coll Med, Publ Hlth Sci, Hershey, PA USA
AD  - Univ Limerick, Sport & Human Performance Res Ctr, Limerick, Ireland
AD  - Iowa State Univ, Dept Kinesiol, Ames, LA USA
AD  - Univ Limerick, Dept Phys Educ & Sport Sci, PG1-039, Limerick, Ireland
C3  - University of Limerick
C3  - University of Limerick
C3  - Pennsylvania Commonwealth System of Higher Education (PCSHE)
C3  - Pennsylvania State University
C3  - Penn State Health
C3  - University of Limerick
C3  - Iowa State University
C3  - University of Limerick
FU  - Irish Research Council; National Institute on Aging;  [F32AG078229]
FX  - B.G. was funded for this research by a postgraduate scholarship from the Irish Research Council. B.G. is currently supported by a National Institute on Aging F32 grant F32AG078229.
PU  - ELSEVIER IRELAND LTD
PI  - CLARE
PA  - ELSEVIER HOUSE, BROOKVALE PLAZA, EAST PARK SHANNON, CO, CLARE, 00000, IRELAND
SN  - 0165-1781
SN  - 1872-7123
J9  - PSYCHIAT RES
JI  - Psychiatry Res.
DA  - AUG
PY  - 2023
VL  - 326
C7  - 115322
DO  - 10.1016/j.psychres.2023.115322
C6  - JUL 2023
WE  - Science Citation Index Expanded (SCI-EXPANDED)
WE  - Social Science Citation Index (SSCI)
AN  - WOS:001039731200001
N1  - Times Cited in Web of Science Core Collection:  5
Total Times Cited:  5
Cited Reference Count:  51
ER  -

TY  - JOUR
AU  - Lavadera, P
AU  - Millon, EM
AU  - Shors, TJ
TI  - MAP Train My Brain: Meditation Combined with Aerobic Exercise Reduces Stress and Rumination While Enhancing Quality of Life in Medical Students
T2  - JOURNAL OF ALTERNATIVE AND COMPLEMENTARY MEDICINE
LA  - English
KW  - meditation
KW  - exercise
KW  - stress
KW  - mental health
KW  - mindfulness
KW  - medicine
KW  - NEUROGENESIS
KW  - MANAGEMENT
KW  - 1ST-YEAR
KW  - HEALTH
KW  - ADULT
KW  - DEPRESSION
KW  - RESILIENCE
KW  - DISTRESS
KW  - PROGRAM
KW  - US
AB  - Medical students must commit a great deal of concentration and energy during their first 2 years of study, leaving minimal time for self-care. However, once they become physicians, they are in the position of instructing their patients to engage in self-care.
   Objectives: In this study, first- and second-year medical students participated in a combined mental and physical (MAP) training program with meditation and aerobic exercise that targeted brain health.
   Design: Each weekly session began with 30 min of instructional training that emphasized the benefit of the program for brain and body health, followed by 30 min of silent meditation, and ending with 30 min of aerobic exercise. Participants monitored their heart rate to achieve 60%-80% of their personal maximum. Participants engaged in one additional session of MAP training each week on their own.
   Location and Subjects: Sixty-one first- and second-year medical students were recruited to be participants from the Robert Wood Johnson Medical School (RWJMS) in Piscataway, NJ.
   Outcome measures: Participants completed questionnaires of depressive symptoms, perceived stress, ruminative thoughts, and quality of life, before and after the training approximately 8-9 weeks apart.
   Results: After 8 weeks of training and in contrast to students who did not participate, the medical students reported significantly fewer ruminations (-17%), including depressive (-16%) and brooding ruminations (-24%). Ruminations are repetitive thoughts that are typically negative in nature and associated with symptoms of depression. The medical students also reported greater quality of life at the end of training and less perceived stress. The majority (84%) would recommend these types of practices and this one in particular to their future patients. Previous studies have demonstrated that MAP training can reduce symptoms of depression in patients with major depressive disorder as well as trauma-related cognitions in those with post-traumatic stress disorder, while increasing oxygen consumption and synchronized brain activity during cognitive control procedures. Overall, MAP training offers a time-efficient and evidence-based means of maintaining mental and physical wellness for students during medical school and into their future, as well as their patients alike.
AD  - Rutgers Univ Biomed & Hlth Sci, Robert Wood Johnson Med Sch, New Brunswick, NJ USA
AD  - Rutgers State Univ, Ctr Collaborat Neurosci, Dept Psychol, Behav & Syst Neurosci, Busch Campus,152 Frelinghuysen Rd, Piscataway, NJ 08854 USA
C3  - Rutgers University System
C3  - Rutgers University New Brunswick
C3  - Rutgers University Biomedical & Health Sciences
C3  - Rutgers University System
C3  - Rutgers University New Brunswick
FU  - Brain Health Institute at Rutgers University [803119]
FX  - The authors also thank the Brain Health Institute (803119) at Rutgers University for funding.
PU  - MARY ANN LIEBERT, INC
PI  - NEW ROCHELLE
PA  - 140 HUGUENOT STREET, 3RD FL, NEW ROCHELLE, NY 10801 USA
SN  - 1075-5535
SN  - 1557-7708
J9  - J ALTERN COMPLEM MED
JI  - J. Altern. Complement Med.
DA  - MAY 1
PY  - 2020
VL  - 26
IS  - 5
SP  - 418
EP  - 423
DO  - 10.1089/acm.2019.0281
C6  - APR 2020
WE  - Science Citation Index Expanded (SCI-EXPANDED)
WE  - Social Science Citation Index (SSCI)
AN  - WOS:000527571600001
N1  - Times Cited in Web of Science Core Collection:  16
Total Times Cited:  18
Cited Reference Count:  40
ER  -

TY  - JOUR
AU  - Brailovskaia, J
AU  - Margraf, J
AU  - Teismann, T
TI  - Repetitive negative thinking mediates the relationship between addictive Facebook use and suicide-related outcomes: A longitudinal study
T2  - CURRENT PSYCHOLOGY
LA  - English
KW  - Addictive Facebook use
KW  - Repetitive negative thinking
KW  - Suicide ideation
KW  - Suicide attempts
KW  - Mediation model
KW  - PHYSICAL-ACTIVITY
KW  - MENTAL-HEALTH
KW  - DAILY STRESS
KW  - RUMINATION
KW  - DEPRESSION
KW  - IDEATION
KW  - BEHAVIORS
KW  - LEVEL
KW  - ASSOCIATIONS
KW  - MINDFULNESS
AB  - Repetitive negative thinking (RNT) and addictive Facebook use have been shown to be associated with suicide ideation and suicidal behavior. The present longitudinal study aimed to investigate whether the association between addictive Facebook use and suicide-related outcomes is mediated by RNT. Data of 191 German Facebook users (M-age = 26.17, SDage = 6.63) were assessed at two measurement time points over a one-year period (first measurement = T1, second measurement = T2) via online surveys. The significant positive association between addictive Facebook use (T1) and suicide-related outcomes (T2) was significantly mediated by RNT (T1). In contrast, a check test that included RNT (T1) as predictor and addictive Facebook use (T1) as mediator revealed no significant mediation effect. The current results demonstrate that if addictive Facebook use leads to RNT suicide ideation and attempts become likely. Therefore, RNT and addictive Facebook use should be taken into account when assessing individuals for risk of suicide.
AD  - Ruhr Univ Bochum, Dept Clin Psychol & Psychotherapy, Mental Hlth Res & Treatment Ctr, Massenbergstr 9-13, D-44787 Bochum, Germany
C3  - Ruhr University Bochum
FU  - Alexander von Humboldt Foundation
FX  - Open Access funding enabled and organized by Projekt DEAL. This work was supported by the Alexander von Humboldt Foundation. The funding source had no role in study design, in the collection, analysis and interpretation of data, in the writing of the report, and in the decision to submit the article for publication.
PU  - SPRINGER
PI  - NEW YORK
PA  - ONE NEW YORK PLAZA, SUITE 4600, NEW YORK, NY, UNITED STATES
SN  - 1046-1310
SN  - 1936-4733
J9  - CURR PSYCHOL
JI  - Curr. Psychol.
DA  - MAR
PY  - 2023
VL  - 42
IS  - 8
SP  - 6791
EP  - 6799
DO  - 10.1007/s12144-021-02025-7
C6  - JUN 2021
WE  - Social Science Citation Index (SSCI)
AN  - WOS:000667593900003
N1  - Times Cited in Web of Science Core Collection:  23
Total Times Cited:  24
Cited Reference Count:  82
ER  -

TY  - JOUR
AU  - Olson, RL
AU  - Brush, CJ
AU  - Ehmann, PJ
AU  - Alderman, BL
TI  - A randomized trial of aerobic exercise on cognitive control in major depression
T2  - CLINICAL NEUROPHYSIOLOGY
LA  - English
KW  - Depression
KW  - Cognitive control
KW  - Event-related potential
KW  - Exercise
KW  - Rumination
KW  - NEUROPSYCHIATRIC INTERVIEW MINI
KW  - PHYSICAL-EXERCISE
KW  - FUNCTIONAL-SIGNIFICANCE
KW  - UNIPOLAR DEPRESSION
KW  - EXECUTIVE FUNCTION
KW  - DSM-IV
KW  - DISORDER
KW  - BRAIN
KW  - RUMINATION
KW  - ERP
AB  - Objective: The aim of this study was to examine the effects of an 8-week moderate-intensity aerobic exercise training intervention on cognitive control in individuals with major depressive disorder (MDD).
   Methods: Participants with a current diagnosis of MDD (n = 30; 21.1 +/- 2.0 years) were stratified by depressive symptoms and randomized to an 8-week intervention of aerobic exercise (AE) or placebo exercise (PE). AE consisted of three sessions/week of moderate-intensity exercise training while PE consisted of three sessions/week of light-intensity stretching. Cognitive control was assessed pre- and post-treatment using behavioral performance (i.e., reaction time and accuracy) and event-related potentials (i.e., N2 amplitude). Depressive symptoms and rumination were also assessed before and after the intervention.
   Results: Compared with PE, the AE treatment arm was associated with an increase in N2 amplitude to incongruent flanker task trials, reflecting an increase in cognitive control processes. Symptoms of depression also decreased after AE although the treatments did not differ in their effects on rumination. Exploratory mediation analysis indicated that changes in N2 amplitude did not mediate pre-to-post treatment reductions in depressive symptoms.
   Conclusions: An 8-week moderate-intensity AE program is associated with improved neural indices of conflict monitoring and reduced depressive symptoms among individuals with MDD.
   Significance: Future research examining the influence of exercise in combination with behavioral and pharmacological treatments for neurocognitive function in MDD is warranted. (C) 2017 International Federation of Clinical Neurophysiology. Published by Elsevier Ireland Ltd. All rights reserved.
AD  - Univ North Texas, Dept Kinesiol Hlth Promot & Recreat, 1155 Union Circle 310769, Denton, TX 76203 USA
AD  - Rutgers State Univ, Dept Kinesiol & Hlth, New Brunswick, NJ USA
C3  - University of North Texas System
C3  - University of North Texas Denton
C3  - Rutgers University System
C3  - Rutgers University New Brunswick
FU  - Charles and Johanna Busch Memorial Fund at Rutgers, The State University of New Jersey
FX  - This research was supported by The Charles and Johanna Busch Memorial Fund at Rutgers, The State University of New Jersey.
PU  - ELSEVIER IRELAND LTD
PI  - CLARE
PA  - ELSEVIER HOUSE, BROOKVALE PLAZA, EAST PARK SHANNON, CO, CLARE, 00000, IRELAND
SN  - 1388-2457
SN  - 1872-8952
J9  - CLIN NEUROPHYSIOL
JI  - Clin. Neurophysiol.
DA  - JUN
PY  - 2017
VL  - 128
IS  - 6
SP  - 903
EP  - 913
DO  - 10.1016/j.clinph.2017.01.023
WE  - Science Citation Index Expanded (SCI-EXPANDED)
WE  - Social Science Citation Index (SSCI)
AN  - WOS:000402467400006
N1  - Times Cited in Web of Science Core Collection:  53
Total Times Cited:  66
Cited Reference Count:  84
ER  -

TY  - JOUR
AU  - das Neves, JF
AU  - Kornacka, M
AU  - Serra, E
AU  - Rollin, N
AU  - Kosinski, T
AU  - Maréchal, V
AU  - Jehel, L
AU  - Rusinek, S
TI  - The impact of rumination on fibromyalgia pain after physical activity: an experimental study
T2  - SCIENTIFIC REPORTS
LA  - English
KW  - REPETITIVE NEGATIVE THINKING
KW  - DEPRESSIVE SYMPTOMS
KW  - FATIGUE-SYNDROME
KW  - FEAR-AVOIDANCE
KW  - FRENCH VERSION
KW  - PEOPLE
KW  - VALIDATION
KW  - ANXIETY
KW  - BIAS
KW  - DISTRACTION
AB  - Some fibromyalgia (FM) patients engage in rumination (i.e. a chain of repetitive, passive and relatively uncontrollable thoughts focused on negative content) to cope with the pain and discomfort of daily activities. The partial model of rumination in chronic pain suggests that rumination processes may play a causal role in maintaining pain. Rumination might also be one of the key factors interfering with the reestablishment of adapted physical activity. The objective of this study was to test how rumination vs. distraction induction influence FM patients' pain intensity, discomfort linked to pain, and affect after physical activity. Forty-seven participants with a diagnosis of FM were randomly assigned to undergo distraction induction vs. rumination induction after performing a physical activity in ecological setting. Their pain intensity, pain-related discomfort, and affect were measured at the baseline, after physical activity, and after rumination versus distraction induction. A series of mixed-design ANOVAs showed that rumination induction after physical activity impairs patients' recovery in terms of pain intensity and discomfort, but not affect, as compared to the distraction condition. In conclusion, participants with fibromyalgia who engage in rumination following a physical activity recover less from their pain experience as compared to distraction induction. These results are consistent with the partial model of rumination in chronic pain and support the idea that rumination may play a causal role in the development and maintenance of pain.
AD  - CHU Amiens Picardie, Psychiat Liaison, Amiens, France
AD  - SWPS Univ, Emot Cognit Lab, Tech 9, PL-40326 Katowice, Poland
AD  - Ctr Hosp Univ Amiens Picardie, Ctr Etud & Traitement Douleur, Amiens, France
AD  - Univ Lille, PSITEC Psychol Interact Temps Emot Cognit, ULR 4072, F-59000 Lille, France
AD  - Univ Picardie Jules Verne, UFR Sante, Amiens, France
AD  - Ctr Hosp Soissons, Consultat Douleur, Soissons, France
AD  - INSERM, Equipe MOODS, IPSOM, U1018,CESP, F-94807 Villejuif, France
C3  - Universite de Picardie Jules Verne (UPJV)
C3  - CHU Amiens
C3  - Universite de Picardie Jules Verne (UPJV)
C3  - CHU Amiens
C3  - Universite de Lille
C3  - Universite de Picardie Jules Verne (UPJV)
C3  - Universite Paris Saclay
C3  - Institut National de la Sante et de la Recherche Medicale (Inserm)
FU  - CHU Amiens-Picardie
FX  - We would like to thank the members of the clinical research department of the CHU Amiens-Picardie, Lucie DESJARDINS and Jean-Loup DEVASSINE for their advice and the implementation of the study at the institutional and administrative level.
PU  - NATURE PORTFOLIO
PI  - BERLIN
PA  - HEIDELBERGER PLATZ 3, BERLIN, 14197, GERMANY
SN  - 2045-2322
J9  - SCI REP-UK
JI  - Sci Rep
DA  - NOV 22
PY  - 2023
VL  - 13
IS  - 1
C7  - 20523
DO  - 10.1038/s41598-023-47414-z
WE  - Science Citation Index Expanded (SCI-EXPANDED)
AN  - WOS:001124641700100
N1  - Times Cited in Web of Science Core Collection:  4
Total Times Cited:  4
Cited Reference Count:  77
ER  -

TY  - JOUR
AU  - Gordon, BR
AU  - McDowell, CP
AU  - Lyons, M
AU  - Herring, MP
TI  - Resistance exercise training for anxiety and worry symptoms among young adults: a randomized controlled trial
T2  - SCIENTIFIC REPORTS
LA  - English
KW  - PHYSICAL-ACTIVITY
KW  - METAANALYSIS
KW  - DISORDER
KW  - OUTCOMES
KW  - EPIDEMIOLOGY
KW  - PEOPLE
KW  - MODELS
AB  - This trial quantified the effects of ecologically-valid resistance exercise training (RET) on anxiety and worry symptoms among young adults. Young adults not meeting criteria for subclinical, or analogue Generalized Anxiety Disorder (AGAD) were randomized to an eight-week RET intervention, or eight-week wait-list. AGAD status was determined using validated cut-scores for both the Psychiatric Diagnostic Screening Questionnaire-Generalized Anxiety Disorder subscale (>= 6) and Penn State Worry Questionnaire (>= 45). The primary outcome was anxiety symptoms measured with the Trait Anxiety subscale of the State-Trait Anxiety Inventory. The RET was designed according to World Health Organization and American College of Sports Medicine guidelines. RM-ANCOVA examined differences between RET and wait-list over time. Significant interactions were decomposed with simple effects analysis. Hedges' d effect sizes quantified magnitude of differences in change between RET and wait-list. Twenty-eight participants (64% female) fully engaged in the trial (mean age: 26.06.2y, RET: n=14; Wait-list: n=14). A significant group X time interaction was found for anxiety symptoms (F-(3,F-66)=3.60, p <= 0.019; d=0.85, 95%CI: 0.06 to 1.63). RET significantly reduced anxiety symptoms from baseline to post-intervention (mean difference= - 7.89, p <= 0.001). No significant interaction was found for worry (F-(3,F-69)=0.79, p >= 0.50; d= - 0.22, 95%CI: - 0.96 to 0.53). Ecologically-valid RET significantly improves anxiety symptoms among young adults.
AD  - Univ Limerick, Dept Phys Educ & Sport Sci, Limerick, Ireland
AD  - Univ Limerick, Hlth Res Inst, Phys Act Hlth Res Cluster, Limerick, Ireland
AD  - Trinity Coll Dublin, Irish Longitudinal Study Ageing, Dublin, Ireland
AD  - Trinity Coll Dublin, Sch Med, Dublin, Ireland
C3  - University of Limerick
C3  - University of Limerick
C3  - Trinity College Dublin
C3  - Trinity College Dublin
FU  - Irish Research Council under the Government of Ireland Postgraduate Programme; Irish Research Council under the Government of Ireland Postdoctoral Programme
FX  - Brett R. Gordon was funded by the Irish Research Council under the Government of Ireland Postgraduate Programme. Cillian P. McDowell is funded by the Irish Research Council under the Government of Ireland Postdoctoral Programme.
PU  - NATURE PORTFOLIO
PI  - BERLIN
PA  - HEIDELBERGER PLATZ 3, BERLIN, 14197, GERMANY
SN  - 2045-2322
J9  - SCI REP-UK
JI  - Sci Rep
DA  - OCT 16
PY  - 2020
VL  - 10
IS  - 1
C7  - 17548
DO  - 10.1038/s41598-020-74608-6
WE  - Science Citation Index Expanded (SCI-EXPANDED)
WE  - Social Science Citation Index (SSCI)
AN  - WOS:000585841900029
N1  - Times Cited in Web of Science Core Collection:  21
Total Times Cited:  23
Cited Reference Count:  50
ER  -

TY  - JOUR
AU  - Solberg, RB
AU  - Steene-Johannessen, J
AU  - Fagerland, MW
AU  - Anderssen, SA
AU  - Berntsen, S
AU  - Resaland, GK
AU  - van Sluijs, EMF
AU  - Ekelund, U
AU  - Kolle, E
TI  - Aerobic fitness mediates the intervention effects of a school-based physical activity intervention on academic performance. The school in Motion study - A cluster randomized controlled trial
T2  - PREVENTIVE MEDICINE REPORTS
LA  - English
KW  - Physical activity
KW  - Aerobic fitness
KW  - Academic performance
KW  - Cluster RCT
KW  - Adolescents
KW  - BRAIN HEALTH
KW  - ACHIEVEMENT
KW  - EXERCISE
KW  - COGNITION
AB  - Little information exists on the mechanism of how physical activity interventions effects academic performance. We examined whether the effects of a school-based physical activity intervention on academic performance were mediated by aerobic fitness. The School in Motion study was a nine-month cluster randomized controlled trial between September 2017 and June 2018. Students from 30 Norwegian lower secondary schools (N = 2,084, mean age [SD] = 14 [0.3] years) were randomly assigned into three groups: the Physically Active Learning (PAL) intervention (n = 10), the Don't Worry-Be Happy (DWBH) intervention (n = 10), or control (n = 10). Aerobic fitness was assessed by the Andersen test and academic performance by national tests in reading and numeracy. Mediation was assessed according to the causal steps approach using linear mixed models. In the PAL intervention, aerobic fitness partially mediated the intervention effect on numeracy by 28% from a total effect of 1.73 points (95% CI: 1.13 to 2.33) to a natural direct effect of 1.24 points (95% CI: 0.58 to 1.91), and fully mediated the intervention effect on reading, with the total effect of 0.89 points (95% CI: 0.15 to 1.62) reduced to the natural direct effect of 0.40 points (95% CI: -0.48 to 1.28). Aerobic fitness did not mediate the effects on academic performance in the DWBH intervention. As aerobic fitness mediated the intervention effect on academic performance in one intervention, physical activity of an intensity that increases aerobic fitness is one strategy to improve academic performance among adolescents.
AD  - Norwegian Sch Sport Sci, Dept Sports Med, Ulleval Stad, PB 4014, N-0806 Oslo, Norway
AD  - Univ Cambridge, UKCRC Ctr Diet & Act Res CEDAR, Sch Clin Med, Cambridge CB2 0QQ, England
AD  - Univ Cambridge, MRC Epidemiol Unit, Sch Clin Med, Cambridge CB2 0QQ, England
AD  - Univ Agder, Fac Hlth & Sport Sci, Dept Sport Sci & Phys Educ, PB 422, N-4604 Kristiansand, Norway
AD  - Western Norway Univ Appl Sci, Fac Educ Arts & Sports, Ctr Physically Act Learning, Campus Sogndal, N-6856 Sogndal, Norway
C3  - Norwegian School of Sport Sciences
C3  - University of Oslo
C3  - University of Cambridge
C3  - University of Cambridge
C3  - University of Agder
C3  - Western Norway University of Applied Sciences
FU  - Norwegian Directorate for Education and Training; Medical Research Council [MC_UU_00006/5]
FX  - The study was funded by the Norwegian Directorate for Education and Training. The funding body had no involvement in design of the study, data collection, analysis, interpretation of data or in the drafting of the manuscript. The work of EvS is supported by the Medical Research Council (grant number MC_UU_00006/5).
PU  - ELSEVIER
PI  - AMSTERDAM
PA  - RADARWEG 29, 1043 NX AMSTERDAM, NETHERLANDS
SN  - 2211-3355
J9  - PREV MED REP
JI  - Prev. Med. Rep.
DA  - DEC
PY  - 2021
VL  - 24
C7  - 101648
DO  - 10.1016/j.pmedr.2021.101648
C6  - NOV 2021
WE  - Science Citation Index Expanded (SCI-EXPANDED)
WE  - Social Science Citation Index (SSCI)
AN  - WOS:000747770800029
N1  - Times Cited in Web of Science Core Collection:  7
Total Times Cited:  7
Cited Reference Count:  37
ER  -

TY  - JOUR
AU  - Gordon, BR
AU  - McDowell, CP
AU  - Lyons, M
AU  - Herring, MP
TI  - Resistance exercise training among young adults with analogue generalized anxiety disorder
T2  - JOURNAL OF AFFECTIVE DISORDERS
LA  - English
KW  - Worry
KW  - Strength training
KW  - Anxious
KW  - Muscle Strengthening Activity
KW  - PHYSICAL-ACTIVITY
KW  - MOOD DISORDERS
KW  - METAANALYSIS
KW  - RELIABILITY
KW  - PREVALENCE
KW  - SYMPTOMS
AB  - Introduction: The objective of this randomized controlled trial (RCT) was to quantify the effects of eight weeks of World Health Organization and American College of Sports Medicine guidelines-based resistance exercise training (RET) among participants meeting criteria for subclinical, or analogue-GAD (AGAD) Methods: Forty-four participants (mean age (y): 25.4.6 +/- 4.9.2) were randomized to either an eight-week, fullysupervised, one-on-one RET intervention or wait-list control. AGAD status was determined using validated cutscores for both the Psychiatric Diagnostic Screening Questionnaire-GAD subscale (>= 6) and Penn State Worry Questionnaire (>= 45). Remission, based on change in AGAD status, was assessed post-intervention, and quantified with number needed to treat (NNT). Primary analyses focused on participants missing outcome data at <= 1 time point (RET: n=12, Wait-list: n=15). RM-ANCOVA examined differences between RET and wait-list across time. Simple effects analysis decomposed significant interactions. Hedges' d quantified magnitude of differences in change between conditions over time. Results: Attendance was 81% and compliance to the RET was 77%. Participants significantly increased strength (all d >= 1.24, p <= 0.006) with no adverse events. RET improved AGAD status (NNT=3, 95%CI: 2 to 7). Significant group X time interactions were found for worry (F-(3,F-66) = 3.12, p <= 0.043; d=0.93, 95%CI: 0.13 to 1.73) and anxiety symptoms (F-(3,F-57.84)=2.91, epsilon=0.88, p <= 0.045; d=0.71, 95%CI: -0.08 to 1.49). RET significantly reduced worry (mean difference=-6.49, p <= 0.045) and anxiety symptoms (mean difference=-10.50, p <= 0.001). Limitations: Limitations include a small sample size, and lack of attention-matched control condition. Conclusion: RET significantly improved AGAD severity, and elicited large, clinically meaningful improvements in worry and anxiety symptoms among young adults with AGAD.
AD  - Univ Limerick, Dept Phys Educ & Sport Sci, Limerick, Ireland
AD  - Univ Limerick, Hlth Res Inst, Phys Act Hlth Res Cluster, Limerick, Ireland
AD  - Penn State Coll Med, Publ Hlth Sci, Hershey, NY USA
AD  - Trinity Coll Dublin, Irish Longitudinal Study Ageing, Dublin, Ireland
AD  - Trinity Coll Dublin, Sch Med, Dublin, Ireland
C3  - University of Limerick
C3  - University of Limerick
C3  - Pennsylvania Commonwealth System of Higher Education (PCSHE)
C3  - Pennsylvania State University
C3  - Penn State Health
C3  - Trinity College Dublin
C3  - Trinity College Dublin
FU  - Irish Research Council under the Government of Ireland Postgraduate Programme - Irish Research Council under the Government of Ireland Postdoctoral Programme
FX  - Brett R. Gordon was funded by the Irish Research Council under the Government of Ireland Postgraduate Programme. Cillian P. McDowell is funded by the Irish Research Council under the Government of Ireland Postdoctoral Programme. No authors declare any conflicts of interest. The results of the present study do not constitute endorsement by ACSM. The results of the study are presented clearly, honestly, and without fabrication, falsification, or inappropriate data manipulation.
PU  - ELSEVIER
PI  - AMSTERDAM
PA  - RADARWEG 29, 1043 NX AMSTERDAM, NETHERLANDS
SN  - 0165-0327
SN  - 1573-2517
J9  - J AFFECT DISORDERS
JI  - J. Affect. Disord.
DA  - FEB 15
PY  - 2021
VL  - 281
SP  - 153
EP  - 159
DO  - 10.1016/j.jad.2020.12.020
WE  - Science Citation Index Expanded (SCI-EXPANDED)
WE  - Social Science Citation Index (SSCI)
AN  - WOS:000612310700021
N1  - Times Cited in Web of Science Core Collection:  17
Total Times Cited:  17
Cited Reference Count:  42
ER  -

TY  - JOUR
AU  - Herring, MP
AU  - Monroe, DC
AU  - Gordon, BR
AU  - Hallgren, M
AU  - Campbell, MJ
TI  - Acute Exercise Effects among Young Adults with Analogue Generalized Anxiety Disorder
T2  - MEDICINE AND SCIENCE IN SPORTS AND EXERCISE
LA  - English
KW  - ACUTE EXERCISE
KW  - WORRY
KW  - ANXIETY
KW  - FATIGUE
KW  - ENERGY
KW  - GENERALIZED ANXIETY DISORDER
KW  - QUALITY-OF-LIFE
KW  - SLEEP DISTURBANCE
KW  - MOOD
KW  - FATIGUE
KW  - ENERGY
KW  - SYMPTOMS
KW  - GENDER
KW  - INTENSITY
KW  - FEELINGS
AB  - Recent findings support positive effects of acute aerobic exercise on worry, state anxiety, and feelings of energy and fatigue among young adult women with subclinical, or analogue, generalized anxiety disorder (GAD). However, exercise effects among young adult men with analogue GAD are unstudied. Purpose This study replicated initial findings of positive effects of acute vigorous-intensity aerobic exercise on worry, state anxiety, and feelings of energy and fatigue among young adult women with analogue GAD, examined responses among young adult men with analogue GAD, and explored sex-related differences and moderation by physical activity level, trait anxiety, depression, and poor sleep status. Methods Thirty-five young adults (21.4 +/- 2.3 yr; 19 males; 16 females) with Penn State Worry Questionnaire scores >= 45 (60 +/- 8) completed two counterbalanced 30-min conditions: treadmill running at similar to 71.2% +/- 0.04% HR reserve and seated quiet rest. Outcomes included worry, worry engagement, absence of worry, state anxiety, and feelings of energy and fatigue. Results No outcome or moderator differed at baseline between sexes. Exercise significantly improved state anxiety (P < 0.04; d = 0.27) and feelings of energy (P < 0.001; d = 1.09). Small nonsignificant improvements were found for worry (d = 0.22), worry engagement (d = 0.18), and feelings of fatigue (d = 0.21). The magnitude of improvements in worry, worry engagement, absence of worry, and feelings of energy were stronger among females. Significant large, potentially clinically meaningful increases in feelings of energy were found among women (d = 1.35) and men (d = 0.92). A nonsignificant, but potentially clinically meaningful, moderate reduction in worry (d = 0.53) was found among women. High-trait anxiety and poor sleep quality were supported as moderators. Conclusions Findings replicated positive effects of acute aerobic exercise among young adult women with analogue GAD, and extended to support for positive effects among young adult men with analogue GAD.
AD  - Univ Limerick, Dept Phys Educ & Sport Sci, Limerick, Ireland
AD  - Univ Limerick, Hlth Res Inst, Limerick, Ireland
AD  - Univ Calif Irvine, Dept Neurol, Irvine, CA USA
AD  - Karolinska Inst, Dept Publ Hlth Sci, Epidemiol Psychiat Condit Subst Use & Social Envi, Solna, Sweden
AD  - Univ Limerick, Lero, Limerick, Ireland
C3  - University of Limerick
C3  - University of Limerick
C3  - University of California System
C3  - University of California Irvine
C3  - Karolinska Institutet
C3  - University of Limerick
FU  - Irish Research Council under the Government of Ireland Postgraduate Programme
FX  - Brett R. Gordon is funded by the Irish Research Council under the Government of Ireland Postgraduate Programme. This research did not receive any specific grant from funding agencies in the public, commercial, or not-for-profit sectors. The results of the study are presented clearly, honestly, and without fabrication, falsification, or inappropriate data manipulation.
PU  - LIPPINCOTT WILLIAMS & WILKINS
PI  - PHILADELPHIA
PA  - TWO COMMERCE SQ, 2001 MARKET ST, PHILADELPHIA, PA 19103 USA
SN  - 0195-9131
SN  - 1530-0315
J9  - MED SCI SPORT EXER
JI  - Med. Sci. Sports Exerc.
DA  - MAY
PY  - 2019
VL  - 51
IS  - 5
SP  - 962
EP  - 969
DO  - 10.1249/MSS.0000000000001860
WE  - Science Citation Index Expanded (SCI-EXPANDED)
WE  - Social Science Citation Index (SSCI)
AN  - WOS:000465009400015
N1  - Times Cited in Web of Science Core Collection:  27
Total Times Cited:  31
Cited Reference Count:  43
ER  -

TY  - JOUR
AU  - Brailovskaia, J
AU  - Stirnberg, J
AU  - Rozgonjuk, D
AU  - Margraf, J
AU  - Elhai, JD
TI  - From low sense of control to problematic smartphone use severity during Covid-19 outbreak: The mediating role of fear of missing out and the moderating role of repetitive negative thinking
T2  - PLOS ONE
LA  - English
KW  - PHYSICAL-ACTIVITY
KW  - LEARNED HELPLESSNESS
KW  - SOCIAL NETWORKING
KW  - INTERNET-USE
KW  - DEPRESSION
KW  - ANXIETY
KW  - MINDFULNESS
KW  - ADDICTION
KW  - RUMINATION
KW  - SYMPTOMS
AB  - Since the outbreak of Covid-19, the use of digital devices, especially smartphones, remarkably increased. Smartphone use belongs to one's daily routine, but can negatively impact physical and mental health, performance, and relationships if used excessively. The present study aimed to investigate potential correlates of problematic smartphone use (PSU) severity and the mechanisms underlying its development. Data of 516 smartphone users from Germany (M-age = 31.91, SDage = 12.96) were assessed via online surveys in April and May 2021. PSU severity was significantly negatively associated with sense of control. In contrast, it was significantly positively linked to fear of missing out (FoMO), repetitive negative thinking (RNT), and daily time spent on smartphone use. In a moderated mediation analysis, the negative relationship between sense of control and PSU severity was significantly mediated by FoMO. RNT significantly moderated the positive association between FoMO and PSU severity. Specifically, the higher the RNT, the stronger the relationship between FoMO and PSU. The present findings disclose potential mechanisms that could contribute to PSU. Potential ways of how to reduce PSU severity are discussed.
AD  - Ruhr Univ Bochum, Mental Hlth Res & Treatment Ctr, Dept Clin Psychol & Psychotherapy, Bochum, Germany
AD  - Ulm Univ, Dept Mol Psychol, Ulm, Germany
AD  - Univ Tartu, Inst Math & Stat, Tartu, Estonia
AD  - Univ Toledo, Dept Psychol, Toledo, OH 43606 USA
AD  - Univ Toledo, Dept Psychiat, 2801 W Bancroft St, Toledo, OH 43606 USA
C3  - Ruhr University Bochum
C3  - Ulm University
C3  - University of Tartu
C3  - University System of Ohio
C3  - University of Toledo
C3  - University System of Ohio
C3  - University of Toledo
FU  - Volkswagen Foundation [99 327]
FX  - We acknowledge funding support by the Volkswagen Foundation awarded to Julia Brailovskaia (JB) (Nr. 99 327). The funder had no role in study design, data collection and analysis, decision to publish, or preparation of the manuscript.
PU  - PUBLIC LIBRARY SCIENCE
PI  - SAN FRANCISCO
PA  - 1160 BATTERY STREET, STE 100, SAN FRANCISCO, CA 94111 USA
SN  - 1932-6203
J9  - PLOS ONE
JI  - PLoS One
DA  - DEC 22
PY  - 2021
VL  - 16
IS  - 12
C7  - e0261023
DO  - 10.1371/journal.pone.0261023
WE  - Science Citation Index Expanded (SCI-EXPANDED)
WE  - Social Science Citation Index (SSCI)
AN  - WOS:000755251000016
N1  - Times Cited in Web of Science Core Collection:  25
Total Times Cited:  25
Cited Reference Count:  120
ER  -

TY  - JOUR
AU  - Shaw, SB
AU  - Levy, Y
AU  - Mizzi, A
AU  - Herman, G
AU  - McKinnon, MC
AU  - Heisz, JJ
AU  - Becker, S
TI  - Combined Aerobic Exercise and Neurofeedback Lead to Improved Task-Relevant Intrinsic Network Synchrony
T2  - FRONTIERS IN HUMAN NEUROSCIENCE
LA  - English
KW  - aerobic exercise
KW  - mindfulness
KW  - neurofeedback
KW  - intrinsic connectivity networks (ICN)
KW  - default mode network (DMN)
KW  - central executive network (CEN)
KW  - salience network (SN)
KW  - tri-network model
KW  - DEFAULT-MODE NETWORK
KW  - AUTOBIOGRAPHICAL MEMORY
KW  - RELATIONAL MEMORY
KW  - WORKING-MEMORY
KW  - BRAIN
KW  - INCREASES
KW  - NEUROGENESIS
KW  - DYNAMICS
KW  - FITNESS
KW  - CONNECTIVITY
AB  - Lifestyle interventions such as exercise and mindfulness training have the potential to ameliorate mental health symptoms and restore dysregulated intrinsic connectivity network (ICN) dynamics, seen in many psychopathologies. Multiple lifestyle interventions, in combination, may interact synergistically for enhanced benefits. While the impacts of lifestyle interventions on subjective measures of mood are well-documented, their impacts on ICN dynamics are not well-established. In this study, we assessed the validity of EEG-derived measures of ICN dynamics as potential markers of mood disorders, by tracking ICN dynamics and mood symptoms through the course of a longitudinal exercise intervention. Specifically, we investigated the separate and combined effects of aerobic exercise and mindfulness-like neurofeedback training on task-linked ICN dynamics of the default mode network (DMN), central executive network (CEN), and salience network (SN). Participants were assigned pseudo-randomly into four experimental conditions-Control, Running, Neurofeedback, and Combined, performing the corresponding intervention for 16 sessions across 8 weeks. Intervention-linked changes in ICN dynamics were studied using EEG-based neuroimaging scans before and after the 8-week intervention, during which participants performed multiple blocks of autobiographical memory recall (AM) and working memory (WM) trials, designed to activate the DMN and CEN, respectively, and to activate the SN in conjunction with the task-appropriate network. The EEG-based features for classification of the three core networks had been identified in our prior research from simultaneously recorded EEG and fMRI during the same AM and WM tasks. We categorized participants as "responders" or "non-responders" based on whether the exercise intervention increased their aerobic capacity (VO2-max) (Running/Combined group), and/or neurofeedback increased the percentage time spent in the calm mindfulness state (Neurofeedback/Combined group). In responders, compared to each intervention alone, the combined exercise-neurofeedback intervention resulted in a more healthy CEN-SN synchrony pattern. Interestingly, non-responders to neurofeedback exhibited a maladaptive pattern of persistent, task-inappropriate DMN-SN synchrony which we speculate could be linked to depressive rumination. Furthermore, the CEN-SN synchrony at baseline predicted NFB response with up to 80% accuracy, demonstrating the potential utility of such network-based biomarkers in personalizing intervention plans.
AD  - Western Univ, Dept Psychiat, London, ON, Canada
AD  - Vector Inst Artificial Intelligence, Toronto, ON, Canada
AD  - Homewood Res Inst, Guelph, ON, Canada
AD  - McMaster Univ, Dept Psychol Neurosci & Behav, Hamilton, ON, Canada
AD  - McMaster Univ, Ctr Adv Res Expt & Appl Linguist ARiEAL, Dept Linguist & Languages, Hamilton, ON, Canada
AD  - McMaster Univ, Michael G DeGroote Sch Med, Hamilton, ON, Canada
AD  - McMaster Univ, Dept Psychiat & Behav Neurosci, Hamilton, ON, Canada
AD  - St Josephs Healthcare, Mood Disorders Program, Hamilton, ON, Canada
AD  - McMaster Univ, Dept Kinesiol, Hamilton, ON, Canada
C3  - Western University (University of Western Ontario)
C3  - Vector Institute for Artificial Intelligence
C3  - McMaster University
C3  - McMaster University
C3  - McMaster University
C3  - McMaster University
C3  - McMaster University
PU  - FRONTIERS MEDIA SA
PI  - LAUSANNE
PA  - AVENUE DU TRIBUNAL FEDERAL 34, LAUSANNE, CH-1015, SWITZERLAND
SN  - 1662-5161
J9  - FRONT HUM NEUROSCI
JI  - Front. Hum. Neurosci.
DA  - JUN 14
PY  - 2022
VL  - 16
C7  - 838614
DO  - 10.3389/fnhum.2022.838614
WE  - Science Citation Index Expanded (SCI-EXPANDED)
AN  - WOS:000817139400001
N1  - Times Cited in Web of Science Core Collection:  1
Total Times Cited:  1
Cited Reference Count:  66
ER  -

TY  - JOUR
AU  - Herzog, E
AU  - Voss, M
AU  - Keller, V
AU  - Koch, S
AU  - Takano, K
AU  - Cludius, B
TI  - The benefits of physical exercise on state anxiety: Exploring possible mechanisms
T2  - MENTAL HEALTH AND PHYSICAL ACTIVITY
LA  - English
KW  - Physical activity
KW  - Mediator
KW  - Working mechanism
KW  - Anxiety sensitivity
KW  - Positive affect
KW  - Subjective vitality
KW  - ACUTE AEROBIC EXERCISE
KW  - GLOBAL SELF-ESTEEM
KW  - EMOTION REGULATION
KW  - PSYCHOMETRIC PROPERTIES
KW  - SUBJECTIVE VITALITY
KW  - CLINICAL DEPRESSION
KW  - NEGATIVE AFFECT
KW  - GERMAN VERSION
KW  - SINGLE BOUT
KW  - SENSITIVITY
AB  - Although several studies have shown that one acute bout of physical exercise can reduce state anxiety in healthy samples, studies that examine this effect in subclinical and clinical samples are still rare and have found mixed results. In the present study, we investigated the effect of a single session of acute exercise on state anxiety in a subclinical sample with moderate to high anxiety sensitivity. Potential mediators, including self-efficacy, self-esteem, mindfulness, subjective vitality, rumination and emotional competencies were explored. Participants (N = 88) with moderate to high anxiety sensitivity were assigned randomly to either an active group (n = 44) or a control group (n = 44). State anxiety and the mediator variables were assessed before and after the intervention. State anxiety was reduced from baseline to post-intervention, but no difference was found between groups. Exploratory analyses suggested that in the active intervention condition, a reduction in state anxiety was partly mediated by an increase in positive affect and mediated by an increase in subjective vitality. One acute bout of exercise might not be enough to decrease state anxiety in subclinical individuals with moderate to high anxiety sensitivity. However, the results of this study suggest that positive affect and subjective vitality could be two mechanisms that might explain the beneficial effect of exercise on anxiety. This should be further investigated in future studies.
AD  - Ludwig Maximilians Univ Munchen, Dept Clin Psychol & Psychol Treatment, Leopoldstr 13, D-80802 Munich, Germany
C3  - University of Munich
PU  - ELSEVIER SCI LTD
PI  - London
PA  - 125 London Wall, London, ENGLAND
SN  - 1755-2966
SN  - 1878-0199
J9  - MENT HEALTH PHYS ACT
JI  - Ment. Health Phys. Act.
DA  - OCT
PY  - 2022
VL  - 23
C7  - 100478
DO  - 10.1016/j.mhpa.2022.100478
C6  - OCT 2022
WE  - Social Science Citation Index (SSCI)
AN  - WOS:000888046200001
N1  - Times Cited in Web of Science Core Collection:  3
Total Times Cited:  4
Cited Reference Count:  122
ER  -

TY  - JOUR
AU  - Focht, BC
AU  - Hausenblas, HA
TI  - State anxiety responses to acute exercise in women with high social physique anxiety
T2  - JOURNAL OF SPORT & EXERCISE PSYCHOLOGY
LA  - English
KW  - anxiolysis
KW  - physical activity
KW  - self-presentational concerns
KW  - ACUTE AEROBIC EXERCISE
KW  - PHYSICAL-ACTIVITY
KW  - SELF-PRESENTATION
KW  - PERCEIVED EXERTION
KW  - FEELING STATES
KW  - ACUTE BOUTS
KW  - IMPRESSION MANAGEMENT
KW  - RESISTANCE EXERCISE
KW  - QUIET REST
KW  - ENVIRONMENT
AB  - This study examined the state anxiety (SA) and perceived arousal (AS) responses to self-selected or imposed-intensity bouts of acute exercise performed in different environments by 30 women with high social physique anxiety (SPA). Participants were randomly assigned to a self-selected or imposed-intensity choice group and subsequently (a) exercised in a naturalistic environment, (b) exercised in a laboratory environment, and (c) rested quietly. Assessments of SA and AS were obtained before, during, and following each condition and data were analyzed via separate 2 x 3 x 6 (Intensity Choice x Condition x Time) ANOVAs with repeated measures on the Condition and Time factors. Results revealed that AS increased during both exercise conditions. Conversely, SA was elevated only during the naturalistic exercise condition, and item-level analysis revealed that this increase was composed of both activation and apprehension/worry inventory items. Although SA was reduced 5 min following both exercise conditions, the anxiolytic effect only persisted following the laboratory condition. No significant differences in SA or AS were observed between the two groups. It is concluded that environmentally-induced perceived evaluative threat is associated with an increase in SA during exercise and may attenuate postexercise anxiolysis in women with high SPA.
AD  - E Carolina Univ, Dept Exercise & Sport Sci, Greenville, NC 27858 USA
AD  - Univ Florida, Dept Exercise & Sport Sci, Gainesville, FL 32601 USA
C3  - University of North Carolina
C3  - East Carolina University
C3  - State University System of Florida
C3  - University of Florida
PU  - HUMAN KINETICS PUBL INC
PI  - CHAMPAIGN
PA  - 1607 N MARKET ST, CHAMPAIGN, IL 61820-2200 USA
SN  - 0895-2779
J9  - J SPORT EXERCISE PSY
JI  - J. Sport Exerc. Psychol.
DA  - JUN
PY  - 2003
VL  - 25
IS  - 2
SP  - 123
EP  - 144
DO  - 10.1123/jsep.25.2.123
WE  - Science Citation Index Expanded (SCI-EXPANDED)
WE  - Social Science Citation Index (SSCI)
AN  - WOS:000183402400001
N1  - Times Cited in Web of Science Core Collection:  41
Total Times Cited:  58
Cited Reference Count:  59
ER  -

TY  - JOUR
AU  - Mcdowell, CP
AU  - Campbell, MJ
AU  - Herring, MP
TI  - Sex-Related Differences in Mood Responses to Acute Aerobic Exercise
T2  - MEDICINE AND SCIENCE IN SPORTS AND EXERCISE
LA  - English
KW  - ACUTE EXERCISE
KW  - MOOD STATES
KW  - ENERGY
KW  - FATIGUE
KW  - STATE ANXIETY
KW  - SEX-RELATED DIFFERENCES
KW  - RANDOMIZED CONTROLLED-TRIAL
KW  - PHYSICAL-ACTIVITY
KW  - DEPRESSIVE SYMPTOMS
KW  - ANXIETY SENSITIVITY
KW  - STATE ANXIETY
KW  - SINGLE BOUT
KW  - METAANALYSIS
KW  - DISORDER
KW  - GENDER
KW  - TIME
AB  - Although some evidence supports stronger mood improvements in response to acute exercise among women, sex-related differences remain understudied. Purpose: This study aimed to quantify and compare differences in baseline mood and the magnitude of mood responses to either acute aerobic exercise or quiet rest among young adult men and women. Methods: Fifty-three young adults (27 males and 26 females) completed two counterbalanced conditions: 30 min of vigorous treadmill exercise or 30 min of quiet rest. Outcomes included state anxiety, worry symptoms, and feelings of tension, depression, vigor, fatigue, anger, and confusion. ANOVA and RM-ANOVA examined sex-related differences at baseline and across condition and time, respectively. Hedges'd (95% CI) values were calculated to quantify and compare the magnitude of change in response to exercise compared with control. Results: Females were more likely to report scores indicative of depression (Quick Inventory of Depressive Symptoms 9 5; 38.5% vs 18.5%) and high trait anxiety (>= 1 SD above age-and sex-related norm on the trait subscale of the State-Trait Anxiety Inventory; 26.9% vs 3.7%). Baseline worry symptoms and trait anxiety were significantly higher among females (P < 0.02). Although repeated-measures models did not support statistically significant differences between sexes, the magnitude of improvement in mood outcomes was larger among females than males for all outcomes other than feelings of tension. Compared with quiet rest, exercise significantly improved feelings of fatigue (d = 0.59, 95% CI = 0.01-1.17), confusion (d = 0.83, 95% CI = 0.24-1.41), and energy (d = 1.67, 95% CI = 1.02-2.33), and total mood disturbance (d = 1.09, 95% CI = 0.49-1.70) and resulted in a nonsignificant, moderate-sized improvement in state anxiety (d = 0.51, 95% CI = -0.07 to 1.08) among females. Conclusion: Findings support potential sex-related differences in mood response to acute aerobic exercise, with larger improvements found among females. Future research should confirm findings and examine putative mechanisms of sex-related differences in mood responses to exercise.
AD  - Univ Limerick, Dept Phys Educ & Sport Sci, PESS 1045, Limerick, Ireland
AD  - Univ Limerick, Hlth Res Inst, Limerick, Ireland
C3  - University of Limerick
C3  - University of Limerick
PU  - LIPPINCOTT WILLIAMS & WILKINS
PI  - PHILADELPHIA
PA  - TWO COMMERCE SQ, 2001 MARKET ST, PHILADELPHIA, PA 19103 USA
SN  - 0195-9131
SN  - 1530-0315
J9  - MED SCI SPORT EXER
JI  - Med. Sci. Sports Exerc.
DA  - SEP
PY  - 2016
VL  - 48
IS  - 9
SP  - 1798
EP  - 1802
DO  - 10.1249/MSS.0000000000000969
WE  - Science Citation Index Expanded (SCI-EXPANDED)
WE  - Social Science Citation Index (SSCI)
AN  - WOS:000382259600020
N1  - Times Cited in Web of Science Core Collection:  41
Total Times Cited:  46
Cited Reference Count:  39
ER  -

TY  - JOUR
AU  - Edwards, MK
AU  - Rhodes, RE
AU  - Mann, JR
AU  - Loprinzi, PD
TI  - Effects of acute aerobic exercise or meditation on emotional regulation
T2  - PHYSIOLOGY & BEHAVIOR
LA  - English
KW  - Affect
KW  - Emotions
KW  - Exercise psychology
KW  - Meditation
KW  - Physical activity
KW  - Stress
KW  - PHYSICAL-ACTIVITY
KW  - HEALTH-BENEFITS
KW  - MINDFULNESS
KW  - DEPRESSION
KW  - ANXIETY
KW  - STRESS
KW  - RUMINATION
KW  - PERFORMANCE
KW  - VALIDITY
KW  - STATES
AB  - Effective emotional regulation is critical for overall psychological well-being; as such, it is important to investigate potential methods to optimize emotion regulation abilities. The purpose of this study was to examine the effects of an acute bout of aerobic exercise and meditation on emotional regulation among young adults. Participants (N = 63, mean age = 21.3 yrs) were randomly assigned to stretch (control group, n = 21), walk (n = 21), or meditate (n = 21) for 10-min, after which they were exposed to a film clip (3 min) intended to elicit a negative emotional state (e.g., sadness, anger). Participants then viewed 12 International Affective Picture System images validated to elicit a negative valence. Participants' affect (valence and arousal) states were monitored before, during, and after the stretching, walking, and meditation bouts using the Feeling Scale (FS) and Felt Arousal Scale (FAS). Distinct affect was assessed utilizing an affective circumplex measure before and after the stretch/walk/meditation bout, as well as following the film clip and image viewing. A significant group x time interaction effect was present when evaluating circumplex excited: P = 0.001 (eta(2) = 0.21). Additionally, an interaction effect of meditation and emotional regulation was observed (P = 0.009) among those with varying degrees of meditation experience. A 10-min bout of brisk walking and meditation, prior to exposure to a negative emotion cue, did not differentially effect the ability to regulate sadness, anger, or anxiousness when compared to an active stretching control group. Future replicative work addressing this paradigm, which is in support of positive psychology theory, is warranted.
AD  - Univ Mississippi, Dept Hlth Exercise Sci & Recreat Management, Exercise Psychol Lab, Phys Act Epidemiol Lab, University, MS 38677 USA
AD  - Univ Victoria, Behav Med Lab, Sch Exercise Sci Phys & Hlth Educ, Victoria, BC V8P 5C2, Canada
AD  - Univ Mississippi, Med Ctr, John D Bower Sch Populat Hlth, Dept Prevent Med,Sch Med, University, MS 38677 USA
C3  - University of Mississippi
C3  - University of Victoria
C3  - University of Mississippi Medical Center
C3  - University of Mississippi
PU  - PERGAMON-ELSEVIER SCIENCE LTD
PI  - OXFORD
PA  - THE BOULEVARD, LANGFORD LANE, KIDLINGTON, OXFORD OX5 1GB, ENGLAND
SN  - 0031-9384
SN  - 1873-507X
J9  - PHYSIOL BEHAV
JI  - Physiol. Behav.
DA  - MAR 15
PY  - 2018
VL  - 186
SP  - 16
EP  - 24
DO  - 10.1016/j.physbeh.2017.12.037
WE  - Science Citation Index Expanded (SCI-EXPANDED)
WE  - Social Science Citation Index (SSCI)
AN  - WOS:000425573200003
N1  - Times Cited in Web of Science Core Collection:  28
Total Times Cited:  32
Cited Reference Count:  57
ER  -

TY  - JOUR
AU  - Taylor, J
AU  - Stratton, E
AU  - McLean, L
AU  - Richards, B
AU  - Glozier, N
TI  - How junior doctors perceive personalised yoga and group exercise in the management of occupational and traumatic stressors
T2  - POSTGRADUATE MEDICAL JOURNAL
LA  - English
KW  - anxiety disorders
KW  - medical education & training
KW  - PHYSICAL-ACTIVITY
KW  - MEDICAL PRACTITIONERS
KW  - DEPRESSION
KW  - PREVALENCE
KW  - STUDENTS
KW  - RESIDENT
KW  - SUICIDE
KW  - BURNOUT
KW  - PEOPLE
KW  - LIFE
AB  - Objectives Junior doctors are exposed to occupational and traumatic stressors, some of which are inherent to medicine. This can result in burnout, mental ill-health and suicide. Within a crossover pilot study comparing personalised, trauma-informed yoga to group-format exercise, qualitative interviews were conducted to understand the experience of junior doctors and whether such interventions were perceived to help manage these stressors. Methods Twenty-one doctors, 76% female, were order-randomised to consecutive 8-week yoga and exercise programmes. Fifty-two interviews were recorded before and after each programme. Results Many participants reported being time poor, sleep-affected, frequently stressed and occasionally in physical pain/distress. Major stressor themes were workplace incivility, death/human suffering and shift work with minimal support. Both interventions were acceptable for different reasons. Personalised yoga offered a therapeutic alliance, time to check-in and reduced anxiety/rumination. Group exercise provided energy and social connection. One participant found yoga beneficial following an acute workplace trauma: 'It was really eye opening how much I felt my body just needed to detox horizontal ellipsis I wouldn't have gone to a group fitness the next day horizontal ellipsis I just wanted to relax and breathe horizontal ellipsis We still had a big debrief which was great horizontal ellipsis (but) I almost felt like horizontal ellipsis I dealt with it physically and emotionally before going into it (P20).' Conclusion Junior doctors found both interventions useful for stress management adjunctive to other organisational programmes though for different and complementary reasons, possibly related to delivery mode. Personalised, trauma-informed yoga provided a confidential therapeutic alliance whereas group exercise offered social connection.
AD  - Univ Sydney, Fac Med & Hlth, Brain & Mind Ctr, Sydney, NSW, Australia
AD  - Univ Sydney, Fac Med & Hlth, Cent Clin Sch, Sydney, NSW, Australia
AD  - Univ Sydney & Western Sydney Local Hlth Dist, Westmead Psychotherapy Program Complex Traumat Di, Sydney, NSW, Australia
AD  - Royal North Shore Hosp, Consultant Liaison Psychiat, St Leonards, NSW, Australia
AD  - Sydney Local Hlth Dist, WellMD Ctr, Camperdown, NSW, Australia
AD  - Royal Prince Albert Hosp, Sydney Local Hlth Dist, Dept Rheumatol, Camperdown, NSW, Australia
C3  - University of Sydney
C3  - University of Sydney
C3  - Royal North Shore Hospital
C3  - Sydney Local Health District
C3  - Sydney Local Health District
PU  - BMJ PUBLISHING GROUP
PI  - LONDON
PA  - BRITISH MED ASSOC HOUSE, TAVISTOCK SQUARE, LONDON WC1H 9JR, ENGLAND
SN  - 0032-5473
SN  - 1469-0756
J9  - POSTGRAD MED J
JI  - Postgrad. Med. J.
DA  - JUL
PY  - 2022
VL  - 98
IS  - 1161
DO  - 10.1136/postgradmedj-2020-139191
C6  - MAR 2021
WE  - Science Citation Index Expanded (SCI-EXPANDED)
AN  - WOS:000727462600001
N1  - Times Cited in Web of Science Core Collection:  3
Total Times Cited:  3
Cited Reference Count:  34
ER  -

TY  - JOUR
AU  - Delgado-Floody, P
AU  - Chirosa-Ríos, L
AU  - Guzmán-Guzmán, IP
AU  - Vargas, CA
AU  - Sandoval-Aguilera, K
AU  - Caamaño-Navarrete, F
AU  - Guede-Rojas, F
AU  - Alvarez, C
TI  - The Social Distance Impacts from COVID-19 Pandemic on the Development of Two Orders of a Concurrent Training Programme for Morbidly Obese Patients
T2  - INTERNATIONAL JOURNAL OF ENVIRONMENTAL RESEARCH AND PUBLIC HEALTH
LA  - English
KW  - concurrent training
KW  - morbid obesity
KW  - metabolic syndrome
KW  - cardiometabolic risk factor
KW  - high-intensity interval training
KW  - resistance training
KW  - EXERCISE
KW  - LOCKDOWN
KW  - DISEASE
AB  - Background: Although there is relevant information regarding the consequences of the coronavirus SARS-CoV-2 (COVID-19), little is known about the impact of the imposed social confinement (at home) on the development of exercise training programmes in populations with morbid obesity. Aim: To describe the effects of the imposed COVID-19 confinement on the cardiometabolic health benefits acquired through a concurrent training programme that started before the pandemic in populations with morbid obesity. Methods: This was an experimental randomized clinical study, in which sedentary morbidly obese women were assigned 1:1 to a high-intensity interval training (HIIT) plus resistance training (RT) group (HIIT + RT; n = 11; BMI 42.1 +/- 6.6) or to the same exercise dose, but in different order group of RT plus HIIT group (RT + HIIT; n = 7; BMI 47.5 +/- 8.4). Both groups undertook two sessions/week. When COVID-19 confinement at home started, a post-test was applied in January 2020 (Post1) and after 20 months (Post2). The main outcomes were waist circumference (WC), systolic (SBP) and diastolic blood pressure (DBP), high-density lipids (HDL-c), triglycerides (Tg), and fasting plasma glucose (FPG). Results: In the HIIT + RT group, the WC showed significant increases from Post1 to Post2 (Delta + 3.1 cm, p = 0.035); in the RT + HIIT group, it decreased from Post1 to Post2 (Delta - 4.8 cm, p = 0.028). In the HIIT + RT group, SBP showed significant increases from Post1 to Post2 (Delta + 6.2 mmHg, p = 0.041); the RT + HIIT group decreased SBP from Pre0 to Post1 (Delta - 7.2 mmHg, p = 0.026) and increased DBP from Pre0 to Post1 (Delta + 8.1 mmHg, p = 0.015). Tg in the HIIT + RT group decreased from Pre0 to Post1 (Delta - 40.1 mg/dL, p = 0.023) but increased from Post1 to Post2 (Delta + 86.3 mg/dL, p < 0.0001). Conclusions: The COVID-19 social confinement worsened metabolic syndrome (MetS) outcomes that had improved from 20 weeks' RT + HIIT during the training period, such as WC, SBP, and Tg from HIIT + RT, when, worryingly, SBP increased to another more serious clinical classification in both groups.
AD  - Univ La Frontera, Dept Phys Educ Sport & Recreat, Temuco 4811230, Chile
AD  - Univ Granada, Fac Sport Sci, Dept Phys Educ & Sports, Granada 18011, Spain
AD  - Univ Granada, Fac Sport Sci, Dept Phys Educ & Sports, CTS 642 Res Grp,Strength & Conditioning Lab, Granada 18011, Spain
AD  - Univ Autonoma Guerrero, Fac Chem Biol Sci, Chilpancingo 39087, Mexico
AD  - Univ Autonoma Chile, Phys Educ Career, Temuco 4780000, Chile
AD  - Univ Andres Bello, Fac Rehabil Sci, Sch Phys Therapy, Exercise & Rehabil Sci Inst, Santiago 7591538, Chile
C3  - Universidad de La Frontera
C3  - University of Granada
C3  - University of Granada
C3  - Universidad Autonoma de Chile
C3  - Universidad Andres Bello
FU  - University de La Frontera, Chile Project [DI21-0030, FRO1895]; Universidad de Granada/Ministerio de Universidades y Fondos Next Generation de la Union Europea
FX  - This research was funded by the University de La Frontera, Chile Project DI21-0030 and Project FRO1895. The postdoctoral researcher Pedro Delgado-Floody has a contract through the programme "Recualificacion del Profesorado Universitario. Modalidad Maria Zambrano", Universidad de Granada/Ministerio de Universidades y Fondos Next Generation de la Union Europea.
PU  - MDPI
PI  - BASEL
PA  - ST ALBAN-ANLAGE 66, CH-4052 BASEL, SWITZERLAND
SN  - 1660-4601
J9  - INT J ENV RES PUB HE
JI  - Int. J. Environ. Res. Public Health
DA  - OCT
PY  - 2022
VL  - 19
IS  - 20
C7  - 13408
DO  - 10.3390/ijerph192013408
WE  - Science Citation Index Expanded (SCI-EXPANDED)
WE  - Social Science Citation Index (SSCI)
AN  - WOS:000875110000001
N1  - Times Cited in Web of Science Core Collection:  0
Total Times Cited:  0
Cited Reference Count:  62
ER  -

TY  - JOUR
AU  - Millon, EM
AU  - Lehrer, PM
AU  - Shors, TJ
TI  - Meditation and Aerobic Exercise Enhance Mental Health Outcomes and Pattern Separation Learning Without Changing Heart Rate Variability in Women with HIV
T2  - APPLIED PSYCHOPHYSIOLOGY AND BIOFEEDBACK
LA  - English
KW  - HIV
KW  - Trauma
KW  - Rumination
KW  - Memory
KW  - Meditation
KW  - Exercise
KW  - Heart rate variability
KW  - Pattern separation
KW  - ADULT HIPPOCAMPAL NEUROGENESIS
KW  - HUMAN-IMMUNODEFICIENCY-VIRUS
KW  - AUTONOMIC DYSFUNCTION
KW  - ANXIETY DISORDERS
KW  - SEX-DIFFERENCES
KW  - INTERVENTIONS
KW  - RUMINATION
KW  - MORTALITY
KW  - POWER
KW  - RISK
AB  - Mental and physical (MAP) training targets the brain and the body through a combination of focused-attention meditation and aerobic exercise. The following feasibility pilot study tested whether 6 weeks of MAP training improves mental health outcomes, while enhancing discrimination learning and heart rate variability (HRV) in a group of women living with human immunodeficiency virus (HIV) and other stress-related conditions. Participants were assigned to training (n = 18) or no-training control (n = 8) groups depending on their ability and willingness to participate, and if their schedule allowed. Training sessions were held once a week for 6 weeks with 30 min of meditation followed by 30 min of aerobic exercise. Before and after 6 weeks of training, participants completed the Behavioral Pattern Separation Task as a measure of discrimination learning, self-report questionnaires of ruminative and trauma-related thoughts, depression, anxiety, and perceived stress, and an assessment of HRV at rest. After training, participants reported fewer ruminative and trauma-related thoughts, fewer depressive and anxiety symptoms, and less perceived stress (p's < 0.05). The positive impact on ruminative thoughts and depressive symptoms persisted 6 months after training. They also demonstrated enhanced discrimination of similar patterns of information (p < 0.05). HRV did not change after training (p > 0.05). Combining mental and physical training is an effective program for enhancing mental health and aspects of cognition in women living with HIV, although not necessarily through variance in heart rate.
AD  - Rutgers State Univ, Dept Psychol, Behav & Syst Neurosci, Piscataway, NJ 08854 USA
AD  - Rutgers Robert Wood Johnson Med Sch, Dept Psychiat, Piscataway, NJ USA
AD  - Rutgers State Univ, WM Keck Ctr Collaborat Neurosci, Piscataway, NJ USA
C3  - Rutgers University System
C3  - Rutgers University New Brunswick
C3  - Rutgers University System
C3  - Rutgers University New Brunswick
C3  - Rutgers University Biomedical & Health Sciences
C3  - Rutgers University System
C3  - Rutgers University New Brunswick
PU  - SPRINGER/PLENUM PUBLISHERS
PI  - NEW YORK
PA  - 233 SPRING ST, NEW YORK, NY 10013 USA
SN  - 1090-0586
SN  - 1573-3270
J9  - APPL PSYCHOPHYS BIOF
JI  - Appl. Psychophysiol. Biofeedback
DA  - MAR
PY  - 2022
VL  - 47
IS  - 1
SP  - 27
EP  - 42
DO  - 10.1007/s10484-021-09530-2
C6  - JAN 2022
WE  - Social Science Citation Index (SSCI)
AN  - WOS:000743399500001
N1  - Times Cited in Web of Science Core Collection:  6
Total Times Cited:  7
Cited Reference Count:  112
ER  -

TY  - JOUR
AU  - Demmin, DL
AU  - Silverstein, SM
AU  - Shors, TJ
TI  - Mental and physical training with meditation and aerobic exercise improved mental health and well-being in teachers during the COVID-19 pandemic
T2  - FRONTIERS IN HUMAN NEUROSCIENCE
LA  - English
KW  - COVID-19
KW  - stress
KW  - mental health
KW  - aerobic exercise
KW  - mindfulness
KW  - GENERALIZED ANXIETY DISORDER
KW  - SLEEP QUALITY INDEX
KW  - DISTRESS TOLERANCE
KW  - JOB STRESS
KW  - OF-LIFE
KW  - DEPRESSION
KW  - MINDFULNESS
KW  - RUMINATION
KW  - INVENTORY
KW  - BURNOUT
AB  - Teachers face significant stressors in relation to their work, placing them at increased risk for burnout and attrition. The COVID-19 pandemic has brought about additional challenges, resulting in an even greater burden. Thus, strategies for reducing stress that can be delivered virtually are likely to benefit this population. Mental and Physical (MAP) Training combines meditation with aerobic exercise and has resulted in positive mental and physical health outcomes in both clinical and subclinical populations. The aim of this pilot study was to evaluate the feasibility and potential effectiveness of virtual MAP Training on reducing stress and improving mood and well-being in teachers. Participants (n = 104) were from recruited online from kindergarten to grade twelve (K-12) schools in the Northeastern region of the United States and randomly assigned to a 6-week program of virtual MAP Training (n = 58) or no training (n = 13). Primary outcomes included pre-intervention and post-intervention ratings on self-report measures of social and emotional health. Changes in cognitive functioning and physical health were also examined in secondary analyses. By intervention end, participants in the MAP Training group reported less anxiety and work-related stress compared to those who received no training (ds = -0.75 to -0.78). Additionally, MAP Training participants reported improvements in depressive symptoms, rumination, work-related quality of life, perceived stress, and self-compassion (ds = 0.38 to -0.82), whereas no changes were observed in the no training group. Participants also reported increased subjective ratings of executive functioning, working memory, cognitive flexibility, and fewer sleep disturbances (ds = -0.41 to -0.74). Together, these results suggest that the combination of meditation and aerobic exercise is an effective virtual intervention for improving mental health and well-being among K-12 teachers and may enhance resilience to stressful life events such as occurred during the coronavirus pandemic.
AD  - Rutgers State Univ, Ctr Collaborat Neurosci, Dept Psychol, Piscataway, NJ 08901 USA
AD  - Rutgers State Univ, Dept Psychiat, Piscataway, NJ USA
AD  - Univ Rochester, Dept Neurosci & Ophthalmol, Rochester, NY USA
C3  - Rutgers University System
C3  - Rutgers University New Brunswick
C3  - Rutgers University System
C3  - Rutgers University New Brunswick
C3  - University of Rochester
PU  - FRONTIERS MEDIA SA
PI  - LAUSANNE
PA  - AVENUE DU TRIBUNAL FEDERAL 34, LAUSANNE, CH-1015, SWITZERLAND
SN  - 1662-5161
J9  - FRONT HUM NEUROSCI
JI  - Front. Hum. Neurosci.
DA  - AUG 23
PY  - 2022
VL  - 16
C7  - 847301
DO  - 10.3389/fnhum.2022.847301
WE  - Science Citation Index Expanded (SCI-EXPANDED)
AN  - WOS:000871482000001
N1  - Times Cited in Web of Science Core Collection:  8
Total Times Cited:  10
Cited Reference Count:  134
ER  -

TY  - JOUR
AU  - Awad, E
AU  - Malaeb, D
AU  - Fawaz, M
AU  - Youssef, L
AU  - Brytek-Matera, A
AU  - Hallit, S
AU  - Obeid, S
TI  - Profile of maladaptive and normative eating behaviors in correlation with rumination: a cross-sectional study among Lebanese adults
T2  - PSICOLOGIA-REFLEXAO E CRITICA
LA  - English
KW  - Maladaptive eating
KW  - Normative eating
KW  - Rumination
KW  - Repetitive negative thinking
KW  - Lebanon
KW  - ORTHOREXIA NERVOSA
KW  - ATTITUDES TEST
KW  - RESTRAINT
KW  - WEIGHT
KW  - PSYCHOPATHOLOGY
KW  - ASSOCIATIONS
KW  - ADOLESCENCE
KW  - INDEX
AB  - BackgroundDieting is a common practice around the world. People who wish to lose weight, improve their eating habits, or reach a desired level of health often diet. Rumination, a pattern of repetitive negative thoughts and emotions, is typically found when individuals diet. The current study aimed to identify physical and psychological differences between maladaptive and normative eating behaviors in a sample from Lebanon.MethodsA cross-sectional design was adopted for the current study. It occurred between June and July 2022. Four hundred participants aged 18 and above participated. The research team used a snowball sampling method to recruit volunteers from all governorates of Lebanon.ResultsBeta values were used to compare independent variables in order to infer those that have the strongest effect on the dependent ones. Higher Body Mass Index, and belonging to cluster 3 (restriction of food intake and rumination) and cluster 1 (maladaptive eating behavior and rumination) compared to cluster 2 (normative eating behavior and thought) were significantly related to more dieting. Higher physical activity index and belonging to cluster 3 (restriction of food intake and rumination) and cluster 1 (maladaptive eating behavior and rumination) compared to cluster 2 (normative eating behavior and thought) were significantly related to higher levels of orthorexia nervosa tendencies.ConclusionsThe current research demonstrated a relationship between Body Mass Index, physical activity, rumination, and maladaptive eating patterns including restriction of food intake, dieting, and orthorexia nervosa. These results can help with identifying physical and psychological factors associated with maladaptive eating patterns, as well as guide interventions within the Lebanese population.
AD  - Lebanese Amer Univ, Sch Arts & Sci, Dept Psychol & Educ, Beirut, Lebanon
AD  - Gulf Med Univ, Coll Pharm, Ajman, U Arab Emirates
AD  - Amer Univ Middle East, Coll Hlth Sci, Kuwait, Kuwait
AD  - Univ Balamand UOB, Fac Hlth Sci, Dept Med Lab Sci, Balamand, Lebanon
AD  - Univ Wroclaw, Inst Psychol, Dawida 1, PL-50527 Wroclaw, Poland
AD  - Holy Spirit Univ Kaslik, Sch Med & Med Sci, POB 446, Jounieh, Lebanon
AD  - Appl Sci Private Univ, Appl Sci Res Ctr, Amman, Jordan
AD  - Lebanese Amer Univ, Sch Arts & Sci, Dept Psychol & Educ, Jbeil, Lebanon
AD  - Effat Univ, Coll Humanities, Psychol Dept, Jeddah 21478, Saudi Arabia
PU  - SPRINGER INT PUBL AG
PI  - CHAM
PA  - GEWERBESTRASSE 11, CHAM, CH-6330, SWITZERLAND
SN  - 0102-7972
SN  - 1678-7153
J9  - PSICOL-REFLEX CRIT
JI  - Psicol.-Reflex. Crit.
DA  - JAN 3
PY  - 2025
VL  - 38
IS  - 1
C7  - 2
DO  - 10.1186/s41155-024-00334-x
WE  - Social Science Citation Index (SSCI)
AN  - WOS:001389149500001
N1  - Times Cited in Web of Science Core Collection:  0
Total Times Cited:  0
Cited Reference Count:  76
ER  -

TY  - CPAPER
AU  - Ghodsi, Z
AU  - Asltoghiri, M
ED  - Baskan, GA
ED  - Ozdamli, F
ED  - Kanbul, S
ED  - Ozcan, D
TI  - Maternal exercise during pregnancy and neonatal outcomes in Iran
T2  - 4TH WORLD CONFERENCE ON EDUCATIONAL SCIENCES (WCES-2012)
LA  - English
CP  - 4th World Conference on Educational Sciences (WCES)
KW  - Maternal exercise
KW  - pregnancy
KW  - neonatal weight
KW  - apgar
AB  - Exercise during pregnancy is interested for pregnant women, but there is worry about fetal outcomes. The purpose of this study was to assess the effect of a planned aerobic exercise program on neonatal outcomes. This was a case-control study. By using a continued method, performed on pregnant women with singleton gestation were assigned to either a training or a control group. The supervised training included three days a week, with duration of 30-45 minutes, from 20-26th weeks until delivery. Neonatal outcomes include neonatal weight and first and fifth minute's apgar was recorded for two groups. According finding of this study, there were not meaningful statistical evidences for exercise training and first and fifth minute's apgar or neonatal weight in two groups. Therefore, such programs should be considered as part of routine pregnancy care for pregnant women.
AD  - Islamic Azad Univ, Dept Midwifery, Toyserkan Branch, Toyserkan, Iran
C3  - Islamic Azad University
PU  - ELSEVIER SCIENCE BV
PI  - AMSTERDAM
PA  - SARA BURGERHARTSTRAAT 25, PO BOX 211, 1000 AE AMSTERDAM, NETHERLANDS
SN  - 1877-0428
J9  - PROCD SOC BEHV
PY  - 2012
VL  - 46
SP  - 2877
EP  - 2881
DO  - 10.1016/j.sbspro.2012.05.581
WE  - Conference Proceedings Citation Index - Social Science &amp; Humanities (CPCI-SSH)
AN  - WOS:000314465903008
N1  - Times Cited in Web of Science Core Collection:  6
Total Times Cited:  6
Cited Reference Count:  22
ER  -

TY  - JOUR
AU  - Conley, SL
AU  - Faleer, HE
AU  - Raza, GT
AU  - Bailey, BE
AU  - Wu, KD
TI  - The Moderating Effects of Rumination Facets on the Relationship Between Mindfulness and Distress Reduction
T2  - COGNITIVE THERAPY AND RESEARCH
LA  - English
KW  - Mindfulness
KW  - Rumination
KW  - Focused attention
KW  - Open monitoring
KW  - Techniques
KW  - Brooding
KW  - COGNITIVE-BEHAVIOR THERAPY
KW  - SELF-FOCUS
KW  - RESIDUAL DEPRESSION
KW  - MOOD
KW  - INDUCTION
KW  - MEDITATION
KW  - ATTENTION
KW  - SYMPTOMS
KW  - ANXIETY
KW  - MEMORY
AB  - Mindfulness-based interventions have many applications, including as a productive alternative to repetitive thoughts. Rumination includes two factors: brooding (moody, maladaptive thinking) and reflection (adaptive attempt to overcome problems). Literature suggests mindfulness interventions reduce ruminative thoughts, but technique effectiveness requires examination. Our study assessed whether mindfulness techniques differ with respect to distress reduction in the context of brooding versus reflective styles. Students (N = 228) completed questionnaires, negative mood manipulation, and a one-session mindfulness training that required either focused attention or open monitoring. Induced distress was reduced in both conditions, but brooding moderated the relationship between condition and distress reduction. Reflection was not a moderator. The findings support the idea that even a modest dose of mindfulness exercise aids in reducing induced negative emotions. Focused mindfulness may be more beneficial for reducing distress in individuals who report high levels of brooding, whereas either technique may reduce distress in individuals who reflect.
AD  - Northern Illinois Univ, De Kalb, IL 60115 USA
AD  - Salem VA Med Ctr, Salem, VA USA
AD  - Rogers Mem Hosp, Oconomowoc, WI USA
AD  - Northern Illinois Univ, Dept Psychol, PM 311, De Kalb, IL 60115 USA
C3  - Northern Illinois University
C3  - US Department of Veterans Affairs
C3  - Veterans Health Administration (VHA)
C3  - Salem Veterans Affairs Medical Center
C3  - Northern Illinois University
PU  - SPRINGER/PLENUM PUBLISHERS
PI  - NEW YORK
PA  - 233 SPRING ST, NEW YORK, NY 10013 USA
SN  - 0147-5916
SN  - 1573-2819
J9  - COGNITIVE THER RES
JI  - Cogn. Ther. Res.
DA  - AUG
PY  - 2018
VL  - 42
IS  - 4
SP  - 436
EP  - 446
DO  - 10.1007/s10608-018-9896-7
WE  - Social Science Citation Index (SSCI)
AN  - WOS:000434037900008
N1  - Times Cited in Web of Science Core Collection:  10
Total Times Cited:  15
Cited Reference Count:  73
ER  -

TY  - JOUR
AU  - Kumar, A
AU  - Delbaere, K
AU  - Zijlstra, GAR
AU  - Carpenter, H
AU  - Iliffe, S
AU  - Masud, T
AU  - Skelton, D
AU  - Morris, R
AU  - Kendrick, D
TI  - Exercise for reducing fear of falling in older people living in the community: Cochrane systematic review and meta-analysis
T2  - AGE AND AGEING
LA  - English
KW  - fear
KW  - falls
KW  - exercise
KW  - systematic review
KW  - older people
KW  - GROUP INTERVENTION
KW  - EFFICACY
KW  - AVOIDANCE
KW  - ADULTS
AB  - Objective: to determine the effect of exercise interventions on fear of falling in community-living people aged = 65.
   Design: systematic review and meta-analysis. Bibliographic databases, trial registers and other sources were searched for randomised or quasi-randomised trials. Data were independently extracted by pairs of reviewers using a standard form.
   Results: thirty trials (2,878 participants) reported 36 interventions (Tai Chi and yoga (n = 9); balance training (n = 19); strength and resistance training (n = 8)). The risk of bias was low in few trials. Most studies were from high-income countries (Australia = 8, USA = 7). Intervention periods (< 12 weeks = 22; 13-26 weeks = 7; > 26 weeks = 7) and exercise frequency (1-3 times/week = 32; = 4 times/week = 4) varied between studies. Fear of falling was measured by single-item questions (7) and scales measuring falls efficacy (14), balance confidence (9) and concern or worry about falling (2). Meta-analyses showed a small to moderate effect of exercise interventions on reducing fear of falling immediately post-intervention (standardised mean difference (SMD) 0.37, 95% CI 0.18, 0.56; 24 studies; low-quality evidence). There was a small, but not statistically significant effect in the longer term (< 6 months (SMD 0.17, 95% CI -0.05, 0.38 (four studies) and = 6 months post-intervention SMD 0.20, 95% CI -0.01, 0.41 (three studies)).
   Conclusions: exercise interventions probably reduce fear of falling to a small to moderate degree immediately post-intervention in community-living older people. The high risk of bias in most included trials suggests findings should be interpreted with caution. High-quality trials are needed to strengthen the evidence base in this area.
AD  - Univ Nottingham, Div Primary Care, Nottingham NG7 2RD, England
AD  - Univ New S Wales, NeuRA, Sydney, NSW 2052, Australia
AD  - Maastricht Univ, Dept Hlth Serv Res, NL-6200 MD Maastricht, Netherlands
AD  - CAPHRI Sch Publ Hlth & Primary Care, Maastricht, Netherlands
AD  - UCL, Res Dept Primary Care & Populat Hlth, London, England
AD  - Nottingham Univ Hosp NHS Trust, Nottingham, England
AD  - Glasgow Caledonian Univ, Inst Allied Hlth Res, Glasgow G4 0BA, Lanark, Scotland
C3  - University of Nottingham
C3  - University of New South Wales Sydney
C3  - Neuroscience Research Australia
C3  - Maastricht University
C3  - Maastricht University
C3  - University of London
C3  - University College London
C3  - Nottingham University Hospital NHS Trust
C3  - Glasgow Caledonian University
FU  - Australian National Health and Medical Research Council [1025304]
FX  - No external funding was received to undertake this work. K.D. is currently supported by the Australian National Health and Medical Research Council as a Career Development Fellow (grant no. 1025304).
PU  - OXFORD UNIV PRESS
PI  - OXFORD
PA  - GREAT CLARENDON ST, OXFORD OX2 6DP, ENGLAND
SN  - 0002-0729
SN  - 1468-2834
J9  - AGE AGEING
JI  - Age Ageing
DA  - MAY
PY  - 2016
VL  - 45
IS  - 3
SP  - 345
EP  - 352
DO  - 10.1093/ageing/afw036
WE  - Science Citation Index Expanded (SCI-EXPANDED)
WE  - Social Science Citation Index (SSCI)
AN  - WOS:000376097200007
N1  - Times Cited in Web of Science Core Collection:  147
Total Times Cited:  163
Cited Reference Count:  29
ER  -

TY  - JOUR
AU  - Plag, J
AU  - Schmidt-Hellinger, P
AU  - Klippstein, T
AU  - Mumm, JLM
AU  - Wolfarth, B
AU  - Petzold, MB
AU  - Ströhle, A
TI  - Working out the worries: A randomized controlled trial of high intensity interval training in generalized anxiety disorder
T2  - JOURNAL OF ANXIETY DISORDERS
LA  - English
KW  - Generalized anxiety disorder
KW  - GAD
KW  - Exercise
KW  - High intensity interval training
KW  - AEROBIC EXERCISE
KW  - CARDIORESPIRATORY FITNESS
KW  - PERCEIVED CONTROL
KW  - PANIC DISORDER
KW  - THERAPY
KW  - QUESTIONNAIRE
KW  - VALIDATION
KW  - DEPRESSION
KW  - ADULTS
AB  - Background: Aerobic exercise (AE) demonstrated an overall medium treatment effect in anxiety disorders (AD) but there is evidence for an "intensity-response" relationship. High intensity interval training (HIIT) was highly effective on a range of (mental) health parameters. However, so far no randomised-controlled trial (RCT) investigated the efficacy of HIIT in AD.
   Methods: 33 patients with generalized anxiety disorder (GAD) were randomly assigned to 12-day HIIT or a training of lower intensity (LIT). Anxiety, comorbid depression, stress-related bodily symptoms and perceived control over anxiety related stimuli (PC) were assessed at baseline, post-training and 30 days after baseline by using the Penn State Worry Questionnaire (PSWQ), the Hamilton Inventories for Anxiety and Depression (Ham -A, Ham-D), the Screening for Somatoform Symptoms-7 (SOMS-7) and the Anxiety Control Questionnaire (ACQR).
   Results: Both interventions showed moderate or large effects on all clinical measures. However, effects for HIIT were generally about twice as high as for LIT. PC negatively correlated with GAD severity in the whole sample at baseline but an association of training-induced changes in PC and worrying were exclusively detectable in HIIT.
   Conclusion: HIIT was highly effective and fast acting in GAD. Therefore, it may complement first-line treatment approaches in this condition.
AD  - Charite Univ Med Berlin, Charite Campus Mitte, Berlin, Germany
AD  - Free Univ Berlin, Charite Campus Mitte, Berlin, Germany
AD  - Humboldt Univ, Charite Campus Mitte, Berlin, Germany
AD  - Berlin Inst Hlth, Dept Psychiat & Psychotherapy, Charite Campus Mitte, Berlin, Germany
AD  - Berlin Inst Hlth, Dept Sports Med, Charite Campus Mitte, Berlin, Germany
C3  - Berlin Institute of Health
C3  - Free University of Berlin
C3  - Humboldt University of Berlin
C3  - Charite Universitatsmedizin Berlin
C3  - Berlin Institute of Health
C3  - Free University of Berlin
C3  - Humboldt University of Berlin
C3  - Charite Universitatsmedizin Berlin
C3  - Berlin Institute of Health
C3  - Free University of Berlin
C3  - Humboldt University of Berlin
C3  - Charite Universitatsmedizin Berlin
C3  - Berlin Institute of Health
C3  - Free University of Berlin
C3  - Humboldt University of Berlin
C3  - Charite Universitatsmedizin Berlin
C3  - Berlin Institute of Health
C3  - Free University of Berlin
C3  - Humboldt University of Berlin
C3  - Charite Universitatsmedizin Berlin
PU  - PERGAMON-ELSEVIER SCIENCE LTD
PI  - OXFORD
PA  - THE BOULEVARD, LANGFORD LANE, KIDLINGTON, OXFORD OX5 1GB, ENGLAND
SN  - 0887-6185
SN  - 1873-7897
J9  - J ANXIETY DISORD
JI  - J. Anxiety Disord.
DA  - DEC
PY  - 2020
VL  - 76
C7  - 102311
DO  - 10.1016/j.janxdis.2020.102311
WE  - Social Science Citation Index (SSCI)
AN  - WOS:000591676900016
N1  - Times Cited in Web of Science Core Collection:  23
Total Times Cited:  24
Cited Reference Count:  50
ER  -

TY  - JOUR
AU  - Abramovitch, A
AU  - Goldzweig, G
AU  - Schweiger, A
TI  - Correlates of Physical Activity with Intrusive Thoughts, Worry and Impulsivity in Adults with Attention Deficit/Hyperactivity Disorder: A Cross-sectional Pilot Study
T2  - ISRAEL JOURNAL OF PSYCHIATRY AND RELATED SCIENCES
LA  - English
KW  - DEFICIT-HYPERACTIVITY DISORDER
KW  - INDIVIDUAL-DIFFERENCES
KW  - WORRISOME THOUGHTS
KW  - UNITED-STATES
KW  - EXERCISE
KW  - METAANALYSIS
KW  - ADHD
KW  - CHILDREN
KW  - ANXIETY
KW  - METHYLPHENIDATE
AB  - Background: Physical exercise is known to produce numerous psychological beneficial effects in healthy and clinical populations. Nevertheless, little is known about the relationship between exercise and ADHD symptoms, let alone among adults with ADHD. This study examines the association between exercise and three ADHD symptoms: (1) behavioral impulsivity; (2) intrusive unwanted thoughts and (3) worry. The latter two are cognitive facets of anxiety, a prominent symptom of ADHD.
   Methods: Physical activity was measured using a self-report questionnaire. Thirty participants with a diagnosis of ADHD were divided into two groups: Participants engaging in frequent aerobic activity ("high activity" group), and participants engaging in non-frequent physical activity ("low activity" group).
   Results: Adults with ADHD engaging in frequent aerobic physical activity report significantly less behavioral impulsivity and experience significantly less worrisome and intrusive thoughts.
   Conclusions: Our results reflect an association between physical activity and reduced symptoms of impulsivity and intrusive and worrisome thoughts in an adult ADHD sample. The results of this pilot study may encourage further investigations emphasizing the causal link between physical activity and ADHD symptoms. Suggested underlying neurobiological mechanisms, clinical implications and limitations are discussed.
AD  - Massachusetts Gen Hosp, Dept Psychiat, Boston, MA 02114 USA
AD  - Harvard Univ, Sch Med, Boston, MA USA
AD  - Acad Coll Tel Aviv, Dept Behav Sci, Tel Aviv, Israel
C3  - Harvard University
C3  - Massachusetts General Hospital
C3  - Harvard University
C3  - Harvard Medical School
PU  - MEDIAFARM GROUP
PI  - TEL-AVIV
PA  - 23 ZAMENHOFF ST, TEL-AVIV, 64373, ISRAEL
SN  - 0333-7308
J9  - ISR J PSYCHIATR REL
JI  - Isr. J. Psychiatr. Relat. Sci.
PY  - 2013
VL  - 50
IS  - 1
SP  - 47
EP  - 54
WE  - Science Citation Index Expanded (SCI-EXPANDED)
WE  - Social Science Citation Index (SSCI)
AN  - WOS:000323830700009
N1  - Times Cited in Web of Science Core Collection:  25
Total Times Cited:  33
Cited Reference Count:  62
ER  -

TY  - JOUR
AU  - Riviere, D
TI  - Metabolic functions and sport
T2  - BULLETIN DE L ACADEMIE NATIONALE DE MEDECINE
LA  - French
KW  - physical education and training
KW  - lipids
KW  - carbohydrates
KW  - obesity/prevention and control
KW  - diabetes mellitus
KW  - type II
KW  - child behavior
KW  - EXERCISE
KW  - ADOLESCENTS
KW  - CHILDREN
KW  - MUSCLE
AB  - Current epidemiological studies emphasize the increased of metabolic diseases of the adults, such as obesity, type-2 diabetes and metabolic syndromes. Even more worrying is the rising prevalence of obesity in children. It is due more to sedentariness, caused more by inactivity (television, video, games, etc.) than by overeating. Many studies have shown that regular physical activities benefit various bodily functions including metabolism. After dealing with the major benefits of physical exercise on some adult metabolic disorders, we focus on the prime role played by physical activity in combating the public health problem of childhood obesity.
AD  - Hop Larrey, Serv Explorat Fonct Resp & Med Sport, F-31059 Toulouse 9, France
C3  - CHU de Toulouse
PU  - ELSEVIER MASSON SAS EDITEUR
PI  - ISSY LES  MOULINEAUX CEDEX
PA  - 62, RUE CAMILLE DESMOULINS, ISSY LES  MOULINEAUX CEDEX, 92442, FRANCE
SN  - 0001-4079
J9  - B ACAD NAT MED PARIS
JI  - Bull. Acad. Natl. Med.
PY  - 2004
VL  - 188
IS  - 6
SP  - 913
EP  - 922
DO  - 10.1016/S0001-4079(19)33708-2
WE  - Science Citation Index Expanded (SCI-EXPANDED)
AN  - WOS:000225787300005
N1  - Times Cited in Web of Science Core Collection:  4
Total Times Cited:  5
Cited Reference Count:  16
ER  -

TY  - JOUR
AU  - Zainal, NH
AU  - Newman, MG
TI  - Treatment as a moderator and executive function as a mediator of the effect of a mindfulness ecological momentary intervention for generalized anxiety disorder
T2  - PSYCHOLOGICAL MEDICINE
LA  - English
KW  - change mechanism
KW  - ecological momentary intervention
KW  - executive functioning
KW  - generalized anxiety disorder
KW  - mediation
KW  - mindfulness
KW  - randomized controlled trial
KW  - worry
KW  - WORKING-MEMORY DYSFUNCTION
KW  - ATTENTIONAL CONTROL
KW  - INDIVIDUAL-DIFFERENCES
KW  - COGNITIVE PERFORMANCE
KW  - EMOTION REGULATION
KW  - MENTAL-HEALTH
KW  - WORRY
KW  - METAANALYSIS
KW  - DEPRESSION
KW  - IMPAIRMENT
AB  - Background Theory and research indicated that executive functioning (EF) correlated with, preceded, and stemmed from worry in generalized anxiety disorder (GAD). The present secondary analysis (Zainal & Newman, 2023b) thus determined whether EF domains mediated the effect of a 14-day (5 prompts/day) mindfulness ecological momentary intervention (MEMI) against a self-monitoring control (SM) for GAD.Method Participants (N = 110) diagnosed with GAD completed self-reported (Attentional Control Scale, GAD Questionnaire, Perseverative Cognitions Questionnaire) and performance-based tests (Letter-Number Sequencing, Stroop, Trail Making Test-B, Verbal Fluency) at baseline, post-treatment, and one-month follow-up (1MFU). Causal mediation analyses determined if pre-post changes in EF domains preceded and mediated the effect of MEMI against SM on pre-1MFU changes in GAD severity and trait repetitive negative thinking (RNT).Results MEMI was more efficacious than SM in improving pre-post inhibition (beta = -2.075, 95% [-3.388, -0.762], p = .002), working memory (beta = 0.512, 95% [0.012, 1.011], p = .045), and set-shifting (beta = -2.916, 95% [-5.142, -0.691], p = .010) but not verbal fluency and attentional control. Within groups, MEMI but not SM produced improvements in all examined pre-post EF outcomes except attentional control. Only pre-post improvements in inhibition mediated the effect of MEMI against SM on pre-1MFU reductions in GAD severity (beta = -0.605, 95% [-1.357, -0.044], p = .030; proportion mediated = 7.1%) and trait RNT (beta = -0.024, 95% [-0.054, -0.001], p = .040; proportion mediated = 7.4%). These patterns remained after conducting sensitivity analyses with non-linear mediator-outcome relations.Conclusions Optimizing MEMI for GAD might entail specifically boosting inhibition plausibly by augmenting it with dialectical behavioral therapy, encouraging high-intensity physical exercises, and targeting negative emotional contrast avoidance.
AD  - Natl Univ Singapore, Dept Psychol, Kent Ridge, Singapore, Singapore
AD  - Harvard Med Sch, Dept Hlth Care Policy, Boston, MA 02115 USA
AD  - Penn State Univ, Dept Psychol, University Pk, PA USA
C3  - National University of Singapore
C3  - Harvard University
C3  - Harvard Medical School
C3  - Pennsylvania Commonwealth System of Higher Education (PCSHE)
C3  - Pennsylvania State University
C3  - Pennsylvania State University - University Park
FU  - National Institute of Mental Health (NIMH) [R01 MH115128]; Pennsylvania State University RGSO Dissertation award; Penn State Susan Welch/Nagle Family Graduate Fellowship; National University of Singapore (NUS)Development Grant; Association for Behavioral and Cognitive Therapies (ABCT) Leonard Krasner Student Dissertation Award
FX  - The current study received funding from the National Institute of Mental Health (NIMH) (R01 MH115128), the Pennsylvania State University RGSO Dissertation award, Penn State Susan Welch/Nagle Family Graduate Fellowship, the National University of Singapore (NUS)Development Grant, and the Association for Behavioral and Cognitive Therapies (ABCT) Leonard Krasner Student Dissertation Award.
PU  - CAMBRIDGE UNIV PRESS
PI  - CAMBRIDGE
PA  - EDINBURGH BLDG, SHAFTESBURY RD, CB2 8RU CAMBRIDGE, ENGLAND
SN  - 0033-2917
SN  - 1469-8978
J9  - PSYCHOL MED
JI  - Psychol. Med.
DA  - 2024 OCT 15
PY  - 2024
DO  - 10.1017/S0033291724001958
C6  - OCT 2024
WE  - Science Citation Index Expanded (SCI-EXPANDED)
WE  - Social Science Citation Index (SSCI)
AN  - WOS:001330923300001
N1  - Times Cited in Web of Science Core Collection:  0
Total Times Cited:  0
Cited Reference Count:  136
ER  -

TY  - JOUR
AU  - Chen, LJ
AU  - Wang, Q
AU  - Xu, TC
TI  - Working memory function in patients with major depression disorder: A narrative review
T2  - CLINICAL PSYCHOLOGY & PSYCHOTHERAPY
LA  - English
KW  - inhibition
KW  - major depression disorder
KW  - psychotherapy
KW  - shifting
KW  - updating
KW  - working memory
KW  - UPDATING EMOTIONAL CONTENT
KW  - INDIVIDUAL-DIFFERENCES
KW  - EXECUTIVE FUNCTIONS
KW  - COGNITIVE CONTROL
KW  - NEGATIVE STIMULI
KW  - BIPOLAR DISORDER
KW  - NEURAL BASIS
KW  - DEFICITS
KW  - INHIBITION
KW  - INTERFERENCE
AB  - Working memory (WM) deficits are recognized as serious cognitive impairment in patients with major depressive disorder (MDD). This review aims to clarify the effects of impaired WM function in patients with MDD and explore non-invasive and effective treatments that can be adopted in clinical practice. This review (1) synthesizes extant literature examining brain function and brain areas in terms of WM in individuals with depression, (2) utilizes the outcomes of the studies presented in this review to discuss the effects of impaired WM function on cognitive processing in individuals with depression, (3) integrates the treatments explored in current studies and (4) provides some suggestions for future research. We found that (1) central executive (CE) components affect the processing of WM, and this might be one of the factors influencing cognitive biases, as it is implicated in repetitive negative thinking and rumination; (2) the left dorsal anterior cingulate cortex (dACC), the left dorsolateral prefrontal cortex (DLPFC) and the regions of the default mode network (DMN) play a vital role in CE functioning; and (3) psychotherapy, cognitive training, exercise and physical therapy can be used as complementary treatments for MDD.
AD  - China Med Univ, Sch Med Humanities, Shenyang, Peoples R China
AD  - Gen Hosp Northern Theater Command, Dept Psychiat & Psychol, Shenyang, Liaoning, Peoples R China
C3  - China Medical University
FU  - Key Project of Military Logistics Research [BLB19J012]
FX  - This work was supported by the Key Project ofMilitary Logistics Research (BLB19J012).
PU  - WILEY
PI  - HOBOKEN
PA  - 111 RIVER ST, HOBOKEN 07030-5774, NJ USA
SN  - 1063-3995
SN  - 1099-0879
J9  - CLIN PSYCHOL PSYCHOT
JI  - Clin. Psychol. Psychother.
DA  - MAR
PY  - 2023
VL  - 30
IS  - 2
SP  - 281
EP  - 293
DO  - 10.1002/cpp.2811
C6  - DEC 2022
WE  - Social Science Citation Index (SSCI)
AN  - WOS:000903022700001
N1  - Times Cited in Web of Science Core Collection:  11
Total Times Cited:  11
Cited Reference Count:  115
ER  -

TY  - JOUR
AU  - Burg, JM
AU  - Michalak, J
TI  - The Healthy Quality of Mindful Breathing: Associations With Rumination and Depression
T2  - COGNITIVE THERAPY AND RESEARCH
LA  - English
KW  - Mindfulness
KW  - Rumination
KW  - Depression
KW  - Assessment
KW  - COGNITIVE THERAPY
KW  - KENTUCKY INVENTORY
KW  - SELF-REPORT
KW  - PREVENTION
KW  - SYMPTOMS
KW  - RELAPSE
AB  - The present study examines the relationships between mindfulness and rumination, repetitive negative thinking, and depressive symptoms, employing a newly developed paradigm for the assessment of mindfulness. Derived from a central exercise of mindfulness-based interventions, 42 undergraduates were asked to observe their breath for about 18 min. Within this time period, they were prompted 22 times at irregular intervals to indicate whether they had lost mindful contact with their breath as a result of mind wandering. The results show negative correlations between the degree of the ability to stay mindfully in contact with the breath and measures of rumination, repetitive negative thinking, and depression. Moreover, positive associations with self-report data of mindfulness and a negative relationship to fear of bodily sensations support the construct validity of our new approach for the assessment of mindfulness. In summary, findings suggest the healthy quality of mindful breathing regarding depression-related processes.
AD  - Ruhr Univ Bochum, Dept Clin Psychol & Psychotherapy, D-44780 Bochum, Germany
C3  - Ruhr University Bochum
PU  - SPRINGER/PLENUM PUBLISHERS
PI  - NEW YORK
PA  - 233 SPRING ST, NEW YORK, NY 10013 USA
SN  - 0147-5916
SN  - 1573-2819
J9  - COGNITIVE THER RES
JI  - Cogn. Ther. Res.
DA  - APR
PY  - 2011
VL  - 35
IS  - 2
SP  - 179
EP  - 185
DO  - 10.1007/s10608-010-9343-x
WE  - Social Science Citation Index (SSCI)
AN  - WOS:000288800800009
N1  - Times Cited in Web of Science Core Collection:  75
Total Times Cited:  86
Cited Reference Count:  28
ER  -

TY  - JOUR
AU  - Struthers, CW
AU  - van Monsjou, E
AU  - Ayoub, M
AU  - Guilfoyle, JR
TI  - Fit to Forgive: Effect of Mode of Exercise on Capacity to Override Grudges and Forgiveness
T2  - FRONTIERS IN PSYCHOLOGY
LA  - English
KW  - forgiveness
KW  - grudges
KW  - exercise
KW  - self-control
KW  - self-regulation
KW  - CEREBRAL-BLOOD-FLOW
KW  - SELF-CONTROL
KW  - PHYSICAL-ACTIVITY
KW  - STRENGTH MODEL
KW  - EGO DEPLETION
KW  - CLOSE RELATIONSHIPS
KW  - COGNITIVE FUNCTION
KW  - AEROBIC EXERCISE
KW  - RUMINATION
KW  - CANCER
AB  - Forgiveness is important for repairing relationships that have been damaged by transgressions. In this research we explored the notion that the mode of physical exercise that victims of transgressions engage in and their capacity to override grudges are important in the process of forgiveness. Two exploratory studies that varied in samples (community non-student adults, undergraduate students) and research methods (non-experimental, experimental) were used to test these predictions. Findings showed that, compared to anaerobic or no exercise, aerobic and flexibility exercise facilitated self-control over grudges and forgiveness (Studies 1 and 2), and self-control over grudges explained the relation between exercise and forgiveness (Study 2). Possible mechanisms for future research are discussed.
AD  - York Univ, Dept Psychol, Toronto, ON, Canada
C3  - York University - Canada
PU  - FRONTIERS MEDIA SA
PI  - LAUSANNE
PA  - AVENUE DU TRIBUNAL FEDERAL 34, LAUSANNE, CH-1015, SWITZERLAND
SN  - 1664-1078
J9  - FRONT PSYCHOL
JI  - Front. Psychol.
DA  - MAY 8
PY  - 2017
VL  - 8
C7  - 538
DO  - 10.3389/fpsyg.2017.00538
WE  - Social Science Citation Index (SSCI)
AN  - WOS:000401187500001
N1  - Times Cited in Web of Science Core Collection:  7
Total Times Cited:  8
Cited Reference Count:  106
ER  -

TY  - JOUR
AU  - Basso, JC
AU  - Oberlin, DJ
AU  - Satyal, MK
AU  - O'Brien, CE
AU  - Crosta, C
AU  - Psaras, Z
AU  - Metpally, A
AU  - Suzuki, WA
TI  - Examining the Effect of Increased Aerobic Exercise in Moderately Fit Adults on Psychological State and Cognitive Function
T2  - FRONTIERS IN HUMAN NEUROSCIENCE
LA  - English
KW  - physical activity
KW  - cardiopulmonary fitness
KW  - spatial learning and memory
KW  - episodic memory
KW  - mood
KW  - affective state
KW  - body image
KW  - HEALTHY OLDER-ADULTS
KW  - PHYSICAL-ACTIVITY
KW  - CARDIOVASCULAR FITNESS
KW  - BODY-IMAGE
KW  - PATTERN SEPARATION
KW  - EPISODIC MEMORY
KW  - ELDERLY-MEN
KW  - HIPPOCAMPAL
KW  - NEUROGENESIS
KW  - YOUNG
AB  - Regular physical exercise can decrease the risk for obesity, diabetes, and cardiovascular disease, increase life expectancy, and promote psychological health and neurocognitive functioning. Cross-sectional studies show that cardiorespiratory fitness level (VO2 max) is associated with enhanced brain health, including improved mood state and heightened cognitive performance. Interventional studies are consistent with these cross-sectional studies, but most have focused on low-fit populations. Few such studies have asked if increasing levels of physical activity in moderately fit people can significantly enhance mood, motivation, and cognition. Therefore, the current study investigated the effects of increasing aerobic exercise in moderately fit individuals on psychological state and cognitive performance. We randomly assigned moderately fit healthy adults, 25-59 years of age, who were engaged in one or two aerobic exercise sessions per week to either maintain their exercise regimen (n = 41) or increase their exercise regimen (i.e., 4-7 aerobic workouts per week; n = 39) for a duration of 3 months. Both before and after the intervention, we assessed aerobic capacity using a modified cardiorespiratory fitness test, and hippocampal functioning via various neuropsychological assessments including a spatial navigation task and the Mnemonic Similarity Task as well as self-reported measures including the Positive and Negative Affect Scale, Beck Anxiety Inventory, State-Trait Anxiety Inventory, Perceived Stress Scale, Rumination Scale, Eating Disorders Examination, Eating Attitudes Test, Body Attitudes Test, and Behavioral Regulation of Exercise Questionnaire. Consistent with our initial working hypotheses, we found that increasing exercise significantly decreased measures of negative affect, including fear, sadness, guilt, and hostility, as well as improved body image. Further, we found that the total number of workouts was significantly associated with improved spatial navigation abilities and body image as well as reduced anxiety, general negative affect, fear, sadness, hostility, rumination, and disordered eating. In addition, increases in fitness levels were significantly associated with improved episodic memory and exercise motivation as well as decreased stress and disordered eating. Our findings are some of the first to indicate that in middle-aged moderately-fit adults, continuing to increase exercise levels in an already ongoing fitness regimen is associated with additional benefits for both psychological and cognitive health.
AD  - Virginia Tech, Dept Human Nutr Foods & Exercise, Blacksburg, VA 24061 USA
AD  - Virginia Tech, Sch Neurosci, Blacksburg, VA 24061 USA
AD  - Fralin Biomed Res Inst VTC, Ctr Hlth Behav Res, Roanoke, VA 24016 USA
AD  - NYU, Ctr Neural Sci, New York, NY 10003 USA
AD  - CUNY, Lehman Coll, Dept Hlth Sci, Bronx, NY USA
C3  - Virginia Polytechnic Institute & State University
C3  - Virginia Polytechnic Institute & State University
C3  - New York University
C3  - City University of New York (CUNY) System
C3  - Lehman College (CUNY)
FU  - National Center for Advancing Translational Sciences of the National Institutes of Health [UL1TR003015, KL2TR003016]
FX  - Funding JB is an iTHRIV Scholar. The iTHRIV Scholars Program is supported in part by the National Center for Advancing Translational Sciences of the National Institutes of Health under Award Numbers UL1TR003015 and KL2TR003016.
PU  - FRONTIERS MEDIA SA
PI  - LAUSANNE
PA  - AVENUE DU TRIBUNAL FEDERAL 34, LAUSANNE, CH-1015, SWITZERLAND
SN  - 1662-5161
J9  - FRONT HUM NEUROSCI
JI  - Front. Hum. Neurosci.
DA  - JUL 12
PY  - 2022
VL  - 16
C7  - 833149
DO  - 10.3389/fnhum.2022.833149
WE  - Science Citation Index Expanded (SCI-EXPANDED)
AN  - WOS:000886734600001
N1  - Times Cited in Web of Science Core Collection:  9
Total Times Cited:  9
Cited Reference Count:  119
ER  -

TY  - JOUR
AU  - Abd-Elfattah, HM
AU  - Abdelazeim, FH
AU  - Elshennawy, S
TI  - Physical and cognitive consequences of fatigue: A review
T2  - JOURNAL OF ADVANCED RESEARCH
LA  - English
KW  - Physical fatigue
KW  - Muscle activation
KW  - Proprioception
KW  - Cognition
KW  - HUMAN MUSCLE FATIGUE
KW  - EXERCISE-INDUCED DEHYDRATION
KW  - SUBMAXIMAL PLANTAR FLEXION
KW  - ALPHA-MOTONEURON POOL
KW  - POSTURAL CONTROL
KW  - ATTENTIONAL DEMANDS
KW  - KNEE PROPRIOCEPTION
KW  - OLDER-ADULTS
KW  - MOTOR UNITS
KW  - VOLUNTARY CONTRACTIONS
AB  - Fatigue is a common worrying complaint among people performing physical activities on the basis of training or rehabilitation. An enormous amount of research articles have been published on the topic of fatigue and its effect on physical and physiological functions. The goal of this review was to focus on the effect of fatigue on muscle activity, proprioception, and cognitive functions and to summarize the results to understand the influence of fatigue on these functions. Attaining this goal provides evidence and guidance when dealing with patients and/or healthy individuals in performing maximal or submaximal exercises. (C) 2015 Production and hosting by Elsevier B.V. on behalf of Cairo University.
AD  - Minist Hlth & Populat, Al Agoza Hosp, Cairo, Egypt
AD  - Cairo Univ, Fac Phys Therapy, Dept Pediat, Cairo, Egypt
C3  - Egyptian Knowledge Bank (EKB)
C3  - Ministry of Health & Population - Egypt
C3  - Egyptian Knowledge Bank (EKB)
C3  - Cairo University
PU  - ELSEVIER SCIENCE BV
PI  - AMSTERDAM
PA  - PO BOX 211, 1000 AE AMSTERDAM, NETHERLANDS
SN  - 2090-1232
SN  - 2090-1224
J9  - J ADV RES
JI  - J. Adv. Res.
DA  - MAY
PY  - 2015
VL  - 6
IS  - 3
SP  - 351
EP  - 358
DO  - 10.1016/j.jare.2015.01.011
WE  - Science Citation Index Expanded (SCI-EXPANDED)
AN  - WOS:000357316500011
N1  - Times Cited in Web of Science Core Collection:  112
Total Times Cited:  132
Cited Reference Count:  93
ER  -

TY  - JOUR
AU  - Shors, TJ
AU  - Millon, EM
AU  - Chang, HYM
AU  - Olson, RL
AU  - Alderman, BL
TI  - Do Sex Differences in Rumination Explain Sex Differences in Depression?
T2  - JOURNAL OF NEUROSCIENCE RESEARCH
LA  - English
KW  - neurogenesis
KW  - depression
KW  - stress
KW  - hippocampus
KW  - fear
KW  - rumination
KW  - learning
KW  - memory
KW  - post-traumatic stress disorder (PTSD)
KW  - meditation
KW  - exercise
KW  - ADULT HIPPOCAMPAL NEUROGENESIS
KW  - GENDER-DIFFERENCE
KW  - AEROBIC EXERCISE
KW  - BRAIN
KW  - SYMPTOMS
KW  - STRESS
KW  - HUMANS
KW  - MEMORY
KW  - MOOD
AB  - It is generally accepted that women tend to ruminate more than men do and these thought patterns are often associated with depressive symptoms (Nolen-Hoeksema et al., 1999). Based on these findings, we considered whether the relationship between rumination and depression is stronger in women than in men and if so, whether this might explain the higher prevalence of major depressive disorder (MDD) in women and finally, whether the association can be disrupted through a mind/body intervention. Adult men and women, most of whom were clinically depressed, participated in an intervention known as MAP Training, which combines "mental" training with silent meditation and "physical" training with aerobic exercise (Shors et al., 2014). After eight weeks of training, both men and women reported significantly fewer symptoms of depression and fewer ruminative thoughts (Alderman et al., 2016). Statistical correlations between depressive symptoms and ruminative thoughts were strong and significant (rho > 0.50; p < 0.05) for both men and women before and after MAP Training. However, only in women did depressive symptoms relate to "reflective" ruminations, which involve analyses of past events, feelings, and behaviors. This is also the only relationship that dissipated after the intervention. In general, these analyses suggest that the strength of the relationship between depressive symptoms and rumination does not necessarily explain sex differences in depression; but because the relationship is strong, targeting rumination through intervention can reduce the incidence of MDD, which is more prevalent among women. (C) 2016 Wiley Periodicals, Inc.
AD  - Rutgers State Univ, Ctr Collaborat Neurosci, Dept Psychol, Behav & Syst Neurosci, Piscataway, NJ 08901 USA
AD  - Univ North Texas, Dept Kinesiol Hlth Promot & Recreat, Denton, TX USA
AD  - Rutgers State Univ, Dept Kinesiol & Hlth, New Brunswick, NJ USA
C3  - Rutgers University System
C3  - Rutgers University New Brunswick
C3  - University of North Texas System
C3  - University of North Texas Denton
C3  - Rutgers University System
C3  - Rutgers University New Brunswick
PU  - WILEY-BLACKWELL
PI  - HOBOKEN
PA  - 111 RIVER ST, HOBOKEN 07030-5774, NJ USA
SN  - 0360-4012
SN  - 1097-4547
J9  - J NEUROSCI RES
JI  - J. Neurosci. Res.
DA  - JAN-FEB
PY  - 2017
VL  - 95
IS  - 1-2
SP  - 711
EP  - 718
DO  - 10.1002/jnr.23976
WE  - Science Citation Index Expanded (SCI-EXPANDED)
WE  - Social Science Citation Index (SSCI)
AN  - WOS:000388443900068
N1  - Times Cited in Web of Science Core Collection:  43
Total Times Cited:  50
Cited Reference Count:  31
ER  -

TY  - JOUR
AU  - Bolzenkötter, T
AU  - Bürkner, PC
AU  - Zetsche, U
AU  - Schulze, L
TI  - Assessing the Immediate Effects of Detached Mindfulness on Repetitive Negative Thinking and Affect in Daily Life: A Randomized Controlled Trial
T2  - MINDFULNESS
LA  - English
KW  - Repetitive Negative Thinking
KW  - Detached Mindfulness
KW  - Metacognitive Therapy
KW  - Randomized Controlled Trial
KW  - Experience Sampling Methodology
KW  - SOCIAL-WORKERS
KW  - MECHANISMS
KW  - BURNOUT
KW  - QUESTIONNAIRE
KW  - PERSONALITY
KW  - VALIDATION
KW  - RUMINATION
KW  - BENEFITS
KW  - HEALTH
KW  - SHAME
AB  - Objectives Repetitive negative thinking (RNT) is a problematic thinking style that is related to multiple mental disorders. Detached mindfulness is a technique of metacognitive therapy that aims to reduce RNT. Our study set out to investigate the immediate effects of detached mindfulness in daily life.Methods Participants with elevated trait RNT (n = 50) were prompted to engage in detached mindfulness exercises three times a day for 5 consecutive days. Immediate effects on RNT and affect were assessed 15 and 30 min after each exercise using experience sampling methodology. We compared the effects of this exercise phase to (1) a 5-day non-exercise baseline phase and (2) a different group of participants that engaged in an active control exercise (n = 50).Results Results of Bayesian multilevel models showed that, across groups, improvements in RNT, negative affect, and positive affect were stronger during the exercise phase than during the non-exercise baseline phase (RNT after 15 min: b = -0.26, 95% CI = [-0.38, -0.14]). However, the two exercise groups did not differ in these improvements (RNT after 15 min: b = 0.02, 95% CI = [-0.22, 0.27]). Thus, the detached mindfulness and the active control exercises resulted in similar effects on RNT and affect in daily life.Conclusions Results of this study imply that there was no additional benefit of having participants observe their thoughts detached and non-judgmentally, compared to excluding these assumed mechanisms of action as done for the active control group. We discuss possible reasons for the non-difference between the groups.Preregistration This study was preregistered at https://osf.io/rze64.
AD  - Free Univ Berlin, Clin Psychol & Psychotherapy, Habelschwerdter Allee 45, D-14195 Berlin, Germany
AD  - Univ Stuttgart, Cluster Excellence SimTech, Pfaffenwaldring 5a, D-70569 Stuttgart, Germany
C3  - Free University of Berlin
C3  - University of Stuttgart
FU  - Freie Universitt Berlin (1008)
FX  - We thank Lisa Ott and Fabienne Schories for their valuable support and effort during the data collection. Further, we thank Max Ziem for creating the audio files with the male voice together with us.
PU  - SPRINGER
PI  - DORDRECHT
PA  - VAN GODEWIJCKSTRAAT 30, 3311 GZ DORDRECHT, NETHERLANDS
SN  - 1868-8527
SN  - 1868-8535
J9  - MINDFULNESS
JI  - Mindfulness
DA  - MAY
PY  - 2024
VL  - 15
IS  - 5
SP  - 1136
EP  - 1148
DO  - 10.1007/s12671-024-02350-5
C6  - APR 2024
WE  - Social Science Citation Index (SSCI)
AN  - WOS:001211472600001
N1  - Times Cited in Web of Science Core Collection:  0
Total Times Cited:  0
Cited Reference Count:  51
ER  -

TY  - JOUR
AU  - Stein, AT
AU  - Freeman, SZ
AU  - Smits, JAJ
TI  - Cognitive Mechanisms Underlying the Link Between Anxiety, Health Behaviors, and Illness Outcomes: Commentary on a Special Issue
T2  - COGNITIVE THERAPY AND RESEARCH
LA  - English
KW  - Anxiety
KW  - Health behaviors
KW  - Transdiagnostic
KW  - SMOKING-CESSATION
KW  - DISTRESS TOLERANCE
KW  - EMOTION REGULATION
KW  - SENSITIVITY REDUCTION
KW  - PHYSICAL-ACTIVITY
KW  - YOUNG-ADULTS
KW  - RISK-FACTORS
KW  - CANNABIS USE
KW  - FEAR
KW  - INTOLERANCE
AB  - This commentary synthesizes research examining cognitive mechanisms underlying the links between anxiety, health behaviors, and illness outcomes. We provide a brief summary of contributions to this special issue and review common themes and methodological limitations. Notably, a number of related constructs emerged as amplification factors, increasing vulnerability to psychopathology and maladaptive health behaviors. These include anxiety sensitivity, distress and discomfort intolerance, emotion regulation, health literacy, and repetitive negative thinking. Finally, we discuss clinical implications, and conclude with suggestions for further research in this area.
AD  - Univ Texas Austin, Dept Psychol, Austin, TX 78712 USA
C3  - University of Texas System
C3  - University of Texas Austin
FU  - NIH; Aptinyx, Inc.
FX  - Jasper Smits receives funding from the NIH and has received monetary compensation for his work as consultant to Microtran-sponder, Inc. and Aptinyx, Inc. He also received royalties from various book publishers.
PU  - SPRINGER/PLENUM PUBLISHERS
PI  - NEW YORK
PA  - 233 SPRING ST, NEW YORK, NY 10013 USA
SN  - 0147-5916
SN  - 1573-2819
J9  - COGNITIVE THER RES
JI  - Cogn. Ther. Res.
DA  - FEB
PY  - 2019
VL  - 43
IS  - 1
SP  - 131
EP  - 138
DO  - 10.1007/s10608-019-09999-6
WE  - Social Science Citation Index (SSCI)
AN  - WOS:000460418300014
N1  - Times Cited in Web of Science Core Collection:  3
Total Times Cited:  4
Cited Reference Count:  66
ER  -

TY  - JOUR
AU  - Herring, MP
AU  - Hallgren, M
AU  - Campbell, MJ
TI  - Acute exercise effects on worry, state anxiety, and feelings of energy and fatigue among young women with probable Generalized Anxiety Disorder: A pilot study
T2  - PSYCHOLOGY OF SPORT AND EXERCISE
LA  - English
KW  - Acute exercise
KW  - Worry
KW  - Anxiety
KW  - Fatigue
KW  - Energy
KW  - Generalized Anxiety Disorder
KW  - CONFIRMATORY FACTOR-ANALYSIS
KW  - GENDER-DIFFERENCES
KW  - MOOD
KW  - QUESTIONNAIRE
KW  - INTENSITY
KW  - RESPONSES
KW  - SYMPTOMS
KW  - SLEEP
AB  - Background: Little is known about the acute effects of exercise among individuals with clinical or sub clinical Generalized Anxiety Disorder (GAD).
   Purpose: Thus, this study examined worry, state anxiety, and feelings of energy and fatigue responses to acute aerobic exercise and quiet rest, and explored potential moderators of response among young adult women with worry scores indicative of GAD.
   Methods: Seventeen young women with Penn State Worry Questionnaire scores >45 (60 +/- 8) completed 30-min treadmill running at 65%-85% heart rate reserve (%HRR) and 30-min seated quiet rest in counterbalanced order. Outcomes included worry, state anxiety, and feelings of energy and fatigue. Two condition X two time repeated measures ANOVA examined differences across condition and time. Hedges' d effect sizes (95%CI) were calculated to quantify and compare the magnitude of change. Independent-samples t-tests explored potential moderators of outcome response.
   Results: Total exercise time was 35.8 3.4min with a mean 30.3 +/- 0.16 in-zone minutes (65%-85%HRR); participants exercised at similar to 72.9 +/- 0.03 %HRR (range 66%-79%). Compared with quiet rest, acute exercise significantly improved worry engagement, state anxiety, and feelings of energy and fatigue (all p <= 0.031). Moderate-to-large (d = 0.44 to 1.69) reductions in state anxiety and feelings of fatigue and improvements in feelings of energy were found. Exercise-induced reductions in worry engagement were significantly larger among non-high trait anxious participants. Compared to normal sleepers, quiet rest significantly increased feelings of fatigue among poor sleepers.
   Conclusion: Findings provide support for the positive effects of acute aerobic exercise on worry, state anxiety, and feelings of energy and fatigue among young women with worry indicative of GAD. (C) 2017 Elsevier Ltd. All rights reserved.
AD  - Univ Limerick, Dept Phys Educ & Sport Sci, PESS 1045, Limerick, Ireland
AD  - Univ Limerick, Hlth Res Inst, Limerick, Ireland
AD  - Karolinska Inst, Div Epidemiol & Publ Hlth Intervent Res EPHIR, Dept Publ Hlth Sci, S-17177 Solna, Sweden
C3  - University of Limerick
C3  - University of Limerick
C3  - Karolinska Institutet
PU  - ELSEVIER
PI  - AMSTERDAM
PA  - RADARWEG 29, 1043 NX AMSTERDAM, NETHERLANDS
SN  - 1469-0292
SN  - 1878-5476
J9  - PSYCHOL SPORT EXERC
JI  - Psychol. Sport Exerc.
DA  - NOV
PY  - 2017
VL  - 33
SP  - 31
EP  - 36
DO  - 10.1016/j.psychsport.2017.07.009
WE  - Science Citation Index Expanded (SCI-EXPANDED)
WE  - Social Science Citation Index (SSCI)
AN  - WOS:000413127900005
N1  - Times Cited in Web of Science Core Collection:  29
Total Times Cited:  33
Cited Reference Count:  36
ER  -

TY  - JOUR
AU  - Pontifex, MB
AU  - Parks, AC
AU  - Paoli, AGD
AU  - Schroder, HS
AU  - Moser, JS
TI  - The effect of acute exercise for reducing cognitive alterations associated with individuals high in anxiety
T2  - INTERNATIONAL JOURNAL OF PSYCHOPHYSIOLOGY
LA  - English
KW  - Anxiety
KW  - Event-related potentials
KW  - ERN
KW  - P3
KW  - Acute exercise
KW  - MONITORING BRAIN ACTIVITY
KW  - ERROR-RELATED ERPS
KW  - AEROBIC EXERCISE
KW  - PERFORMANCE
KW  - WORRY
KW  - QUESTIONNAIRE
KW  - DISORDER
KW  - GENDER
KW  - SYSTEM
KW  - IMPACT
AB  - Single bouts of exercise have been observed to exhibit therapeutic benefits for reducing affective responses associated with anxiety. However, anxiety has also been found to relate to less efficient cognitive processing as well as a greater reliance on action monitoring processes. Given the extant body of evidence demonstrating that single bouts of exercise result in cognitive enhancements; the present investigation sought to determine the extent to which exercise might be effective at reducing these anxiety-related impairments in cognition. Using a randomized within-subjects crossover design in a sample of high-anxious and low-anxious college-aged adults, measures of inhibition, attention, and action monitoring were assessed before and after 20-min of either aerobic exercise or a cognitively engaging control condition during two separate, counterbalanced sessions. Findings from this investigation revealed that both high anxious and low anxious individuals exhibited enhancements in behavioral indices of performance on an inhibitory control task with faster and more accurate responses following 20 min of moderate intensity aerobic exercise. Additionally, both high anxious and low anxious individuals demonstrated exercise induced enhancements in the allocation of attentional resources (as indexed by P3 amplitude) as well as action monitoring (as indexed by ERN amplitude). Accordingly, these findings provide evidence consistent with broad-base claims regarding the benefits of exercise, suggesting that both high and low anxious individuals appear to incur cognitive benefits.
AD  - Michigan State Univ, Dept Kinesiol, 126E 1M Sports Circle, E Lansing, MI 48824 USA
AD  - Michigan State Univ, Dept Psychol, E Lansing, MI 48824 USA
C3  - Michigan State University
C3  - Michigan State University
FU  - Michigan State University Graduate School and College of Education
FX  - We would like to thank the Michigan State University Graduate School and College of Education for their support of our research and the preparation of this manuscript through Summer Renewable Research Fellowships awarded to Anthony G. Delli Paoli and Andrew C. Parks. Andrew C. Parks is now at Louisiana Tech University in the Department of Kinesiology. Anthony G. Delli Paoli is now at Rutgers University in the Department of Kinesiology and Health. Hans S. Schroder is now at Harvard Medical School in the Department of Psychiatry.
PU  - ELSEVIER
PI  - AMSTERDAM
PA  - RADARWEG 29, 1043 NX AMSTERDAM, NETHERLANDS
SN  - 0167-8760
SN  - 1872-7697
J9  - INT J PSYCHOPHYSIOL
JI  - Int. J. Psychophysiol.
DA  - SEP
PY  - 2021
VL  - 167
SP  - 47
EP  - 56
DO  - 10.1016/j.ijpsycho.2021.06.008
C6  - JUL 2021
WE  - Science Citation Index Expanded (SCI-EXPANDED)
WE  - Social Science Citation Index (SSCI)
AN  - WOS:000680045900007
N1  - Times Cited in Web of Science Core Collection:  7
Total Times Cited:  7
Cited Reference Count:  58
ER  -

TY  - JOUR
AU  - Toquica-Orjuela, DJ
AU  - Henao, AM
AU  - Segura-Vargas, MA
AU  - Jiménez, FJR
TI  - A MULTIPLE-BASELINE EVALUATION OF ACCEPTANCE AND COMMITMENT THERAPY FOCUSED ON REPETITIVE NEGATIVE THINKING IN PANIC DISORDER
T2  - REVISTA DE PSICOTERAPIA
LA  - English
KW  - panic disorder
KW  - acceptance and commitment therapy
KW  - repetitive negative thinking
KW  - emotional symptoms
KW  - brief therapy
KW  - GENERALIZED ANXIETY DISORDER
KW  - DEPRESSION ANXIETY
KW  - EXPOSURE THERAPY
KW  - VALIDATION
KW  - DESIGNS
AB  - Although cognitive-behavioral therapy (CBT) is efficacious for treating panic disorder, a segment of the population is not treated due to the treatment length and the acceptability of interoceptive exposure. This study explored the efficacy of a brief protocol based on acceptance and commitment therapy (ACT) focused on repetitive negative thinking (RNT) in adults suffering from panic disorder. We designed a 4-session RNT-focused ACT protocol because previous CBT studies considered this length "ultra-brief." Additionally, although conducting exposure is consistent with the ACT model, we did not include explicit exposure exercises to increase the intervention acceptability. A randomized, multiple-baseline design across three participants was implemented with a 3-month follow-up. The effect of the intervention was evaluated through weekly scores on the Depression Anxiety and Stress Scale - 21 (DASS-21; S. H. Lovibond & P. E. Lovibond, 1995), Penn State Worry Questionnaire (PSWQ; Meyer et al., 1990), and the frequency of panic attacks. After the intervention, all participants ceased to experience panic attacks and showed clinically significant changes in the DASS-Total and PSWQ. The effect sizes comparable across designs were very large and statistically significant for the DASS-Total (d= 2.48), DASS-Depression (d= 1.45), DASS-Anxiety (d= 1.93), DASS-Stress (d= 1.63), and PSWQ (d= 2.36). All three participants also showed clinically significant changes and large effect sizes in experiential avoidance (d= 3.26), cognitive fusion (d= 3.58), and valued living (Progress: d= 0.72, Obstruction: d= 2.43). In conclusion, brief RNT-focused ACT interventions might be efficacious for treating panic disorder.
AD  - Fdn Univ Konrad Lorenz, Carrera 9 Bis,62-43, Bogota, Cundinamarca, Colombia
PU  - REVISTA PSIQUIATRIA & PSICOLOGIA HUMANISTA, S L
PI  - BARCELONA
PA  - NUMANCIA, 52, 2O, 2A, BARCELONA, SPAIN
SN  - 1130-5142
SN  - 2339-7950
J9  - REV PSICOTERAPIA
JI  - Rev. Psicoterapia
DA  - JUL
PY  - 2022
VL  - 33
IS  - 122
SP  - 47
EP  - 66
DO  - 10.33898/rdp.v33i122.1148
WE  - Emerging Sources Citation Index (ESCI)
AN  - WOS:000822794400001
N1  - Times Cited in Web of Science Core Collection:  4
Total Times Cited:  4
Cited Reference Count:  43
ER  -

TY  - JOUR
AU  - Ligeza, TS
AU  - Nowak, I
AU  - Maciejczyk, M
AU  - Szygula, Z
AU  - Wyczesany, M
TI  - Acute aerobic exercise enhances cortical connectivity between structures involved in shaping mood and improves self-reported mood: An EEG effective-connectivity study in young male adults
T2  - INTERNATIONAL JOURNAL OF PSYCHOPHYSIOLOGY
LA  - English
KW  - Acute exercise
KW  - Mood
KW  - Brain connectivity
KW  - Moderate-intensity exercise
KW  - High-intensity interval exercise (HIIE)
KW  - Directed transfer function (DTF)
KW  - Resting-state EEG
KW  - AFFECTIVE RESPONSES
KW  - NEURAL CIRCUITS
KW  - INTENSITY
KW  - THRESHOLD
KW  - EMOTION
KW  - LOCALIZATION
KW  - METAANALYSIS
KW  - MECHANISMS
KW  - RUMINATION
KW  - AMYGDALA
AB  - There seems to be a general consensus among researchers that acute aerobic exercise (exercise hereafter) improves mood, but the neural mechanisms which drive these effects are far from being clear. The current study investigated the cortical connectivity patterns that underlie changes in mood after exercise. Twenty male adults underwent three different experimental protocols that were carefully controlled in terms of underlying metabolism and were administered in a randomized order: moderate-intensity continuous exercise, high-intensity interval exercise, and seated rest condition. Before and after each experimental protocol, we collected data on the participants? mood using the UMACL questionnaire and recorded their resting-state EEG. We focused on the effective connectivity patterns exerted by the dorso-lateral prefrontal cortex (dlPFC) over the temporal region (TMP), as these are important cortical structures involved in shaping mood. The cortical connectivity patterns in the resting-state EEG were evaluated using the directed transfer function (DTF), which is an autoregressive effective connectivity method. The results showed that both moderate-intensity exercise and high-intensity interval exercise improved participants? self-reported mood. Crucially, this improvement was accompanied by stronger influences of dlPFC over TMP. The observed changes in the effective connectivity patterns between dlPFC and TMP might help to better understand the effects of exercise on mood.
AD  - Jagiellonian Univ, Inst Psychol, Psychophysiol Lab, Krakow, Poland
AD  - Univ Phys Educ, Fac Phys Educ & Sport, Dept Physiol & Biochem, Krakow, Poland
AD  - Univ Phys Educ, Fac Phys Educ & Sport, Dept Sports Med & Human Nutr, Krakow, Poland
C3  - Jagiellonian University
FU  - National Science Centre in Poland [UMO 2019/32/C/HS6/00382]
FX  - The study was funded by a grant from the National Science Centre in Poland (UMO 2019/32/C/HS6/00382)
PU  - ELSEVIER
PI  - AMSTERDAM
PA  - RADARWEG 29, 1043 NX AMSTERDAM, NETHERLANDS
SN  - 0167-8760
SN  - 1872-7697
J9  - INT J PSYCHOPHYSIOL
JI  - Int. J. Psychophysiol.
DA  - APR
PY  - 2021
VL  - 162
SP  - 22
EP  - 33
DO  - 10.1016/j.ijpsycho.2021.01.016
C6  - JAN 2021
WE  - Science Citation Index Expanded (SCI-EXPANDED)
WE  - Social Science Citation Index (SSCI)
AN  - WOS:000632731200003
N1  - Times Cited in Web of Science Core Collection:  18
Total Times Cited:  19
Cited Reference Count:  80
ER  -

TY  - JOUR
AU  - Shors, TJ
AU  - Millon, EM
TI  - Sexual trauma and the female brain
T2  - FRONTIERS IN NEUROENDOCRINOLOGY
LA  - English
KW  - Neurogenesis
KW  - Depression
KW  - Stress
KW  - Hippocampus
KW  - Fear
KW  - Sexual violence
KW  - Rumination
KW  - Learning
KW  - Memory
KW  - Post-traumatic stress disorder (PTSD)
KW  - Maternal behavior
KW  - Meditation
KW  - Exercise
KW  - Violence against women
KW  - Puberty
KW  - POSTTRAUMATIC-STRESS-DISORDER
KW  - PERITRAUMATIC TONIC IMMOBILITY
KW  - HIPPOCAMPAL VOLUME
KW  - MENTAL-HEALTH
KW  - STIMULATED NEUROGENESIS
KW  - ADULT NEUROGENESIS
KW  - DENDRITIC SPINES
KW  - SUBSTANCE-ABUSE
KW  - NEURAL-NETWORKS
KW  - RISK-FACTORS
AB  - Sexual aggression and violence against women (VAM) are not only social problems; they are mental health problems. Women who experience sexual trauma often express disruptions in emotional and cognitive processes, some of which lead to depression and post-traumatic stress disorder (PTSD). Animal models of neurogenesis and learning suggest that social yet aggressive interactions between a pubescent female and an adult male can disrupt processes of learning related to maternal care, which in turn reduce survival of new neurons in the female hippocampus. Mental and Physical (MAP) Training is a novel clinical intervention that was translated from neurogenesis research. The intervention, which combines meditation and aerobic exercise, is currently being used to help women learn to recover from traumatic life experiences, especially those related to sexual violence and abuse. (C) 2016 Elsevier Inc. All rights reserved.
AD  - Rutgers State Univ, Behav & Syst Neurosci, Dept Psychol, Ctr Collaborat Neurosci, 152 Frelinghuysen Rd Room 201, Piscataway, NJ 08854 USA
C3  - Rutgers University System
C3  - Rutgers University New Brunswick
FU  - Brain and Behavior Research Foundation; National Alliance for Research on Schizophrenia and Depression (NARSAD)
FX  - Supported by a Distinguished Investigator Award from the Brain and Behavior Research Foundation and National Alliance for Research on Schizophrenia and Depression (NARSAD) to TJS.
PU  - ACADEMIC PRESS INC ELSEVIER SCIENCE
PI  - SAN DIEGO
PA  - 525 B ST, STE 1900, SAN DIEGO, CA 92101-4495 USA
SN  - 0091-3022
SN  - 1095-6808
J9  - FRONT NEUROENDOCRIN
JI  - Front. Neuroendocrinol.
DA  - APR
PY  - 2016
VL  - 41
SP  - 87
EP  - 98
DO  - 10.1016/j.yfrne.2016.04.001
WE  - Science Citation Index Expanded (SCI-EXPANDED)
WE  - Social Science Citation Index (SSCI)
AN  - WOS:000380626200007
N1  - Times Cited in Web of Science Core Collection:  14
Total Times Cited:  16
Cited Reference Count:  143
ER  -

TY  - JOUR
AU  - Shrimal, PJ
AU  - Maharana, S
AU  - Dave, A
AU  - Metri, KG
AU  - Raghuram, N
AU  - Shrimal, S
TI  - Impact of Yoga on anxiety, stress and sleep quality among health care professionals during a public health crisis
T2  - WORK-A JOURNAL OF PREVENTION ASSESSMENT & REHABILITATION
LA  - English
KW  - Mental health
KW  - healthcare
KW  - sleep
KW  - mind-body medicine
KW  - HATHA-YOGA
KW  - MINDFULNESS
AB  - BACKGROUND: Health care professionals (HCPs) working on the frontlines of health care emergencies/pandemics often experience elevated anxiety, stress and reduced quality of sleep. Yoga is a mind-body practice that has been proven to effective in improving physical and mental health. OBJECTIVE: To evaluate the effectiveness of integrated Yoga intervention on mental health measures and sleep quality among HCPs working during the COVID-19 pandemic. METHODS: This quasi-experimental study was conducted on 110 HCPs, including Doctors and nursing staff, with an age range of 20 to 65 years who were recruited through a convenience sampling method and assigned to a Yoga group (n = 55) or a control group (n = 55). The Yoga group received a weekly one-hour Yoga session followed by a 30-minute self-practice three times a week at home for one month. The control group followed routine activity. Heart rate (HR), Blood Pressure, stress measures (Perceived Stress and visual analogue Scale for Stress), COVID-related anxiety, Sleep Quality, Quality of life and Preservative Thinking were assessed before and after the intervention. RESULTS: A significant decrease in stress measures, COVID-19-related anxiety and fear, and perseverative thinking was noticed in the Yoga group. Sleep quality and quality of life also improved significantly. The control group showed no significant change. At one month, the Yoga group showed significantly greater improvement in stress measures, COVID-19-related anxiety and fear, perseverative thinking, sleep quality and quality of life compared to the control group. CONCLUSION: Yoga practice during the public health crisis would help reduce anxiety and stress and improve sleep among HCPs. Further randomized controlled trials are warranted.
AD  - SVYASA Deemed Univ, Dept Yoga & Life Sci, Bengaluru, India
AD  - MY Hosp & MGM Med Coll, Dept Obstet & Gynaecol, Indore, India
AD  - Cent Univ Rajasthan, Dept Yoga, Ajmer, India
AD  - SVYASA Deemed be Univ, Arogyadhama, Bengaluru, India
AD  - Govt India, ESIC Model Hosp Indore, Minist Labour & Employment, Indore, India
C3  - MGM Medical College Indore
C3  - Central University of Rajasthan (CURAJ)
PU  - IOS PRESS
PI  - AMSTERDAM
PA  - NIEUWE HEMWEG 6B, 1013 BG AMSTERDAM, NETHERLANDS
SN  - 1051-9815
SN  - 1875-9270
J9  - WORK
JI  - Work
PY  - 2024
VL  - 79
IS  - 1
SP  - 73
EP  - 82
DO  - 10.3233/WOR-230061
WE  - Social Science Citation Index (SSCI)
AN  - WOS:001330512400009
N1  - Times Cited in Web of Science Core Collection:  1
Total Times Cited:  1
Cited Reference Count:  37
ER  -

TY  - JOUR
AU  - Elbe, AM
AU  - Strahler, K
AU  - Krustrup, P
AU  - Wikman, J
AU  - Stelter, R
TI  - Experiencing flow in different types of physical activity intervention programs: three randomized studies
T2  - SCANDINAVIAN JOURNAL OF MEDICINE & SCIENCE IN SPORTS
LA  - English
KW  - worry
KW  - RPE
KW  - football
KW  - soccer
KW  - continuous running
KW  - interval training
KW  - strength training
AB  - This study explores whether inactive individuals can experience flow, a rewarding, psychological state, during an exercise intervention and if there are differences according to the type of intervention they perform. Furthermore, the study investigates if experiencing flow is connected to physiological improvements attained during the exercise intervention. The 12- to 16-week interventions included six randomized intervention groups, two female and four male groups performing continuous running, football, interval running and strength training. The results indicate that all six randomized exercise intervention groups experience rather high levels of flow regardless of whether the intervention is a team or individual sport. Differences in experiencing flow, worry and exertion as well as physiological improvements could be found for the different types of sports and the two genders, with the male football group having the highest score for physiological improvement and the lowest score for worry. A connection between experiencing flow and physiological improvement could not be found. Future research should investigate the influence that the participant's gender and also the type of sport have on experiencing flow, worry and perceived exertion. Furthermore, it should be investigated whether experiencing flow is linked to the long-term compliance of regular physical activity.
AD  - Univ Copenhagen, Dept Exercise & Sport Sci, DK-2200 Copenhagen N, Denmark
AD  - Univ Potsdam, Inst Sport & Exercise Sci, Potsdam, Germany
C3  - University of Copenhagen
C3  - University of Potsdam
FU  - Danish Ministry of Culture (Kulturministeriets Udvalg for Idraetsforskning); FIFA - Medical Assessment and Research Centre (F-MARC); Danish Football Association (DBU)
FX  - We thank the participants and the staff that organized the training (Anne Nielsen, Lasse Christiansen, Henrik Pedersen, Jesper Frank Christensen, Emil Sundstrup, Markus D Jakobsen, Annemarie Olsen, Therese Hornstrup, Morten Bredsgaard Randers and Magni Mohr). The study was financially supported by the Danish Ministry of Culture (Kulturministeriets Udvalg for Idraetsforskning), FIFA - Medical Assessment and Research Centre (F-MARC) and the Danish Football Association (DBU).
PU  - WILEY
PI  - HOBOKEN
PA  - 111 RIVER ST, HOBOKEN 07030-5774, NJ USA
SN  - 0905-7188
SN  - 1600-0838
J9  - SCAND J MED SCI SPOR
JI  - Scand. J. Med. Sci. Sports
DA  - APR
PY  - 2010
VL  - 20
SP  - 111
EP  - 117
DO  - 10.1111/j.1600-0838.2010.01112.x
WE  - Science Citation Index Expanded (SCI-EXPANDED)
WE  - Social Science Citation Index (SSCI)
AN  - WOS:000276408600014
N1  - Times Cited in Web of Science Core Collection:  60
Total Times Cited:  65
Cited Reference Count:  27
ER  -

TY  - JOUR
AU  - Liu, YY
AU  - Feng, QK
AU  - Guo, KL
TI  - Physical activity and depression of Chinese college students: chain mediating role of rumination and anxiety
T2  - FRONTIERS IN PSYCHOLOGY
LA  - English
KW  - physical activity
KW  - depression
KW  - rumination
KW  - anxiety
KW  - college students
KW  - AEROBIC EXERCISE
KW  - MENTAL-HEALTH
KW  - SYMPTOMS
KW  - DISORDERS
KW  - ASSOCIATIONS
KW  - INTENSITY
KW  - EFFICACY
KW  - QUALITY
KW  - PEOPLE
AB  - ObjectiveTo explore the relationship between physical activity and depression among college students, as well as the mediating role of rumination and anxiety. MethodsA total of 1,292 Chinese college students were investigated by physical activity questionnaire, rumination scale, self-rating anxiety scale (SAS), and depression scale. Results(1) There was a significant negative correlation between physical activity and depression (r = -0.399, p < 0.01), and the direct path of physical activity on depression was significant (& beta; = -0.399, t = -13.374, p < 0.01). (2) Physical activity negatively predicted rumination (& beta; = -0.322, t = -10.440, p < 0.01) and anxiety (& beta; = -0.222, t = -7.089, p < 0.01). Rumination positively predicted anxiety (& beta; = 0.283, t = 9.017, p < 0.01) and depression (& beta; = 0.267, t = 9.046, p < 0.01). Anxiety positively predicted depression (& beta; = 0.262, t = 8.902, p < 0.01). (3) Rumination and anxiety play a significant mediating role between physical activity and depression. The mediating effect involves three paths: physical activity & RARR; rumination & RARR; depression (the mediating effect value: -0.076); physical activity & RARR; anxiety & RARR; depression (the mediating effect value: -0.052). Physical activity & RARR; rumination & RARR; anxiety & RARR; depression (the mediating effect value: -0.021). Conclusion(1) Physical activity can negatively predict the rumination, anxiety, and depression of college students, which means physical activity can reduce rumination, anxiety, and depression of college students. (2) Physical activity can not only directly affect the depression of college students, but also indirectly affect depression through the independent intermediary role of rumination and anxiety, and the chain mediation of rumination and anxiety.
AD  - Zhaoqing Univ, Sch Phys Educ & Hlth, Zhaoqing, Peoples R China
C3  - Zhaoqing University
PU  - FRONTIERS MEDIA SA
PI  - LAUSANNE
PA  - AVENUE DU TRIBUNAL FEDERAL 34, LAUSANNE, CH-1015, SWITZERLAND
SN  - 1664-1078
J9  - FRONT PSYCHOL
JI  - Front. Psychol.
DA  - JUL 31
PY  - 2023
VL  - 14
C7  - 1190836
DO  - 10.3389/fpsyg.2023.1190836
WE  - Social Science Citation Index (SSCI)
AN  - WOS:001047458100001
N1  - Times Cited in Web of Science Core Collection:  8
Total Times Cited:  8
Cited Reference Count:  99
ER  -

TY  - JOUR
AU  - Gallé, F
AU  - Di Onofrio, V
AU  - Cirella, A
AU  - Di Dio, M
AU  - Miele, A
AU  - Spinosa, T
AU  - Liguori, G
TI  - Improving Self-Management of Type 2 Diabetes in Overweight and Inactive Patients Through an Educational and Motivational Intervention Addressing Diet and Physical Activity: A Prospective Study in Naples, South Italy
T2  - DIABETES THERAPY
LA  - English
KW  - Type 2 diabetes
KW  - Self-management education
KW  - Exercise
KW  - Healthy lifestyles
KW  - CARDIOVASCULAR RISK-FACTORS
KW  - LIFE-STYLE INTERVENTION
KW  - GLYCEMIC CONTROL
KW  - PSYCHOLOGICAL INTERVENTIONS
KW  - OLDER PATIENTS
KW  - GROUP CARE
KW  - EXERCISE
KW  - MELLITUS
KW  - TRIAL
KW  - METAANALYSIS
AB  - Introductions: Nutrition and physical activity are key elements in the prevention and management of type 2 diabetes. A community-based, multidisciplinary educational intervention aimed to improve quality of life and disease self-management in sedentary, overweight/obese type 2 diabetic patients was implemented in Naples, South Italy.
   Methods: The 9-month intervention included a motivational program, a nutrition program, and an exercise program. Satisfaction, worry, and embarrassment regarding their condition, together with disease-related behaviors and propensity towards physical activity, were evaluated through a validated questionnaire before and after the intervention; health status perception was evaluated through the short-form 12 questionnaire. Changes in HbA1c level and weight were also checked.
   Results: A significant improvement (p < 0.05) was registered in behaviors related to the management of hypoglycemic crisis and food choice; in nearly all the items related to living with the disease (p < 0.01); and in health status perception (p < 0.01). The adoption of healthy behavior was more common among women (OR 2.17, 95% CI 1.09, 3.02) and persons with higher educational levels (OR 1.26, 95% CI 0.83, 2.17; OR 1.54, 95% CI 0.56, 2.27). About 30% of participants did not modify their emotional status after the intervention. Although not significantly (p = 0.18), the trust of patients towards physical activity increased at the end of the study, together with their active lifestyle (p < 0.01) and with the decrease of perceived barriers (p < 0.01). A significant improvement was registered in glycemic control and weight status (p < 0.01).
   Conclusions: The intervention was feasible and effective in addressing diet and physical activity among participants, giving consequent improvements in health status. Similar educational interventions including a training program for people with diabetes should be standardized and adopted by the Italian National Health System.
AD  - Univ Naples Parthenope, Dept Movement Sci & Wellbeing, Naples, Italy
AD  - Univ Naples Parthenope, Dept Sci & Technol, Naples, Italy
AD  - Local Hlth Agcy Naples 1 Ctr, Naples, Italy
C3  - Parthenope University Naples
C3  - Parthenope University Naples
FU  - National Center for Prevention and Control of Diseases of the Italian Ministry of Health
FX  - This study was funded by the National Center for Prevention and Control of Diseases of the Italian Ministry of Health. No funding was received for journal article processing charges. The authors thank the physicians and diabeticians, the staff of the gyms, and the patients who participated to the study. Giorgio Liguori, Tiziana Spinosa, Francesca Galle, and Valeria Di Onofrio conceived and designed the study. Francesca Galle and Valeria Di Onofrio participated in the organization of the activities and the collection of data. Assunta Cirella, Mirella Di Dio, and Alessandra Miele managed the activities and collected the data. Francesca Galle analyzed and interpreted the data, and drafted the article. Giorgio Liguori revised the manuscript critically for important intellectual content. All authors read and approved the final article. All authors have met the International Committee of Medical Journal Editors (ICMJE) criteria for authorship of this manuscript and have given final approval for the version to be published.
PU  - SPRINGER HEIDELBERG
PI  - HEIDELBERG
PA  - TIERGARTENSTRASSE 17, D-69121 HEIDELBERG, GERMANY
SN  - 1869-6953
SN  - 1869-6961
J9  - DIABETES THER
JI  - Diabetes Ther.
DA  - AUG
PY  - 2017
VL  - 8
IS  - 4
SP  - 875
EP  - 886
DO  - 10.1007/s13300-017-0283-2
WE  - Science Citation Index Expanded (SCI-EXPANDED)
AN  - WOS:000407290400015
N1  - Times Cited in Web of Science Core Collection:  17
Total Times Cited:  23
Cited Reference Count:  38
ER  -

TY  - CPAPER
AU  - de Souza, LM
AU  - Yildirim, IG
AU  - Kolesnichenko, A
AU  - Park, T
A1  - ACM
TI  - World Of Riders - Exercising Is Fun
T2  - CHI PLAY 2016: PROCEEDINGS OF THE ANNUAL SYMPOSIUM ON COMPUTER-HUMAN INTERACTION IN PLAY COMPANION
LA  - English
CP  - 3rd ACM SIGCHI Annual Symposium on Computer-Human Interaction in Play (CHI PLAY)
KW  - CHI Play
KW  - Exergame
KW  - Video games
KW  - Interval training
KW  - PHYSICAL-ACTIVITY
KW  - INTERVAL
KW  - PERFORMANCE
KW  - ENGAGEMENT
KW  - RESPONSES
KW  - AGE
AB  - In the future, people will go to gym not only to workout, but also to have fun. Gym clients will not need to worry about their workout anymore, they will have different games that they can play by using different exercise devices. Those games are fun, engaging and effective. Players through a cooperative or competitive environment (depending on the game) can have fun while unconsciously exercising. Gyms will be a place of social interaction and fun for everybody. World of Riders(1) is a first approach to make this prediction become true. World of Riders is a virtual reality (VR) based massive multiplayer online exergame, players join a match as soon as they start exercising, in the match they are able to see other players and they have to work together to defeat a boss. In order to play the game, the player have to move to certain areas on the map. The game is designed to let players vary their exercise intensity over time to implement a high intensity interval training. Players also are able to exchange items during the fight to help each other and so cooperation is one of the features of the game.
AD  - Michigan State Univ, E Lansing, MI 48824 USA
C3  - Michigan State University
PU  - ASSOC COMPUTING MACHINERY
PI  - NEW YORK
PA  - 1515 BROADWAY, NEW YORK, NY 10036-9998 USA
SN  - 978-1-4503-4458-6
PY  - 2016
SP  - 55
EP  - 60
DO  - 10.1145/2968120.2971807
WE  - Conference Proceedings Citation Index - Science (CPCI-S)
WE  - Conference Proceedings Citation Index - Social Science &amp; Humanities (CPCI-SSH)
AN  - WOS:000390297900010
N1  - Times Cited in Web of Science Core Collection:  7
Total Times Cited:  7
Cited Reference Count:  14
ER  -

TY  - JOUR
AU  - Moylan, S
AU  - Eyre, HA
AU  - Maes, M
AU  - Baune, BT
AU  - Jacka, FN
AU  - Berk, M
TI  - Exercising the worry away: How inflammation, oxidative and nitrogen stress mediates the beneficial effect of physical activity on anxiety disorder symptoms and behaviours
T2  - NEUROSCIENCE AND BIOBEHAVIORAL REVIEWS
LA  - English
KW  - Physical activity
KW  - Exercise
KW  - Anxiety disorders
KW  - Inflammation
KW  - Oxidative stress
KW  - Neuroplasticity
KW  - Neurotrophins
KW  - Apoptosis
KW  - Treatment
KW  - Prevention
KW  - C-REACTIVE PROTEIN
KW  - OBSESSIVE-COMPULSIVE DISORDER
KW  - ANTIOXIDANT ENZYME-ACTIVITIES
KW  - MUSCLE-DERIVED INTERLEUKIN-6
KW  - NITRIC-OXIDE SYNTHASE
KW  - NECROSIS-FACTOR-ALPHA
KW  - CHRONIC MILD STRESS
KW  - VOLUNTARY EXERCISE
KW  - NEUROTROPHIC FACTOR
KW  - AEROBIC EXERCISE
AB  - Regular physical activity exerts positive effects on anxiety disorder symptoms, although the biological mechanisms underpinning this effect are incompletely understood. Numerous lines of evidence support inflammation and oxidative and nitrogen stress (O&NS) as important in the pathogenesis of mood and anxiety disorders, and physical activity is known to influence these same pathways. This paper reviews the inter-relationships between anxiety disorders, physical activity and inflammation and O&NS, to explore whether modulation of inflammation and CANS may in part underpin the positive effect of physical activity on anxiety disorders. Numerous studies support the notion that physical activity operates as an anti-inflammatory and anti-O&NS agent which potentially exerts positive effects on neuroplasticity, the expression of neurotrophins and normal neuronal functions. These effects may therefore influence the expression and evolution of anxiety disorders. Further exploration of this area may elicit a deeper understanding of the pathogenesis of anxiety disorders, and inform the development of integrated programmes including PA specifically suited to the treatment and prevention of anxiety disorders and symptoms. (C) 2013 Elsevier Ltd. All rights reserved.
AD  - Deakin Univ, Sch Med, Melbourne, Vic, Australia
AD  - Univ Adelaide, Discipline Psychiat, Sch Med, Adelaide, SA, Australia
AD  - James Cook Univ, Sch Med & Dent, Townsville, Qld 4811, Australia
AD  - Piyavate Hosp, Bangkok, Thailand
AD  - Ctr Youth Mental Hlth, Orygen Youth Hlth Res Ctr, Parkville, Vic, Australia
AD  - Florey Inst Neurosci & Mental Hlth, Parkville, Vic, Australia
AD  - Univ Melbourne, Dept Psychiat, Parkville, Vic 3052, Australia
C3  - Deakin University
C3  - University of Adelaide
C3  - James Cook University
C3  - Orygen, The National Centre of Excellence in Youth Mental Health
C3  - Florey Institute of Neuroscience & Mental Health
C3  - University of Melbourne
PU  - PERGAMON-ELSEVIER SCIENCE LTD
PI  - OXFORD
PA  - THE BOULEVARD, LANGFORD LANE, KIDLINGTON, OXFORD OX5 1GB, ENGLAND
SN  - 0149-7634
SN  - 1873-7528
J9  - NEUROSCI BIOBEHAV R
JI  - Neurosci. Biobehav. Rev.
DA  - MAY
PY  - 2013
VL  - 37
IS  - 4
SP  - 573
EP  - 584
DO  - 10.1016/j.neubiorev.2013.02.003
WE  - Science Citation Index Expanded (SCI-EXPANDED)
AN  - WOS:000318580100003
N1  - Times Cited in Web of Science Core Collection:  110
Total Times Cited:  120
Cited Reference Count:  216
ER  -

TY  - JOUR
AU  - Martin, MY
AU  - Person, SD
AU  - Kratt, P
AU  - Prayor-Patterson, H
AU  - Kim, Y
AU  - Salas, M
AU  - Pisu, M
TI  - Relationship of health behavior theories with self-efficacy among insufficiently active hypertensive African-American women
T2  - PATIENT EDUCATION AND COUNSELING
LA  - English
KW  - hypertensive
KW  - exercise
KW  - African American women
KW  - self-efficacy
KW  - PHYSICAL-ACTIVITY INTERVENTION
KW  - RESTING BLOOD-PRESSURE
KW  - TRANSTHEORETICAL MODEL
KW  - LEISURE-TIME
KW  - AEROBIC EXERCISE
KW  - NETWORK PROJECT
KW  - SOCIAL SUPPORT
KW  - PUBLIC-HEALTH
KW  - YOUNG-ADULTS
KW  - METAANALYSIS
AB  - Objective: While self-efficacy plays an important role in physical activity, relatively little research has examined this construct in minorities. This study identified theoretical correlates associated with self-efficacy among insufficiently active, hypertensive Black women.
   Methods: Correlates of self-efficacy to: (1) overcoming barriers to physical activity; (2) making time for activity; and (3) "sticking with" physical activity were studied.
   Results: Sixty-one women (M = 50.48 +/- 4.2 years) participated. We accounted for 32% of the variance in confidence in overcoming barriers. Women confident in overcoming barriers reported less worry about physical activity. The TTM processes of change were also in the model: consciousness raising, environmental reevaluation, counter conditioning, and self-liberation. We accounted for 16% of the variance in "making time" self-efficacy. An aversiveness barrier (e.g., physical activity is boring, physical activity is hard work) was the dominant variable in the model. Confidence to 'stick with' physical activity was associated with self-reevaluation (i.e., reflection on how personal values correspond to behavior). Social support and competing demands were not associated with self-efficacy.
   Conclusions: Consistent with Social Cognitive Theory, results suggest that self-efficacy is behavior specific and each measure likely provides unique information.
   Practice implications: Interventions should be tailored to address specific self-efficacy types. (c) 2008 Elsevier Ireland Ltd. All rights reserved.
AD  - Univ Alabama Birmingham, Dept Med, Div Prevent Med, Birmingham, AL 35294 USA
AD  - Univ Alabama Birmingham, Dept Psychol, Birmingham, AL 35294 USA
C3  - University of Alabama System
C3  - University of Alabama Birmingham
C3  - University of Alabama System
C3  - University of Alabama Birmingham
PU  - ELSEVIER IRELAND LTD
PI  - CLARE
PA  - ELSEVIER HOUSE, BROOKVALE PLAZA, EAST PARK SHANNON, CO, CLARE, 00000, IRELAND
SN  - 0738-3991
SN  - 1873-5134
J9  - PATIENT EDUC COUNS
JI  - Patient Educ. Couns.
DA  - JUL
PY  - 2008
VL  - 72
IS  - 1
SP  - 137
EP  - 145
DO  - 10.1016/j.pec.2008.02.012
WE  - Science Citation Index Expanded (SCI-EXPANDED)
WE  - Social Science Citation Index (SSCI)
AN  - WOS:000257534200021
N1  - Times Cited in Web of Science Core Collection:  37
Total Times Cited:  46
Cited Reference Count:  82
ER  -

TY  - JOUR
AU  - Willer, BS
AU  - Haider, MN
AU  - Bezherano, I
AU  - Wilber, CG
AU  - Mannix, R
AU  - Kozlowski, K
AU  - Leddy, JJ
TI  - Comparison of Rest to Aerobic Exercise and Placebo-like Treatment of Acute Sport-Related Concussion in Male and Female Adolescents
T2  - ARCHIVES OF PHYSICAL MEDICINE AND REHABILITATION
LA  - English
CP  - Interagency Conference on TBI
KW  - Adolescent
KW  - Brain concussion
KW  - Exercise
KW  - Exercise test
KW  - Post-concussion syndrome
KW  - Rehabilitation
KW  - TRAUMATIC BRAIN-INJURY
KW  - POSTCONCUSSION SYNDROME
KW  - GENDER-DIFFERENCES
KW  - HIGH-SCHOOL
KW  - RECOVERY
KW  - SYMPTOMS
KW  - RECOMMENDATIONS
KW  - RELIABILITY
KW  - RUMINATION
KW  - MEDICINE
AB  - Objective: To compare a sample of adolescents with sport-related concussion (SRC) who were prescribed rest with 2 arms of a randomized controlled trial comparing aerobic exercise with placebo-like stretching. We also compared sex differences across the 3 approaches to treatment.
   Design: Quasi-experimental trial.
   Setting: University concussion management clinics.
   Participants: Adolescent athletes (aged 13-18 years) presenting within 10 days of SRC (mean, 5 days after injury) received a recommendation for rest (rest group ERG], n=48, 15.4 +/- 1y, 25% female). Their outcomes were compared with matched samples of adolescents assigned to aerobic exercise (exercise group [EG], n=52, 15.3 +/- 2y, 46% female) or placebo-like stretching (placebo group [PG], n=51, 15.4 +/- 2y, 47% female) (N=151).
   Main Outcome Measures: The primary outcome was median days from injury to recovery. The secondary outcome was proportion classified as normal recovery (<30d) or delayed recovery (>= 30d).
   Results: The RG recovered in 16 days (interquartile range, 9.25-23.25d), which was significantly delayed (P=.020) compared with EG (13d; interquartile range, 10-18.5d). The PG recovered in 17 days (interquartile range, 13-23d). Four percent of the EG, 14% of the PG, and 13% of the RG had delayed recovery (P=.190). There was no difference in recovery time or delayed recovery between male participants and female participants across groups. Female participants prescribed rest experienced an increase in symptoms vs the other groups (P=.013).
   Conclusion: Relative rest and a placebo-like stretching program were very similar in days to recovery and symptom improvement pattern after SRC. Both conditions were less effective than subsymptom threshold aerobic exercise. Female adolescents appear to be susceptible to symptom increase when prescribed rest. (C) 2019 by the American Congress of Rehabilitation Medicine
AD  - SUNY Buffalo, Jacobs Sch Med & Biomed Sci, Dept Psychiat, Buffalo, NY USA
AD  - SUNY Buffalo, Jacobs Sch Med & Biomed Sci, UBMD Dept Orthopaed & Sports Med, Buffalo, NY USA
AD  - SUNY Buffalo, Jacobs Sch Med & Biomed Sci, PhD Program Biomed Sci, Neurosci, Buffalo, NY USA
AD  - SUNY Buffalo, Jacobs Sch Med & Biomed Sci, Dept Nutr & Exercise Sci, Buffalo, NY USA
AD  - Boston Childrens Hosp, Div Emergency Med, Boston, MA USA
C3  - State University of New York (SUNY) System
C3  - University at Buffalo, SUNY
C3  - State University of New York (SUNY) System
C3  - University at Buffalo, SUNY
C3  - State University of New York (SUNY) System
C3  - University at Buffalo, SUNY
C3  - State University of New York (SUNY) System
C3  - University at Buffalo, SUNY
C3  - Harvard University
C3  - Boston Children's Hospital
FU  - National Institute of Neurological Disorders and Stroke of the National Institutes of Health [IR0INS094444]; National Center for Advancing Translational Sciences of the National Institutes of Health [ULITR001412]; State University of New York at Buffalo
FX  - Supported by the National Institute of Neurological Disorders and Stroke of the National Institutes of Health (award no. IR0INS094444) and the National Center for Advancing Translational Sciences of the National Institutes of Health (award no. ULITR001412) to the State University of New York at Buffalo. The content is solely the responsibility of the authors and does not necessarily represent the official views of the National Institutes of Health.
PU  - W B SAUNDERS CO-ELSEVIER INC
PI  - PHILADELPHIA
PA  - 1600 JOHN F KENNEDY BOULEVARD, STE 1800, PHILADELPHIA, PA 19103-2899 USA
SN  - 0003-9993
SN  - 1532-821X
J9  - ARCH PHYS MED REHAB
JI  - Arch. Phys. Med. Rehabil.
DA  - DEC
PY  - 2019
VL  - 100
IS  - 12
SP  - 2267
EP  - 2275
DO  - 10.1016/j.apmr.2019.07.003
WE  - Science Citation Index Expanded (SCI-EXPANDED)
WE  - Social Science Citation Index (SSCI)
WE  - Conference Proceedings Citation Index - Science (CPCI-S)
AN  - WOS:000503107600006
N1  - Times Cited in Web of Science Core Collection:  52
Total Times Cited:  59
Cited Reference Count:  50
ER  -

TY  - JOUR
AU  - Bernstein, EE
AU  - Heeren, A
AU  - McNally, RJ
TI  - A Network Approach to Understanding the Emotion Regulation Benefits of Aerobic Exercise
T2  - COGNITIVE THERAPY AND RESEARCH
LA  - English
KW  - Exercise
KW  - Rumination
KW  - Network analysis
KW  - Relative importance
KW  - Emotion
KW  - PHYSICAL-ACTIVITY
KW  - NEGATIVE AFFECT
KW  - ASSOCIATION
KW  - DEPRESSION
KW  - CENTRALITY
KW  - DISORDER
AB  - Regular and even single sessions of aerobic exercise may benefit emotional health. Experiments show that prior exercise hastens emotional recovery following a stressor despite not changing reports of rumination or other emotion regulation difficulties. We use network analyses to explore whether traditional approaches for conceptualizing and measuring rumination (i.e. sum scores) could be occluding exercise-induced changes to emotion regulation. Participants (n = 226) were randomly assigned to a cycling (n = 113) or stretching control condition (n = 113). They then underwent a stressful speech task, followed by a recovery period. State rumination was measured through self-report. Graphical LASSO and relative importance networks and accompanying strength centrality indices were computed. Similar patterns emerged in both models. Declines in the strength centrality of self-criticism in the cycling group stood out. Exercise may alter the relations between rumination processes and target self-criticism in particular. This perspective offers important information about how exercise enhances well-being through emotion regulation as well as how to intervene on emotion regulation deficits more generally.
AD  - Harvard Univ, Dept Psychol, 33 Kirkland St, Cambridge, MA 02138 USA
AD  - Catholic Univ Louvain, Inst Neurosci, Psychol Sci Res Inst, Pl Cardinal Mercier 10, B-1348 Louvain La Neuve, Belgium
C3  - Harvard University
C3  - Universite Catholique Louvain
PU  - SPRINGER/PLENUM PUBLISHERS
PI  - NEW YORK
PA  - 233 SPRING ST, NEW YORK, NY 10013 USA
SN  - 0147-5916
SN  - 1573-2819
J9  - COGNITIVE THER RES
JI  - Cogn. Ther. Res.
DA  - FEB
PY  - 2020
VL  - 44
IS  - 1
SP  - 52
EP  - 60
DO  - 10.1007/s10608-019-10039-6
WE  - Social Science Citation Index (SSCI)
AN  - WOS:000511926300006
N1  - Times Cited in Web of Science Core Collection:  12
Total Times Cited:  13
Cited Reference Count:  50
ER  -

TY  - JOUR
AU  - Fleming, KM
AU  - Campbell, M
AU  - Herring, MP
TI  - Acute effects of Pilates on mood states among young adult males
T2  - COMPLEMENTARY THERAPIES IN MEDICINE
LA  - English
KW  - Anxiety
KW  - Mood
KW  - Depressive symptoms
KW  - Worry
KW  - QUALITY-OF-LIFE
KW  - PHYSICAL-ACTIVITY
KW  - DEPRESSIVE SYMPTOMS
KW  - MENTAL-HEALTH
KW  - EXERCISE
KW  - ANXIETY
KW  - METAANALYSIS
KW  - PERFORMANCE
KW  - DISORDERS
KW  - FATIGUE
AB  - Background: Evidence supports positive effects of acute exercise on mood states. Non-traditional exercise modalities, including Pilates, remain understudied, particularly among males. This study examined mood state responses to a single Pilates bout among young adult males, and explored if responses differed according to analogue Generalized Anxiety Disorder (AGAD) or depression status, or physical activity level.
   Methods: Eighty-seven young adult males completed 30-min of mat-based Pilates. Outcomes included state anxiety, worry, feelings of tension, depressed mood, anger, energy and fatigue, and total mood disturbance (TMD). Paired samples t-tests compared pre- and post-session means within the group; magnitude of change was quantified with standardized mean differences. Two condition X two time repeated measures ANOVA examined outcome differences according to AGAD and depression status, and physical activity level.
   Results: Acute Pilates significantly reduced state anxiety, feelings of fatigue, and TMD, and significantly increased feelings of energy (allp <= 0.007). Small-to-moderate effect sizes were found for state anxiety, feelings of energy and fatigue, and TMD (all d = 0.22-0.51). Pilates resulted in significant improvements in state anxiety, feelings of fatigue and energy, and TMD among participants with AGAD (n = 28) (all d = 0.10-0.32, p < 0.007) and depressed (n=41) participants (all d = 0.01-0.19, p < 0.008).
   Conclusions: Notwithstanding potential limitations, including the absence of a control group and a lack of follow-up beyond immediate effects, this is the first report to support potential positive mood state responses to an acute bout of Pilates among young adult males. Findings varied based on analogue GAD and depression statuses, and physical activity level.
AD  - Univ Limerick, Dept Phys Educ & Sport Sci, PESS 1045, Limerick, Ireland
AD  - Univ Limerick, Hlth Res Inst, Phys Act Hlth Res Cluster, Limerick, Ireland
AD  - Univ Limerick, Lero, Irish Software Res Ctr, Limerick, Ireland
C3  - University of Limerick
C3  - University of Limerick
C3  - University of Limerick
PU  - CHURCHILL LIVINGSTONE
PI  - EDINBURGH
PA  - JOURNAL PRODUCTION DEPT, ROBERT STEVENSON HOUSE, 1-3 BAXTERS PLACE, LEITH WALK, EDINBURGH EH1 3AF, MIDLOTHIAN, SCOTLAND
SN  - 0965-2299
SN  - 1873-6963
J9  - COMPLEMENT THER MED
JI  - Complement. Ther. Med.
DA  - MAR
PY  - 2020
VL  - 49
C7  - 102313
DO  - 10.1016/j.ctim.2020.102313
WE  - Science Citation Index Expanded (SCI-EXPANDED)
WE  - Social Science Citation Index (SSCI)
AN  - WOS:000527877700037
N1  - Times Cited in Web of Science Core Collection:  13
Total Times Cited:  13
Cited Reference Count:  52
ER  -

TY  - JOUR
AU  - Wafi, AM
AU  - Wadani, SN
AU  - Daghriri, YY
AU  - Alamri, AI
AU  - Zangoti, AM
AU  - Khiswi, AA
AU  - Al-Ebrahim, EY
AU  - Jesudoss, HJ
AU  - Alharbi, AA
TI  - Awareness and Knowledge of the Physical Activity Guidelines and Their Association with Physical Activity Levels
T2  - SPORTS
LA  - English
KW  - physical activity
KW  - sedentary behavior
KW  - physical activity guidelines
KW  - awareness
KW  - knowledge
KW  - PERCEIVED RISK
KW  - RECOMMENDATIONS
KW  - INACTIVITY
KW  - DISEASE
KW  - WORRY
KW  - MODEL
AB  - Background: Physical activity guidelines recommend that adults engage in aerobic exercise and activities that preserve or increase muscle mass. The primary aim of this study was to assess the awareness and knowledge of these guidelines among adults in the Jazan region of Saudi Arabia. A secondary objective was to examine the role of awareness and knowledge in the adherence to physical activity guidelines. Methods: In this cross-sectional observational study, 1018 participants were recruited through a self-administered online survey. Participants' awareness and knowledge about physical activity guidelines were assessed using a prompted questionnaire. Physical activity levels and weekly energy expenditures were evaluated using the International Physical Activity Questionnaire. Results: The proportion of the participants who reported being aware of the guidelines was approximately 48%, whereas the proportion of the participants who correctly identified the guidelines for moderate-intensity physical activity was 38%. However, only 23% correctly identified the muscle strength guidelines. Those who were aware of the guidelines were most likely to meet the physical activity recommendations (OR = 2.03; 95% CI = 1.55-2.65). Participants who reported being aware of the guidelines exhibited a significantly higher energy expenditure, measured in MET minutes per week (p < 0.01). Similarly, participants who correctly identified the guidelines had greater energy expenditure (p = 0.03). Conclusions: We found that adults in Jazan have a moderate level of awareness and knowledge of PA guidelines and that awareness is a predictor of adherence to these guidelines. Individuals who are aware of PA guidelines or have knowledge of them tend to have higher levels of physical activity. These findings suggest that public health campaigns that promote awareness and knowledge of the physical activity guidelines may accelerate the progress in engaging the Saudi population with these guidelines.
AD  - Jazan Univ, Fac Med, Basic Med Sci Dept, Jazan 45142, Saudi Arabia
AD  - Jazan Univ, Fac Med, Jazan 45142, Saudi Arabia
AD  - Jazan Univ, Fac Med, Family & Community Med Dept, Jazan 45142, Saudi Arabia
C3  - Jazan University
C3  - Jazan University
C3  - Jazan University
FX  - The authors would like to thank the Family and Community Medicine Department in the Faculty of Medicine at Jazan University for facilitating this work. The department provided invaluable support and resources that enabled the successful completion of this research study.
PU  - MDPI
PI  - BASEL
PA  - ST ALBAN-ANLAGE 66, CH-4052 BASEL, SWITZERLAND
SN  - 2075-4663
J9  - SPORTS
JI  - Sports
DA  - JUL
PY  - 2024
VL  - 12
IS  - 7
C7  - 174
DO  - 10.3390/sports12070174
WE  - Emerging Sources Citation Index (ESCI)
AN  - WOS:001278790300001
N1  - Times Cited in Web of Science Core Collection:  0
Total Times Cited:  0
Cited Reference Count:  34
ER  -

TY  - JOUR
AU  - Caru, M
AU  - Curnier, D
TI  - Sex and Gender Considerations After Surviving Acute Lymphoblastic Leukemia: An Exercise Oncology Context
T2  - JOURNAL OF ADOLESCENT AND YOUNG ADULT ONCOLOGY
LA  - English
KW  - acute lymphoblastic leukemia
KW  - sex and gender
KW  - exercise oncology
KW  - pediatric cancer survivorship
KW  - female's cardiorespiratory fitness
KW  - PHYSICAL-ACTIVITY
KW  - HEART-FAILURE
KW  - CARDIORESPIRATORY FITNESS
KW  - DOXORUBICIN THERAPY
KW  - CANCER SURVIVORS
KW  - CARDIOTOXICITY
KW  - IDENTIFICATION
KW  - PERFORMANCE
KW  - CHILDREN
KW  - GENES
AB  - Childhood acute lymphoblastic leukemia (ALL) is the most common pediatric cancer in children worldwide. The distinction between sex (i.e., biological parameters) and gender (i.e., sociocultural and behavior) is not always taken into consideration in an exercise oncology context, despite its importance for the patient's care. A recent study showed that female survivors were more affected than males by low cardiorespiratory fitness several years after the end of their cancer treatments. This is all the more worrying considering that for a clinically equivalent level of moderate to vigorous physical activities, cardiorespiratory fitness is significantly lower in female survivors, compared with healthy females. Thus, the need for studies that help to better understand the physical deconditioning of female survivors after ALL is an essential aspect of exercise and oncology research. Because female survivors' cardiorespiratory fitness is directly impacted for many years, this article aims at discussing these aspects in an exercise and oncology context with sex and gender consideration.
AD  - Univ Montreal, Fac Med, Sch Kinesiol & Phys Act Sci, Lab Pathophysiol Exercise LPEX, Montreal, PQ, Canada
AD  - St Justine Univ Hlth Ctr, Res Ctr, Montreal, PQ, Canada
AD  - Univ Paris Nanterre, Lab EA Clin Psychanal Dev CliPsyD 4430, Nanterre, France
C3  - Universite de Montreal
PU  - MARY ANN LIEBERT, INC
PI  - NEW ROCHELLE
PA  - 140 HUGUENOT STREET, 3RD FL, NEW ROCHELLE, NY 10801 USA
SN  - 2156-5333
SN  - 2156-535X
J9  - J ADOLESC YOUNG ADUL
JI  - J. Adolesc. Young Adult Oncol.
DA  - JUN 1
PY  - 2020
VL  - 9
IS  - 3
SP  - 441
EP  - 444
DO  - 10.1089/jayao.2019.0137
C6  - JAN 2020
WE  - Science Citation Index Expanded (SCI-EXPANDED)
AN  - WOS:000508938300001
N1  - Times Cited in Web of Science Core Collection:  6
Total Times Cited:  6
Cited Reference Count:  35
ER  -

TY  - JOUR
AU  - Takano, K
AU  - Ueno, M
AU  - Tanno, Y
TI  - Self-focused thinking predicts nighttime physiological de-arousal
T2  - BIOLOGICAL PSYCHOLOGY
LA  - English
KW  - Self-focus
KW  - Experience sampling method
KW  - Heart rate variability
KW  - Sleep
KW  - HEART-RATE-VARIABILITY
KW  - REPETITIVE THOUGHT
KW  - COGNITIVE MODEL
KW  - NEGATIVE AFFECT
KW  - DEPRESSED MOOD
KW  - SLEEP QUALITY
KW  - EXPERIENCE
KW  - ATTENTION
KW  - RUMINATION
KW  - INSOMNIA
AB  - Excessive focus on the internal self has maladaptive consequences for mental and physical health. Although the emotional functions of self-focus have been well established, no study has examined physiological arousal during the daily experience of self-focused thinking. The present study investigates the association between self-focus and autonomic activity using the experience sampling method with ambulatory monitoring of heart rate variability (HRV). Forty-five students reported the content of their thoughts during their daily activities while their heart rate (HR) was being recorded. Multilevel modeling analyses showed that HRV was lower (and HR was higher) over the sampling day if participants engaged in more self-focus, while HRV increased (and HR decreased) from midday to nighttime if participants did not engage in self-focused thinking. These results suggest that self-focus at night is associated with increased physiological arousal, and leads to inhibition of de-arousal associated with normal sleep processes. Implications for insomnia are discussed. (C) 2014 Elsevier B.V. All rights reserved.
AD  - Univ Tokyo, Tokyo 1538902, Japan
AD  - Natl Ctr Neurol & Psychiat, Kodaira, Tokyo 1878553, Japan
C3  - University of Tokyo
C3  - National Center for Neurology & Psychiatry - Japan
FU  - Japan Society for Promotion of Science [21-10591]; Grants-in-Aid for Scientific Research [25285190, 26380929] Funding Source: KAKEN
FX  - This research was supported by a grant from the Japan Society for Promotion of Science (21-10591) awarded to Keisuke Takano.
PU  - ELSEVIER
PI  - AMSTERDAM
PA  - RADARWEG 29, 1043 NX AMSTERDAM, NETHERLANDS
SN  - 0301-0511
SN  - 1873-6246
J9  - BIOL PSYCHOL
JI  - Biol. Psychol.
DA  - MAR
PY  - 2014
VL  - 97
SP  - 9
EP  - 14
DO  - 10.1016/j.biopsycho.2014.01.001
WE  - Science Citation Index Expanded (SCI-EXPANDED)
WE  - Social Science Citation Index (SSCI)
AN  - WOS:000333060000002
N1  - Times Cited in Web of Science Core Collection:  7
Total Times Cited:  9
Cited Reference Count:  60
ER  -

TY  - JOUR
AU  - Vanderhasselt, MA
AU  - De Raedt, R
AU  - Namur, V
AU  - Lotufo, PA
AU  - Bensenor, IM
AU  - Boggio, PS
AU  - Brunoni, AR
TI  - Transcranial electric stimulation and neurocognitive training in clinically depressed patients: A pilot study of the effects on rumination
T2  - PROGRESS IN NEURO-PSYCHOPHARMACOLOGY & BIOLOGICAL PSYCHIATRY
LA  - English
KW  - Depressive brooding
KW  - Major depression
KW  - Neurocognitive training
KW  - PASAT
KW  - Transcranial direct current stimulation
KW  - Working memory
KW  - WORKING-MEMORY IMPROVEMENT
KW  - COGNITIVE CONTROL
KW  - PREFRONTAL CORTEX
KW  - MAJOR DEPRESSION
KW  - TDCS
KW  - PERSPECTIVE
KW  - SERTRALINE
KW  - SYMPTOMS
KW  - EFFICACY
KW  - THERAPY
AB  - Rumination is a cognitive-affective thinking style that plays a key role in the onset and maintenance of depression. Recently, itwas shown that clinically depressed patients who received a neurocognitive training -involving two weeks of repetitive cognitive control exercises that necessitate prefrontal engagement -are more able to control over ruminative negative thoughts than patients who only received treatment as usual. Transcranial Direct Current Stimulation (tDCS) is a biological technique that can directly modulate prefrontal excitability via the manipulation of neural membrane potentials. In this randomized double-blind trial, we investigated whether bifrontal tDCS (anode over the left/ cathode over the right dorsolateral prefrontal cortex (DLPFC)) would enhance the influence of a neurocognitive training on depressive brooding, the maladaptive formof rumination. Major depressed patients were trained using a procedure based on the Paced Auditory Serial Addition Task (PASAT), a task that relies heavily on working memory and is found to engage the DLPFC. One group (n = 19) completed the PASAT training together with active tDCS and another group (n = 14) completed the same training together with sham (placebo) tDCS. In both groups, depressive brooding was reduced following the PASAT training. Moreover, we observed that improvement in working memory over the course of the training was associated with a greater reduction in depressive brooding post-versus pre-intervention. However, tDCS did not moderate this association between changes in working memory and changes in depressive brooding. Possible explanations for this absent moderation of tDCS, as well as avenues for future research to influence ruminative thinking in depression, are discussed. (C) 2014 Elsevier Inc. All rights reserved.
AD  - Univ Ghent, Dept Expt Clin & Hlth Psychol, B-9000 Ghent, Belgium
AD  - Univ Prebiteriana Mackenzie, Ctr Hlth & Biol Sci, Cognit Neurosci Lab, Sao Paulo, Brazil
AD  - Univ Prebiteriana Mackenzie, Ctr Hlth & Biol Sci, Dev Disorders Program, Sao Paulo, Brazil
AD  - Univ Sao Paulo, Univ Hosp, Interdisciplinary Ctr Appl Neuromodulat & Clin, Sao Paulo, Brazil
AD  - Univ Sao Paulo, Univ Hosp, Epidemiol Res Ctr, Sao Paulo, Brazil
AD  - Univ Sao Paulo, Dept Psychiat, Serv Interdisciplinary Neuromodulat & LIM 27, Sao Paulo, Brazil
AD  - Univ Sao Paulo, Inst Psychiat, Serv Interdisciplinary Neuromodulat & LIM 27, Sao Paulo, Brazil
C3  - Ghent University
C3  - Universidade Presbiteriana Mackenzie
C3  - Universidade Presbiteriana Mackenzie
C3  - Universidade de Sao Paulo
C3  - Universidade de Sao Paulo
C3  - Universidade de Sao Paulo
C3  - Universidade de Sao Paulo
FU  - Concerted Research Action of Ghent University [BOF10/GOA/014]; CNPq [305718/2009-6, 470904/2013-5]; FAPESP [2012/20911-5]; NARSAD [2013 YI 20493]; Fundacao de Amparo a Pesquisa do Estado de Sao Paulo (FAPESP) [12/20911-5] Funding Source: FAPESP
FX  - We are extremely grateful to Prof. Greg Siegle of Pittsburgh University, United States, for generously providing the PASAT software, as part of the CCT. We are also thankful for psychiatrist Leandro Valiengo (LV) for administering the structured interview to our patients. MAV (FWO08/ PDO/168) is a postdoctoral research fellow of the Research Foundation Flanders (FWO). Preparation of this paper was also supported by Grant BOF10/GOA/014 for a Concerted Research Action of Ghent University (awarded to RDR). PSB is supported by a CNPq researcher grant (305718/2009-6). ARB is supported by research grants from CNPq (470904/2013-5), FAPESP (2012/20911-5) and NARSAD (2013 YI 20493). The authors would like to thank Stephanie Stevens for proofreading the manuscript.
PU  - PERGAMON-ELSEVIER SCIENCE LTD
PI  - OXFORD
PA  - THE BOULEVARD, LANGFORD LANE, KIDLINGTON, OXFORD OX5 1GB, ENGLAND
SN  - 0278-5846
SN  - 1878-4216
J9  - PROG NEURO-PSYCHOPH
JI  - Prog. Neuro-Psychopharmacol. Biol. Psychiatry
DA  - MAR 3
PY  - 2015
VL  - 57
SP  - 93
EP  - 99
DO  - 10.1016/j.pnpbp.2014.09.015
WE  - Science Citation Index Expanded (SCI-EXPANDED)
AN  - WOS:000346057800012
N1  - Times Cited in Web of Science Core Collection:  69
Total Times Cited:  72
Cited Reference Count:  51
ER  -

TY  - JOUR
AU  - Herring, MP
AU  - Aird, TP
AU  - Forte, C
AU  - Frengopoulos, C
AU  - Carson, BP
TI  - Sprint interval training in young adult males with & without elevated worry
T2  - MENTAL HEALTH AND PHYSICAL ACTIVITY
LA  - English
KW  - Sprint interval training
KW  - Wingate
KW  - Anxiety
KW  - Worry
KW  - Young adults
KW  - Generalized anxiety disorder
KW  - GENERALIZED ANXIETY DISORDER
KW  - RESISTANCE EXERCISE
KW  - STATE ANXIETY
KW  - METAANALYSIS
KW  - QUESTIONNAIRE
KW  - RESPONSES
KW  - HEALTH
KW  - MOOD
KW  - PAIN
AB  - Using a pre-post design, we investigated state anxiety and worry responses to a single Wingate, three weeks of sprint interval training (SIT), and, change in response to a single Wingate. Differences between males with and without elevated worry were explored. Thirty-eight young adult males, 18 with elevated worry (Penn State Worry Questionnaire [PSWQ] >= 45), completed a single 30s Wingate at 7.5% body mass before and after three weeks of SIT (nine sessions of 4-6 sprints). The state subscale of the State-Trait Anxiety Inventory assessed state anxiety; the PSWQ measured worry and worry engagement. A single Wingate increased state anxiety (d = -0.37, [-0.82, 0.09]) and decreased worry engagement (d = 0.16, [-0.29, 0.61]). SIT resulted in non-significant reductions in state anxiety (d = 0.20, [-0.25, 0.65]) and worry (d = 0.09, [-0.36, 0.54]). SIT non-significantly attenuated state anxiety response to a single Wingate (d = 0.23, [-0.22, 0.68]), approximating a 2.5-fold reduction from pre- (d = -0.37, [-0.82, 0.09]) to post-SIT (d = -0.16, [-0.61, 0.29]). Improvements in worry (d = 0.61, [-0.04, 1.26]) and worry engagement (d = 0.60, [-0.05, 1.25]) were moderately larger among males with elevated worry. Findings indicated that a single Wingate may acutely perturb state anxiety and improve worry. Three weeks of SIT may improve anxiety and worry and response to a single Wingate. Responses were moderately larger among males with elevated worry.
AD  - Univ Limerick, Dept Phys Educ & Sport Sci, Limerick, Ireland
AD  - Univ Limerick, Hlth Res Inst, Phys Act Hlth Res Cluster, Limerick, Ireland
AD  - Univ Limerick, Grad Entry Med Sch, Limerick, Ireland
C3  - University of Limerick
C3  - University of Limerick
C3  - University of Limerick
PU  - ELSEVIER SCI LTD
PI  - OXFORD
PA  - THE BOULEVARD, LANGFORD LANE, KIDLINGTON, OXFORD OX5 1GB, OXON, ENGLAND
SN  - 1755-2966
SN  - 1878-0199
J9  - MENT HEALTH PHYS ACT
JI  - Ment. Health Phys. Act.
DA  - MAR
PY  - 2020
VL  - 18
C7  - 100328
DO  - 10.1016/j.mhpa.2020.100328
WE  - Social Science Citation Index (SSCI)
AN  - WOS:000533648100015
N1  - Times Cited in Web of Science Core Collection:  3
Total Times Cited:  4
Cited Reference Count:  41
ER  -

TY  - JOUR
AU  - Zeng, ML
AU  - Chen, SY
AU  - Zhou, XY
AU  - Zhang, JC
AU  - Chen, X
AU  - Sun, JQ
TI  - The relationship between physical exercise and mobile phone addiction among Chinese college students: Testing mediation and moderation effects
T2  - FRONTIERS IN PSYCHOLOGY
LA  - English
KW  - physical exercise
KW  - Mobile phone addiction
KW  - college students
KW  - self-control
KW  - rumination
KW  - psychological distress
KW  - loneliness
KW  - PROBLEMATIC SMARTPHONE USE
KW  - SELF-CONTROL
KW  - PSYCHOLOGICAL DISTRESS
KW  - DEPRESSIVE SYMPTOMS
KW  - AEROBIC EXERCISE
KW  - EXECUTIVE FUNCTIONS
KW  - SOCIAL SUPPORT
KW  - MENTAL-HEALTH
KW  - YOUNG-ADULTS
KW  - INTERNET-USE
AB  - BackgroundDuring the COVID-19 pandemic, suspensions of activities and long periods of self-isolation led to a sharp increase in excessive use of mobile phones, which sparked public concern about mobile phone addiction (MPA). In recent years, more and more attention has been paid to physical exercise as a protective effect of MPA. However, more studies are needed to reveal this relationship and the exact mechanisms, based on which this study tested the mediating and moderating roles of self-control, rumination, psychological distress, and loneliness between physical exercise and MPA. MethodsIn this cross-sectional study, primary data was collected by questionnaire from 1,843 college students (19.75 +/- 1.3) from five universities in Sichuan Province in Mainland China. Mobile Phone Addiction Tendency Scale (MPATS), Physical Activity Rating Scale-3 (PARS-3), Self-Control Scale (SCS), Ruminative Response Scale (RRS), Depression Anxiety Stress Scale-21 (DASS-21), and UCLA Loneliness Scale (UCLA-20) were investigated. The mediating models were examined using SPSS PROCESS macro 3.3 software, in which the mediation variables were self-control, rumination, and psychological distress, and the moderation was loneliness. Gender, major, and grade were included as control variables. ResultSelf-control, rumination, and psychological distress played a simple mediating role between physical exercise and MPA. Moreover, not only self-control and rumination but also self-control and psychological distress played the chain mediating roles between physical exercise and MPA. The chain pathways were moderated by loneliness. Specifically, the effect was more substantial among college students with higher loneliness. ConclusionThe conclusions corroborate and clarify that self-control, rumination, and psychological distress mediated the association between physical exercise and MPA, and the mediation effects were moderated via loneliness. This present study advanced our understanding of how and when college students' physical exercise was related to MPA. It also illustrates that educators and parents should pay more attention to college students' physical exercise.
AD  - Sichuan Univ, Inst Sports Sci, Chengdu, Peoples R China
AD  - Tech Univ Munich, Dept Sport & Hlth Sci, Munich, Germany
AD  - Sichuan Univ, Sch Phys Educ, Chengdu, Peoples R China
C3  - Sichuan University
C3  - Technical University of Munich
C3  - Sichuan University
FU  - Sichuan University;  [2021CXC27]
FX  - Funding This study was supported by Sichuan University (no. 2021CXC27).
PU  - FRONTIERS MEDIA SA
PI  - LAUSANNE
PA  - AVENUE DU TRIBUNAL FEDERAL 34, LAUSANNE, CH-1015, SWITZERLAND
SN  - 1664-1078
J9  - FRONT PSYCHOL
JI  - Front. Psychol.
DA  - OCT 3
PY  - 2022
VL  - 13
C7  - 1000109
DO  - 10.3389/fpsyg.2022.1000109
WE  - Social Science Citation Index (SSCI)
AN  - WOS:000886053800001
N1  - Times Cited in Web of Science Core Collection:  11
Total Times Cited:  11
Cited Reference Count:  139
ER  -

TY  - JOUR
AU  - Schmitter, M
AU  - Vanderhasselt, MA
AU  - Spijker, J
AU  - Smits, JAJ
AU  - Vrijsen, JN
TI  - Working it out: can an acute exercise bout alleviate memory bias, rumination and negative mood?
T2  - COGNITIVE BEHAVIOUR THERAPY
LA  - English
KW  - Exercise
KW  - memory bias
KW  - mood
KW  - overgeneral memory
KW  - rumination
KW  - ACUTE AEROBIC EXERCISE
KW  - AUTOBIOGRAPHICAL MEMORY
KW  - DEPRESSION
KW  - MECHANISMS
KW  - SPECIFICITY
KW  - VALIDATION
KW  - COGNITION
KW  - PROGRAM
KW  - TRIALS
KW  - LONG
AB  - Although it is well known that exercise reduces depressive symptoms, the underlying psychological mechanisms remain unclear. This experimental study examined the acute effect of exercise on mood, and depressotypic memory bias and state rumination. Trait rumination was tested as a possible moderator. A sample of non-regular exercisers (N = 100) was randomized to exercise or rest. After a negative mood induction, the exercise condition cycled for 24 min at moderate intensity, while the rest condition rested. Negative and overgeneral memory bias, as well as positive and negative affect were assessed after exercise/rest. To capture the lingering of negative mood and state rumination, both were assessed multiple times throughout the study. The exercise (as compared to rest) condition reported more positive affect. However, no differences were found on overgeneral memory bias, as well as depression-specific mood or state rumination measured throughout the study. Interestingly, the exercise condition showed more negative memory bias at higher levels of rumination. Individual differences in trait rumination moderated the exercise-memory bias relation, such that exercise increased negative memory bias at higher levels of rumination. It is possible that long-term exercise protocols are necessary to change cognitive processes related to depression.
AD  - Radboud Univ Nijmegen, Behav Sci Inst, Thomas Aquinostr 4, NL-6525 GD Nijmegen, Netherlands
AD  - Pro Persona Mental Hlth Care, Depress Expertise Ctr, Nijmeegsebaan 61, NL-6525 DX Nijmegen, Netherlands
AD  - Univ Ghent, Dept Head & Skin, Ghent Expt Psychiat Lab, Corneel Heymanslaan 10, B-9000 Ghent, Belgium
AD  - Univ Texas Austin, Dept Psychol, 1 Univ Stn, Austin, TX 78712 USA
AD  - Univ Texas Austin, Inst Mental Hlth Res, 1 Univ Stn, Austin, TX 78712 USA
AD  - Radboud Univ Nijmegen, Donders Inst Brain Cognit & Behav, Dept Psychiat, Med Ctr, Reinier Postlaan 10, NL-6525 GC Nijmegen, Netherlands
C3  - Radboud University Nijmegen
C3  - Ghent University
C3  - Ghent University Hospital
C3  - University of Texas System
C3  - University of Texas Austin
C3  - University of Texas System
C3  - University of Texas Austin
C3  - Radboud University Nijmegen
PU  - ROUTLEDGE JOURNALS, TAYLOR & FRANCIS LTD
PI  - ABINGDON
PA  - 2-4 PARK SQUARE, MILTON PARK, ABINGDON OX14 4RN, OXON, ENGLAND
SN  - 1650-6073
SN  - 1651-2316
J9  - COGN BEHAV THERAPY
JI  - Cogn. Behav. Ther.
DA  - MAY 4
PY  - 2023
VL  - 52
IS  - 3
SP  - 232
EP  - 245
DO  - 10.1080/16506073.2022.2164349
C6  - FEB 2023
WE  - Social Science Citation Index (SSCI)
AN  - WOS:000932093200001
N1  - Times Cited in Web of Science Core Collection:  2
Total Times Cited:  2
Cited Reference Count:  53
ER  -

TY  - JOUR
AU  - Kinser, PA
AU  - Bourguignon, C
AU  - Whaley, D
AU  - Hauenstein, E
AU  - Taylor, AG
TI  - Feasibility, Acceptability, and Effects of Gentle Hatha Yoga for Women With Major Depression: Findings From a Randomized Controlled Mixed-Methods Study
T2  - ARCHIVES OF PSYCHIATRIC NURSING
LA  - English
KW  - PHYSICAL-ACTIVITY
KW  - PERCEIVED STRESS
KW  - CONTROLLED-TRIAL
KW  - CLINICAL-TRIALS
KW  - SEX-DIFFERENCES
KW  - LIFE EVENTS
KW  - RUMINATION
KW  - SYMPTOMS
KW  - EFFICACY
KW  - SELF
AB  - Major depressive disorder (MDD) is a common, debilitating chronic condition in the United States and worldwide. Particularly in women, depressive symptoms are often accompanied by high levels of stress and ruminations, or repetitive self-critical negative thinking. There is a research and clinical imperative to evaluate complementary therapies that are acceptable and feasible for women with depression and that target specific aspects of depression in women, such as ruminations. To begin to address this need, we conducted a randomized, controlled, mixed-methods community-based study comparing an 8-week yoga intervention with an attention-control activity in 27 women with MDD. After controlling for baseline stress, there was a decrease in depression over time in both the yoga group and the attention-control group, with the yoga group having a unique trend in decreased ruminations. Participants in the yoga group reported experiencing increased connectedness and gaining a coping strategy through yoga. The findings provide support for future large scale research to explore the effects of yoga for depressed women and the unique role of yoga in decreasing rumination. (C) 2013 Elsevier Inc. All rights reserved.
AD  - Virginia Commonwealth Univ, Sch Nursing, Richmond, VA 23298 USA
AD  - Univ Virginia, Sch Nursing, Charlottesville, VA 22903 USA
AD  - Univ Virginia, Curry Sch Educ, Charlottesville, VA 22903 USA
C3  - Virginia Commonwealth University
C3  - University of Virginia
C3  - University of Virginia
FU  - National Center for Complementary and Alternative Medicine (NCCAM) [5-T32-AT000052]
FX  - This publication was made possible by grant number 5-T32-AT000052 from the National Center for Complementary and Alternative Medicine (NCCAM). Its contents are solely the responsibility of the authors and do not necessarily represent the official views of NCCAM.
PU  - W B SAUNDERS CO-ELSEVIER INC
PI  - PHILADELPHIA
PA  - 1600 JOHN F KENNEDY BOULEVARD, STE 1800, PHILADELPHIA, PA 19103-2899 USA
SN  - 0883-9417
SN  - 1532-8228
J9  - ARCH PSYCHIAT NURS
JI  - Arch. Psychiatr. Nurs.
DA  - JUN
PY  - 2013
VL  - 27
IS  - 3
SP  - 137
EP  - 147
DO  - 10.1016/j.apnu.2013.01.003
WE  - Science Citation Index Expanded (SCI-EXPANDED)
WE  - Social Science Citation Index (SSCI)
AN  - WOS:000320011000005
N1  - Times Cited in Web of Science Core Collection:  63
Total Times Cited:  88
Cited Reference Count:  87
ER  -

TY  - JOUR
AU  - Pérez-Pueyo, A
AU  - Hortigüela-Akalá, D
AU  - Fernández-Fernández, J
AU  - Gutiérrez-García, C
AU  - Rodríguez, LS
TI  - More hours yes, but how can they be implemented without losing the pedagogical approach of Physical Education?
T2  - RETOS-NUEVAS TENDENCIAS EN EDUCACION FISICA DEPORTE Y RECREACION
LA  - Spanish
KW  - Physical education
KW  - Pedagogical models
KW  - Formative assessment
KW  - High intensity interval training
KW  - ADOLESCENTS
KW  - PERFORMANCE
KW  - EXERCISE
KW  - STRENGTH
KW  - CHILDREN
AB  - Lack of adherence to physical activity, overweight and obesity are some of the most worrying health problems they generate today. The educational administration is considering increasing the timetable of Physical Education to three hours in all Compulsory Education. However, the lack of agreement among Physical Education teachers may jeopardize in the medium term the situation reached by our area in the last 30 years. This article has two objectives: a) to establish a framework for discussion that will serve to generate debate among teachers regarding the possibility of increasing the number of hours in PE; b) to present a proposal, through the implementation of pedagogical models, formative assessment and high-intensity intervallic training, that will make it possible to respond to the educational need to increase the number of hours. The result of the proposal may serve as a guideline for educational administrations to take the long awaited step of proposing the third hour, without forgetting the importance in relation to other benefits that it provides such as the affective-motivational ones, those of social insertion, the cognitive ones or those of interpersonal relations.
AD  - Univ Leon, Leon, Spain
AD  - Univ Burgos, Burgos, Spain
C3  - Universidad de Leon
C3  - Universidad de Burgos
PU  - FEDERACION ESPANOLA ASOC DOCENTES EDUCACION FISICA-FEADEF
PI  - MURCIA
PA  - C CABO VIDIO 27, SAN JAVIER, MURCIA, 30730, SPAIN
SN  - 1579-1726
SN  - 1988-2041
J9  - RETOS-NUEV TEND EDUC
JI  - Retos
PY  - 2021
IS  - 39
SP  - 345
EP  - 353
WE  - Emerging Sources Citation Index (ESCI)
AN  - WOS:000577178300001
N1  - Times Cited in Web of Science Core Collection:  1
Total Times Cited:  1
Cited Reference Count:  69
ER  -

TY  - JOUR
AU  - Hara, KM
AU  - Westra, HA
AU  - Coyne, AE
AU  - Di Bartolomeo, AA
AU  - Constantino, MJ
AU  - Antony, MM
TI  - Therapist affiliation and hostility in cognitive-behavioral therapy with and without motivational interviewing for severe generalized anxiety disorder
T2  - PSYCHOTHERAPY RESEARCH
LA  - English
KW  - motivational interviewing
KW  - cognitive-behavioral therapy
KW  - hostility
KW  - therapist variables
KW  - interpersonal process
KW  - RESISTANCE
KW  - AMBIVALENCE
KW  - PSYCHOTHERAPY
KW  - IMPACT
AB  - Objective Although therapist supportive, rather than directive, strategies have been particularly indicated during client resistance, little systematic research has examined how therapists responsively navigate resistance in different therapy approaches and how this responsiveness is related to outcome. Method In the context of disagreement episodes in cognitive-behavioral therapy (CBT) for generalized anxiety disorder (GAD; Westra, H. A., Constantino, M. J., & Antony, M. M. Integrating motivational interviewing with cognitive-behavioral therapy for severe generalized anxiety disorder: An allegiance-controlled randomized clinical trial. Journal of Consulting and Clinical Psychology, 84(9), 768-782. https://doi.org/10.1037/ccp0000098, 2016), the present study examined (1) the degree to which therapist management of resistance differed between therapists trained in CBT integrated with motivational interviewing (MI-CBT; i.e., training centered on the responsive management of resistance) and therapists trained in CBT-alone, and (2) the impact of specific therapist behaviors during disagreement on client worry outcomes immediately posttreatment and 1-year posttreatment. Episodes of disagreement were rated used the Structural Analysis of Social Behavior (Benjamin, L. S. Structural analysis of social behavior. Psychological Review, 81(5), 392-425. https://doi.org/10.1037/h0037024, 1974). Results Therapists trained in MI-CBT were found to exhibit significantly more affiliative and fewer hostile behaviors during disagreement compared to those trained in CBT-alone; both of these, in turn, were found to mediate client 1-year posttreatment outcomes, such that increased affiliation during disagreement was associated with improved outcomes. Conclusion This study highlights the value of training therapists in the responsive detection and management of resistance, as well as the systematic integration of MI into CBT.
AD  - York Univ, Dept Psychol, 4700 Keele St, Toronto, ON M3J 1P3, Canada
AD  - Univ Massachusetts, Dept Psychol & Brain Sci, Amherst, MA 01003 USA
AD  - Ryerson Univ, Dept Psychol, Toronto, ON, Canada
C3  - York University - Canada
C3  - University of Massachusetts System
C3  - University of Massachusetts Amherst
C3  - Toronto Metropolitan University
FU  - Canadian Institute of Health Research [MOP-114909]; Frederick Banting and Charles Best Canada Graduate Scholarship [336457]
FX  - This work was supported by Canadian Institute of Health Research [grant number: MOP-114909]; Frederick Banting and Charles Best Canada Graduate Scholarship [grant number: 336457].
PU  - ROUTLEDGE JOURNALS, TAYLOR & FRANCIS LTD
PI  - ABINGDON
PA  - 2-4 PARK SQUARE, MILTON PARK, ABINGDON OX14 4RN, OXON, ENGLAND
SN  - 1050-3307
SN  - 1468-4381
J9  - PSYCHOTHER RES
JI  - Psychother. Res.
DA  - JUL 4
PY  - 2022
VL  - 32
IS  - 5
SP  - 598
EP  - 610
DO  - 10.1080/10503307.2021.2001069
C6  - NOV 2021
WE  - Social Science Citation Index (SSCI)
AN  - WOS:000720164700001
N1  - Times Cited in Web of Science Core Collection:  8
Total Times Cited:  10
Cited Reference Count:  59
ER  -

TY  - JOUR
AU  - Lazuras, L
AU  - Barkoukis, V
AU  - Loukovitis, A
AU  - Brand, R
AU  - Hudson, A
AU  - Mallia, L
AU  - Michaelides, M
AU  - Muzi, M
AU  - Petróczi, A
AU  - Zelli, A
TI  - "I Want It All, and I Want It Now": Lifetime Prevalence and Reasons for Using and Abstaining from Controlled Performance and Appearance Enhancing Substances (PAES) among Young Exercisers and Amateur Athletes in Five European Countries
T2  - FRONTIERS IN PSYCHOLOGY
LA  - English
KW  - doping
KW  - behavioral reasoning
KW  - exercise
KW  - fitness
KW  - recreational sport
KW  - young adults
KW  - PHYSICAL-ACTIVITY INTERVENTIONS
KW  - DOPING USE
KW  - ANABOLIC-STEROIDS
KW  - HEALTH
KW  - POPULATION
KW  - ASSOCIATION
KW  - WORLDWIDE
KW  - SPORTS
KW  - PEOPLE
KW  - LEVEL
AB  - Doping use in recreational sports is an emerging issue that has received limited attention so far in the psychological literature. The present study assessed the lifetime prevalence of controlled performance and appearance enhancing substances ( PAES), and used behavioral reasoning theory to identify the reasons for using and for avoiding using controlled PAES in young exercisers across five European countries, in the context of the "SAFE YOU" Project. Participants were 915 young amateur athletes and exercisers (M = 21.62; SD = 2.62) from Cyprus, Germany, Greece, Italy, and UK who completed an anonymous questionnaire that included measures of self-reported use of controlled PAES, as well as reasons for using and not using controlled PAES. The results of the descriptive analyses demonstrated that almost one out five exercisers in the sample had a previous experience with controlled PAES. Higher prevalence rates were found in Greece and Cyprus and lower in Italy. The most frequently reported reasons for using controlled PAES included achieving the desired results faster; pushing the self to the (physical) limits; and recovering faster after exercise/training. Furthermore, the most frequently reported reasons for not using controlled PAES involved worry about any possible adverse health effects; not feeling the need for using them; and wanting to see what can be achieved naturally without using any controlled PAES. The findings of the present study indicate that the use of controlled PAES is fast becoming a crisis in amateur sports and exercise settings and highlight the need for preventive action and concerted anti-doping education efforts.
AD  - Sheffield Hallam Univ, Dept Psychol Sociol & Polit, Sheffield, S Yorkshire, England
AD  - Aristotle Univ Thessaloniki, Dept Phys Educ & Sport Sci, Thessaloniki, Greece
AD  - Univ Potsdam, Dept Sport & Exercise Psychol, Potsdam, Germany
AD  - Kingston Univ, Sch Educ, Fac Hlth Social Care & Educ, London, England
AD  - St Georges Univ London, London, England
AD  - Univ Rome Foro Italico, Dept Movement Human & Hlth Sci, Rome, Italy
AD  - Cyprus Sport Org, Nicosia, Cyprus
AD  - Kingston Univ, Fac Sci Engn & Comp, Sch Life Sci Engn & Comp, London, England
C3  - Sheffield Hallam University
C3  - Aristotle University of Thessaloniki
C3  - University of Potsdam
C3  - University of London
C3  - King's College London
C3  - Kingston University
C3  - City St Georges, University of London
C3  - St Georges University London
C3  - Foro Italico University of Rome
C3  - Kingston University
FU  - European Union [557100-EPP-1-2014-1-EL-SPO-SCP]
FX  - The European Commission support for the production of this publication does not constitute an endorsement of the contents which reflects the views only of the authors, and the Commission cannot be held responsible for any use which may be made of the information contained therein. The Safe You project was funded by the European Union ERASMUS+ : Sport programme, grant number: 557100-EPP-1-2014-1-EL-SPO-SCP.
PU  - FRONTIERS MEDIA SA
PI  - LAUSANNE
PA  - AVENUE DU TRIBUNAL FEDERAL 34, LAUSANNE, CH-1015, SWITZERLAND
SN  - 1664-1078
J9  - FRONT PSYCHOL
JI  - Front. Psychol.
DA  - MAY 22
PY  - 2017
VL  - 8
C7  - 717
DO  - 10.3389/fpsyg.2017.00717
WE  - Social Science Citation Index (SSCI)
AN  - WOS:000402101200001
N1  - Times Cited in Web of Science Core Collection:  37
Total Times Cited:  36
Cited Reference Count:  40
ER  -

TY  - JOUR
AU  - Wycherley, TP
AU  - Clifton, PM
AU  - Noakes, M
AU  - Brinkworth, GD
TI  - Weight loss on a structured hypocaloric diet with or without exercise improves emotional distress and quality of life in overweight and obese patients with type 2 diabetes
T2  - JOURNAL OF DIABETES INVESTIGATION
LA  - English
KW  - Lifestyle intervention
KW  - Well-being
KW  - Caloric restriction
KW  - HIGH-PROTEIN DIET
KW  - LOW-CARBOHYDRATE
KW  - BODY-COMPOSITION
KW  - MELLITUS
KW  - IMPACT
AB  - Aims/IntroductionTo evaluate the effects of a caloric restricted weight loss program with or without supervised resistance exercise training (EX) on diabetes-related emotional distress and quality of life (QOL) in overweight and obese patients with type2 diabetes.
   Materials and MethodsIn a parallel design, 106 men and women with type2 diabetes were randomized to a prescriptive 16-week caloric restricted diet (D; 6,000-7,000kJ/day), with (n=65) or without (n=41) EX (three times per week). Bodyweight, glycated hemoglobin, diabetes-specific emotional distress (Problem Areas in Diabetes [PAID] questionnaire) and QOL (Diabetes-39 [D-39] questionnaire) was assessed pre- and post-intervention.
   ResultsA total of 84 participants completed the study (D n=33, D+EX n=51). Weight loss was significantly greater in D+EX compared with D (-11.45.8 vs -8.8 +/- 5.8kg, P=0.04 timexdiet). Overall, there were significant improvements in glycated hemoglobin, PAID total score and the D-39 dimensions of diabetes control', anxiety and worry', sexual functioning', energy and mobility', overall rating of QOL' and severity of diabetes' (P0.01 for time). The D-39 dimension, social burden', did not change (P=0.07 for time). There was no difference between groups in the response for any of these variables (P0.10).
   ConclusionA structured caloric restricted diet with or without EX improves emotional distress and QOL in overweight and obese patients with type 2 diabetes. This trial was registered with Australian New Zealand Clinical Trials Registry (; ACTR No: ACTRN12608000206325).
AD  - Univ S Australia, Div Hlth Sci, Sansom Inst Hlth Res, Adelaide, SA 5001, Australia
AD  - Baker IDI Heart & Diabet Inst, Adelaide, SA, Australia
AD  - Commonwealth Sci & Ind Res Org, Anim Food & Hlth Sci, Preventat Hlth Flagship, Adelaide, SA, Australia
C3  - University of South Australia
C3  - Baker Heart and Diabetes Institute
C3  - Commonwealth Scientific & Industrial Research Organisation (CSIRO)
FU  - Heart Foundation; Diabetes Australia Research Trust
FX  - This work was supported with project grants from the Heart Foundation and the Diabetes Australia Research Trust. George Weston Foods donated food for this study. None of the funding agencies played a role in the conception, design or conduct of the study, collection, management, analysis and interpretation of the data; or preparation, review and approval of the manuscript.
PU  - WILEY
PI  - HOBOKEN
PA  - 111 RIVER ST, HOBOKEN 07030-5774, NJ USA
SN  - 2040-1124
J9  - J DIABETES INVEST
JI  - J. Diabetes Investig.
DA  - JAN
PY  - 2014
VL  - 5
IS  - 1
SP  - 94
EP  - 98
DO  - 10.1111/jdi.12120
WE  - Science Citation Index Expanded (SCI-EXPANDED)
AN  - WOS:000331198400017
N1  - Times Cited in Web of Science Core Collection:  19
Total Times Cited:  23
Cited Reference Count:  22
ER  -

TY  - JOUR
AU  - Zainal, NH
AU  - Tan, HH
AU  - Hong, RY
AU  - Newman, MG
TI  - Is a brief mindfulness ecological momentary intervention more efficacious than a self-monitoring app for social anxiety disorder? A randomized controlled trial
T2  - JOURNAL OF ANXIETY DISORDERS
LA  - English
KW  - Ecological momentary intervention
KW  - Depression
KW  - Digital mental health interventions
KW  - Mindfulness
KW  - Randomized controlled trial
KW  - Social anxiety disorder
KW  - REPORT DIAGNOSTIC MEASURE
KW  - PSYCHOMETRIC PROPERTIES
KW  - PHOBIA INVENTORY
KW  - COGNITIVE REAPPRAISAL
KW  - CONSTRUCT-VALIDITY
KW  - TREATMENT-SEEKING
KW  - QUESTIONNAIRE
KW  - THERAPY
KW  - STRESS
KW  - WORRY
AB  - Despite their proliferation, limited knowledge exists regarding possible benefits of brief mindfulness ecological momentary interventions (MEMIs) for social anxiety disorder (SAD). Propositions that MEMIs could alleviate SAD symptoms and related clinical outcomes remain untested. This trial evaluated a 14-day MEMI for SAD. Participants with self-reported SAD were randomized to MEMI ( n = 96) or self-monitoring app (SM; n = 95). Whereas MEMI instructed mindfulness exercises, SM prompted only self-monitoring five times daily for 14 days. Participants completed state-level self-reports of depression, anxiety, and mindfulness pre-post-mindfulness practice and SAD symptoms, worry, depression severity, repetitive negative thinking, and trait mindfulness at pre-randomization, post-intervention, and 1-month follow-up (1MFU). Hierarchical linear modeling was conducted. The MEMI yielded statistically significantly larger improvements in momentary depression, anxiety, and mindfulness (Cohen 's d = - 0.10 -0.11). Although no between-group effects emerged in alleviating SAD fear and avoidance, excessive worry, depression severity, repetitive negative thinking, and trait mindfulness (- 0.13 -0.15), within-group effects were significantly small-to-large from pre-post and pre-1MFU (- 4.62 -0.67). A significant reduction in depression severity occurred in MEMI (- 0.63 -- 0.60) but not SM (- 0.31 -- 0.29). Brief MEMI and SM yielded nondifferent sustained effects on SAD, comorbid symptoms, and risk factors, highlighting its potential value within stepped-care delivery settings.
AD  - Harvard Med Sch HMS, Dept Hlth Care Policy, 180 Longwood Ave, Boston, MA 02115 USA
AD  - NUS, Dept Psychol, Singapore, Singapore
AD  - Penn State Univ PSU, Dept Psychol, State Coll, PA USA
C3  - National University of Singapore
FU  - National Institute of Mental Health (NIMH) [R01 MH115128]; Penn State RGSO Dissertation Award; Penn State Susan Welch/Nagle Family Graduate Fellowship; National University of Singapore (NUS) Development Grant; Association for Behavioral and Cognitive Therapies (ABCT) Leonard Krasner Student Dissertation Award
FX  - The current study received funding from the National Institute of Mental Health (NIMH) (R01 MH115128) , the Penn State RGSO Dissertation Award, the Penn State Susan Welch/Nagle Family Graduate Fellowship, the National University of Singapore (NUS) Development Grant, and the Association for Behavioral and Cognitive Therapies (ABCT) Leonard Krasner Student Dissertation Award.
PU  - PERGAMON-ELSEVIER SCIENCE LTD
PI  - OXFORD
PA  - THE BOULEVARD, LANGFORD LANE, KIDLINGTON, OXFORD OX5 1GB, ENGLAND
SN  - 0887-6185
SN  - 1873-7897
J9  - J ANXIETY DISORD
JI  - J. Anxiety Disord.
DA  - JUN
PY  - 2024
VL  - 104
C7  - 102858
DO  - 10.1016/j.janxdis.2024.102858
C6  - APR 2024
WE  - Social Science Citation Index (SSCI)
AN  - WOS:001217957500001
N1  - Times Cited in Web of Science Core Collection:  4
Total Times Cited:  4
Cited Reference Count:  89
ER  -

TY  - JOUR
AU  - Mehling, WE
AU  - Strigo, IA
AU  - Goldman, V
AU  - Hartogensis, W
AU  - Adler, SR
AU  - Lotz, J
AU  - Hecht, FM
TI  - Mind your pain: A single-arm feasibility study to assess a smartphone-based interoceptive attention training for patients with chronic low back pain
T2  - PLOS ONE
LA  - English
KW  - DEPRESSIVE SYMPTOMS
KW  - CLINICAL-TRIALS
KW  - FEAR-AVOIDANCE
KW  - SHORT FORMS
KW  - MINDFULNESS
KW  - QUESTIONNAIRE
KW  - DISTRACTION
KW  - ACCEPTANCE
KW  - MEDITATION
KW  - STRATEGIES
AB  - Objective People commonly cope with chronic low back pain (cLBP) by ignoring and distraction. Can mindful interoceptive exposure to the pain sensation itself and its phenomenological components be an alternative approach? Methods Single-arm feasibility study in patients with cLBP using a 2-minute attention exercise guided by a smartphone app several times per day over 8 weeks. We assessed feasibility, pre/post pain, function, and psychological parameters using mixed methods: standard questionnaires, ecological momentary assessment, and exit interviews that included micro-phenomenology technique and subsequent reflexive thematic qualitative analysis. Results We enrolled 31 participants, mostly female, mean age 48, the majority had pain for >5 years; 29 completed. Mean pain intensity [0-10] improved from 4.8 +/- 1.7 to 3.1 +/- 1.9 (p < .0001); mean PEG scores (intensity and interference with daily life; range 0-30) improved from 13.7 +/- 6.2 to 8.4 +/- 6.6 (p < .0001); pain impact (9 items incl physical function) 22.3 +/- 8.7 to 19.7 +/- 8.1 (p = .0010). Twenty-one of 29 improved PEG score >= 30%. There were significant improvements in PCS Rumination and MAIA Not-Worrying. Participants became aware of their usual habit of avoidance and the challenge of and resistance to focusing on pain. They were surprised how pain sensations varied over time, and that pain intensity and the threat value of pain could diminish by focusing on it. They described a variety of 3D pain shapes (e.g., football, pool ball, rod, nail, brick, stars) with a range of colors, transparency, temperature, and density that for some changed with mindful attention. Most struggled to find appropriate words for sensory awareness and attention regulation and found that the threat value of their pain diminished. Conclusions Mindful interoceptive exposure to the sensations of their cLBP using a 2-minute attention exercise with a phone app-rather than ignoring and distracting from it-may be a beneficial intervention for cLBP. Trial registration ClinicalTrials.gov #NCT06186193.
AD  - Univ Calif San Francisco, Osher Ctr Integrat Hlth, San Francisco, CA 94115 USA
AD  - Univ Calif San Francisco, Dept Family & Community Med, San Francisco, CA 94115 USA
AD  - Univ Calif San Francisco, Weill Inst Neurosci, Dept Psychiat, San Francisco, CA USA
AD  - San Francisco VA Med Ctr, Emot & Pain Lab, San Francisco, CA USA
AD  - Univ Calif San Francisco, Osher Ctr Integrat Hlth, San Francisco, CA USA
AD  - Univ Calif San Francisco, Dept Orthoped Surg, San Francisco, CA USA
AD  - Univ Calif San Francisco, Dept Med, San Francisco, CA USA
C3  - University of California System
C3  - University of California San Francisco
C3  - University of California System
C3  - University of California San Francisco
C3  - University of California System
C3  - University of California San Francisco
C3  - US Department of Veterans Affairs
C3  - Veterans Health Administration (VHA)
C3  - San Francisco VA Medical Center
C3  - University of California System
C3  - University of California San Francisco
C3  - University of California System
C3  - University of California San Francisco
C3  - University of California System
C3  - University of California San Francisco
FU  - National Institute Of Arthritis And Musculoskeletal And Skin Diseases of the National Institutes of Health [U19AR076737]
FX  - "Research reported in this publication was supported by the National Institute Of Arthritis And Musculoskeletal And Skin Diseases of the National Institutes of Health under Award Number U19AR076737 to JL. The content is solely the responsibility of the authors and does not necessarily represent the official views of the National Institutes of Health. The Back Pain Consortium (BACPAC) Research Program is administered by the National Institute of Arthritis and Musculoskeletal and Skin Diseases (NIAMS). The funders had no role in study design, data collection and analysis, decision to publish, or preparation of the manuscript."
PU  - PUBLIC LIBRARY SCIENCE
PI  - SAN FRANCISCO
PA  - 1160 BATTERY STREET, STE 100, SAN FRANCISCO, CA 94111 USA
SN  - 1932-6203
J9  - PLOS ONE
JI  - PLoS One
DA  - OCT 24
PY  - 2024
VL  - 19
IS  - 10
C7  - e0307690
DO  - 10.1371/journal.pone.0307690
WE  - Science Citation Index Expanded (SCI-EXPANDED)
AN  - WOS:001345605200115
N1  - Times Cited in Web of Science Core Collection:  0
Total Times Cited:  0
Cited Reference Count:  90
ER  -

TY  - JOUR
AU  - Puterman, E
AU  - O'Donovan, A
AU  - Adler, NE
AU  - Tomiyama, AJ
AU  - Kemeny, M
AU  - Wolkowitz, OM
AU  - Epel, E
TI  - Physical Activity Moderates Effects of Stressor-Induced Rumination on Cortisol Reactivity
T2  - PSYCHOSOMATIC MEDICINE
LA  - English
KW  - acute stress
KW  - rumination
KW  - physical activity
KW  - mixed modeling
KW  - cortisol reactivity
KW  - ALL-CAUSE MORTALITY
KW  - CARDIOVASCULAR-DISEASE
KW  - CARDIORESPIRATORY FITNESS
KW  - ALZHEIMERS-DISEASE
KW  - EXERCISE TREATMENT
KW  - SKELETAL-MUSCLE
KW  - SOCIAL SUPPORT
KW  - BLOOD-PRESSURE
KW  - LIFE EVENTS
KW  - HEART-RATE
AB  - Objective: Physically active individuals have lower rates of morbidity and mortality, and recent evidence indicates that physical activity may be particularly beneficial to those experiencing chronic stress. The tendency to ruminate increases and prolongs physiological stress responses, including hypothalamic-pituitary-adrenal (HPA) axis responses as indexed by cortisol reactivity to stressful experiences. We examined the association between ruminating in response to a laboratory stressor task and HPA axis reactivity and recovery and examined whether a physically active life-style moderates the associations between rumination and cortisol output trajectories. Methods: Forty-six postmenopausal women underwent the Trier Social Stress Test, whereas salivary cortisol was repeatedly measured. Twenty-five minutes after the end of the stressor, participants reported level of rumination in response to the stress. Results: Findings indicate that physical activity moderated the initial rate (B = -0.10, standard error = 0.04, p < .05) and curvature (B = -0.03, standard error = 0.01, p = .06) of the relationship between rumination and log-transformed cortisol trajectory. Among sedentary participants, those who responded to the stressor with higher levels of rumination had a more rapid initial increase in cortisol level (0.26 versus 0.21, p < .001), a later peak in cortisol reactivity (56 versus 39 minutes), and a delayed recovery from stress (curvature: -0.07 versus -0.08, p < .001) compared with those with lower levels of rumination. In active participants, cortisol trajectories were equivalent, regardless of the level of rumination. Conclusions: In sum, individuals who maintain a physically active life-style may be protected against the effects of rumination on HPA axis reactivity to and recovery from acute stress.
AD  - Univ Calif San Francisco, Dept Psychiat, San Francisco, CA 94118 USA
AD  - San Francisco VA Med Ctr, San Francisco, CA USA
AD  - Rutgers State Univ, Dept Psychol, New Brunswick, NJ 08903 USA
AD  - Rutgers State Univ, Dept Nutr, New Brunswick, NJ 08903 USA
C3  - University of California System
C3  - University of California San Francisco
C3  - US Department of Veterans Affairs
C3  - Veterans Health Administration (VHA)
C3  - San Francisco VA Medical Center
C3  - Rutgers University System
C3  - Rutgers University New Brunswick
C3  - Rutgers University System
C3  - Rutgers University New Brunswick
FU  - Division of Behavioral and Social Research at the National Institute on Aging/National Institutes of Health
FX  - The research study was supported by the Division of Behavioral and Social Research at the National Institute on Aging/National Institutes of Health R56 Grant (E.E.). The contents of this publication are solely the responsibility of the authors and do not necessarily represent the official views of the National Institutes of Health.
PU  - LIPPINCOTT WILLIAMS & WILKINS
PI  - PHILADELPHIA
PA  - TWO COMMERCE SQ, 2001 MARKET ST, PHILADELPHIA, PA 19103 USA
SN  - 0033-3174
SN  - 1534-7796
J9  - PSYCHOSOM MED
JI  - Psychosom. Med.
DA  - SEP
PY  - 2011
VL  - 73
IS  - 7
SP  - 604
EP  - 611
DO  - 10.1097/PSY.0b013e318229e1e0
WE  - Science Citation Index Expanded (SCI-EXPANDED)
WE  - Social Science Citation Index (SSCI)
AN  - WOS:000295122300012
N1  - Times Cited in Web of Science Core Collection:  69
Total Times Cited:  80
Cited Reference Count:  84
ER  -

TY  - CPAPER
AU  - Volmer, J
AU  - Burkert, M
AU  - Krumm, H
AU  - Abodahab, A
AU  - Dinklage, P
AU  - Feltmann, M
AU  - Kröger, C
AU  - Panta, P
AU  - Schäfer, F
AU  - Scheidt, D
AU  - Sellung, M
AU  - Singerhoff, H
AU  - Steingrefer, C
AU  - Schmidt, T
AU  - Hoffmann, JD
AU  - Willemsen, D
AU  - Reiss, N
ED  - Blobel, B
ED  - Goossen, W
TI  - Enhancing Long-Term Motivation of Cardiac Patients by Applying Exergaming in Rehabilitation Training
T2  - PHEALTH 2017
LA  - English
CP  - 14th International Conference on Wearable Micro and Nano Technologies for Personalized Health (pHealth)
KW  - Cardiovascular Disease
KW  - Rehabilitation
KW  - Exergaming
KW  - Virtual Reality
KW  - PHYSICAL-ACTIVITY
KW  - ALL-CAUSE
KW  - MORTALITY
KW  - EXERCISE
AB  - Although regular physical activities reduce mortality and increase quality of life many cardiac patients discontinue training due to lack of motivation, lack of time or having health concerns because of a too high training intensity. Therefore, we developed an exergaming based system to enhance long-term motivation in the context of rehabilitation training. We combined different hardware components such as vital sensors, a virtual reality headset, a motion detecting camera, a bicycle ergometer and a motion platform to create an immersive and fun experience for the training user without having to worry about any negative health impact. Our evaluation shows that the system is well accepted by the users and is capable of tackling the aforementioned reasons for an inactive lifestyle. The system is designed to be easily extensible, safe to use and enables professionals to adjust and to telemonitor the training at any time.
AD  - Tech Univ Dortmund, Dept Comp Sci, Dortmund, Germany
AD  - Schuchtermann Klin Bad Rothenfelde, Bad Rothenfelde, Germany
C3  - Dortmund University of Technology
PU  - IOS PRESS
PI  - AMSTERDAM
PA  - NIEUWE HEMWEG 6B, 1013 BG AMSTERDAM, NETHERLANDS
SN  - 0926-9630
SN  - 1879-8365
SN  - 978-1-61499-761-0
SN  - 978-1-61499-760-3
J9  - STUD HEALTH TECHNOL
PY  - 2017
VL  - 237
SP  - 183
EP  - 187
DO  - 10.3233/978-1-61499-761-0-183
WE  - Conference Proceedings Citation Index - Science (CPCI-S)
AN  - WOS:000426824800022
N1  - Times Cited in Web of Science Core Collection:  3
Total Times Cited:  3
Cited Reference Count:  23
ER  -

TY  - JOUR
AU  - Zaferanieh, A
AU  - Haghighi, AH
AU  - Kakhak, SAH
AU  - Maleki, A
AU  - Cè, E
AU  - Esposito, F
TI  - Effect of ballistic and power training on performance adaptations of elite table tennis players
T2  - SPORT SCIENCES FOR HEALTH
LA  - English
KW  - 1RM
KW  - Endurance
KW  - Explosive power
KW  - Anaerobic power
KW  - Agility
KW  - Skill
KW  - HEAVY-CHAIN ISOFORM
KW  - STROKE PERFORMANCE
KW  - MUSCLE-ACTIVITY
KW  - STRENGTH
KW  - RELIABILITY
KW  - VALIDITY
AB  - The purpose of this study was to examine the effects of ballistic and power training on the skills, physical fitness and body composition adaptations of elite table tennis players. Thirty male table tennis players (age: 24 +/- 7 years, stature: 175 +/- 6 cm, body mass 74 +/- 16 kg, percentage of fat mass (%FM) 12 +/- 7%, mean +/- SD), who were able to perform top spin strike properly, were randomly assigned to three groups: power training (PT), ballistic training (BT) and no training (Control, CON). PT and BT trained 3 times per week for 8 weeks. PT consisted of three sets for six different stations, 60-80% of one repetition maximum (1RM). BT consisted of three sets for five different throwing exercises. Pre- and post-intervention group comparisons were analyzed using a two-way ANOVA with repeated measurements of two factors (groupxtime). After training, significant interactions were observed in increasing muscle strength, muscle endurance, explosive power, anaerobic power, agility and grip strength regardless of the exercise methods (p<0.05). Moreover, both training regimens were not effective in changing body composition, reaction time and skills (p>0.05). In conclusion, the results of the present study suggest that physical fitness adaptations can be increased similarly after 8 weeks of power and ballistic training, in table tennis players. So coaches and elite table tennis players can use ballistic and power training to improve their performance without having to worry about the negative impact of their training on their skill and explosive power performance.
AD  - Hakim Sabzevari Univ, Fac Sport Sci, Sabzevar, Iran
AD  - Semnan Univ, Fac Elect & Comp Engn, Semnan, Iran
AD  - Univ Milan, Dept Biomed Sci Hlth, Milan, Italy
C3  - Semnan University
C3  - University of Milan
PU  - SPRINGERNATURE
PI  - LONDON
PA  - CAMPUS, 4 CRINAN ST, LONDON, N1 9XW, ENGLAND
SN  - 1824-7490
SN  - 1825-1234
J9  - SPORT SCI HLTH
JI  - Sport Sci. Health
DA  - MAR
PY  - 2021
VL  - 17
IS  - 1
SP  - 181
EP  - 190
DO  - 10.1007/s11332-020-00671-1
WE  - Emerging Sources Citation Index (ESCI)
AN  - WOS:000675816500016
N1  - Times Cited in Web of Science Core Collection:  8
Total Times Cited:  9
Cited Reference Count:  29
ER  -

TY  - JOUR
AU  - Rutkowski, S
AU  - Wrzeciono, A
AU  - Czech, O
AU  - Rutkowska, A
AU  - Szczegielniak, J
TI  - Effects of a Short-Term Slackline Training Program on Energy Expenditure and Balance in Healthy Young Adults: A Preliminary Report of a Randomized Controlled Trial
T2  - INTERNATIONAL JOURNAL OF ENVIRONMENTAL RESEARCH AND PUBLIC HEALTH
LA  - English
KW  - exercise
KW  - physical exertion
KW  - postural balance
KW  - TEST-RETEST RELIABILITY
KW  - PHYSICAL PERFORMANCE
KW  - TRADITIONAL BALANCE
KW  - JUMP PERFORMANCE
KW  - POSTURAL CONTROL
KW  - TIME
AB  - The development of technology and a fast-paced lifestyle has caused a significant decrease in physical activity, especially among young people. These worrying trends can be countered by the use of attractive forms of physical recreation, including the increasingly popular slackline. The aim of this study was to evaluate energy expenditure during slackline training and to analyze changes in dynamic and static balance parameters after supervised slackline training sessions. The study enrolled 28 healthy volunteers (14 men and 14 women aged 21-25) who were randomly divided into two groups: experimental and passive control. The energy expenditure level was the primary outcome and was assessed using the SenseWear Armband. Each participant underwent an initial and final balance assessment using two selected protocols on the Balance Master platform. The intervention lasted 5 days, with 15 min of supervised training per day. The average energy expenditure expressed in MET was 6.0 (+/- 0.7) MET per training session. An analysis of the results regarding static and dynamic balance showed that the group participating in slackline training significantly improved stability on foam surfaces with their eyes open (p < 0.003), as well as tandem walk speeds (p < 0.05), both with small effect sizes. The results suggested that slackline training has the potential to produce significant positive effects on general health statuses following the World Health Organization's (WHO) recommendations on physical activity. The significant improvement in task-specific balance suggests that slackline training could become an important element of the prevention and rehabilitation of many injuries.
AD  - Opole Univ Technol, Dept Phys Educ & Physiotherapy, PL-45758 Opole, Poland
AD  - Univ Sch Phys Educ Wroclaw, Dept Physiotherapy, PL-51612 Wroclaw, Poland
C3  - Opole University of Technology
PU  - MDPI
PI  - BASEL
PA  - ST ALBAN-ANLAGE 66, CH-4052 BASEL, SWITZERLAND
SN  - 1660-4601
J9  - INT J ENV RES PUB HE
JI  - Int. J. Environ. Res. Public Health
DA  - APR
PY  - 2022
VL  - 19
IS  - 8
C7  - 4830
DO  - 10.3390/ijerph19084830
WE  - Science Citation Index Expanded (SCI-EXPANDED)
WE  - Social Science Citation Index (SSCI)
AN  - WOS:000785442600001
N1  - Times Cited in Web of Science Core Collection:  0
Total Times Cited:  0
Cited Reference Count:  32
ER  -

TY  - JOUR
AU  - Carnevali, L
AU  - Thayer, JF
AU  - Brosschot, JF
AU  - Ottaviani, C
TI  - Heart rate variability mediates the link between rumination and depressive symptoms: A longitudinal study
T2  - INTERNATIONAL JOURNAL OF PSYCHOPHYSIOLOGY
LA  - English
KW  - Rumination
KW  - Depressive symptoms
KW  - Heart rate variability
KW  - Longitudinal
KW  - Mediation
KW  - AMYGDALA FUNCTIONAL CONNECTIVITY
KW  - EMOTION REGULATION
KW  - NEUROVISCERAL INTEGRATION
KW  - PERSEVERATIVE COGNITION
KW  - GENDER-DIFFERENCE
KW  - PHYSICAL-ACTIVITY
KW  - RESPONSE STYLES
KW  - SOCIAL SUPPORT
KW  - VAGAL TONE
KW  - STRESS
AB  - Ruminative thinking about negative feelings has been prospectively associated with increases in depressive symptoms and heightened risk for new onsets of major depression. One putative pathophysiological mechanism underlying this link might be represented by autonomic nervous system dysfunction. The objective of this longitudinal study was to evaluate the interplay between rumination, autonomic function (as revealed by heart rate variability (HRV) analysis), and depressive symptoms in healthy young subjects, over a three-year period. Rumination and depressive symptoms were evaluated in twenty-two women and twenty men at three assessment points (Time 0, 1 and 2) by the score on the Ruminative Response Scale, and the Center for Epidemiological Studies Depression Scale, respectively. Vagally-mediated HRV was assessed in a laboratory session (Time 0) and in two ambulatory sessions at Time 1 and Time 2 (similar to 13 and 34 months after Time 0, respectively). Ruminative thinking was found to be (i) a stable trait characteristic, (ii) more prevalent in women than men, and (iii) positively correlated with depressive symptoms. Moreover, resting HRV was negatively correlated with both rumination and depressive symptoms. Finally, HRV at Time 1 mediated the relationship between rumination at Time 0 and depressive symptoms at Time 2. We conclude that autonomic dysfunction, specifically low vagal tone, may be prospectively implicated in the generation of depressive symptoms in a non-clinical setting.
AD  - Santa Lucia Fdn, Neuroimaging Lab, Rome, Italy
AD  - Univ Parma, Stress Physiol Lab, Dept Chem Life Sci & Environm Sustainabil, Parma, Italy
AD  - Ohio State Univ, Dept Psychol, Columbus, OH USA
AD  - Leiden Univ, Inst Psychol, Leiden, Netherlands
AD  - Sapienza Univ Rome, Dept Psychol, Via Marsi 78, I-00185 Rome, Italy
C3  - IRCCS Santa Lucia
C3  - University of Parma
C3  - University System of Ohio
C3  - Ohio State University
C3  - Leiden University
C3  - Leiden University - Excl LUMC
C3  - Sapienza University Rome
FU  - Italian Ministry of Health [GR2010-2312442, GR2011-02348232]
FX  - This work was supported by the Italian Ministry of Health (Young Researcher Grants GR2010-2312442 and GR2011-02348232 to Cristina Ottaviani).
PU  - ELSEVIER
PI  - AMSTERDAM
PA  - RADARWEG 29, 1043 NX AMSTERDAM, NETHERLANDS
SN  - 0167-8760
SN  - 1872-7697
J9  - INT J PSYCHOPHYSIOL
JI  - Int. J. Psychophysiol.
DA  - SEP
PY  - 2018
VL  - 131
SP  - 131
EP  - 138
DO  - 10.1016/j.ijpsycho.2017.11.002
WE  - Science Citation Index Expanded (SCI-EXPANDED)
WE  - Social Science Citation Index (SSCI)
AN  - WOS:000444359400017
N1  - Times Cited in Web of Science Core Collection:  77
Total Times Cited:  84
Cited Reference Count:  72
ER  -

TY  - JOUR
AU  - La Rocque, CL
AU  - Mazurka, R
AU  - Stuckless, TJR
AU  - Pyke, K
AU  - Harkness, KL
TI  - Randomized controlled trial of bikram yoga and aerobic exercise for depression in women: Efficacy and stress-based mechanisms
T2  - JOURNAL OF AFFECTIVE DISORDERS
LA  - English
KW  - Depression
KW  - Bikram yoga
KW  - Aerobic exercise
KW  - Rumination
KW  - Mindfulness
KW  - QUALITY-OF-LIFE
KW  - MAJOR DEPRESSION
KW  - CLINICAL DEPRESSION
KW  - PERCEIVED STRESS
KW  - HATHA YOGA
KW  - MINDFULNESS
KW  - HEALTH
KW  - DISORDER
KW  - SYMPTOMS
KW  - COMPLEMENTARY
AB  - Background: The current study presents a randomized controlled 8-week trial of Bikram yoga, aerobic exercise, and waitlist for depression. Bikram yoga was chosen specifically for its standardized nature. Further, we examined changes in three stress-related constructs-perceived stress, rumination, and mindfulness-as mediators of antidepressant effects.
   Method: Fifty-three women (age 18-65; 74% White) with a unipolar depressive disorder were randomly assigned to one of the three conditions. Response was defined as >50% reduction on the Hamilton Rating Scale for Depression (HAM-D). Remission was defined as no longer meeting criteria for depression and a HAM-D = 7. Self-reported perceived stress, rumination, and mindfulness were assessed weekly.
   Results: In the intention-to-treat sample (n = 53), response rates were significantly higher in the Bikram yoga (61.1%; chi(2) = 10.48, p = .001) and aerobic exercise (60.0%; chi(2) = 10.44, p = .001) conditions relative to waitlist (6.7%). In the completer sample (n = 42), 73.3% (chi(2) = 11.41, p = .001) of women in yoga and 80.0% (chi(2) = 13.72, p < .001) in exercise achieved response compared to 8.3% in waitlist. Reductions in rumination significantly mediated HAM-D change for both active treatments, and mindful acceptance was a partial mediator in the exercise condition.
   Limitations: The sample was small in size, consisted of women only, and was ethnically homogenous. Inter-rater reliability was not assessed, aerobic exercise was not standardized, and mediators were assessed by self-report.
   Conclusions: Bikram yoga showed descriptively similar efficacy to aerobic exercise and both may work, in part, by helping individuals interrupt negative thinking.
AD  - Queens Univ, Dept Psychol, Kingston, ON K7L 4V1, Canada
AD  - Univ Toronto, Toronto, ON, Canada
C3  - Queens University - Canada
C3  - University of Toronto
FU  - Canadian Institutes of Health Research (CIHR) Doctoral Canada Graduate Scholarship; Queen's University Senate Advisory Research Council
FX  - This study was funded by a Canadian Institutes of Health Research (CIHR) Doctoral Canada Graduate Scholarship awarded to C. La Rocque, and a Queen's University Senate Advisory Research Council grant awarded to K. Harkness and K. Pyke. The funding source provided funds for all research costs. The funders had no role in the design and conduct of the study; collection, management, analysis, and interpretation of the data; preparation, review, or approval of the manuscript; and decision to submit the manuscript for publication.
PU  - ELSEVIER
PI  - AMSTERDAM
PA  - RADARWEG 29, 1043 NX AMSTERDAM, NETHERLANDS
SN  - 0165-0327
SN  - 1573-2517
J9  - J AFFECT DISORDERS
JI  - J. Affect. Disord.
DA  - FEB 1
PY  - 2021
VL  - 280
SP  - 457
EP  - 466
DO  - 10.1016/j.jad.2020.10.067
WE  - Science Citation Index Expanded (SCI-EXPANDED)
WE  - Social Science Citation Index (SSCI)
AN  - WOS:000600653500012
N1  - Times Cited in Web of Science Core Collection:  25
Total Times Cited:  28
Cited Reference Count:  63
ER  -

TY  - JOUR
AU  - Hara, KM
AU  - Westra, HA
AU  - Constantino, MJ
AU  - Antony, MM
TI  - The impact of resistance on empathy in CBT for generalized anxiety disorder
T2  - PSYCHOTHERAPY RESEARCH
LA  - English
KW  - resistance
KW  - empathy
KW  - CBT
KW  - generalized anxiety disorder
KW  - responsivity
KW  - COGNITIVE-BEHAVIORAL THERAPY
KW  - STATE WORRY QUESTIONNAIRE
KW  - CLIENT RESISTANCE
KW  - ALLIANCE RUPTURES
KW  - ENHANCING MOTIVATION
KW  - PSYCHOTHERAPY
KW  - AMBIVALENCE
KW  - VALIDATION
KW  - RESOLUTION
KW  - OUTCOMES
AB  - Objective: Client resistance has been shown to relate to poorer therapy outcomes, thus making it important to better understand the mechanisms underlying this association. Given observational research suggesting that therapist empathy decreases during moments of resistance, the present study examined client-rated therapist empathy as a potential mediator of the resistance-outcome association. Method: Participants included 44 therapist-client dyads receiving cognitive-behavioral therapy for generalized anxiety disorder. Trained observers rated an early therapy session for the level of client resistance, and clients completed a corresponding postsession measure of therapist empathy. Posttreatment outcome was measured via client-rated worry severity. Results: Higher client resistance was significantly associated with poorer treatment outcome and lower client postsession ratings of therapist empathy; however, therapist empathy was not observed to mediate the relationship between resistance and treatment outcomes. Conclusions: As empathy did not mediate the association between resistance and outcome, future research is needed to uncover other potential mechanisms of this association. However, the current results underscore an important link between resistance and client perceived therapist empathy. As empathy has been shown to relate positively to therapy outcomes, our result highlights the need to enhance therapist in-session responsivity to resistance in psychotherapy research and training.
AD  - York Univ, Dept Psychol, 4700 Keele St, Toronto, ON M3J 1P3, Canada
AD  - Univ Massachusetts Amherst, Dept Psychol & Brain Sci, Amherst, MA USA
AD  - Ryerson Univ, Dept Psychol, Toronto, ON, Canada
C3  - York University - Canada
C3  - University of Massachusetts System
C3  - University of Massachusetts Amherst
C3  - Toronto Metropolitan University
PU  - ROUTLEDGE JOURNALS, TAYLOR & FRANCIS LTD
PI  - ABINGDON
PA  - 2-4 PARK SQUARE, MILTON PARK, ABINGDON OX14 4RN, OXON, ENGLAND
SN  - 1050-3307
SN  - 1468-4381
J9  - PSYCHOTHER RES
JI  - Psychother. Res.
PY  - 2018
VL  - 28
IS  - 4
SP  - 606
EP  - 615
DO  - 10.1080/10503307.2016.1244616
WE  - Social Science Citation Index (SSCI)
AN  - WOS:000432559000009
N1  - Times Cited in Web of Science Core Collection:  6
Total Times Cited:  8
Cited Reference Count:  68
ER  -

TY  - JOUR
AU  - Graffos, A
AU  - Lin, J
AU  - Johansen, K
AU  - Puterman, E
TI  - THE BDNF VAL66MET POLYMORPHISM AND CHANGES IN RUMINATION AND NEGATIVE AFFECT AFTER A 6-MONTH AEROBIC EXERCISE RANDOMIZED CONTROLLED INTERVENTION: A SECONDARY ANALYSIS
T2  - PSYCHOSOMATIC MEDICINE
LA  - English
CP  - 77th Annual Scientific Meeting of the American-Psychosomatic-Society on Body to Mind
AD  - Univ British Columbia, Rehabil Sci, Vancouver, BC, Canada
AD  - Univ Calif San Francisco, Biochem & Biophys, San Francisco, CA 94143 USA
AD  - Univ Calif San Francisco, Med, San Francisco, CA 94143 USA
AD  - Univ British Columbia, Kinesiol, Vancouver, BC, Canada
C3  - University of British Columbia
C3  - University of California System
C3  - University of California San Francisco
C3  - University of California System
C3  - University of California San Francisco
C3  - University of British Columbia
PU  - LIPPINCOTT WILLIAMS & WILKINS
PI  - PHILADELPHIA
PA  - TWO COMMERCE SQ, 2001 MARKET ST, PHILADELPHIA, PA 19103 USA
SN  - 0033-3174
SN  - 1534-7796
J9  - PSYCHOSOM MED
JI  - Psychosom. Med.
DA  - MAY
PY  - 2019
VL  - 81
IS  - 4
MA  - 1221
SP  - A87
EP  - A87
WE  - Science Citation Index Expanded (SCI-EXPANDED)
WE  - Social Science Citation Index (SSCI)
WE  - Conference Proceedings Citation Index - Science (CPCI-S)
AN  - WOS:000467560700251
N1  - Times Cited in Web of Science Core Collection:  0
Total Times Cited:  0
Cited Reference Count:  0
ER  -

TY  - JOUR
AU  - Baumeister, A
AU  - Böger, S
AU  - Schindler, L
AU  - Klein, JP
AU  - Moritz, S
TI  - Effectiveness of an abbreviated version of the automated attention training technique (ATT) for stress reduction in a non-clinical sample-A - A randomized controlled trial
T2  - JOURNAL OF CONTEXTUAL BEHAVIORAL SCIENCE
LA  - English
KW  - Attention training technique
KW  - Self-help
KW  - Stress reduction
KW  - Prevention
KW  - SELF-FOCUSED ATTENTION
KW  - PSYCHOMETRIC PROPERTIES
KW  - SCALES DASS
KW  - ANXIETY
KW  - DEPRESSION
KW  - MINDFULNESS
KW  - EFFICACY
KW  - VALIDITY
KW  - THERAPY
KW  - PAIN
AB  - Stress is one of the leading risk factors for mental health problems. The attention training technique (ATT), developed in the context of metacognitive therapy, is a method for increasing flexible control of attention and might thus reduce the impact of stressful events on mental health. Developed as a 12-min exercise, ATT is primarily used in a clinical context. To ensure low-threshold implementation by the general population in everyday life, we developed an abbreviated 5-min version of the ATT. The present study examined the effectiveness of this abbreviated ATT in reducing stress in a three-armed randomized controlled trial by comparing the abbreviated version (ATTabbr; n = 74) with the long version (ATTlong; n = 67) and a waitlist control group (WCG; n = 77) in a non-clinical sample. The primary outcome was change on the Depression, Anxiety, and Stress Scale (DASS-21). In the intention-to-treat analysis of changes from baseline to follow-up, both the abbreviated ATT version and the long ATT version were superior to the WCG in the reduction of stress (d = 0.67 for the abbreviated version and d = 0.44 for the long version). From post to follow-up, reductions in stress were greater for the abbreviated version than the long version (d = 0.37). We also observed effects of both ATT versions on depression and anxiety but no effect on attention control, perseverative thinking, or quality of life. For the abbreviated version, we found preliminary evidence of a dose-response relationship. Participants with access to the abbreviated version conducted the training twice as often compared with those with access to the long version. These results suggest that the abbreviated version of the ATT is associated with greater adherence and possibly greater effects on stress than the long version. If these results are confirmed, the abbreviated version could be used to reduce stress and increase mental well-being in the general population.
AD  - Univ Med Ctr Hamburg Eppendorf, Dept Psychiat & Psychotherapy, Martinistr 52, D-20246 Hamburg, Germany
AD  - Univ Lubeck, Dept Psychiat Psychosomat & Psychotherapy, Lubeck, Germany
C3  - University of Hamburg
C3  - University Medical Center Hamburg-Eppendorf
C3  - University of Lubeck
FX  - This study was performed in line with the principles of the Decla-ration of Helsinki. Approval was granted by the Local Psychology Ethics Committee of the University Medical Center Hamburg-Eppendorf (February 19, 2022/LPEK0436) .
PU  - ELSEVIER
PI  - AMSTERDAM
PA  - RADARWEG 29, 1043 NX AMSTERDAM, NETHERLANDS
SN  - 2212-1447
SN  - 2212-1455
J9  - J CONTEXT BEHAV SCI
JI  - J. Contextual Behav. Sci.
DA  - APR
PY  - 2024
VL  - 32
C7  - 100772
DO  - 10.1016/j.jcbs.2024.100772
C6  - MAY 2024
WE  - Social Science Citation Index (SSCI)
AN  - WOS:001292454300001
N1  - Times Cited in Web of Science Core Collection:  0
Total Times Cited:  0
Cited Reference Count:  43
ER  -

TY  - JOUR
AU  - Paxton, RJ
AU  - Jones, LW
AU  - Rosoff, PM
AU  - Bonner, M
AU  - Ater, JL
AU  - Demark-Wahnefried, W
TI  - Associations between leisure-time physical activity and health-related quality of life among adolescent and adult survivors of childhood cancers
T2  - PSYCHO-ONCOLOGY
LA  - English
KW  - childhood
KW  - neoplasms
KW  - physical activity
KW  - quality of life
KW  - survivor
KW  - GENERIC CORE SCALES
KW  - MULTIDIMENSIONAL FATIGUE SCALE
KW  - ACUTE LYMPHOBLASTIC-LEUKEMIA
KW  - LONG-TERM SURVIVORS
KW  - BRAIN-TUMORS
KW  - YOUNG-ADULTS
KW  - EXERCISE
KW  - CHILDREN
KW  - INTERVENTION
KW  - FITNESS
AB  - Objective: Survivors of childhood cancer are at an increased risk for reduced quality of life (QOL), yet few studies have explored factors associated with improving health-related QOL (HRQOL) in this population. We thus explored the relationship between physical activity (PA) and HRQOL among survivors of childhood cancer.
   Methods: A total of 215 survivors of childhood lymphoma, leukemia, and central nervous system cancers completed mailed surveys that elicited information regarding leisure-time PA (LTPA) measured in metabolic equivalents, HRQOL, and diagnostic and demographic factors. Correlations and adjusted regression models were used to explore the relationship between LTPA and HRQOL.
   Results: In the total sample, modest, yet significant linear associations were observed between LTPA and overall HRQOL (beta = 0.17, p<0.01), as well as each of the respective subscales (beta = 0.11-0.23 and p's<0.05 to <0.001). Among adolescent survivors of childhood cancer, LTPA was significantly associated with overall HRQOL (beta = 0.27), cancer worry (beta = 0.36), cognitive function (beta = 0.32), body appearance (beta = 0.29), and social function (beta = 0.27) (all p's<0.05). Among adult survivors of childhood cancer, LTPA was only significantly associated with physical function (beta = 0.28, p<0.001).
   Conclusions: Significant associations exist between LTPA and HRQOL; however, the association was stronger and observed in more domains for adolescent survivors of childhood cancer. More research is needed to determine the antecedents and consequences of PA in this population. Copyright (C) 2009 John Wiley & Sons, Ltd.
AD  - Univ Texas MD Anderson Canc Ctr, Dept Hlth Dispar Res, Houston, TX 77230 USA
AD  - Univ Texas MD Anderson Canc Ctr, Dept Pediat, Houston, TX 77230 USA
AD  - Duke Univ, Med Ctr, Dept Surg, Durham, NC 27710 USA
AD  - Duke Univ, Med Ctr, Dept Pediat, Durham, NC 27710 USA
AD  - Duke Univ, Med Ctr, Dept Psychiat, Durham, NC 27710 USA
C3  - University of Texas System
C3  - UTMD Anderson Cancer Center
C3  - University of Texas System
C3  - UTMD Anderson Cancer Center
C3  - Duke University
C3  - Duke University
C3  - Duke University
FU  - National Cancer Institute [R25T CA57730]
FX  - This research was supported in part, by a cancer prevention fellowship supported by the National Cancer Institute grant R25T CA57730, Robert M. Chamberlain, Ph.D., Principal Investigator. We dedicate this paper to the memory of Elizabeth C. Clipp, who played an instrumental role in this study, and also gratefully acknowledge the efforts of Ann Bebe Guill, Denise Snyder, Shelly Rusincovitch, Amy Hensley, Meredith Wood, Cheri Willard, Ronda Roberts, and Virginia Mohlere.
PU  - WILEY
PI  - HOBOKEN
PA  - 111 RIVER ST, HOBOKEN 07030-5774, NJ USA
SN  - 1057-9249
SN  - 1099-1611
J9  - PSYCHO-ONCOLOGY
JI  - Psycho-Oncol.
DA  - SEP
PY  - 2010
VL  - 19
IS  - 9
SP  - 997
EP  - 1003
DO  - 10.1002/pon.1654
WE  - Science Citation Index Expanded (SCI-EXPANDED)
WE  - Social Science Citation Index (SSCI)
AN  - WOS:000282081000012
N1  - Times Cited in Web of Science Core Collection:  74
Total Times Cited:  88
Cited Reference Count:  44
ER  -

TY  - JOUR
AU  - Brühl, A
AU  - Heinrichs, N
AU  - Bernstein, EE
AU  - McNally, RJ
TI  - Preventive efforts in the aftermath of analogue trauma: The effects of Tetris and exercise on intrusive images
T2  - JOURNAL OF BEHAVIOR THERAPY AND EXPERIMENTAL PSYCHIATRY
LA  - English
KW  - Posttraumatic stress disorder
KW  - intrusive memories
KW  - Trauma film
KW  - Aerobic exercise
KW  - Visuospatial cognitive task
KW  - POSTTRAUMATIC-STRESS-DISORDER
KW  - PSYCHOPHYSIOLOGICAL AROUSAL
KW  - MEMORY CONSOLIDATION
KW  - ANXIETY
KW  - DEPRESSION
KW  - RUMINATION
KW  - RECOVERY
KW  - MOOD
KW  - TERM
AB  - Background and objectives: Efficacious interventions soon after trauma exposure to prevent posttraumatic stress disorder (PTSD) are scarce. Evidence suggests that post-trauma, reminder cues to reactivate trauma memory followed by a cognitive visuospatial task, such as Tetris, reduce later intrusive images. Furthermore, studies indicate that aerobic exercise may reduce PTSD symptoms. The present study aimed to test whether playing Tetris, without prior reminder cues, after an experimental trauma limits the development of analogue symptoms and to compare Tetris to aerobic exercise, which could plausibly alter cognitive-affective processing of the trauma as well.
   Methods: Participants (N = 71) watched a distressing film and were randomly assigned to either playing Tetris, cycling, or remaining sedentary for 25 min without prior reminder cues. Intrusive images and co-occurring distress were recorded in a diary during the following week. After one week, participants completed a recognition test to assess voluntary memories of the film.
   Results: Neither Tetris nor exercise, without prior memory reactivation, reduced intrusive images and associated distress nor impeded voluntary memory compared to the control condition. There were no effects of physical fitness level at baseline or voluntary exercise during the subsequent week on analogue symptoms.
   Limitations: Although participants were instructed to record intrusions as they occurred in diaries, they did not receive additional reminders throughout the follow-up period.
   Conclusions: Our findings suggest that neither a single bout of aerobic exercise, nor playing Tetris without prior memory reactivation, after an analogue trauma reduces stress symptoms. Potential explanations and clinical implications are discussed.
AD  - Tech Univ Carolo Wilhelmina Braunschweig, Inst Clin Psychol Psychotherapy & Assessment, Dept Psychol, Humboldtstr 33, D-38106 Braunschweig, Germany
AD  - Harvard Univ, Dept Psychol, 1230 William James Hall,33 Kirkland St, Cambridge, MA 02138 USA
C3  - Braunschweig University of Technology
C3  - Harvard University
FU  - University of Braunschweig and Harvard University
FX  - This work was supported by the University of Braunschweig and Harvard University. These organizations did not exert any editorial influence over this article.
PU  - PERGAMON-ELSEVIER SCIENCE LTD
PI  - OXFORD
PA  - THE BOULEVARD, LANGFORD LANE, KIDLINGTON, OXFORD OX5 1GB, ENGLAND
SN  - 0005-7916
SN  - 1873-7943
J9  - J BEHAV THER EXP PSY
JI  - J. Behav. Ther. Exp. Psychiatry
DA  - SEP
PY  - 2019
VL  - 64
SP  - 31
EP  - 35
DO  - 10.1016/j.jbtep.2019.01.004
WE  - Social Science Citation Index (SSCI)
AN  - WOS:000469161400005
N1  - Times Cited in Web of Science Core Collection:  11
Total Times Cited:  14
Cited Reference Count:  40
ER  -

TY  - JOUR
AU  - Craft, LL
TI  - Exercise and clinical depression: examining two psychological mechanisms
T2  - PSYCHOLOGY OF SPORT AND EXERCISE
LA  - English
KW  - mental health
KW  - women
KW  - physical activity
KW  - AEROBIC EXERCISE
KW  - PHYSICAL-ACTIVITY
KW  - MAJOR DEPRESSION
KW  - RESPONSE STYLES
KW  - MENTAL-HEALTH
KW  - ANXIETY
KW  - MOOD
KW  - ADAPTATION
KW  - SYMPTOMS
KW  - DURATION
AB  - Objectives: To examine the antidepressant effects of exercise, and two previously proposed psychological mechanisms for this effect: self-efficacy and distraction.
   Method: A quasi-experimental design was utilized with participants (N = 19) self-selecting to either a control or a 9-week exercise group. Dependent variables included severity of depression, coping self-efficacy, rumination, and distraction and were measured at study entry, 3 and 9 weeks later.
   Results: Exercisers reported lower depression scores than controls at Week 3 [9.3 (4.8) vs. 24.7 (12.0), p < 0.05] and Week 9 [6.4 (5.4) vs. 21.8 (16.4), p < 0.05]. Coping self-efficacy was higher among exercisers than controls at Week 3 [7.3 (0.9) vs. 5.2 (1.3), p < 0.05] and Week 9 [7.5 (0.9) vs. 5.3 (1.8), p < 0.05]. Exercisers ruminated less than controls at Week 3 [38.9 (1.8) vs. 46.5 (8.2), p < 0.05] and at Week 9 [33.9 (1.2) vs. 44.0 (10.9), p < 0.05]. Distraction was higher for exercisers at Week 3 [28.6 (1.2) vs. 23.6 (3.0), p < 0.05] but not at Week 9 [27.7 (2.1) vs. 23.7 (5.3), p > 0.05]. Partial correlations, controlling for baseline values of the independent variables, were conducted and a significant negative relationship between coping self-efficacy and depression was found at both Weeks 3 and 9.
   Conclusions: Exercise was associated with a reduction in the symptoms of depression. Support was found for coping self-efficacy as a potential mechanism; however, there was limited support for distraction as a potential mechanism. (C) 2003 Elsevier Ltd. All rights reserved.
AD  - Michigan State Univ, Dept Kinesiol, E Lansing, MI 48824 USA
C3  - Michigan State University
PU  - ELSEVIER
PI  - AMSTERDAM
PA  - RADARWEG 29, 1043 NX AMSTERDAM, NETHERLANDS
SN  - 1469-0292
SN  - 1878-5476
J9  - PSYCHOL SPORT EXERC
JI  - Psychol. Sport Exerc.
DA  - MAR
PY  - 2005
VL  - 6
IS  - 2
SP  - 151
EP  - 171
DO  - 10.1016/j.psychsport.2003.11.003
WE  - Science Citation Index Expanded (SCI-EXPANDED)
WE  - Social Science Citation Index (SSCI)
AN  - WOS:000227020000002
N1  - Times Cited in Web of Science Core Collection:  140
Total Times Cited:  181
Cited Reference Count:  67
ER  -

TY  - JOUR
AU  - Kennedy, MD
AU  - Haykowsky, M
AU  - Daub, B
AU  - van Lohuizen, K
AU  - Knapik, G
AU  - Black, B
TI  - Effects of a comprehensive cardiac rehabilitation program on quality of life and exercise tolerance in women: A retrospective analysis
T2  - CURRENT CONTROLLED TRIALS IN CARDIOVASCULAR MEDICINE
LA  - English
KW  - OLDER CORONARY PATIENTS
KW  - MYOCARDIAL-INFARCTION
KW  - BEHAVIORAL-CHARACTERISTICS
KW  - SECONDARY PREVENTION
KW  - HEART-DISEASE
KW  - RISK-FACTORS
KW  - DEPRESSION
KW  - DISABILITY
KW  - CAPACITY
KW  - FITNESS
AB  - Background: Currently, there are a lack of investigations that have examined the effect of participating in a comprehensive cardiac rehabilitation program on quality of life and physiological measures in women of different ages. The purpose of this investigation was to examine the effect of participating in a comprehensive cardiac rehabilitation program on quality of life, exercise tolerance, blood pressure and lipids in women between 33 and 82 years of age.
   Methods: The 126 women participated in a 14- week cardiac rehabilitation program that consisted of 7 weeks of formal supervised exercise training and 7 weeks of unsupervised exercise and lifestyle modification. Physiologic and quality of life outcome measures obtained at the outset and after 14 weeks included: 1) exercise treadmill time; 2) resting and peak systolic and diastolic blood pressure; 3) total cholesterol, low- density lipoprotein cholesterol, high density lipoprotein cholesterol and Triglycerides; 4) Cardiac Quality of Life Index questionnaire.
   Results: Significant improvements were found in the following quality of life measures after participating in the cardiac rehabilitation program: physical well being, psychosocial, worry, nutrition and symptoms. No significant differences were seen for any QOL variable between the different age groups. Significant improvements were seen in exercise tolerance (+ 21%) and high density lipoprotein (+ 5%).
   Conclusion: Cardiac rehabilitation may play an important role in improving quality of life, exercise tolerance and high density lipoprotein cholesterol levels in younger and older women with underlying cardiovascular disease.
AD  - Univ Alberta, Fac Rehabil Med, Edmonton, AB, Canada
AD  - Glenrose Rehabil Hosp, No Alberta Cardiac Rehabil Program, Edmonton, AB, Canada
C3  - University of Alberta
PU  - BIOMED CENTRAL LTD
PI  - LONDON
PA  - MIDDLESEX HOUSE, 34-42 CLEVELAND ST, LONDON W1T 4LB, ENGLAND
SN  - 1468-6694
J9  - CURR CONTR TRIALS C
JI  - Curr. Control Trials Cardivasc. Med.
DA  - APR 1
PY  - 2003
VL  - 4
C7  - 1
DO  - 10.1186/1468-6708-4-1
WE  - Science Citation Index Expanded (SCI-EXPANDED)
WE  - Social Science Citation Index (SSCI)
AN  - WOS:000186616800001
N1  - Times Cited in Web of Science Core Collection:  29
Total Times Cited:  36
Cited Reference Count:  22
ER  -

TY  - JOUR
AU  - Hara, KM
AU  - Westra, HA
AU  - Aviram, A
AU  - Button, ML
AU  - Constantino, MJ
AU  - Antony, MM
TI  - Therapist Awareness of Client Resistance in Cognitive-Behavioral Therapy for Generalized Anxiety Disorder
T2  - COGNITIVE BEHAVIOUR THERAPY
LA  - English
KW  - therapist awareness
KW  - CBT
KW  - generalized anxiety
KW  - client resistance
KW  - PSYCHOTHERAPY
KW  - WORRY
KW  - DEPRESSION
KW  - STRATEGIES
KW  - PREDICTION
KW  - VALIDATION
KW  - PATIENT
KW  - REASONS
AB  - Clients' resistance relates negatively to their retention and outcomes in psychotherapy; thus, it has been increasingly identified as a key process marker in both research and practice. This study compared therapists' postsession ratings of resistance with those of trained observers in the context of 40 therapist-client dyads receiving 15 sessions of cognitive-behavioral therapy for generalized anxiety disorder. Therapist and observer ratings were then examined as correlates of proximal (therapeutic alliance quality and homework compliance) and distal (posttreatment worry severity) outcomes. Although there was reasonable concordance between rater perspectives, observer ratings were highly and consistently related to both proximal and distal outcomes, while therapist ratings were not. These findings underscore the need to enhance therapists' proficiency in identifying important and often covert in-session clinical phenomena such as the cues reflecting resistance and noncollaboration.
AD  - York Univ, Dept Psychol, N York, ON M3J 1P3, Canada
AD  - Univ Massachusetts, Dept Psychol & Brain Sci, Amherst, MA 01003 USA
AD  - Ryerson Univ, Dept Psychol, Toronto, ON M5B 2K3, Canada
C3  - York University - Canada
C3  - University of Massachusetts System
C3  - University of Massachusetts Amherst
C3  - Toronto Metropolitan University
PU  - ROUTLEDGE JOURNALS, TAYLOR & FRANCIS LTD
PI  - ABINGDON
PA  - 2-4 PARK SQUARE, MILTON PARK, ABINGDON OX14 4RN, OXON, ENGLAND
SN  - 1650-6073
SN  - 1651-2316
J9  - COGN BEHAV THERAPY
JI  - Cogn. Behav. Ther.
DA  - MAR 4
PY  - 2015
VL  - 44
IS  - 2
SP  - 162
EP  - 174
DO  - 10.1080/16506073.2014.998705
WE  - Social Science Citation Index (SSCI)
AN  - WOS:000349470900007
N1  - Times Cited in Web of Science Core Collection:  25
Total Times Cited:  27
Cited Reference Count:  60
ER  -

TY  - JOUR
AU  - Petty, S
AU  - Ellis, A
TI  - The meaning of autistic movements
T2  - AUTISM
LA  - English
KW  - autism
KW  - exercise
KW  - identity
KW  - movement
KW  - sensory
KW  - stimming
KW  - well-being
KW  - SPECTRUM DISORDERS
KW  - EXPERIENCES
KW  - BENEFITS
KW  - ADULTS
AB  - Movement of the body is an essential way to characterise autism, according to diagnostic criteria. However, qualifying descriptions of what autistic movements are, their functions and personal value, are missing from academic literature and clinical guidance. We systematically searched for autistic adults' descriptions of their body and its movement within autobiographical narratives in blog data. Descriptions from 23 autistic authors formed a qualitative data set. The search strategy identified descriptions of movements and meanings without a priori definitions, such as being stereotyped or ritualistic, which were submitted to a thematic analysis. Authors described stigmatisation of some of their movements, causing censorship. However, movement provided personal benefits, including enhanced thinking and focus, routine, sensory regulation, release of energy, increased body connection and awareness, regulated emotion, and time without self-restraint. Examples included stimming or self-stimulating behaviour, dancing, and physical exercise. Movement was accompanied by qualifying descriptions of being natural and harmless. Moving freely, expressively, and sometimes repetitively, strengthened self-identity. In conclusion, body movements have both stigmatised and non-stigmatised appearances for autistic adults, but these cannot be distinguished by the function of the movement. Expressive, regulating and repetitive movements can be a well-being resource for autistic people. Implications for practice are discussed.Lay abstract What is already known? Moving the body in 'stereotyped', 'repetitive', 'ritualised' or 'unusual' ways is part of the criteria for receiving a diagnosis of autism. However, the reasons for these movements and their personal value are not well understood. Certain ways of moving have become part of a disorder, and have received negative judgements, whereas other movements have not. What this paper adds? We searched online blogs for descriptions of movement written by autistic adults, using their preferred language and definitions. The blog authors said that many types of movement attracted negative judgement, including mis-coordination shown during sports, dancing in unusual places or moving repetitively, such as when stimming. However, movement provided personal benefits, and could enhance thinking and focus, provide meaningful routine, contribute to sensory regulation, release energy, increase body awareness, emotion regulation and strengthen self-identity. Implications for practice and policy Movement could be a well-being resource, used to reduce distraction, overwhelm, confusion and distress for autistic people. This should be considered within personal coping strategies and psychological therapies. The examples provided in this study could inform autism assessments, to ensure that the meanings of movements are considered alongside the appearances of movement. Some movements such as stimming have the same functions as many other ways of moving, including dancing and exercising, which could help to reduce stigma around being autistic if reflected in policy and practice. Improving understanding is important for informing how autism is assessed, and how personal experiences of being autistic are heard.Lay abstract What is already known? Moving the body in 'stereotyped', 'repetitive', 'ritualised' or 'unusual' ways is part of the criteria for receiving a diagnosis of autism. However, the reasons for these movements and their personal value are not well understood.
   Certain ways of moving have become part of a disorder, and have received negative judgements, whereas other movements have not. What this paper adds? We searched online blogs for descriptions of movement written by autistic adults, using their preferred language and definitions. The blog authors said that many types of movement attracted negative judgement, including mis-coordination shown during sports, dancing in unusual places or moving repetitively, such as when stimming. However, movement provided personal benefits, and could enhance thinking and focus, provide meaningful routine, contribute to sensory regulation, release energy, increase body awareness, emotion regulation and strengthen self-identity. Implications for practice and policy Movement could be a well-being resource, used to reduce distraction, overwhelm, confusion and distress for autistic people. This should be considered within personal coping strategies and psychological therapies. The examples provided in this study could inform autism assessments, to ensure that the meanings of movements are considered alongside the appearances of movement. Some movements such as stimming have the same functions as many other ways of moving, including dancing and exercising, which could help to reduce stigma around being autistic if reflected in policy and practice. Improving understanding is important for informing how autism is assessed, and how personal experiences of being autistic are heard.Lay abstract What is already known? Moving the body in 'stereotyped', 'repetitive', 'ritualised' or 'unusual' ways is part of the criteria for receiving a diagnosis of autism. However, the reasons for these movements and their personal value are not well understood. Certain ways of moving have become part of a disorder, and have received negative judgements, whereas other movements have not. What this paper adds? We searched online blogs for descriptions of movement written by autistic adults, using their preferred language and definitions. The blog authors said that many types of movement attracted negative judgement, including mis-coordination shown during sports, dancing in unusual places or moving repetitively, such as when stimming. However, movement provided personal benefits, and could enhance thinking and focus, provide meaningful routine, contribute to sensory regulation, release energy, increase body awareness, emotion regulation and strengthen self-identity. Implications for practice and policy Movement could be a well-being resource, used to reduce distraction, overwhelm, confusion and distress for autistic people. This should be considered within personal coping strategies and psychological therapies. The examples provided in this study could inform autism assessments, to ensure that the meanings of movements are considered alongside the appearances of movement. Some movements such as stimming have the same functions as many other ways of moving, including dancing and exercising, which could help to reduce stigma around being autistic if reflected in policy and practice. Improving understanding is important for informing how autism is assessed, and how personal experiences of being autistic are heard.Lay abstract What is already known? Moving the body in 'stereotyped', 'repetitive', 'ritualised' or 'unusual' ways is part of the criteria for receiving a diagnosis of autism. However, the reasons for these movements and their personal value are not well understood.
   Certain ways of moving have become part of a disorder, and have received negative judgements, whereas other movements have not. What this paper adds? We searched online blogs for descriptions of movement written by autistic adults, using their preferred language and definitions. The blog authors said that many types of movement attracted negative judgement, including mis-coordination shown during sports, dancing in unusual places or moving repetitively, such as when stimming. However, movement provided personal benefits, and could enhance thinking and focus, provide meaningful routine, contribute to sensory regulation, release energy, increase body awareness, emotion regulation and strengthen self-identity. Implications for practice and policy Movement could be a well-being resource, used to reduce distraction, overwhelm, confusion and distress for autistic people. This should be considered within personal coping strategies and psychological therapies. The examples provided in this study could inform autism assessments, to ensure that the meanings of movements are considered alongside the appearances of movement. Some movements such as stimming have the same functions as many other ways of moving, including dancing and exercising, which could help to reduce stigma around being autistic if reflected in policy and practice. Improving understanding is important for informing how autism is assessed, and how personal experiences of being autistic are heard.Lay abstract What is already known? Moving the body in 'stereotyped', 'repetitive', 'ritualised' or 'unusual' ways is part of the criteria for receiving a diagnosis of autism. However, the reasons for these movements and their personal value are not well understood. Certain ways of moving have become part of a disorder, and have received negative judgements, whereas other movements have not. What this paper adds? We searched online blogs for descriptions of movement written by autistic adults, using their preferred language and definitions. The blog authors said that many types of movement attracted negative judgement, including mis-coordination shown during sports, dancing in unusual places or moving repetitively, such as when stimming. However, movement provided personal benefits, and could enhance thinking and focus, provide meaningful routine, contribute to sensory regulation, release energy, increase body awareness, emotion regulation and strengthen self-identity. Implications for practice and policy Movement could be a well-being resource, used to reduce distraction, overwhelm, confusion and distress for autistic people. This should be considered within personal coping strategies and psychological therapies. The examples provided in this study could inform autism assessments, to ensure that the meanings of movements are considered alongside the appearances of movement. Some movements such as stimming have the same functions as many other ways of moving, including dancing and exercising, which could help to reduce stigma around being autistic if reflected in policy and practice. Improving understanding is important for informing how autism is assessed, and how personal experiences of being autistic are heard.Lay abstract What is already known? Moving the body in 'stereotyped', 'repetitive', 'ritualised' or 'unusual' ways is part of the criteria for receiving a diagnosis of autism. However, the reasons for these movements and their personal value are not well understood.
   Certain ways of moving have become part of a disorder, and have received negative judgements, whereas other movements have not. What this paper adds? We searched online blogs for descriptions of movement written by autistic adults, using their preferred language and definitions. The blog authors said that many types of movement attracted negative judgement, including mis-coordination shown during sports, dancing in unusual places or moving repetitively, such as when stimming. However, movement provided personal benefits, and could enhance thinking and focus, provide meaningful routine, contribute to sensory regulation, release energy, increase body awareness, emotion regulation and strengthen self-identity. Implications for practice and policy Movement could be a well-being resource, used to reduce distraction, overwhelm, confusion and distress for autistic people. This should be considered within personal coping strategies and psychological therapies. The examples provided in this study could inform autism assessments, to ensure that the meanings of movements are considered alongside the appearances of movement. Some movements such as stimming have the same functions as many other ways of moving, including dancing and exercising, which could help to reduce stigma around being autistic if reflected in policy and practice. Improving understanding is important for informing how autism is assessed, and how personal experiences of being autistic are heard.
AD  - York St John Univ, York, England
AD  - York St John Univ, Sch Educ Language & Psychol, York YO31 7EX, England
C3  - York Saint John University
C3  - York Saint John University
PU  - SAGE PUBLICATIONS LTD
PI  - LONDON
PA  - 1 OLIVERS YARD, 55 CITY ROAD, LONDON EC1Y 1SP, ENGLAND
SN  - 1362-3613
SN  - 1461-7005
J9  - AUTISM
JI  - Autism
DA  - DEC
PY  - 2024
VL  - 28
IS  - 12
SP  - 3015
EP  - 3020
DO  - 10.1177/13623613241262151
C6  - JUN 2024
WE  - Social Science Citation Index (SSCI)
AN  - WOS:001251799900001
N1  - Times Cited in Web of Science Core Collection:  1
Total Times Cited:  1
Cited Reference Count:  29
ER  -

TY  - JOUR
AU  - Nieman, DC
AU  - Custer, WF
AU  - Butterworth, DE
AU  - Utter, AC
AU  - Henson, DA
TI  - Psychological response to exercise training and/or energy restriction in obese women
T2  - JOURNAL OF PSYCHOSOMATIC RESEARCH
LA  - English
KW  - exertion
KW  - weight reduction
KW  - mood state
KW  - well-being
KW  - mental health
KW  - DEPRESSIVE SYMPTOMS
KW  - BODY-COMPOSITION
KW  - IMMUNE-RESPONSE
KW  - WEIGHT-LOSS
KW  - ADULTS
KW  - MOOD
AB  - Objective: The effect of 12 weeks of exercise training (five 45-minute walking sessions/week at 60% to 75% maximum heart rate) and/or moderate energy restriction (4.19 to 5.44 MJ or 1200 to 1300 kcal/day) on psychological general wellbeing (GWB) and profile of mood states (POMS) was studied in obese women (n = 91, age 45.6 +/- 1.1 years, body mass index 33.1 +/- 0.6 kg/m(2)). Methods: Subjects were randomized to one of four groups: control (C); exercise (E); diet (D); and exercise and diet (ED). Psychological variables were measured in all subjects at three timepoints-prestudy, 3 weeks, and poststudy-and analyzed using a 4 x 3 repeated measures design. Results: GWB but not POMS was improved in ED (but not E or D) relative to C poststudy, especially in four of six subscales: freedom from health concern or worry, life satisfaction; cheerful versus depressed mood; and relaxed versus tense feelings. Conclusion: These data demonstrate that the combination of moderate energy restriction and exercise training during a 12-week period improves psychological general well-being scores but not mood states in obese subjects. (C) 2000 Elsevier Science Inc. All rights reserved.
AD  - Appalachian State Univ, Dept Hlth & Exercise Sci, Boone, NC 28608 USA
C3  - University of North Carolina
C3  - Appalachian State University
PU  - PERGAMON-ELSEVIER SCIENCE LTD
PI  - OXFORD
PA  - THE BOULEVARD, LANGFORD LANE, KIDLINGTON, OXFORD OX5 1GB, ENGLAND
SN  - 0022-3999
SN  - 1879-1360
J9  - J PSYCHOSOM RES
JI  - J. Psychosomat. Res.
DA  - JAN
PY  - 2000
VL  - 48
IS  - 1
SP  - 23
EP  - 29
DO  - 10.1016/S0022-3999(99)00066-5
WE  - Science Citation Index Expanded (SCI-EXPANDED)
WE  - Social Science Citation Index (SSCI)
AN  - WOS:000085428200003
N1  - Times Cited in Web of Science Core Collection:  42
Total Times Cited:  47
Cited Reference Count:  25
ER  -

TY  - JOUR
AU  - Eisenbeck, N
AU  - Luciano, C
AU  - Valdivia-Salas, S
TI  - Effects of a Focused Breathing Mindfulness Exercise on Attention, Memory, and Mood: The Importance of Task Characteristics
T2  - BEHAVIOUR CHANGE
LA  - English
KW  - mindfulness
KW  - cognitive tasks
KW  - focused breathing
KW  - NEGATIVE AFFECT
KW  - MEDITATION PRACTICE
KW  - INTERVENTIONS
KW  - VALIDATION
KW  - MECHANISMS
KW  - RUMINATION
KW  - CONTEXT
KW  - HEALTH
KW  - SAMPLE
AB  - Previous research has shown that long-term mindfulness training has beneficial effects on cognitive functioning and emotional regulation, but results are mixed regarding single mindfulness exercises, especially on attention and memory tasks. Thus, the present study aimed to analyse the effects of the Focused Breathing Exercise (FB) on cognitive performance, using standardised tests. Forty-six healthy undergraduate students were randomly assigned either to a FB or a Control condition. Two cognitive tasks (the Concentrated Attention task of the Toulouse-Pierron Factorial Battery and the Logical Memory Subtest I from the Wechsler Memory Scale III), along with mood evaluations (the Positive and Negative Affect Scale), were implemented both before and after the interventions. Results showed no significant differences for the attention task and mood evaluations. Nonetheless, the FB enhanced performance for the memory task significantly more than the Control exercise. The findings highlight that mindfulness does not affect equally all types of cognitive performances. Task characteristics may be important and their analysis can help to disentangle how mindfulness interferes with cognitive processes.
AD  - Univ Almeria, Dept Psychol, Almeria, Spain
AD  - Karoli Gaspar Univ Reformed Church Hungary, Becsi St 324, H-1037 Budapest, Hungary
AD  - Univ Zaragoza, Dept Psychol, Zaragoza, Spain
C3  - Universidad de Almeria
C3  - Karoli Gaspar University of Reformed Church
C3  - University of Zaragoza
PU  - CAMBRIDGE UNIV PRESS
PI  - NEW YORK
PA  - 32 AVENUE OF THE AMERICAS, NEW YORK, NY 10013-2473 USA
SN  - 0813-4839
SN  - 2049-7768
J9  - BEHAV CHANGE
JI  - Behav. Change
DA  - APR
PY  - 2018
VL  - 35
IS  - 1
SP  - 54
EP  - 70
DO  - 10.1017/bec.2018.9
WE  - Social Science Citation Index (SSCI)
AN  - WOS:000431010900004
N1  - Times Cited in Web of Science Core Collection:  13
Total Times Cited:  15
Cited Reference Count:  59
ER  -

TY  - JOUR
AU  - Chen, SY
AU  - Jordan, CH
TI  - Incorporating Ethics Into Brief Mindfulness Practice: Effects on Well-Being and Prosocial Behavior
T2  - MINDFULNESS
LA  - English
KW  - Mindfulness
KW  - Ethics
KW  - Well-being
KW  - Prosocial behavior
KW  - STRESS REDUCTION
KW  - SELF-COMPASSION
KW  - LOVING-KINDNESS
KW  - MEDITATION
KW  - EMPATHY
KW  - AWARENESS
KW  - RESPONSES
KW  - MONEY
KW  - ADOLESCENTS
KW  - RELIABILITY
AB  - Mainstream mindfulness programs, as in first-generation mindfulness-based interventions, generally do not incorporate Buddhist ethics, causing some scholars to worry that they may encourage self-indulgence and have limited capacity to promote well-being. We compare the effects of practicing mindfulness with additional ethical instruction (EthicalM) or without such instruction (SecularM) on well-being and prosocial behavior. Participants (N = 621) completed 6 days of ethical or secular mindfulness exercises or active control exercises. Secular and ethical mindfulness both reduced stress (EthicalM: p = 0.011, d = -0.25; SecularM: p = 0.005, d = -0.28) and increased life satisfaction (EthicalM: p = 0.008, d = 0.26; SecularM: p = 0.069, d = 0.18) and self-awareness (EthicalM: p = 0.011, d = 0.25; SecularM: p = 0.051, d = 0.19). Ethical mindfulness also enhanced personal growth (p = 0.032, d = 0.21). Ethical, relative to secular, mindfulness also increased prosocial behavior-money donated to a charity (p = 0.020, d = 0.24). This effect was moderated by trait empathy: Trait empathy predicted donation amounts for participants who had completed mindfulness exercises (ethical or secular) but not controls. Furthermore, low trait empathy participants gave significantly less money following secular mindfulness practice than control exercises, whereas high trait empathy participants gave more money following ethical mindfulness practice than control exercises. Mindfulness training may thus have unintended consequences, making some people less charitable, though incorporating instruction on ethics, as in some second-generation mindfulness-based interventions, may forestall such effects.
AD  - Univ Toronto, Rotman Sch Management, 105 St George St, Toronto, ON M5S 3E6, Canada
AD  - Wilfrid Laurier Univ, Waterloo, ON, Canada
C3  - University of Toronto
C3  - Wilfrid Laurier University
FU  - Social Sciences and Humanities Research Council [435-2014-1182]
FX  - This research was funded by a Social Sciences and Humanities Research Council Insight Grant (435-2014-1182) to C.H. Jordan.
PU  - SPRINGER
PI  - DORDRECHT
PA  - VAN GODEWIJCKSTRAAT 30, 3311 GZ DORDRECHT, NETHERLANDS
SN  - 1868-8527
SN  - 1868-8535
J9  - MINDFULNESS
JI  - Mindfulness
DA  - JAN
PY  - 2020
VL  - 11
IS  - 1
SP  - 18
EP  - 29
DO  - 10.1007/s12671-018-0915-2
WE  - Social Science Citation Index (SSCI)
AN  - WOS:000511600500003
N1  - Times Cited in Web of Science Core Collection:  55
Total Times Cited:  67
Cited Reference Count:  58
ER  -

TY  - JOUR
AU  - Zhou, L
AU  - Yu, F
TI  - RETRACTED: Psychological Shaping Function of Music Education to Cultivate the Subjective Initiative of University Students' Physical Training (Retracted Article)
T2  - JOURNAL OF ENVIRONMENTAL AND PUBLIC HEALTH
LA  - English
AB  - The purpose of university students' physical training (PT) is to make university students have a good exercise habit and improve their willpower while enhancing their immunity. However, because many university students are not active in physical exercise, who worry about sweating during exercise, with low requirements for physical exercise, the subjective motivation of university students in PT is poor. Music education (MUE) is a new educational model. Through the correct guidance of university students' psychology, the inner health of university students can be enhanced, so that university students can carry out PT with a positive attitude. MUE is applied to university students' PT to cultivate the subjective initiative of university students' PT by shaping the psychology of university students. This paper evaluates the influence of the psychological shaping of MUE on the subjective initiative of university students' PT through the analytic hierarchy process (AHP). The experimental results showed that the top three weights of the evaluation indicators were the effect of MUE, the effect of university students' music learning, and the psychological state of university students. Comparing and analyzing the three indicators of MUE and traditional education, the average values of the two education methods in the subjective initiative of university students' PT were 61.3% and 34.2%. Compared with traditional education, MUE can effectively improve the effect of PT. Therefore, MUE can improve the subjective initiative of university students' PT through the psychological guidance of university students, so that university students can exercise actively, improving the effect of PT.
AD  - Nanjing Normal Univ, Sch Mus, Dept Musicol, Nanjing 210000, Jiangsu, Peoples R China
AD  - Jiangsu Normal Univ, Sch Mus, Dept Musicol, Xuzhou 221116, Jiangsu, Peoples R China
C3  - Nanjing Normal University
C3  - Jiangsu Normal University
PU  - HINDAWI LTD
PI  - LONDON
PA  - ADAM HOUSE, 3RD FLR, 1 FITZROY SQ, LONDON, W1T 5HF, ENGLAND
SN  - 1687-9805
SN  - 1687-9813
J9  - J ENVIRON PUBLIC HEA
JI  - J. Environ. Public Health
DA  - SEP 10
PY  - 2022
VL  - 2022
C7  - 1832773
DO  - 10.1155/2022/1832773
WE  - Science Citation Index Expanded (SCI-EXPANDED)
WE  - Social Science Citation Index (SSCI)
AN  - WOS:000860952800004
N1  - Times Cited in Web of Science Core Collection:  0
Total Times Cited:  0
Cited Reference Count:  27
ER  -

TY  - JOUR
AU  - Whiteman, RC
AU  - Mangels, JA
TI  - State and Trait Rumination Effects on Overt Attention to Reminders of Errors in a Challenging General Knowledge Retrieval Task
T2  - FRONTIERS IN PSYCHOLOGY
LA  - English
KW  - eye-tracking
KW  - gaze
KW  - brooding
KW  - reflection
KW  - feedback
KW  - fixation
KW  - RRS
KW  - SELF-FOCUS
KW  - EMOTIONAL INFORMATION
KW  - WORD-FREQUENCY
KW  - PUPIL-DILATION
KW  - VISUAL-SEARCH
KW  - EYE
KW  - MEMORY
KW  - DEPRESSION
KW  - FIXATION
KW  - PERFORMANCE
AB  - Rumination is a recurrent and repetitive manner of thinking that can be triggered by blockage of personally relevant goals, creating a temporary state of abstract and evaluative self-focus. Particularly when focused on passive "brooding" over one's problems and feelings, however, rumination can increase negative affect, interfere with problem-solving, and, through a negative feedback cycle, become a chronic trait-like style of responding to personal challenges, particularly in women. Given the pervasiveness of rumination and its potential impact on cognitive processes and emotional states, the present study asks how it impacts attention to feedback that either reminds individuals of goal-state discrepancies (reminders of errors) or could help to remediate them (corrective information). Using eye-tracking, we examined both state and trait rumination effects on overt measures of attention [first fixation duration (FFD) and total fixation duration (TFD)] during simultaneous presentation of these two types of feedback following failed attempts to answer challenging verbal general knowledge questions (average accuracy similar to 30%). After a pre-induction baseline, we induced either a state of rumination using a series of writing exercises centered on the description of an unresolved academic concern or a state of distraction by centering writing on the description of a neutral school day. Within our women-only sample, the Rumination condition, which writing analysis showed was dominated by moody brooding, resulted in some evidence for increased initial dwell time (FFD) on reminders of incorrect answers, while the Distraction condition, which did not elicit any rumination during writing, resulted in increased FFD on the correct answer. Trait brooding augmented the expression of the more negative, moody brooding content in the writing samples of both Induction conditions, but only influenced TFD measures of gaze duration and only during the pre-induction baseline, suggesting that once the inductions activated rumination or distraction states, these suppressed the trait effects in this sample. These results provide some support for attentional-bias models of rumination (attentional scope model, impaired disengagement hypothesis) and have implications for how even temporary states of rumination or distraction might impact processing of academic feedback under conditions of challenge and failure.
AD  - CUNY, Baruch Coll, Dept Psychol, New York, NY 10021 USA
AD  - CUNY, Grad Ctr, New York, NY USA
C3  - City University of New York (CUNY) System
C3  - Baruch College (CUNY)
C3  - City University of New York (CUNY) System
FU  - PSC-CUNY Enhanced Research Award; CUNY Doctoral Student Research Grant
FX  - This work was partially funded by the PSC-CUNY Enhanced Research Award to JM and CUNY Doctoral Student Research Grant to RW.
PU  - FRONTIERS MEDIA SA
PI  - LAUSANNE
PA  - AVENUE DU TRIBUNAL FEDERAL 34, LAUSANNE, CH-1015, SWITZERLAND
SN  - 1664-1078
J9  - FRONT PSYCHOL
JI  - Front. Psychol.
DA  - SEP 2
PY  - 2020
VL  - 11
C7  - 2094
DO  - 10.3389/fpsyg.2020.02094
WE  - Social Science Citation Index (SSCI)
AN  - WOS:000572467300001
N1  - Times Cited in Web of Science Core Collection:  5
Total Times Cited:  5
Cited Reference Count:  81
ER  -

TY  - JOUR
AU  - De Vito, AN
AU  - Ahmed, M
AU  - Mohlman, J
TI  - Cognitive Enhancement Strategies to Augment Cognitive-Behavioral Therapy for Anxiety and Related Disorders: Rationale and Recommendations for Use With Cognitively Healthy Older Adults
T2  - COGNITIVE AND BEHAVIORAL PRACTICE
LA  - English
KW  - older adults
KW  - cognitive-behavioral therapy
KW  - <p>CBT augmentation</p>
KW  - cognitive enhancement strategies
KW  - treatment optimization
KW  - RESTRUCTURING SKILL ACQUISITION
KW  - REPETITIVE NEGATIVE THINKING
KW  - LATE-LIFE ANXIETY
KW  - BIPOLAR DISORDER
KW  - ENHANCING MEMORY
KW  - PRIMARY-CARE
KW  - OPEN TRIAL
KW  - DEPRESSION
KW  - EFFICACY
KW  - CBT
AB  - Cognitive-behavioral therapy (CBT) is widely recognized as an efficacious treatment of anxiety and related disorders-however, recent research suggests that some older adults may derive reduced benefit from CBT as compared to younger adults. Age-related declines in cognition (e.g., memory, attention) may be a contributing factor to the reduced benefit seen in this population. Augmentation strategies for optimizing CBT are now under way (e.g., exercise, medication), and indicate that cognitive support and enhancement strategies can improve both cognitive skills and treatment outcome in anxious older clients. This review discusses the current literature on enhancement strategies that target CBT aptitude directly (e.g., memory aids for therapeutic material) and indirectly (e.g., use of standardized cognitive tasks unrelated to CBT) as methods of augmenting CBT. Recommendations for clinicians and directions for future research are provided.
AD  - Louisiana State Univ, Baton Rouge, LA USA
AD  - William Paterson Univ, Wayne, NJ USA
AD  - Louisiana State Univ, 236 Audubon Hall, Baton Rouge, LA USA
C3  - Louisiana State University System
C3  - Louisiana State University
C3  - Louisiana State University System
C3  - Louisiana State University
PU  - ELSEVIER SCIENCE INC
PI  - NEW YORK
PA  - STE 800, 230 PARK AVE, NEW YORK, NY 10169 USA
SN  - 1077-7229
SN  - 1878-187X
J9  - COGN BEHAV PRACT
JI  - Cogn. Behav. Pract.
DA  - FEB
PY  - 2022
VL  - 29
IS  - 1
SP  - 175
EP  - 184
WE  - Social Science Citation Index (SSCI)
AN  - WOS:000779722600014
N1  - Times Cited in Web of Science Core Collection:  0
Total Times Cited:  0
Cited Reference Count:  83
ER  -

TY  - JOUR
AU  - Linton, L
AU  - Barr, M
AU  - Valentin, S
TI  - Prehabilitation for Recreational Runners: Motivators, Influencers, and Barriers to Injury Prevention Strategies for Running-Related Injury
T2  - JOURNAL OF SPORT REHABILITATION
LA  - English
KW  - load management
KW  - pain-monitoring tool
KW  - overuse injury
KW  - neuromuscular facilitation
KW  - running cues
KW  - LOW-BACK-PAIN
KW  - EXERCISE PROGRAMS
KW  - NOVICE RUNNERS
KW  - HEALTH
KW  - REHABILITATION
KW  - INTERVENTIONS
KW  - ADHERENCE
KW  - FOOTBALL
KW  - BELIEFS
KW  - FOCUS
AB  - Context: Injury prevention programs are effective when implemented in team sports, but many recreational runners have less access to such focused interventions or peer support and often seek other sources to learn about injury reduction strategies. Objective: This study aimed to explore runners' motivations in attending a prehabilitation (prehab) for runners workshop, establish their comprehension of prehab, and identify barriers to ongoing engagement with injury prevention. Design: Qualitative study using focus groups. Participants and Setting: Twenty-two runners participating in prehab for runners workshops took part in one of 4 focus groups, each recorded, transcribed, and analyzed using Grounded Theory to create codes, subthemes, and themes. Results: Four themes emerged: (1) Participation was influenced by experience of previous injury and worry of cessation of running. As the workshop ran weekly for 4 weeks, opportunity to see someone more than once who was also a physiotherapist influenced participation. (2) Runners welcomed clarification for online exercises and advice suggested for runners. They were surprised by the difficulty of single-leg neuromuscular facilitation exercises and reported benefit from most or all information especially non-exercise-based approaches such as load management, pain monitoring, and running cues. (3) Participants were empowered by a structured, holistic, and evidence-based approach that embraced autonomy for exercise self-selection and progression. Confidence to engage in open discussion was due to small group size. (4) Barriers to prehab were personal responsibility, equipment, time, lack of supervision, and peer influence. Conclusion: A composite approach to strategies for injury risk reduction during prehab, combining progressive exercises with educational resources, can address runners' individual needs. Early discussion of motivational tools on commencement of prehab with guidance from runners on how to incorporate prehab independently into running training is recommended. Providing these tools allows runners to self-identify the approach best suited to their personal running profile at that given time.
AD  - Univ Edinburgh, FASIC Sport & Exercise Med Clin, Edinburgh, Midlothian, Scotland
AD  - Univ West Scotland, Sch Hlth & Life Sci, Inst Clin Exercise & Hlth Sci, Glasgow, Lanark, Scotland
C3  - University of Edinburgh
PU  - HUMAN KINETICS PUBL INC
PI  - CHAMPAIGN
PA  - 1607 N MARKET ST, PO BOX 5076, CHAMPAIGN, IL 61820-2200 USA
SN  - 1056-6716
SN  - 1543-3072
J9  - J SPORT REHABIL
JI  - J. Sport Rehabil.
DA  - JUL
PY  - 2022
VL  - 31
IS  - 5
SP  - 544
EP  - 553
DO  - 10.1123/jsr.2021-0364
WE  - Science Citation Index Expanded (SCI-EXPANDED)
AN  - WOS:000835368700003
N1  - Times Cited in Web of Science Core Collection:  3
Total Times Cited:  3
Cited Reference Count:  39
ER  -

TY  - JOUR
AU  - Nicolson, NA
AU  - Peters, ML
AU  - den Bosch-Meevissen, YMCI
TI  - Imagining a positive future reduces cortisol response to awakening and reactivity to acute stress
T2  - PSYCHONEUROENDOCRINOLOGY
LA  - English
KW  - Best Possible Self
KW  - HPA axis
KW  - cortisol day profile
KW  - stress reactivity
KW  - optimism
KW  - SALIVARY CORTISOL
KW  - DIURNAL CORTISOL
KW  - PHYSICAL HEALTH
KW  - OPTIMISM
KW  - SELF
KW  - IF
AB  - The positive influence of optimism on health is thought to be due in part to a reduced physiological response to stress, as manifested for instance in activity of hypothalamic-pituitary-adrenal (HPA) systems. Results of previous studies support the notion that dispositional optimism can influence diurnal cortisol secretion as well as cortisol reactivity. The aim of the present study was to examine whether induced optimism can similarly affect HPA activity and thereby potentially have beneficial health effects. We assigned 66 university students to either the Best Possible Self (BPS) or an active control condition, respectively entailing two weeks of daily visualization of a positive future or time management exercises. Before and after the intervention, we assessed diurnal cortisol levels, response to awakening (CAR), and reactivity to the Trier Social Stress Task (TSST), as well as optimism, affect, negative cognitions, perceived stress, and threat appraisal. Effects of the BPS intervention were tested with repeated measures ANOVA (psychological outcomes) and multilevel regression (cortisol outcomes). The BPS intervention was associated with decreases in both the CAR and cortisol responses to acute stress. Compared to controls, BPS participants showed decreased worrying and increased positive affect post-intervention; however, they did not show the expected greater increase in optimism. Within-person decreases in worrying were associated with decreased CARs, whereas both decreased worrying and increased PA were linked to attenuated stress reactivity. Results suggest that the BPS intervention can influence HPA axis reactivity, with effects on well-being variables likely mediating the process. More research is needed to determine longer-term neuroendocrine and health effects of such interventions in at-risk as well as healthy populations.
AD  - Maastricht Univ, Sch Mental Hlth & Neurosci, Dept Psychiat & Neuropsychol, Univ Singel 40, NL-6229 ER Maastricht, Netherlands
AD  - Maastricht Univ, Fac Psychol & Neurosci, Dept Clin Psychol Sci, Univ Singel 40, NL-6229 ER Maastricht, Netherlands
C3  - Maastricht University
C3  - Maastricht University
FU  - Netherlands Organization for Scientific Research (Vici Innovative Grant) [453-07-005]
FX  - This work was supported by the Netherlands Organization for Scientific Research (Vici Innovative Grant #453-07-005 to Madelon L Peters).
PU  - PERGAMON-ELSEVIER SCIENCE LTD
PI  - OXFORD
PA  - THE BOULEVARD, LANGFORD LANE, KIDLINGTON, OXFORD OX5 1GB, ENGLAND
SN  - 0306-4530
J9  - PSYCHONEUROENDOCRINO
JI  - Psychoneuroendocrinology
DA  - JUN
PY  - 2020
VL  - 116
C7  - 104677
DO  - 10.1016/j.psyneuen.2020.104677
WE  - Science Citation Index Expanded (SCI-EXPANDED)
WE  - Social Science Citation Index (SSCI)
AN  - WOS:000540728400008
N1  - Times Cited in Web of Science Core Collection:  14
Total Times Cited:  15
Cited Reference Count:  46
ER  -

TY  - JOUR
AU  - Costa, RJS
AU  - Snipe, RMJ
AU  - Kitic, CM
AU  - Gibson, PR
TI  - Systematic review: exercise-induced gastrointestinal syndrome-implications for health and intestinal disease
T2  - ALIMENTARY PHARMACOLOGY & THERAPEUTICS
LA  - English
KW  - IRRITABLE-BOWEL-SYNDROME
KW  - ORAL GLUTAMINE SUPPLEMENTATION
KW  - GASTRIC MYOELECTRICAL ACTIVITY
KW  - EXERTIONAL-HEAT STRESS
KW  - CHAIN FATTY-ACIDS
KW  - QUALITY-OF-LIFE
KW  - VEIN BLOOD-FLOW
KW  - LOW FODMAP DIET
KW  - BOVINE COLOSTRUM
KW  - PHYSICAL-ACTIVITY
AB  - Background: "Exercise-induced gastrointestinal syndrome" refers to disturbances of gastrointestinal integrity and function that are common features of strenuous exercise.
   Aim: To systematically review the literature to establish the impact of acute exercise on markers of gastrointestinal integrity and function in healthy populations and those with chronic gastrointestinal conditions.
   Methods: Search literature using five databases (PubMed, EBSCO, Web of Science, SPORTSdiscus, and Ovid Medline) to review publications that focused on the impact of acute exercise on markers of gastrointestinal injury, permeability, endotoxaemia, motility and malabsorption in healthy populations and populations with gastrointestinal diseases/disorders.
   Results: As exercise intensity and duration increases, there is considerable evidence for increases in indices of intestinal injury, permeability and endotoxaemia, together with impairment of gastric emptying, slowing of small intestinal transit and malabsorption. The addition of heat stress and running mode appears to exacerbate these markers of gastrointestinal disturbance. Exercise stress of >= 2 hours at 60% VO2max appears to be the threshold whereby significant gastrointestinal perturbations manifest, irrespective of fitness status. Gastrointestinal symptoms, referable to upper and lower-gastrointestinal tract, are common and a limiting factor in prolonged strenuous exercise. While there is evidence for health benefits of moderate exercise in patients with inflammatory bowel disease or functional gastrointestinal disorders, the safety of more strenuous exercise has not been established.
   Conclusions: Strenuous exercise has a major reversible impact on gastrointestinal integrity and function of healthy populations. The safety and health implications of prolonged strenuous exercise in patients with chronic gastrointestinal diseases/ disorders, while hypothetically worrying, has not been elucidated and requires further investigation.
AD  - Monash Univ, Dept Nutr Dietet & Food, Notting Hill, Vic, Australia
AD  - Univ Tasmania, Sch Hlth Sci, Sport Performance Optimisat Res Team, Hobart, Tas, Australia
AD  - Monash Univ, Dept Gastroenterol, Alfred Hosp, Melbourne, Vic, Australia
C3  - Monash University
C3  - University of Tasmania
C3  - Monash University
C3  - Florey Institute of Neuroscience & Mental Health
PU  - WILEY
PI  - HOBOKEN
PA  - 111 RIVER ST, HOBOKEN 07030-5774, NJ USA
SN  - 0269-2813
SN  - 1365-2036
J9  - ALIMENT PHARM THER
JI  - Aliment. Pharmacol. Ther.
DA  - AUG
PY  - 2017
VL  - 46
IS  - 3
SP  - 246
EP  - 265
DO  - 10.1111/apt.14157
WE  - Science Citation Index Expanded (SCI-EXPANDED)
AN  - WOS:000404749700004
N1  - Times Cited in Web of Science Core Collection:  256
Total Times Cited:  275
Cited Reference Count:  141
ER  -

TY  - JOUR
AU  - Basset, FA
AU  - Kelly, LP
AU  - Hohl, R
AU  - Kaushal, N
TI  - Type of self-talk matters: Its effects on perceived exertion, cardiorespiratory, and cortisol responses during an iso-metabolic endurance exercise
T2  - PSYCHOPHYSIOLOGY
LA  - English
KW  - cardiorespiratory response
KW  - cortisol
KW  - endurance running exercise
KW  - perceived exertion
KW  - self-talk
KW  - PREFRONTAL CORTEX
KW  - PERFORMANCE
KW  - TESTOSTERONE
KW  - PERCEPTION
KW  - INTENSITY
KW  - COMPETITION
KW  - RUMINATION
KW  - MEDICINE
KW  - ANXIETY
KW  - STRESS
AB  - Self-talk is an effective mental training technique that has been shown to facilitate or debilitate an athlete's performance, depending on its valence. Although the effects of self-talk have been supported by observing change in sport performance, little is known about how self-talk can induce physiological changes. Specifically, it is important to understand if the type of self-talk (positive, neutral, or negative) and can influence stress-related parameters, such as perceived exertion, cardiorespiratory, and cortisol responses. The study's objective was therefore to investigate the top-down effect of positive and negative self-talk compared to a dissociative activity during an iso-metabolic running exercise on autonomic regulation of cardiorespiratory function. Twenty-nine well-trained male runners [38 +/- 13 years, 177 +/- 7 cm and 73 +/- 7 kg] volunteered to participate in a randomized-group design study that included a negative self-talk (NST), a positive self-talk, and a dissociative group (DG). First, participants underwent an incremental running test on a treadmill to determine the maximal oxygen uptake (V?O-2max). Next, participants received a mental training session on self-talk and created three positive and three negative self-talk statements. Finally, participants underwent a 60-min steady-state running exercise on a treadmill at 70% of V?O-2max, during which they were cued at 20-, 35-, and 50-min with their personal self-created positive or negative self-talk statements while the DG listened to a documentary. Cardiorespiratory parameters and rate of perceived exertion (RPE) were recorded throughout the 60-min endurance exercise. In addition, salivary cortisol samples were obtained at waking and after treatment. Although oxygen uptake, carbon dioxide production, RPE, and heart rate significantly changed overtime during the 60-min steady-state running exercise, no significant main treatment effect was found. However, RPE scores, minute ventilation, breathing frequency, and salivary cortisol were significantly higher in the NST group compared to the two other groups. These data suggest that NST [emotion-induced stress, as reflected by elevated cortisol] altered the breathing frequency response. In conclusion, manipulating self-talk alters hormonal response patterns, modulates cardiorespiratory function, and influences perceived exertion.
AD  - Mem Univ Newfoundland, Sch Human Kinet & Recreat, 230 Elizabeth Ave, St John, NF A1C 5S7, Canada
AD  - Fed Univ Juiz de Fora UFJF, Inst Biol Sci, Dept Physiol, Juiz De Fora, Brazil
AD  - Indiana Univ, Sch Hlth & Human Sci, Indianapolis, IN 46204 USA
C3  - Memorial University Newfoundland
C3  - Universidade Federal de Juiz de Fora
C3  - Indiana University System
C3  - Indiana University Indianapolis
FU  - School of Human Kinetics and Recreation
FX  - We would like to thank Dr. Basil Kavanagh for his contribution to Dr. Kaushal Master thesis from which this manuscript was extracted. We would also like to thank the participants who did alter their training program to comply with the study's requirements. Finally, we would like to thank the School of Human Kinetics and Recreation for providing financial support to this project.
PU  - WILEY
PI  - HOBOKEN
PA  - 111 RIVER ST, HOBOKEN 07030-5774, NJ USA
SN  - 0048-5772
SN  - 1469-8986
J9  - PSYCHOPHYSIOLOGY
JI  - Psychophysiology
DA  - MAR
PY  - 2022
VL  - 59
IS  - 3
C7  - e13980
DO  - 10.1111/psyp.13980
C6  - NOV 2021
WE  - Science Citation Index Expanded (SCI-EXPANDED)
WE  - Social Science Citation Index (SSCI)
AN  - WOS:000722929400001
N1  - Times Cited in Web of Science Core Collection:  9
Total Times Cited:  10
Cited Reference Count:  65
ER  -

TY  - JOUR
AU  - Krägeloh, CU
AU  - Medvedev, ON
AU  - Taylor, T
AU  - Wrapson, W
AU  - Rix, G
AU  - Sumich, A
AU  - Wang, GY
AU  - Csako, R
AU  - Anstiss, D
AU  - Ranta, JT
AU  - Patel, N
AU  - Siegert, RJ
TI  - A Pilot Randomized Controlled Trial for a Videoconference-Delivered Mindfulness-Based Group Intervention in a Nonclinical Setting
T2  - MINDFULNESS
LA  - English
KW  - Mindfulness-based intervention
KW  - Group intervention
KW  - Videoconference
KW  - Pilot study
KW  - Nonclinical
KW  - University
KW  - DEPRESSION INVENTORY-II
KW  - PSYCHOLOGICAL TREATMENTS
KW  - COLLEGE-STUDENTS
KW  - STRESS REDUCTION
KW  - SELF-HELP
KW  - METAANALYSIS
KW  - QUESTIONNAIRE
KW  - ADHERENCE
KW  - EFFICACY
KW  - PROGRAM
AB  - Technology is increasingly being integrated into the provision of therapy and mental health interventions. While the evidence base for technology-led delivery of mindfulness-based interventions is growing, one approach to understand the effects of technology-delivered elements includes programs that retain some aspects of traditional face-to-face interaction. This arrangement offers unique practical advantages, and also enables researchers to isolate variables that may be underlying the effects of technology-delivered interventions. The present study reports on a pilot videoconference-delivered mindfulness-based group intervention offered to university students and staff members with wait-list controls. Apart from the first session of the 6-week course, the main facilitator guided evening classes remotely via online videoconferencing, with follow-up exercises via email. Participants were taught a variety of mindfulness-based exercises such as meditation, breathing exercises, and mindful tasting, as well as the concepts underpinning such practice. Participants completed pre- and post-intervention questionnaires on depression, anxiety, repetitive negative thinking, dysfunctional attitudes, positive and negative affect, self-compassion, compassion for others, and mindfulness. For participants who attended at least five of the six sessions, scores on all outcome measures improved significantly post-intervention and remained stable at 3-week follow-up. The videoconference-delivered mindfulness-based group intervention appears to provide a viable alternative format to standard mindfulness programs where the facilitator and participants need to live in close physical proximity with each other.
AD  - Auckland Univ Technol, Fac Hlth & Environm Sci, Sch Publ Hlth & Psychosocial Studies, 90 Akoranga Dr, Auckland 1142, New Zealand
AD  - Mindfulness Educ Grp, Auckland, New Zealand
AD  - Nottingham Trent Univ, Nottingham, England
C3  - Auckland University of Technology
C3  - Nottingham Trent University
FU  - Strategic Research Investment Fund of Auckland University of Technology - New Zealand
FX  - The research has been funded by Strategic Research Investment Fund of Auckland University of Technology - New Zealand. The funding source had no role in the collection, analysis, or interpretation of the data or submission.
PU  - SPRINGER
PI  - DORDRECHT
PA  - VAN GODEWIJCKSTRAAT 30, 3311 GZ DORDRECHT, NETHERLANDS
SN  - 1868-8527
SN  - 1868-8535
J9  - MINDFULNESS
JI  - Mindfulness
DA  - APR
PY  - 2019
VL  - 10
IS  - 4
SP  - 700
EP  - 711
DO  - 10.1007/s12671-018-1024-y
WE  - Social Science Citation Index (SSCI)
AN  - WOS:000461393600011
N1  - Times Cited in Web of Science Core Collection:  16
Total Times Cited:  17
Cited Reference Count:  60
ER  -

TY  - JOUR
AU  - Moro, ML
AU  - Degli Atti, MC
AU  - D'Amore, C
AU  - Diegoli, G
AU  - Forni, S
AU  - Gagliotti, C
AU  - Gemmi, F
AU  - Iannazzo, S
AU  - Miraglia, V
AU  - Pan, A
AU  - Pantosti, A
AU  - Pittalis, S
AU  - Puro, V
AU  - Ricchizzi, E
AU  - Sarnelli, B
AU  - Torti, C
AU  - Zotti, C
TI  - Good practices for the surveillance and control of antimicrobial resistance
T2  - EPIDEMIOLOGIA & PREVENZIONE
LA  - Italian
KW  - antimicrobial resistance
KW  - surveillance
KW  - control
KW  - literature review
KW  - good clinical practices
AB  - Italy is one of the European Countries with the highest level of antimicrobial consumption, both in the community and in hospital settings, and with the highest prevalence of antimicrobial resistant microorganisms. In 2015, the Project "Good practices for the surveillance and control of antimicrobial resistance" was funded by the Italian National Centre for Disease Prevention and Control (CCM): the aim was to promote integrated actions at national level to control antimicrobial resistance, favouring the transfer of existing good practices. The principal objectives of the project were: to describe the Italian scenario of good practices based on literature review; to improve the capacity of surveillance, through achieving consensus on a core set of indicators, including paediatrics, and through the strengthening of the national surveillance system of antimicrobial resistance coordinated by the Italian National Institute of Health; to define tools useful for priority setting; to evaluate the efficacy of intervention programme aimed at promoting the appropriate use of antibiotics among children for upper respiratory tract infections in the community; to set up training programmes on the prudent use of antibiotics in veterinary medicine.
   Seven regions were enrolled in the project (Emilia-Romagna with the role of programme coordinator, Campania, Calabria, Lazio, Lombardy, Piedmont, Tuscany) and the Italian National Health Institute.
   The project allowed to document: the scarce spread of control practices at national level (out of 277 studies reviewed, only 6.1% of the cases were targeted to evaluating the effectiveness of intervention programmes); a significant variability among regions both in relation to antimicrobial consumption and antimicrobial resistance prevalence, with a worrying spread in some regions of several antimicrobial resistant organisms responsible for "critical" infections with great potential health impact; the effectiveness of an intervention aimed at promoting appropriate use of antibiotics in frequent infections for children in the community, such as pharingotonsillitis and acute otitis media (35% reduction of antimicrobial consumption between 2010 and 2017 in Emilia-Romagna; an inversion of the ratio amoxicillin/amoxicillin-clavulanate); the need for new indicators to monitor antimicrobial consumption in hospital paediatric wards and of a new national system for timely identification of new antimicrobial resistance profiles; a positive evaluation of the training programme for veterinary physicians. In conclusion, the project has contributed to identify the most critical areas for antimicrobial resistance control and to select appropriate solutions, potentially transferable to the national level.
AD  - Agenzia Sanit & Sociale Reg Emilia Romagna, Bologna, Italy
AD  - IRCCS Osped Pediat Bambino Gesu, Rome, Italy
AD  - Direz Gen Cura Persona Salute & Welf Reg Emilia R, Bologna, Italy
AD  - Agenzia Reg Sanita Toscana, Florence, Italy
AD  - Minist Salute, Direz Gen Prevenz, Ufficio 5, Rome, Italy
AD  - Azienda Osped Ist Ospitalieri, Cremona, Italy
AD  - Ist Super Sanita, Rome, Italy
AD  - Ist Nazl Malattie Infett Lazzaro Spallanzani, Rome, Italy
AD  - Direz Gen Tutela Salute & Coordinamento Sistema S, Naples, Italy
AD  - Azienda Osped Univ Mater Domini, Catanzaro, Italy
AD  - Univ Torino, Dipartimento Sci Sanita Pubbl & Pediat, Turin, Italy
C3  - IRCCS Bambino Gesu
C3  - Istituto Superiore di Sanita (ISS)
C3  - IRCCS Lazzaro Spallanzani
C3  - University of Turin
PU  - INFERENZE SCARL
PI  - MILANO
PA  - VIA RICCIARELLI N 29, MILANO, 20148, ITALY
SN  - 1120-9763
SN  - 2385-1937
J9  - EPIDEMIOL PREV
JI  - Epidemiol. Prev.
DA  - MAR-JUN
PY  - 2019
VL  - 43
IS  - 2-3
SP  - 185
EP  - 193
DO  - 10.19191/EP19.2-3.P185.058
WE  - Science Citation Index Expanded (SCI-EXPANDED)
WE  - Social Science Citation Index (SSCI)
AN  - WOS:000575406300021
N1  - Times Cited in Web of Science Core Collection:  2
Total Times Cited:  2
Cited Reference Count:  20
ER  -

TY  - JOUR
AU  - Glynn, LM
AU  - Christenfeld, N
AU  - Gerin, W
TI  - The role of rumination in recovery from reactivity: Cardiovascular consequences of emotional states
T2  - PSYCHOSOMATIC MEDICINE
LA  - English
KW  - stress
KW  - blood pressure
KW  - rumination
KW  - recovery
KW  - cardiovascular reactivity
KW  - emotion
KW  - POSTTRAUMATIC-STRESS-DISORDER
KW  - BLOOD-PRESSURE
KW  - PARENTAL HISTORY
KW  - SOCIAL SUPPORT
KW  - AEROBIC POWER
KW  - MENTAL STRESS
KW  - FOLLOW-UP
KW  - RESPONSES
KW  - GENDER
KW  - WOMEN
AB  - Objective: While most investigations of the link between blood pressure responses and later disease have focused on acute reactivity during stressful tasks, there is some theoretical and empirical reason to believe that examining recovery and later re-creations of BP responses may also be useful. Two experiments explored situational determinants of sustained BP elevations, examining whether the extent of recovery and the ability to later mentally recreate the response are influenced by the magnitude or emotionality of the initial task and also whether preventing rumination after a stressor has ended speeds recovery. Method: Experiment 1, with 72 normotensive male and female undergraduates, examined BP and heart rate before, during, and after a task and also before, during, and after the mental re-creation of that task. Four tasks were used, designed to produce high initial reactivity with an emotional component (mental arithmetic with harassment), low reactivity with emotion (shock avoidance), high reactivity without emotion (physical exercise), or low reactivity without emotion (cold pressor). Experiment 2, with 20 normotensive male and female undergraduates, compared the cardiovascular recovery of persons who were either given a distractor task or just sat quietly immediately after a mental arithmetic task. Results: Study 1 revealed that only the emotional tasks were associated with delayed BP recovery and elevations during later rumination. Blood pressure during recovery and later rumination was independent of the original reactivity. Experiment 2 found that participants with the distractor, who presumably could not ruminate, showed better BP recovery. Conclusions: Situations that put people at risk may include not just those that cause large BP elevations, but also emotion-producing situations that lead to sustained and recurring elevations.
AD  - Univ Calif Irvine, Dept Psychiat & Human Behav, Costa Mesa, CA 92626 USA
AD  - Univ Calif San Diego, Dept Psychol, La Jolla, CA 92093 USA
AD  - Mt Sinai Med Ctr, New York, NY 10029 USA
C3  - University of California System
C3  - University of California Irvine
C3  - University of California System
C3  - University of California San Diego
C3  - Icahn School of Medicine at Mount Sinai
PU  - LIPPINCOTT WILLIAMS & WILKINS
PI  - PHILADELPHIA
PA  - 530 WALNUT ST, PHILADELPHIA, PA 19106-3621 USA
SN  - 0033-3174
J9  - PSYCHOSOM MED
JI  - Psychosom. Med.
DA  - SEP-OCT
PY  - 2002
VL  - 64
IS  - 5
SP  - 714
EP  - 726
DO  - 10.1097/01.PSY.0000031574.42041.23
WE  - Science Citation Index Expanded (SCI-EXPANDED)
WE  - Social Science Citation Index (SSCI)
AN  - WOS:000178229400003
N1  - Times Cited in Web of Science Core Collection:  203
Total Times Cited:  267
Cited Reference Count:  54
ER  -

TY  - JOUR
AU  - Westra, HA
AU  - Di Bartolomeo, AA
TI  - Developing Expertise in Psychotherapy: The Case for Process Coding as Clinical Training
T2  - AMERICAN PSYCHOLOGIST
LA  - English
KW  - expertise
KW  - psychotherapy process
KW  - routine outcome monitoring
KW  - process coding
KW  - COGNITIVE-BEHAVIORAL THERAPY
KW  - ALLIANCE RUPTURES
KW  - PROCESS MARKERS
KW  - CLIENT
KW  - RESISTANCE
KW  - OUTCOMES
KW  - EVENTS
KW  - NONCOMPLIANCE
KW  - METAANALYSIS
KW  - PERCEPTIONS
AB  - Routine outcome monitoring (ROM) is a major development in the field since it offers likely outcome trajectories and is particularly helpful for failing cases. However, ROM has not led to improved skill development more generally, and it is debatable as to whether expertise is even possible to acquire in psychotherapy. What is missing but crucial to expertise is feedback on the outcome of one's actions in real time, which would enable responsive adjustments and improve outcomes. It is argued in this article that by identifying empirically validated moment-to-moment markers capable of differentiating later clinical outcomes, process researchers have uncovered the possibility of extracting prognostic information in real time, but one must develop the requisite observational skills. Multiple lines of research are reviewed to support the contention that real-time outcome information is available to guide responsivity and improve outcomes. And the typically hidden nature of these important signals further underscores the need for systematic training in process acuity. Given the pressing need to improve training methods, process coding training should not be restricted to research laboratories but should be exported to the clinical setting and tailored to the needs of clinicians for use in real time during therapy sessions. These are testable hypotheses that, if successful, hold the possibility of improving training and reversing the worrying trend of experience in psychotherapy being unrelated to outcome.
AD  - York Univ, Dept Psychol, 127 Behav Sci Bldg,4700 Keele St, Toronto, ON M3J 1P3, Canada
C3  - York University - Canada
PU  - AMER PSYCHOLOGICAL ASSOC
PI  - WASHINGTON
PA  - 750 FIRST ST NE, WASHINGTON, DC 20002-4242 USA
SN  - 0003-066X
SN  - 1935-990X
J9  - AM PSYCHOL
JI  - Am. Psychol.
DA  - FEB-MAR
PY  - 2024
VL  - 79
IS  - 2
SP  - 163
EP  - 174
DO  - 10.1037/amp0001139
WE  - Social Science Citation Index (SSCI)
AN  - WOS:001327887800017
N1  - Times Cited in Web of Science Core Collection:  4
Total Times Cited:  4
Cited Reference Count:  93
ER  -

TY  - JOUR
AU  - Choi, NG
AU  - Stanmore, E
AU  - Caamano, J
AU  - Vences, K
AU  - Gell, NM
TI  - A Feasibility Study of Multi-Component Fall Prevention for Homebound Older Adults Facilitated by Lay Coaches and Using a Tablet-Based, Gamified Exercise Application
T2  - JOURNAL OF APPLIED GERONTOLOGY
LA  - English
KW  - homebound older adults
KW  - falls
KW  - fall prevention
KW  - exercise training
KW  - home-safety check
KW  - medication review
KW  - PROGRAM
KW  - HEALTH
KW  - WORRY
KW  - RISK
AB  - Although homebound older adults face high risk for falls, they are unable to utilize community-based fall prevention programs due to their mobility limitations. In this article, we report a feasibility study of a four-session, multicomponent fall prevention program for low-income homebound older adults using pre, post, mixed-method design. The manualized program was delivered by lay coaches who were trained and supervised by a physical therapist. The program also used an iPad-based gamified strength and balance exercise app (called KOKU) that was operable without the need to connect to the internet. Participants (N = 28) in this study were highly receptive to the program and approved all components: psychoeducation, the KOKU app, home-safety checks, safe ambulation training, and medication review. The study showed that a brief, multi-component fall prevention program for homebound older adults is feasible and acceptable. Further research is needed to evaluate its effectiveness.
AD  - Univ Texas Austin, Austin, TX 78712 USA
AD  - Univ Manchester, Manchester, Lancs, England
AD  - Univ Vermont, Burlington, VT USA
C3  - University of Texas System
C3  - University of Texas Austin
C3  - University of Manchester
C3  - University of Vermont
FU  - St. David's Foundation
FX  - The author(s) disclosed receipt of the following financial support for the research, authorship, and/or publication of this article: This study was funded by St. David's Foundation.
PU  - SAGE PUBLICATIONS INC
PI  - THOUSAND OAKS
PA  - 2455 TELLER RD, THOUSAND OAKS, CA 91320 USA
SN  - 0733-4648
SN  - 1552-4523
J9  - J APPL GERONTOL
JI  - J. Appl. Gerontol.
DA  - NOV
PY  - 2021
VL  - 40
IS  - 11
SP  - 1483
EP  - 1491
C7  - 0733464821991024
DO  - 10.1177/0733464821991024
C6  - FEB 2021
WE  - Social Science Citation Index (SSCI)
AN  - WOS:000621138700001
N1  - Times Cited in Web of Science Core Collection:  9
Total Times Cited:  9
Cited Reference Count:  41
ER  -

TY  - JOUR
AU  - Kogias, N
AU  - Geurts, DEM
AU  - Krause, F
AU  - Speckens, AEM
AU  - Hermans, EJ
TI  - Study protocol for a randomised controlled trial investigating the effects of Mindfulness Based Stress Reduction on stress regulation and associated neurocognitive mechanisms in stressed university students: the MindRest study
T2  - BMC PSYCHOLOGY
LA  - English
KW  - Mindfulness Based Stress Reduction
KW  - MBSR
KW  - Randomized controlled trial
KW  - Stress
KW  - SCALE BRAIN NETWORKS
KW  - PSYCHOMETRIC PROPERTIES
KW  - PSYCHIATRIC-DISORDERS
KW  - IDENTIFICATION TEST
KW  - MENTAL-HEALTH
KW  - INTERVENTIONS
KW  - QUESTIONNAIRE
KW  - CONNECTIVITY
KW  - RESILIENCE
KW  - BURDEN
AB  - Background Stress-related disorders are a growing public health concern. While stress is a natural and adaptive process, chronic exposure to stressors can lead to dysregulation and take a cumulative toll on physical and mental well-being. One approach to coping with stress and building resilience is through Mindfulness-Based Stress Reduction (MBSR). By understanding the neural mechanisms of MBSR, we can gain insight into how it reduces stress and what drives individual differences in treatment outcomes. This study aims to establish the clinical effects of MBSR on stress regulation in a population that is susceptible to develop stress-related disorders (i.e., university students with mild to high self-reported stress), to assess the role of large-scale brain networks in stress regulation changes induced by MBSR, and to identify who may benefit most from MBSR.
   Methods This study is a longitudinal two-arm randomised, wait-list controlled trial to investigate the effects of MBSR on a preselected, Dutch university student population with elevated stress levels. Clinical symptoms are measured at baseline, post-treatment, and three months after training. Our primary clinical symptom is perceived stress, with additional measures of depressive and anxiety symptoms, alcohol use, stress resilience, positive mental health, and stress reactivity in daily life. We investigate the effects of MBSR on stress regulation in terms of behaviour, self-report measures, physiology, and brain activity. Repetitive negative thinking, cognitive reactivity, emotional allowance, mindfulness skills, and self-compassion will be tested as potential mediating factors for the clinical effects of MBSR. Childhood trauma, personality traits and baseline brain activity patterns will be tested as potential moderators of the clinical outcomes.
   Discussion This study aims to provide valuable insights into the effectiveness of MBSR in reducing stress-related symptoms in a susceptible student population and crucially, to investigate its effects on stress regulation, and to identify who may benefit most from the intervention.
AD  - Radboud Univ Nijmegen, Med Ctr, Donders Inst Brain Cognit & Behav, Nijmegen, Netherlands
AD  - Radboud Univ Nijmegen, Med Ctr, Ctr Mindfulness, Dept Psychiat, Nijmegen, Netherlands
C3  - Radboud University Nijmegen
C3  - Radboud University Nijmegen
FU  - internal Donders Centre for Medical Neuroscience junior researcher grant from Radboud University Medical Center
FX  - This trial is funded by an internal Donders Centre for Medical Neuroscience junior researcher grant from Radboud University Medical Center. The grant proposal procedure underwent an extensive external peer review process with the final assessment made by an international committee. This funding source is not directly involved in any aspect of design, execution, or analysis of the study, or in the decision to publish potential findings.
PU  - SPRINGERNATURE
PI  - LONDON
PA  - CAMPUS, 4 CRINAN ST, LONDON, N1 9XW, ENGLAND
SN  - 2050-7283
J9  - BMC PSYCHOL
JI  - BMC Psychol.
DA  - JUL 1
PY  - 2023
VL  - 11
IS  - 1
C7  - 194
DO  - 10.1186/s40359-023-01220-4
WE  - Social Science Citation Index (SSCI)
AN  - WOS:001022528200001
N1  - Times Cited in Web of Science Core Collection:  3
Total Times Cited:  3
Cited Reference Count:  61
ER  -

TY  - JOUR
AU  - Rehm, KE
AU  - Sunesara, I
AU  - Tull, MT
AU  - Marshall, GD
TI  - PSYCHOLOGICAL STRESS MODERATES THE RELATIONSHIP BETWEEN RUNNING VOLUME AND CD4+T CELL SUBPOPULATIONS
T2  - JOURNAL OF BIOLOGICAL REGULATORS AND HOMEOSTATIC AGENTS
LA  - English
KW  - immune
KW  - cytokine
KW  - stress
KW  - anxiety
KW  - worry
KW  - exercise
KW  - RANDOMIZED-CONTROLLED-TRIAL
KW  - STATE WORRY QUESTIONNAIRE
KW  - EXERCISE
KW  - ANXIETY
KW  - DEPRESSION
KW  - RUNNERS
KW  - RISK
AB  - Endurance-based exercise training can lead to alterations in components of the immune system, but it is unknown how psychological stress (another potent immunomodulator) may impact these changes. The purpose of this study was to determine the moderating role of psychological stress on exercise-induced immune changes. Twenty-nine recreational runners were recruited for this study four weeks before completing a marathon. Each subject reported: weekly training volume (miles/wk) for the week prior to the study visit; completed the Perceived Stress Scale (PSS), the state version of the State-Trait Anxiety Inventory (STAI) and the Penn State Worry Questionnaire (PSWQ); and donated blood for assessment of CD4+ T cell subpopulations and mitogen-induced cytokine production. Participants ran an average of 30 (+/- 13.4) miles (1 mile=1.6 kin) per week. Average values (SD) for immune biomarkers were: regulatory T cells (Treg), 3.2% (+/- 1.2%); type 1 regulatory cells (Tr1), 27.1% (+/- 8.3%); T helper 3 (Th3), 1.8% (+/- 0.7%); interferon gamma (IFN gamma), 3.1 pg/ml (+/- 1.0); interleukin (IL)-4, 1.4 pg/ml (+/- 1.1); IFN gamma/IL-4, 8.6 (+/- 1.2); IL-10, 512 pg/ml (+/- 288). There was a significant relationship between running volume and both Treg cell numbers (slope of the regression line (beta)=0.05, p<0.001) and IL-10 production (beta=-10.6, p=0.002), and there was a trending relationship between running volume and Tr1 cell numbers (beta=-0.2%, p=0.064). Perceived stress was a trending moderator of the running volume-Treg relationship, whereas worry was a significant moderator of the running volume-IFN gamma and running volume-IFN gamma/IL-4 relationships. These data indicate that various forms of psychological stress can impact endurance exercise-based changes in certain immune biomarkers. These changes may reflect an increased susceptibility to clinical risks in some individuals.
AD  - Univ Mississippi, Med Ctr, Div Clin Immunol & Allergy, Lab Behav Immunol Res, Jackson, MS 39216 USA
AD  - Univ Mississippi, Med Ctr, Dept Med, Jackson, MS 39216 USA
AD  - Univ Mississippi, Med Ctr, Ctr Biostat & Bioinformat, Jackson, MS 39216 USA
AD  - Univ Mississippi, Med Ctr, Dept Psychiat & Human Behav, Div Psychol, Jackson, MS 39216 USA
C3  - University of Mississippi
C3  - University of Mississippi Medical Center
C3  - University of Mississippi
C3  - University of Mississippi Medical Center
C3  - University of Mississippi Medical Center
C3  - University of Mississippi
C3  - University of Mississippi
C3  - University of Mississippi Medical Center
FU  - University of Mississippi Medical Center Department of Medicine
FX  - The authors would like to acknowledge both Scotty Taylor and Denise Montgomery for their technical assistance and the University of Mississippi Medical Center Department of Medicine for the funds to complete the study.
PU  - BIOLIFE SAS
PI  - SILVA MARINA (TE)
PA  - VIA S STEFANO 39 BIS, 64029 SILVA MARINA (TE), ITALY
SN  - 0393-974X
SN  - 1724-6083
J9  - J BIOL REG HOMEOS AG
JI  - J. Biol. Regul. Homeost. Agents
DA  - APR-JUN
PY  - 2016
VL  - 30
IS  - 2
SP  - 449
EP  - 457
WE  - Science Citation Index Expanded (SCI-EXPANDED)
AN  - WOS:000379795800016
N1  - Times Cited in Web of Science Core Collection:  2
Total Times Cited:  5
Cited Reference Count:  21
ER  -

TY  - JOUR
AU  - Liu, YD
AU  - Zhai, XB
AU  - Zhang, YA
AU  - Jiang, C
AU  - Zeng, J
AU  - Yang, M
AU  - Xie, XY
AU  - Zhou, F
AU  - Xiang, B
TI  - The promoting effect of exercise motivation on physical fitness in college students: a mediation effect model
T2  - BMC PUBLIC HEALTH
LA  - English
KW  - College students
KW  - Exercise motivation
KW  - Physical fitness
KW  - Physical activity mediation effect
KW  - MOTIVES
AB  - Background In recent years, the physical fitness situation of college students is worrying in China. Exercise motivation is of great importance for the physical activity and physical fitness. However, existing studies have paid limited attention to the specific effect between exercise motivation, physical activity and physical fitness, and even less to the different genders and exercise motivation dimensions. This study aimed to investigate the promoting effect of sport motivation on physical fitness with different gender and dimension in college students. Methods Physical fitness levels of 2544 college students in Wuhan and Jingzhou city were measured. Exercise motivation and physical activity was assessed using the Chinese version of the motives for physical activities measure-revised scale and the physical activity survey scale, respectively. Correlation analysis and structural equation model were used to explore the relationship between exercise motivation, physical activity and physical fitness. Bootstrap method was used to test the mediating effect. Multilevel regression analysis was used to examine the effects of different dimensions of exercise motivation on PF. Results The exercise motivation of college students was directly related to physical fitness (effect value: 0.307) or indirectly related through the mediating effect of physical activity (effect value: 0.092). The mediation effect percentage of physical activity on exercise motivation and physical fitness in male (51.20%) was greater than female (27.18%), and the standardized regression coefficient of the health dimension to PF was beta = 0.151, P < 0.001, and the competence dimension to PF was beta = 0.189, P < 0.001. Conclusions The exercise motivation of college students can directly influence PF or indirectly influence PF through the mediating effect of PA. The promoting effect of exercise motivation and PA on PF in college students is related to gender and dimensions of exercise motivation. Therefore, we can improve physical fitness levels of college students by promoting their exercise motivation (especially for health motivation and competence motivation) and increasing their participation in physical activity. This study provides new strategies for improving physical fitness in college students.
AD  - Wuhan Univ Sci & Technol, Res Ctr Hlth Promot Women Youth & Children, Hubei Prov Key Lab Occupat Hazard Identificat & Co, Sch Publ Hlth, Wuhan 430065, Hubei, Peoples R China
AD  - Macao Polytech Univ, Fac Appl Sci, Ctr Artificial Intelligence Driven Drug Discovery, Macau, Peoples R China
AD  - Univ Edinburgh, Edinburgh, Scotland
C3  - Wuhan University of Science & Technology
C3  - Macao Polytechnic University
C3  - University of Edinburgh
FU  - We are grateful to the participants and their universities for the cooperation and participation in this study.
FX  - We are grateful to the participants and their universities for the cooperation and participation in this study.
PU  - BMC
PI  - LONDON
PA  - CAMPUS, 4 CRINAN ST, LONDON N1 9XW, ENGLAND
SN  - 1471-2458
J9  - BMC PUBLIC HEALTH
JI  - BMC Public Health
DA  - NOV 14
PY  - 2023
VL  - 23
IS  - 1
C7  - 2244
DO  - 10.1186/s12889-023-17154-w
WE  - Science Citation Index Expanded (SCI-EXPANDED)
AN  - WOS:001104633400001
N1  - Times Cited in Web of Science Core Collection:  3
Total Times Cited:  3
Cited Reference Count:  32
ER  -

TY  - CPAPER
AU  - Hou, GQ
AU  - Zhang, M
ED  - Jiang, Y
ED  - Zou, YL
ED  - Zhang, JG
ED  - Chen, JQ
TI  - Request for the "Quintessence" to the Promote Adolescent Physical Health-to Frequently Do Physical Exercise in Life
T2  - PROCEEDINGS OF THE 2010 INTERNATIONAL SYMPOSIUM ON CHILDREN AND YOUTH FITNESS AND HEALTH, VOL 1
LA  - English
CP  - International Symposium on Children and Youth Fitness and Health
KW  - adolescents
KW  - physique
KW  - health
KW  - frequent physical exercise in life
AB  - sports activities may help to improve both physical and mental health. With the improvement of modem living standard, physical exercise shall become a frequent activity in life, and we shall have the habit of frequently doing physical exercise in life to improve their health. In 2005, the Ministry of Education of China established the data management system for nationwide students' physical health standards to follow up nationwide students for the change in their physical health. According to the test data of the physical health standards collected from more than 13 million students throughout China and the research results on the physique and health of students from Shangxi Province, Beijing, Jiangsu Province and so on, the vital capacity of students of all ages from universities, middle schools and primary schools continued to reduce and their speed, explosive force, strength and endurance further dropped. Such high indices are worrying, and great importance must be attached to them.The paper deals with the "Quintessence" to promote the physical health of the adolescents, namely, including frequently exercise in life, by introducing the Document-data method. According to the results, in order to promote the physical health of adolescents, they shall frequently do exercise in life; P.E. in classroom, extracurricular athletics and athletic competition may help to include frequent physical exercise in their lives. Students shall be helped to pick up good exercise habit and lifestyle through physical education in school to turn frequent physical exercise into the "Quintessence" to promote the physical health of the adolescents, thus including frequent physical exercise in students' lives, improving their physical health and therefore strengthening the nation.
AD  - Changchun Normal Univ, Changchun, Jilin Province, Peoples R China
C3  - Changchun Normal University
PU  - WORLD ACAD UNION-WORLD ACAD PRESS
PI  - LIVERPOOL
PA  - 113, ACADEMIC HOUSE, MILL LANE, WAVERTREE TECHNOLOGY PARK, LIVERPOOL, L13 4 AH, ENGLAND
SN  - 978-1-84626-057-5
PY  - 2010
SP  - 53
EP  - 56
WE  - Conference Proceedings Citation Index - Science (CPCI-S)
WE  - Conference Proceedings Citation Index - Social Science &amp; Humanities (CPCI-SSH)
AN  - WOS:000288183400013
N1  - Times Cited in Web of Science Core Collection:  1
Total Times Cited:  1
Cited Reference Count:  6
ER  -

TY  - JOUR
AU  - Tovilovic, S
AU  - Novovic, Z
AU  - Mihic, L
AU  - Petrovic, T
TI  - Guided Mindfulness-Acceptance Self-Help Intervention for Dysphoric Students: Preliminary Findings
T2  - PRIMENJENA PSIHOLOGIJA
LA  - English
KW  - self-help
KW  - attention training
KW  - mindfulness-acceptance
KW  - ruminations
KW  - dysphoric symptoms
KW  - EXECUTIVE FUNCTIONS
KW  - COMMITMENT THERAPY
KW  - EMOTION REGULATION
KW  - DEPRESSION
KW  - METAANALYSIS
KW  - MEDITATION
KW  - MECHANISMS
KW  - RUMINATION
KW  - ATTENTION
KW  - DISTRESS
AB  - The purpose of this pilot study was to test the efficacy of a novel self-help program called Attention training (AT) based on the mindfulness-acceptance principles in a sample of dysphoric students. We tried to determine if the program: a) contributed to immediate and follow-up changes in the presumed components and mechanisms of mindfulness-acceptance -psychological flexibility, attention control (switching and updating), and rumination; b) was followed by a reduction in dysphoric symptoms; c) had different effects depending on a different order of exercises within AT. The final sample consists of 18 students from the University of Novi Sad, 19-29 years old with mild and moderate depression (selected through pre-screening procedure). Data were collected at 4 measurement occasions: before the first group meeting (pretest), right after completion of all exercises (posttest), and two follow-ups -one and three months post-treatment. AT consisted of 8 small-group, weekly meetings (up to 5 persons and < 90 minutes of overall therapist support). Participants listened to the audio-recorded exercises that targeted the somatic, emotional, and cognitive domains. The sample was randomly split into two groups with a different order of the emotional and cognitive exercises. We found that AT, as a self-help intervention, can potentially lead to improvements in the mindfulness components and mechanisms, even though an increase in the depressive symptoms was noticed. Different explanations were provided for such findings, including suggestions for further optimization of the program and recommendations for further research.
AD  - Univ Novi Sad, Fac Philosophy, Dept Psychol, Novi Sad, Serbia
C3  - University of Novi Sad
PU  - UNIV NOVOM SADU
PI  - NOVI SAD
PA  - FILOZOFSKI FAK-ODSEK PSIHOLOGIJU DR ZORANA DINIDICA 2, NOVI SAD, 21000, SERBIA
SN  - 1821-0147
SN  - 2334-7287
J9  - PRIMENJ PSIHOL
JI  - Primenj. Psihol.
PY  - 2022
VL  - 15
IS  - 4
SP  - 473
EP  - 506
DO  - 10.19090/pp.v15i4.2396
WE  - Emerging Sources Citation Index (ESCI)
AN  - WOS:000905159900003
N1  - Times Cited in Web of Science Core Collection:  0
Total Times Cited:  0
Cited Reference Count:  58
ER  -

TY  - JOUR
AU  - Zhu, YX
AU  - Li, JB
AU  - Zhang, MG
AU  - Li, CX
AU  - Lau, EYH
AU  - Tao, SS
TI  - Physical activity participation and physical aggression in children and adolescents: A systematic review and meta-analysis
T2  - PSYCHOLOGY OF SPORT AND EXERCISE
LA  - English
KW  - Physical aggression
KW  - Children and adolescents
KW  - Physical activity
KW  - Intervention
KW  - Systematic review
KW  - SPORT
KW  - EXERCISE
KW  - BEHAVIOR
KW  - ASSOCIATION
KW  - DEPRESSION
KW  - INTERVENTIONS
KW  - DELINQUENCY
KW  - PREVENTION
KW  - RUMINATION
KW  - CHILDHOOD
AB  - Background: Aggressive behaviour is a substantial behavioural problem in children and adolescents. This review systematically summarises the current evidence on the relationship between physical activity participation and aggressive behaviour and quantifies the effects of physical activity interventions on aggression in children and adolescents.Methods: Studies were identified through a search of five electronic databases (PsycINFO, SPORTDiscus, MED-LINE, CINAHL and Web of Science) with combinations of three groups of keywords. Two independent reviewers screened and extracted data from the individual studies. The reporting quality and publication bias were assessed. The relationship between physical activity participation and aggressive behaviour was systematically summarized. Data (effect sizes) were pooled to investigate the effects of physical activity interventions on aggressive behaviour. A moderator meta-analysis was performed to identify potential moderators of the effects of physical activity interventions on aggressive behaviour. Results: Nineteen studies met the inclusion criteria. The relationship between physical activity participation and aggressive behaviour was mixed. A significant reduction in aggressive behaviour was observed after physical activity interventions (k = 8, SMD =-0.53, 95% CI [-0.27,-0.79], p < 0.001). The moderator meta-analysis showed that physical activity interventions involving team-based physical activity had greater effects than those involving individual-based physical activity (beta = 0.42, SE = 0.18, p = 0.02). In addition, interventions involving physical activity alone were more effective in reducing aggressive behaviour than those that combined physical activity with other activities such as a philosophy course (beta =-0.63, SE = 0.11, p < 0.001).Conclusion: The current meta-analysis presents evidence for the effect of physical activity interventions on aggressive behaviour in children and adolescents. Physical activity-only interventions involving team-based physical activity might be used for preventing or reducing aggressive behaviour in children and adolescents. Possible mechanisms, methodological strengths and weaknesses, implications, and suggestions for future studies were discussed.
AD  - Educ Univ Hong Kong, Dept Hlth & Phys Educ, Hong Kong, Peoples R China
AD  - Syns Inst Educ Res, Hong Kong, Peoples R China
AD  - Educ Univ Hong Kong, Dept Early Childhood Educ, Hong Kong, Peoples R China
AD  - Chinese Univ Hong Kong, Dept Educ Psychol, Hong Kong, Peoples R China
AD  - South China Normal Univ, Sch Phys Educ & Sports Sci, Guangzhou, Peoples R China
AD  - Univ Hong Kong, Fac Educ, Hong Kong, Peoples R China
AD  - Univ Hong Kong, Fac Educ, Pok Fu Lam Rd, Hong Kong, Peoples R China
C3  - Education University of Hong Kong (EdUHK)
C3  - Education University of Hong Kong (EdUHK)
C3  - Chinese University of Hong Kong
C3  - South China Normal University
C3  - University of Hong Kong
C3  - University of Hong Kong
PU  - ELSEVIER
PI  - AMSTERDAM
PA  - RADARWEG 29, 1043 NX AMSTERDAM, NETHERLANDS
SN  - 1469-0292
SN  - 1878-5476
J9  - PSYCHOL SPORT EXERC
JI  - Psychol. Sport Exerc.
DA  - NOV
PY  - 2022
VL  - 63
C7  - 102288
DO  - 10.1016/j.psychsport.2022.102288
C6  - OCT 2022
WE  - Science Citation Index Expanded (SCI-EXPANDED)
WE  - Social Science Citation Index (SSCI)
AN  - WOS:000875644800002
N1  - Times Cited in Web of Science Core Collection:  5
Total Times Cited:  5
Cited Reference Count:  83
ER  -

TY  - JOUR
AU  - Tubiana, M
TI  - Health through school education
T2  - BULLETIN DE L ACADEMIE NATIONALE DE MEDECINE
LA  - French
KW  - NEUROSCIENCES
KW  - EDUCATION
KW  - CHILD REARING
KW  - PARENTING
KW  - HEALTH EDUCATION
KW  - ADOLESCENT BEHAVIOR
KW  - CHILD PSYCHOLOGY
KW  - PSYCHOLOGY, EDUCATIONAL
KW  - SCHOOLS
AB  - In the ongoing effort to improve public health in France, schools have become a priority in recent years, after it emerged that France is the EU country where behavior-related mortality is highest (accidents, risk-taking, suicide, alcohol, smoking, lack of exercise). These harmful behaviors begin during adolescence but are conditioned by mental construction during early childhood. The current situation of health education in schools is worrying, for two reasons. First, there is no coherent doctrine. The concepts on which it is based have greatly evolved since 1975 (especially with the introduction of the Ottawa Charter for health promotion in 1986). We have simply accumulated different approaches rather than redefining our goals and adapting the available means accordingly. Second, the impact of health programs is not sufficiently evaluated. Circulars and guidelines have been written, studies have been conducted, but we have learned next to nothing from our failures and successes. In 2010, at a time when teacher training is being reconsidered - and thus also the school curriculum - it is crucial to clarify our objectives and to seek how to adapt to the current situation "on the ground". A series of French and international studies, including the OECD report (2009), are highly critical of the situation in France and show that further efforts are needed. While France devotes substantial resources to adolescent programs, those set aside for early childhood are totally inadequate. Yet sociological research, and advances in neuroscience, show that while physical and mental development is a continuous process from the womb to adulthood, the early years of life are critical. Intellectual stimulation during infancy used to be a role assumed by the family. Unfortunately, in contemporary France, many parents are unaware of their necessary contribution to their children's education, or are simply confused. Furthermore, France has become a heteroge-neous country. The insecurity and marginalization of certain families can undermine the parents' mental health and thus that of their children. Differences in culture and lifestyle introduce specific health problems and make it difficult to develop a comprehensive strategy A considerable effort is needed. We must educate and inform parents, starting from pregnancy, for example through obligatory antenatal courses to teach expectant mothers, and possibly their partners, that they must provide intellectual stimulation for their children, starting in the first weeks of life. The OECD report shows that French parents are among those who spend the least time with their children. There are multiple reasons for this alarming situation, which must be analyzed and remedied, notably by strengthening the partnership between parents and the directors of kindergartens and nurseries. Resistance must be overcome and the necessary structures created. The place of health during early childhood has considerably evolved. It used to be considered that, for small children, the main issue was physical health (vision, hearing, mobility, etc.). Today the accent is increasingly placed on their psychosocial well-being. Nursery and kindergarten staff and teachers are best-placed to identify children with psychological problems, such as those who find it difficult to establish relationships with other children and to find playmates. Interventions are all the more effective the earlier they begin.
   Psychosomatic evaluation of children thus identified, by a pediatrician and child psychiatrist (or psychologist), must include an assesment of living conditions and individual needs. International comparisons show that French young people are among those most pessimistic about their future, those most likely to feel they are not integrated into society, and those who feel they have little way of influencing their future, thinking it depends above all on other people; they feel that society is frozen, leaving them little opportunity for advancement. It is tempting to think that these attitudes are shaped by informy and early childhood experiences. The school curriculum must be appropriate for age, with the main objective of giving small children confidence in themselves and in their capacity to improve their own well-being. It must focus on the simplest functions and activities, such as sleep, diet, and physical education (among the countries included in the OECD survey, France is the country where physical education and sport are the least developed). Education must help young people to acquire social skills, to become aware of their emotions and those of other people, with all their differences. Role-play exercises in schools may be one way of developing this awareness. Teaching experience must be taken into account, through voluntary participation by schools and teachers (as successfully implemented in the "Hands-on" (Main a la Pate ") program); these studies must be backed up by the necessary means, and their results must be monitored and analyzed. Teacher education has a key role to play, in two respects: 0 initial training in universities should include a Masters module in health education, whose contents should be harmonized; and ii) continuous training, which has a major impact and is the responsibility of the Ministry of Education. These two training courses must be coherent with each other, and the available resources must be compatible with the objectives. It should be recalled, as we celebrate the 20th anniversary of the Convention on the Rights of the Child, that the goals of health education, and of education in general, should apply to all. This implies a need to bring both flexibility and rigor to teaching methods and the school curriculum. It will require a partnership between parents and teachers, mother-child health structures, and pediatricians. Rational division of responsibilities for infants and young children between the State, local authorities, health facilities, medicosocial structures, and health professionals, including school physicians and nurses, should be able to provide the coordination necessary to deal with the more difficult situations.
PU  - ACAD NATL MEDECINE
PI  - PARIS 06
PA  - 16 RUE BONAPARTE, 75272 PARIS 06, FRANCE
SN  - 0001-4079
J9  - B ACAD NAT MED PARIS
JI  - Bull. Acad. Natl. Med.
DA  - MAR
PY  - 2010
VL  - 194
IS  - 3
SP  - 647
EP  - 661
DO  - 10.1016/S0001-4079(19)32306-4
WE  - Science Citation Index Expanded (SCI-EXPANDED)
AN  - WOS:000282848300029
N1  - Times Cited in Web of Science Core Collection:  1
Total Times Cited:  1
Cited Reference Count:  0
ER  -

TY  - JOUR
AU  - André, N
AU  - Gastinger, S
AU  - Rebillard, A
TI  - Chronic Fatigue in Cancer, Brain Connectivity and Reluctance to Engage in Physical Activity: A Mini-Review
T2  - FRONTIERS IN ONCOLOGY
LA  - English
KW  - chronic fatigue
KW  - immediate benefits
KW  - functional connectivity
KW  - physical activity
KW  - effort-based decision making
KW  - cost-benefit analysis
KW  - CONSCIOUS RESTING STATE
KW  - TAI CHI EXERCISE
KW  - BREAST-CANCER
KW  - DEFAULT-MODE
KW  - WORKING-MEMORY
KW  - FUNCTIONAL CONNECTIVITY
KW  - ADJUVANT CHEMOTHERAPY
KW  - PREFRONTAL CORTEX
KW  - MENTAL FATIGUE
KW  - FRONTAL-CORTEX
AB  - A large amount of evidence shows that after a cancer diagnosis, patients significantly reduce their level of physical activity. Usually, this reduction is attributed to cancer-related fatigue. However, to our knowledge, no study has clearly demonstrated that fatigue alters effort-based decision-making in cancer. This mini-review aimed to provide evidence that chronic fatigue in cancer patients causes changes in brain connectivity that impact effort-based decision-making. Indeed, three patterns of activation to compensate for dysfunctional networks have been reported: greater variability in the executive network and hyperactivation in the executive network, which account for less efficient and costly processes in the frontal cortex, and reduced deactivation in the default mode network. Nevertheless, these activation patterns are also observed with other factors, such as anticipatory stressors (worry, rumination or sleep loss), that might also cause reluctance to engage in physical activity. Effort-based decision-making involving weighing costs against benefits and physical activity interventions should increase immediate benefits to facilitate engagement in effortful activities.
AD  - Univ Poitiers, Sport Sci Fac, Res Ctr Cognit & Learning UMR CNRS 7295, Poitiers, France
AD  - Univ Poitiers, Maison Sci Homme Societe USR CNRS 3565, Poitiers, France
AD  - Univ Rennes, M2S EA7470, Rennes, France
AD  - UCO Angers, APCoSS, Inst Format Educ Phys & Sport IFEPSA, Angers, France
AD  - Inst Univ France IUF, Paris, France
C3  - Universite de Poitiers
C3  - Universite de Poitiers
C3  - Universite de Rennes
C3  - Institut Universitaire de France
PU  - FRONTIERS MEDIA SA
PI  - LAUSANNE
PA  - AVENUE DU TRIBUNAL FEDERAL 34, LAUSANNE, CH-1015, SWITZERLAND
SN  - 2234-943X
J9  - FRONT ONCOL
JI  - Front. Oncol.
DA  - DEC 20
PY  - 2021
VL  - 11
C7  - 774347
DO  - 10.3389/fonc.2021.774347
WE  - Science Citation Index Expanded (SCI-EXPANDED)
WE  - Social Science Citation Index (SSCI)
AN  - WOS:000738855400001
N1  - Times Cited in Web of Science Core Collection:  8
Total Times Cited:  11
Cited Reference Count:  95
ER  -

TY  - JOUR
AU  - Ware, M
AU  - O'Connor, P
AU  - Bub, K
AU  - Backus, D
AU  - McCully, K
TI  - The role of worry in exercise and physical activity behavior of people with multiple sclerosis
T2  - HEALTH PSYCHOLOGY AND BEHAVIORAL MEDICINE
LA  - English
KW  - Worry
KW  - fatigue
KW  - physical activity
KW  - exercise
KW  - multiple sclerosis
KW  - mixed methods
KW  - QUALITY-OF-LIFE
KW  - FATIGUE
KW  - SYMPTOMS
KW  - INDIVIDUALS
KW  - BARRIERS
AB  - Purpose:: This study is a secondary analysis of data from a mixed methods exploration of fatigue in people with multiple sclerosis (MS), a chronic autoimmune disease affecting the central nervous system. During initial analysis, worry emerged during discussions of the fatigue experience. The purpose of this study is to explore worry in relationship to exercise and physical activity behavior.
   Methods:: Mixed methods were used to address the research question. 55 people with MS provided demographic and survey data (habitual physical activity, body perception, functioning). 35 participated in semi-structured interviews on the topics of fatigue, body sensations, emotions, and their effects on physical activity. Qualitative data were analyzed utilizing constructivist grounded theory. Quantitative data were analyzed utilizing multiple regression.
[truncated: 2,997,720 more chars]
