# Supplementary material for: Does physical activity-based intervention decrease repetitive negative thinking? A systematic review
Source: PLoS One. 2025 Apr 1;20(4):e0319806. doi: 10.1371/journal.pone.0319806 (PMC11960971; doi:10.1371/journal.pone.0319806)
Supplement: S1 File — https://doi.org/10.6084/m9.figshare.25711734. (ZIP) [file pone.0319806.s001.zip › supporting information/library/extract.txt]

1.		2013	2013 SYR Accepted Poster Abstracts		SYR 2013 Accepted Poster abstracts: 1. Benefits of Yoga as a Wellness Practice in a Veterans Affairs (VA) Health Care Setting: If You Build It, Will They Come? 2. Yoga‐based Psychotherapy Group With Urban Youth Exposed to Trauma. 3. Embodied Health: The Effects of a MindBody Course for Medical Students. 4. Interoceptive Awareness and Vegetable Intake After a Yoga and Stress Management Interventio…
2.	Aalsma MC, Jones LD, Staples JK, Garabrant JM, Gordon JS, Cyr LR, et al.	2020	Mind-Body Skills Groups for Adolescents With Depression in Primary Care: A Pilot Study	10.1016/j.pedhc.2020.05.003	INTRODUCTION: The objective of this study was to determine the acceptability and preliminary effectiveness of Mind-Body Skills Groups (MBSGs) as a treatment for depressed adolescents in primary care. METHOD: A single-arm clinical trial was conducted. A 10-week MBSG program was implemented in primary care. Participants completed self-report measures at baseline, postintervention, and 3 months foll…
3.	Aardoom JJ, Dingemans AE, Spinhoven P, van Ginkel JR, de Rooij M, van Furth EF	2016	Web-Based Fully Automated Self-Help With Different Levels of Therapist Support for Individuals With Eating Disorder Symptoms: A Randomized Controlled Trial	10.2196/jmir.5709	BACKGROUND: Despite the disabling nature of eating disorders (EDs), many individuals with ED symptoms do not receive appropriate mental health care. Internet-based interventions have potential to reduce the unmet needs by providing easily accessible health care services. OBJECTIVE: This study aimed to investigate the effectiveness of an Internet-based intervention for individuals with ED symptoms…
4.	Aasa U, Barnekow-Bergkvist M, Angquist KA, Brulin C	2005	Relationships between work-related factors and disorders in the neck-shoulder and low-back region among female and male ambulance personnel	10.1539/joh.47.481	This cross-sectional study on a random sample of 1,500 ambulance personnel investigated the relationships between self-reported work-related physical and psychosocial factors, worry about work conditions, and musculoskeletal disorders among female and male ambulance personnel. Three different outcomes, complaints, activity limitation, and sick leave, for the neck-shoulder and low-back region, res…
5.	Ab Ghaffar SF, Mohd Sidik S, Ibrahim N, Awang H, Gyanchand Rampal LR	2019	Effect of a School-Based Anxiety Prevention Program among Primary School Children	10.3390/ijerph16244913	Anxiety is one of the most common mental health disorders in childhood, and children with anxiety have an increased risk of psychiatric disorders during adulthood. This study aimed to evaluate the effectiveness of a school-based anxiety prevention program for reducing anxiety among primary school students relative to a school-as-usual control group. Secondary to this, the current study aimed to e…
6.	Abbasi M, Dehghani M, Keefe FJ, Jafari H, Behtash H, Shams J	2012	Spouse-assisted training in pain coping skills and the outcome of multidisciplinary pain management for chronic low back pain treatment: a 1-year randomized controlled trial	10.1002/j.1532-2149.2011.00097.x	This study examined the comparative efficacy of three interventions: a spouse-assisted coping skills training protocol for patients undergoing a multidisciplinary pain management programme (SA-MPMP), conventional patient-oriented multidisciplinary pain management programme (P-MPMP) and standard medical care (SMC). Thirty-six chronic low back pain (CLBP) patients and their spouses were randomly as…
7.	Abbott D, Lack CW, Anderson P	2023	Does Using a Mindfulness App Reduce Anxiety and Worry? A Randomized-Controlled Trial	10.1891/jcpsy-d-20-00058	Objectives: the availability of smartphone-based mindfulness training applications (apps) may circumvent many barriers to receiving in-person help, but little controlled research has been conducted on them. This study sought to evaluate the effectiveness of a widely used -mindfulness training app, Headspace, at reducing anxiety and worry. Methods: this study used a randomized-controlled design to…
8.	Abbott J, Dodd M, Gee L, Webb K	2001	Ways of coping with cystic fibrosis: implications for treatment adherence		Purpose : How individuals cope with aspects of cystic fibrosis (CF) has the potential to influence their self management and the course of their disease. To evaluate how individuals cope with CF, a disease specific coping scale was developed and validated. A second objective of the work was to examine the relationship between coping styles and treatment adherence. Methods : The development of the…
9.	Abbott MJ, Rapee RM	2004	Post-Event Rumination and Negative Self-Appraisal in Social Phobia Before and After Treatment	10.1037/0021-843X.113.1.136	This study investigated the relationship between self-appraisals of performance, symptom severity and post-event rumination in social phobia, and evaluated the effect of treatment on these variables. A socially phobic group and a nonanxious control group performed an impromptu speech and were told that their performance would be evaluated. Participants appraised their performance immediately afte…
10.	Abbott S, de Wit J, Rawstorne P, Reynolds R	2020	Mental contrasting and implementation intentions to increase physical activity in sedentary, disadvantaged adults: A pilot intervention	10.1037/spy0000193	Socioeconomically disadvantaged people in high-income countries like Australia do less physical activity than their more affluent counterparts. Mental contrasting with implementation intentions (MCII) is a goal-setting and goal-striving process that aims to improve self-regulation. The current study explored the feasibility and efficacy of a 12-week pilot randomized controlled trial that used MCI…
11.	Abd El-Aziz N, Khallaf S, Abozaid W, Elgohary G, Abd El-Fattah O, Alhawari M, et al.	2020	Is it the time to implement the routine use of distress thermometer among Egyptian patients with newly diagnosed cancer?	10.1186/s12885-020-07451-7	BackgroundThe distress thermometer (DT) is an effective tool for identifying distress among cancer patients worldwide. However, DT has not been studied in Egyptian patients. We aimed to study the prevalence of distress among Egyptian patients with different types of cancers using DT.MethodsA total of 550 patients with newly diagnosed hematological and solid cancers who were followed up at 3 Oncol…
12.	Abd-Elfattah HM, Abdelazeim FH, Elshennawy S	2015	Physical and cognitive consequences of fatigue: A review	10.1016/j.jare.2015.01.011	Fatigue is a common worrying complaint among people performing physical activities on the basis of training or rehabilitation. An enormous amount of research articles have been published on the topic of fatigue and its effect on physical and physiological functions. The goal of this review was to focus on the effect of fatigue on muscle activity, proprioception, and cognitive functions and to sum…
13.	Abdallah CG, Coplan JD, Jackowski A, Sato JR, Mao X, Shungu DC, et al.	2012	Riluzole effect on occipital cortex: a structural and spectroscopy pilot study	10.1016/j.neulet.2012.09.054	BACKGROUND: To investigate the mechanism underlying the anxiolytic properties of riluzole, a glutamate-modulating agent, we previously studied the effect of this drug on hippocampal N-acetylaspartate (NAA) and volume in patients with generalized anxiety disorder (GAD). In the same cohort, we now extend our investigation to the occipital cortex, a brain region that was recently implicated in the a…
14.	Abdel Hadi S, Mojzisch A, Parker SL, Häusser JA	2021	Experimental evidence for the effects of job demands and job control on physical activity after work	10.1037/xap0000333	Building on self-regulation research and self-determination theory, the present research investigates the causal effects of job demands and job control on physical activity after work. In 2 experiments (total N = 251), participants completed a work simulation that was followed by a physical activity task (cycling on a bicycle ergometer). We simulated a call center, consisting of customer interact…
15.	Abdovic S, Mocic Pavic A, Milosevic M, Persic M, Senecic-Cala I, Kolacek S	2013	The IMPACT-III (HR) questionnaire: a valid measure of health-related quality of life in Croatian children with inflammatory bowel disease	10.1016/j.crohns.2012.12.010	BACKGROUND AND AIMS: To assess the reliability and validity of IMPACT-III (HR), a disease-specific, health-related quality of life instrument in Croatian children with inflammatory bowel disease. METHODS: In a multicenter study, 104 children participated in a validation study of IMPACT-III (HR) cross-culturally adapted for Croatia. Factor analysis was used to determine optimal domain structure fo…
16.	Abela JRZ, Hankin BL	2011	Rumination as a vulnerability factor to depression during the transition from early to middle adolescence: A multiwave longitudinal study	10.1037/a0022796	The current study examined vulnerability to depression during the transition from early to middle adolescence from the perspective of the response styles theory. During an initial assessment, 382 adolescents (ages 11–15 years) completed self-report measures assessing rumination and depressive symptoms as well as a semistructured clinical interview assessing current and past major depressive episo…
17.	Abonie US, Ampomah AK, Makinyi V, Addo RA, Kumah L	2023	Associations between physical activity patterns and quality of life in persons with type 2 diabetes: A cross sectional study	10.1371/journal.pone.0290825	Background Type 2 diabetes is a major health problem globally and particularly in Ghana. Regular physical activity is important in the management of type 2 diabetes and in improving quality of life of persons with type 2 diabetes. However, there is a lack of data reporting on how physical activity relate to quality of life in persons with diabetes in Ghana. This study explored how physical activi…
18.	Abrahamsen FE, Roberts GC, Pensgaard AM	2006	An examination of the factorial structure of the Norwegian version of the sport anxiety scale	10.1111/j.1600-0838.2005.00511.x	The purpose of the present research was to develop and validate a Norwegian version of the sport anxiety scale (SAS-N), a multidimensional sport performance trait anxiety inventory. The SAS consists of three unique dimensions measuring somatic anxiety, worry and concentration disruption, respectively. The translation-back translation method was used in development of the SAS-N, and athletes from …
19.	Abramovitch A, Goldzweig G, Schweiger A	2013	Correlates of Physical Activity with Intrusive Thoughts, Worry and Impulsivity in Adults with Attention Deficit/Hyperactivity Disorder: A Cross-sectional Pilot Study		Background: Physical exercise is known to produce numerous psychological beneficial effects in healthy and clinical populations. Nevertheless, little is known about the relationship between exercise and ADHD symptoms, let alone among adults with ADHD. This study examines the association between exercise and three ADHD symptoms: (1) behavioral impulsivity; (2) intrusive unwanted thoughts and (3) w…
20.	Abramson MJ, Schattner RL, Holton C, Simpson P, Briggs N, Beilby J, et al.	2015	Spirometry and regular follow-up do not improve quality of life in children or adolescents with asthma: Cluster randomized controlled trials	10.1002/ppul.23096	RATIONALE: To determine whether spirometry and regular medical review improved quality of life or other outcomes in children and adolescents with asthma. METHODS: We conducted two cluster randomized controlled trials. We recruited 238 asthma patients aged between 7 and 17 years from 56 general practices in South Eastern Australia. Participants were randomized to receive an intervention that inclu…
21.	Abramson MJ, Schattner RL, Holton C, Simpson P, Briggs N, Beilby J, et al.	2015	Spirometry and Regular Follow-up do not Improve Quality of Life in Children or Adolescents With Asthma: Cluster Randomized Controlled Trials	10.1002/ppul.23096	Rationale: To determine whether spirometry and regular medical review improved quality of life or other outcomes in children and adolescents with asthma. Methods: We conducted two cluster randomized controlled trials. We recruited 238 asthma patients aged between 7 and 17 years from 56 general practices in South Eastern Australia. Participants were randomized to receive an intervention that inclu…
22.	Abramson MJ, Schattner RL, Holton C, Simpson P, Briggs N, Beilby J, et al.	2015	Spirometry and regular follow-up do not improve quality of life in children or adolescents with asthma: cluster randomized controlled trials	10.1002/ppul.23096	RATIONALE: To determine whether spirometry and regular medical review improved quality of life or other outcomes in children and adolescents with asthma. METHODS: We conducted two cluster randomized controlled trials. We recruited 238 asthma patients aged between 7 and 17 years from 56 general practices in South Eastern Australia. Participants were randomized to receive an intervention that inclu…
23.	Abualhamael SA, Baig M, Alghamdi W, Gazzaz ZJ, Al-Hayani M, Bazi A	2024	Quality of life, stress, anxiety and depression and associated factors among people with type 2 diabetes mellitus in Western region Saudi Arabia	10.3389/fpsyt.2023.1282249	<bold>Introduction: </bold>The objective of this study is to evaluate the quality of life (QoL), depression, anxiety, and stress, along with associated factors among individuals with diabetes in Saudi Arabia. <bold>Methods: </bold>This survey was conducted at King Abdulaziz University (KAU), Jeddah, Kingdom of Saudi Arabia (KSA). The assessment of depression, anxiety, and stress related to Type 2…
24.	Aceijas C, Waldhäusl S, Lambert N, Cassar S, Bello-Corassa R	2017	Determinants of health-related lifestyles among university students	10.1177/1757913916666875	Aims: The aim of this study was to investigate students' health-related lifestyles and to identify barriers and social determinants of healthier lifestyles. Methods: An online survey, two focus groups and three in-depth interviews across 2014/2015. A stratified by school size and random sample (n = 468) of university students answered a 67-item questionnaire comprising six scales: Rapid Assessmen…
25.	Acevedo N, D JC, Bosanac P, Groves C, S LR	2023	Patient feedback and psychosocial outcomes of deep brain stimulation in people with obsessive-compulsive disorder	10.1016/j.jocn.2023.04.012	Severe and refractory psychiatric patients can experience complex and profound changes in symptomology, functioning and well-being from deep brain stimulation (DBS) therapy. Currently, the efficacy of DBS is assessed by clinician rated scales of primary symptoms, yet this does not capture the multitude of DBS mediated changes or represent the patient perspective. We aimed to elucidate the patient…
26.	Acheson LS, Wang C, Zyzanski SJ, Lynn A, Ruffin MTt, Gramling R, et al.	2010	Family history and perceptions about risk and prevention for chronic diseases in primary care: a report from the family healthware impact trial	10.1097/GIM.0b013e3181d56ae6	PURPOSE: To determine whether family medical history as a risk factor for six common diseases is related to patients' perceptions of risk, worry, and control over getting these diseases. METHODS: We used data from the cluster-randomized, controlled Family Healthware Impact Trial (FHITr). At baseline, healthy primary care patients reported their perceptions about coronary heart disease, stroke, di…
27.	Ackerman PL, Kanfer R, Calderwood C	2010	Use it or lose it? Wii brain exercise practice and reading for domain knowledge	10.1037/a0019277	We investigated the training effects and transfer effects associated with 2 approaches to cognitive activities (so-called brain training) that might mitigate age-related cognitive decline. A sample of 78 adults between the ages of 50 and 71 completed 20 one-hr training sessions with the Nintendo Wii Big Brain Academy software over the course of 1 month and, in a second month, completed 20 one-hr …
28.	Actrn	2007	Effectiveness of Mindfulness-Based Cognitive Therapy Compared to Treatment-as-usual for Preventing Depressive Relapse in Subjects at Very High Risk		INTERVENTION: This study is a randomised controlled trial, whereby participants will be randomised to mindfulness‐based cognitive therapy (MBCT) or treatment as usual (TAU). Mindfulness‐based cognitive therapy (MBCT) is a manualised group based intervention designed to reduce rates of relapse of MDD. It integrates aspects of cognitive therapy with components of a mindfulness‐based stress reductio…
29.	Actrn	2009	Regular Exercise and Sleep Trial		INTERVENTION: The active intervention will involve two 60 minute yoga classes per week for 3 months by a qualified yoga teacher. Participants will be given a choice of at least five classes (daytime, evening and weekend) and each class will be limited to 20 participants to allow the teachers to give personal attention to each participant. Classes will include breathing exercises, relaxation exerc…
30.	Actrn	2010	Randomised controlled trial of two implementation methods of the e-couch Anxiety and Worry program in an adolescent school-based population		INTERVENTION: The e‐couch Anxiety and Worry program is available online at www.ecouch.anu.edu.au. This program is designed to prevent and reduce symptoms of generalised anxiety and includes information and exercises on psychoeducation, cognitive behavioural therapy, relaxation and physical activity. Schools randomised to the intervention conditions will receive the e‐couch Anxiety and Worry progr…
31.	Actrn	2010	Pilot trial of the e-couch Anxiety and Worry program in an adolescent school-based population		INTERVENTION: The e‐couch Anxiety and Worry program is available online at www.ecouch.anu.edu.au. This program is designed to prevent and reduce symptoms of generalised anxiety and includes information and exercises on psychoeducation, cognitive behavioural therapy, relaxation and physical activity. Classes randomised to the intervention condition will deliver the e‐couch Anxiety & Worry program …
32.	Actrn	2011	The Wellbeing6 Program for Anxiety and Depression - A Randomised Controlled Trial		INTERVENTION: Participants will be randomly assigned to one of two groups: 1) Treatment with clinician‐assisted Internet based Cognitive Behavioural Therapy for Generalised Anxiety Disorder (GAD) and/or depression, or 2) Waitlist control. All participants will meet Diagnostic and Statistical Manual of Mental Disorders 4th Edition (DSM‐IV) criteria for GAD and/or Major Depressive Disorder. All gro…
33.	Actrn	2012	Randomised Controlled Trial of the Diabetes Self-Management ‘Glucose Buddy’ Smartphone Application		INTERVENTION: Usual Care ‐ 3‐monthly visits to health care practitioner (general practitioner or endocrinologist) for 9‐month duration of study. Plus Glucose Buddy iPhone App allows patients to enter in diabetes parameters (blood glucose, insulin, physical activity and diet). Text‐message feedback from a Credentialed Diabetes Educator on a weekly basis for 6‐months. Minimum of one text message a …
34.	Actrn	2012	Living with deadly thoughts: reducing suicidal thoughts through a web-based self-help intervention		INTERVENTION: The active intervention is a web‐based self‐help program for suicidal thoughts. This program is based on cognitive behaviour therapy and consists of six modules that focus on 1) the repetitive character of suicidal thoughts, 2) regulating intense emotions, 3) identifying automatic thoughts, 4) recognising thinking patterns, 5) thought challenging, and 6) relapse prevention. Particip…
35.	Actrn	2013	A randomised controlled trial comparing Internet based cognitive behavioural therapy (CBT) versus a cognitive behavioural therapy (CBT) self help book versus a meditation self help book versus a waitlist control condition for adults with depression on severity of symptoms and depression		INTERVENTION: Participants will be randomly assigned to one of four groups: 1) Treatment with clinician‐assisted Internet based Cognitive Behavioural Therapy (iCBT) for depression, 2) CBT self help book for depression, 3) Meditation self help book, or 4) Waitlist control (treatment as usual). All participants will meet Diagnostic and Statistical Manual of Mental Disorders 4th Edition (DSM‐IV) cri…
36.	Actrn	2013	Assisting individuals struggling with grief		INTERVENTION: Arm 1 ‐ Eye‐Movement Desensitisation Reprocessing (EMDR) Treatment Condition. Participants will receive seven treatment sessions, conducted on a weekly basis. The duration of all sessions will be 90 minutes each. The first session will consist of an initial intake interview. The initial intake interview will provide some psychoeducation regarding EMDR and then focus on taking a brie…
37.	Actrn	2014	The Foot Orthosis versus Hip eXercises (FOHX) trial: predicting success in patellofemoral pain patients		INTERVENTION: Prefabricated foot orthoses. Orthoses will be adjusted to optimise participant comfort at the orthosis‐foot interface, as well as to improve knee pain during physical tasks. Participants will use the orthoses during waking hours for 12 weeks. The orthoses will be fitted, reviewed and if required revised by a physiotherapist. In the first 6 weeks the participant will attend a physiot…
38.	Actrn	2014	The Healthy Heart Study: investigating different ways of explaining cardiovascular disease risk to help people understand their risk and improve their lifestyle		INTERVENTION: Presentation of CVD risk assessment results as either 5‐year absolute risk of a heart attack/stroke or heart age, in one of three visual formats (text only, text + bar graph, text + line graph showing projected risk over age): Arm 1: percentage, text Arm 2: percentage, text and bar graph Arm 3: percentage, text and projected risk graph Arm 4: heart age, text Arm 5: heart age, text a…
39.	Actrn	2014	A randomized controlled trial of mindfulness and acceptance-based group therapy for excessive worry		INTERVENTION: Mindfulness and acceptance‐based group therapy (MABGT) for excessive worry includes 8 group sessions (1 x 2 hours session per week for 8 weeks) with 6 participants in each group. The MABGT program is based on the treatment manual for Geralized Anxiety Disorder (GAD) by Roemer & Orsillo (2005, 2007). The current study will only include the acceptance component in the original program…
40.	Actrn	2015	A randomised controlled trial comparing internet-delivered Cognitive Behavioural Therapy (iCBT), internet-delivered Mindfulness-Enhanced Cognitive Behavioural Therapy, internet-delivered Mindfulness Skills Training versus usual care for adults with depression and/or anxiety		INTERVENTION: Participants will complete one of the three interventions described below. The internet‐delivered Mindfulness‐Enhanced Cognitive Behavioural Therapy Program comprises 6 lessons completed over 14 weeks. It includes all treatment components typically seen in face‐to‐face cognitive behavioural therapy (CBT), as well as a number of formal and informal mindfulness exercises (including gu…
41.	Actrn	2015	The addition of upper cervical manipulative therapy in the treatment of patients with fibromyalgia: a randomized controlled trial		INTERVENTION: The patients in study group completed a 12 week multimodal programme consisting of education programme, cognitive behavior therapy, and exercise programme. Education programme It consisted of twelve 2 hour sessions delivered over the treatment period (1 session per week). This education part of the programme included information about typical symptoms, usual course, medical conditio…
42.	Actrn	2015	A randomised controlled trial evaluating an internet-based cognitive behavioural therapy (iCBT) program for health anxiety		INTERVENTION: The internet Health Anxiety Program program comprises 6 lessons completed over 12 weeks. It includes all treatment components typically seen in face­‐to­‐face cognitive behavioural therapy (CBT) (the first­‐line treatment for severe health anxiety). One lesson will be completed every 7 to 14 days (it will become available after the preceding lesson has been completed, with a minimum…
43.	Actrn	2015	Life Balance: a pilot study evaluating the efficacy of a group education program on self-management in older adults with multiple conditions		INTERVENTION: Four, two‐hour weekly group‐based education sessions. Sessions cover topics of self‐management, values and goal setting, healthy living, symptom management, problem solving and introduces several mindfulness strategies aimed at assisting with worry and stress. Participants receive a 130 page resource book containing a synopsis of the content, further resources and self‐directed exer…
44.	Actrn	2016	Imagery-enhanced versus verbally-based group cognitive behavioural therapy for social anxiety disorder		INTERVENTION: This project aims to examine the efficacy, mechanisms of change, and cost‐effectiveness of a novel group cognitive behavioural therapy, imagery‐enhanced cognitive behavioural group therapy (IE‐CBGT), compared to gold standard verbally‐based cognitive behavioural group therapy (VB‐CBGT), in patients with social anxiety disorder (SAD). Both protocols target the same maintaining factor…
45.	Actrn	2016	The effect of Hybrid Closed Loop insulin delivery on glucose control in patients with type 1 diabetes aged 12 - 25 years		INTERVENTION: MiniMed (Trademark) 670G Insulin Pump Hybrid Closed Loop System. This system consists on an insulin pump (Medtronic 670G), a continuous glucose monitoring system (3rd generation Enlite sensor), and an algorithm within the insulin pump that calculates background (basal) insulin delivery according to changes in the sensor glucose value. The insulin pump and continuous glucose monitor …
46.	Actrn	2016	The use of mobile 'apps' as treatment for social anxiety in university students: a randomised controlled trial		INTERVENTION: Participants will be randomly allocated to either a control group or one of two experimental groups: the SAM or “What’s Up” mobile phone app group and instructed to use it according to a strict schedule provided to them. What’s Up App containing Acceptance and Commitment (ACT) mindfulness based therapies. Contains instruction metaphorical thinking, thinking patterns and management o…
47.	Actrn	2016	Pilot randomised control trial of a problem-solving intervention tailored to quality of life difficulties experienced by patients with diabetic retinopathy		INTERVENTION: Participants randomised to the intervention arm will receive six (minimum) or eight (maximum) complete weekly problem‐solving training (PST) sessions provided by trained eye care staff. The first PST session will be combined with the introductory session which will be delivered as an individual one‐on‐one session (face to face). The remaining PST sessions will be conducted over the …
48.	Actrn	2016	A randomised controlled trial comparing the clinical efficacy of internet-delivered cognitive behavioural therapy for perinatal anxiety and depression to treatment as usual. Study 1: the Perinatal MUMentum Program: pregnancy Course		INTERVENTION: This study is a randomised controlled trial comparing the clinical efficacy of an internet‐based cognitive behavioural therapy (iCBT) program for maternal anxiety and/or depression during pregnancy versus treatment as usual (TAU) control. Individuals will apply for Study 1 if they are currently pregnant (<30 weeks). Participants will be randomly allocated to Group 1 or Group 2, Grou…
49.	Actrn	2016	A randomised controlled trial comparing the clinical efficacy of internet-delivered cognitive behavioural therapy for perinatal anxiety and depression to treatment as usual. Study 2: the Perinatal MUMentum Program: postpartum Course		INTERVENTION: This study is a randomised controlled trial comparing the clinical efficacy of an internet‐based cognitive behavioural therapy (iCBT) program for maternal anxiety and/or depression during the postpartum period versus treatment as usual (TAU) control. Individuals will apply for Study 2 if they are currently in the postpartum period (i.e. up to 12 months after childbirth). Participant…
50.	Actrn	2016	Effectiveness of foot orthoses in children with juvenile idiopathic arthritis: a randomised control trial		INTERVENTION: Those patients that meet all the inclusion and exclusion criteria, wishing to participate in the study will be asked to sign the consent form and a study participation number will be assigned. Only for those patients who require foot orthoses (FOs) intervention (as per inclusion criteria) will be allowed to take part to the study, and they will be asked to agree to wear the FOs for …
51.	Actrn	2017	Singapore Physical Activity and Nutrition Study: a community-based physical and nutrition intervention for women aged 50 years and above in recreational settings		INTERVENTION: This 6‐month community‐based cluster randomised controlled trial (RCT) will involve the implementation and evaluation of a physical activity (PA) and nutrition program for community dwelling Singaporean women, who currently attend recreational centres (RCs are public government facilities open to the general community to promote social leisure activities) in their local neighbourhoo…
52.	Actrn	2017	A novel intervention to promote engagement in physical activity for individuals with whiplash associated disorder		INTERVENTION: The design will require simultaneous commencement of 3 groups of 2 participants who will be randomly allocated to a 5, 8 or 11 week baseline data collection period. All participants will then complete 16 weeks of a physical activity intervention program and 5 weeks of follow‐up data collection. The physical activity intervention will comprise 12, one‐hour, face to face sessions prov…
53.	Actrn	2017	The impact of a school-based health and well-being program for adolescent girls on levels of well-being, mindfulness, screen-time and physical activity		INTERVENTION: Health and Wellbeing for Girls will be run as a Grade 8 (ages 13‐14 years) endorsed elective course during normal curriculum time in 2017. The elective course will be implemented and evaluated as a group randomized controlled trial (RCT) in one secondary school. All students who choose to complete the elective course in 2017 will be randomised by class into either the intervention g…
54.	Actrn	2017	Cognitive-Behavioural Therapy for sleep disturbance and fatigue following stroke		INTERVENTION: Cognitive‐Behavioural Therapy for sleep and fatigue (CBT‐SF): CBT‐SF will consist of 8 one hour sessions conducted weekly, focused on reducing and preventing sleep disturbance and fatigue. Sleep is addressed in sessions 1, 2, 5, 6 and 8 and fatigue in sessions 1, 2, 3, 4, 7 and 8. Session 1 will include psycho‐education about post‐stroke sleep disturbance and fatigue, including how …
55.	Actrn	2017	Cognitive-Behavioural Therapy for sleep disturbance and fatigue following traumatic brain injury		INTERVENTION: Cognitive‐Behavioural Therapy for sleep and fatigue (CBT‐SF): CBT‐SF will consist of 8 one hour sessions conducted weekly, focused on reducing and preventing sleep disturbance and fatigue. Sleep is addressed in sessions 1, 2, 5, 6 and 8 and fatigue in sessions 1, 2, 3, 4, 7 and 8. Session 1 will include psycho‐education about post‐TBI sleep disturbance and fatigue, including how poo…
56.	Actrn	2017	GLITtER (Green Light Imaging Interpretation to Enhance Recovery): a psychoeducational intervention for adults with low back pain attending secondary care		INTERVENTION: The intervention group will receive ‘GLITtER’, integrated into the routine Spinal Assessment Clinic (SAC) consultation at the Royal Adelaide Hospital. What is GLITtER (Green Light Imaging Interpretation to Enhance Recovery)? * GLITtER is a brief intervention that will be integrated into current practice in the SAC. It will be conducted face‐to‐face by clinicians with more than 5 yea…
57.	Actrn	2017	Wellbeing Intervention for Chronic Kidney Disease (WICKD): a Trial of the Aboriginal and Islander Mental Health Initiative (AIMhi) Stay Strong App		INTERVENTION: Arm 1‐Early Treatment with MCP using the AIMhi Stay Strong App Participants who are randomised to the intervention complete a Motivational Care Plan (MCP) interview using the AIMhi Stay Strong App (on a tablet device) at baseline, with one further session using the App within two to four weeks. Session 1 explores family, current strengths and worries. Participants are encouraged to …
58.	Actrn	2018	Does a group cognitive behavioral therapy with focus on worry and rumination lead to reduced comorbid mental health problems such as anxiety, depression and sleep problems for primary care patients?		INTERVENTION: Rumination focused Cognitive Behavioral Therapy (RFCBT) is based on general CBT principles: for example psychoeducation (viewing emotional regulation strategies such worry and rumination as mental habits automatically triggered in stressful situations and detained by negative reinforcement), functional analysis, behavioral activation, behavioral experiments, homework and relapse pre…
59.	Actrn	2018	A randomised controlled trial of integrated psychological therapy for traumatic stress and substance use among adolescents aged 12-18 years		INTERVENTION: Intervention: Concurrent Treatment of Post Traumatic Stress Disorder (PTSD) and Substance Use using Prolonged Exposure – Adolescent version (COPE‐A). COPE‐A is an integrated psychological therapy targeting substance use and traumatic stress among adolescents. The therapy will be delivered one‐on‐one by registered psychologists employed on the project over a maximum of 16 weekly, 60‐…
60.	Actrn	2018	Can resilience lessons be usefully integrated into the training of technical skills?		INTERVENTION: CADET TRAINING: Specifically, our approach to resilience training for Cadets is intended to train participants to reflect on adversity as an opportunity for development via coping self‐reflection. Five reflective practices are encouraged as part of the training in order to strengthen resilience: (1) awareness of one’s emotional, physical, behavioural and cognitive coping responses t…
61.	Actrn	2018	StandingTall-plus Balance Confidence: an online cognitive behavioural therapy program to address concerns about falling in older people		INTERVENTION: The intervention consists of a fully‐automated cognitive behavioural therapy program (myCompass) delivered through a tablet or computer in people’s homes with no therapist input. The myCompass program offers evidence‐based and interactive psychological modules that users can complete via the internet on a tablet or computer in their homes. For purposes of the study, the participant …
62.	Actrn	2018	Gluteal tendinopathy Education (GTED): a randomized control trial		INTERVENTION: The GTED online education brochure. This seven (7) page brochure provides an explanation of gluteal tendinopathy and advice on how to modify load on the gluteal tendons. It is based on current evidence and in consultation with patients, clinicians and researchers. This brochure will be provided on‐line, and participants will be able to access it on personal computers, tablets or mob…
63.	Actrn	2019	Integrating Smartphone Technology and the Outdoor Built Environment to Promote Aerobic and Resistance-based Physical Activity in the General Population: the ecofit Randomised Controlled Trial		INTERVENTION: The ecofit is an innovative 9‐month multi‐component physical activity intervention study. The intervention aims to increase aerobic and resistance‐based physical activity through the use of smartphone technology, social support and the outdoor built environment in the general population. The intervention targets individuals who do not meet the current aerobic and/or resistance‐based…
64.	Actrn	2019	The Effects of a 16-week Aerobic Exercise and Mindfulness-based Intervention on Chronic Psychosocial Stress: a Nonrandomized Pilot and Feasibility Trial		INTERVENTION: Intervention Overview This nonrandomized pilot and feasibility trial was conducted as a single‐arm trial where all participants were subjected to 16 weeks of aerobic exercise and mindfulness‐based training, delivered concurrently. This trial was conducted across two waves: wave 1 (August to November 2016) and wave 2 (April to July 2017). Recruitment was conducted across a one‐month …
65.	Actrn	2019	An examination into the effects of an integrative treatment for depression and / or anxiety in adults		INTERVENTION: Adult participants with a mild‐to‐moderate severity of depression and/or anxiety will be randomly allocated to one of 3 treatment conditions comprising: â€¢ Condition 1: Cognitive‐behaviour therapy (CBT) â€¢ Condition 2: An integrative treatment (Personalised Integrative Therapy) covering diet, psychology, exercise, sleep and other lifestyle factors, or â€¢ Condition 3: An integrati…
66.	Actrn	2019	The efficacy and mechanisms of change of group behavioural activation for depression compared with standard cognitive behaviour therapy		INTERVENTION: Arm 1: Intervention consists of 11 face to face group behavioural activation therapy sessions offered over 14 weeks (weekly for 10 weeks then a review session at 14 weeks), provided at a publicly funded mental health clinic. ‐ Sessions consist of psychoeducation, counseling, self‐monitoring, functional analysis of behaviour, skills training around self management, goal setting, acti…
67.	Actrn	2019	An investigation of new methods to improve body image among people with eating disorders		INTERVENTION: Trained student therapists will deliver Imagery Rescripting (IR) in person in the first few days of admission to Treatment as usual over a one hour session. In the IR condition, participants will first be introduced to IR and provided with rationale to use this intervention. Then participants will be asked to identify a negative experience/image associated with the (negative) ways t…
68.	Actrn	2019	A trial of a smartphone-based youth suicide prevention application		INTERVENTION: Intervention condition The intervention will be provided digitally to individuals through the Lifebuoy app, which is a fully automated, self‐help program for young people experiencing mild‐to‐moderate symptoms of suicidal ideation. The app was developed by researchers at the Black Dog Institute based on the feedback from young people with lived experience of suicidal thoughts and/or…
69.	Actrn	2020	Managing Rumination and Worry: a randomised controlled trial of an internet delivered intervention targeting repetitive negative thinking		INTERVENTION: The internet‐delivered Rumination and Worry program comprises 3 comic‐style lessons completed over 6 weeks. It comprises psychoeducation about rumination and worry as well as techniques such as structured problem solving, attention shifting, activity planning and shifting into a more specific thinking style. One lesson will be released every 7 days (it will become available after th…
70.	Actrn	2020	The effect of Cognitive behaviour therapy on adult mental health during the COVID-19 pandemic		INTERVENTION: Intervention group names: Immediate and Waitlist The study will involve providing participants with a low‐intensity, self‐help CBT guide to coping with anxiety and depression during the COVID‐19 pandemic, developed specifically for the current study. This will include information for children (use of parts relating to children will be facilitated by adult participants only), adolesc…
71.	Actrn	2020	A comparison of school-based prevention programs for children: building resilience to manage worry		INTERVENTION: This trial contains three conditions (2 x active, 1 x control) aimed at children between the ages of 8‐13. The active conditions are two prevention programs aimed to reduce worry, anxiety and depression, and improve resilience. Programs are delivered to classes (approx 20‐30 participants) of students within school time. Programs consist of eight 50 minute sessions, delivered weekly …
72.	Actrn	2020	A proof of concept randomised comparative study to investigate the effect of an online yoga intervention on mental health in women diagnosed with breast or gynaecological cancer		INTERVENTION: Group yoga classes 60 minute weekly for 6 weeks. Held online via zoom by a certified yoga therapist/teacher with experience teaching people with cancer and mental health issues. Teacher and participants to use device with video, teacher will have access to large screen to visualise participants easily. Practices will be mostly standardised but there may be some individualisation acc…
73.	Actrn	2021	Testing a computer game for anxiety in young people with long-term physical conditions		INTERVENTION: A randomised controlled trial testing the effectiveness of an electronic health game (Starship Rescue: The Vortex of Anxiety) designed to combat anxiety among children and adolescents with long‐term physical illnesses. Starship Rescue is a 5‐module based eHealth game developed to address anxiety symptoms and quality of life. The game in the controlled arm has been designed to improv…
74.	Actrn	2021	A randomised trial comparing a brief wellbeing intervention delivered by coaches with a self-directed intervention to promote recovery in Victorian regional and rural communities impacted by bushfires, drought, and COVID-19		INTERVENTION: Participants randomised to the SOLAR program will receive 5 face‐to‐face or telehealth sessions of the SOLAR program. The first session runs for 80 minutes and subsequent sessions for 50 minutes each. Sessions involve practical and skills‐based one‐on‐one sessions with a trained “Coach”. The intervention will be delivered by trained “Coaches” who may be psychologists, social workers…
75.	Actrn	2021	Learning to Thrive: investigating the effects of an online intervention program for university students' mental health and well-being		INTERVENTION: There will be two online intervention groups. The first condition includes training modules in Behavioural Activation (BA) and Self‐compassion. The second online intervention group includes training modules on Behavioural Activation (BA), Self‐compassion (SC), and Social Identification (SI). First, after consenting, participants will answer a questionnaire containing well‐being (i.e…
76.	Actrn	2021	Own Your Balance Study : effect of a self-managed online cognitive behavioural therapy program in older people with concerns about falling		INTERVENTION: This randomised controlled trial will comprise of two intervention and one control group. One intervention group will receive the Own Your Balance program and one intervention group will receive the Own Your Balance program plus the StandingTall graded activity program – both delivered through a tablet or computer in people’s homes with limited therapist input over a period of 8 wee…
77.	Actrn	2021	The effect of an online diabetes risk communication intervention for people impacted by alcohol and other drugs: a randomized controlled trial		INTERVENTION: Brief Online Type 2 Diabetes Risk Communication Intervention The randomized controlled trial will replicate the procedures that have been used in a previous online study (linked study record). (1) Participants will be directed to the online survey (i.e. Qualtrics) to complete the study. Upon starting the survey, participants will have to give informed consent in order to proceed. (2…
78.	Actrn	2021	MEmory Training for Recovery- Adolescent (METRA): a brief intervention targeting psychological distress in adolescent refugees
79.	Actrn	2021	Self-regulation (Mindfulness Meditation and Brainwave) Training for People with Knee Osteoarthritis: a Feasibility and Safety Randomized Control Trial		INTERVENTION: Group‐1 will receive Electroencephalography‐Neurofeedback (Brainwave) training + usual care. Electroencephalography‐ Neurofeedback (EEG‐NF) training is a form of biofeedback training designed to self‐regulate activities of targeted neural areas to improve health outcomes. EEG‐NF works under the principles of operant conditioning learning. Real‐time feedback (reward) is provided to t…
80.	Actrn	2021	Cognitive bias modification for fear of cancer recurrence/progression		INTERVENTION: For this study, we will adopt a double‐blind randomized controlled trial methodology, whereby the cancer survivors would be randomly allocated in one of two groups: (1) Cognitive Bias Modification intervention (2) A placebo control. Cognitive Bias Modification for Interpretation (CBM‐I): The Word Sentence Association Paradigm (WSAP) will be used to modify interpretation bias with wo…
81.	Actrn	2021	Randomised controlled trial of a brief e-mental health program with Australian university students		INTERVENTION: The intervention is a brief video‐based e‐mental health intervention that consists of 12 modules targeting the common mechanisms that underlie mental health problems in university students (e.g. low mood and negative thinking styles, worry/anxiety, procrastination, sleep problems). Each module consists of a brief video (transcript will be available through a link) followed by an exe…
82.	Actrn	2021	Using a parenting program intervention (Tuning into teens (TINT)) to investigate parenting behaviour and adolescent brain development		INTERVENTION: NAME Tuning Into Teens (TINT) WHY TINT is an evidence‐based adaptation of the Tuning into Kids (TIK) parenting program for adolescents aged 10‐18, based on an emotion socialisation theoretical framework. The goal of the TINT program is to teach parents an adaptive style of responding to children’s emotions, called ‘emotion coaching’. WHAT The TINT program uses a variety of methods, …
83.	Actrn	2021	Non-invasive brain stimulation and exercise for treating knee osteoarthritis		INTERVENTION: Repetitive transcranial magnetic stimulation (rTMS) and quadriceps strengthening exercise. Participants will receive a total of 12 treatment sessions (two sessions per week for six weeks). A qualified and registered physiotherapist with clinical experience in treating knee osteoarthritis will provide exercise therapy. Physiotherapist provides exercise intervention will be blinded to…
84.	Actrn	2022	A randomized control trial regarding the efficacy of an app series based on Eye Movement Desensitization and Reprocessing (EMDR) for Posttraumatic Stress Disorder (PTSD) symptoms		INTERVENTION: Daily at home use of minimum 15 mins/day for one month of 1 or more of the following 4 mobile apps: 1. The Anxiety Release App incorporates brain training exercises, guided anxiety management sessions and bilateral stimulation material in audio and video formats. The purpose is to stimulate the brain with bilateral stimulation (alternating audio and/or visual stimuli), which capture…
85.	Actrn	2022	MEmory Training for Recovery- Adolescent (METRA): a brief intervention targeting psychological distress in Iraqi adolescents		INTERVENTION: METRA: Module 1: Memory specificity training is a manualized training delivered over five 60‐minute face‐to‐face sessions (3‐5 times per week based on local security situations) to groups of 6‐8 adolescents. It is delivered by a group facilitator. Session 1 provides psycho‐education about mental health and memory. Participants practice recalling memories in response to positive and …
86.	Actrn	2022	Comparing the effectiveness of Mindfulness-Based Cognitive Therapy for Children (MBCT-C) to traditional Cognitive Behavioral Therapy (CBT), for prevention of internalizing difficulties in upper Primary School children		INTERVENTION: MBCT‐C Children's Program Description MBCT‐C includes many different activities designed to help children bring their attention to the present moment, as research has shown that this may have benefits such as reducing worrying or anxious thoughts. Activities include short meditation practices, and bringing mindful attention to eating, touch, sounds, sights and smell. Children are al…
87.	Actrn	2022	Medicinal Cannabis for symptom burden in children with advanced cancer		INTERVENTION: The trial will commence with a two‐week baseline observation period, where measurements relating to symptom burden will be measured. Participants will then be randomised to one of two‐arms to receive combinations of Tetrahydrocannabinol (THC) and Cannabidiol (CBD) oral cannabis oil. Doses will be titrated upwards over two weeks, to a dose where symptom relief with tolerable side eff…
88.	Actrn	2022	The effects of medicinal cannabis products on eye movement behaviour during driving		INTERVENTION: Over the five‐week experimental period, participants will receive all of the experimental doses. One dose (1mL of treatment) will be taken orally (by mouth) under supervised administration at each session [i.e. active treatment(s): 2 mg delta‐9‐tetrahydrocannabinol (THC) / 2 mg Cannabidiol (CBD) per 1mL; 5 mg THC / 5 mg CBD per 1mL; 2 mg THC / 40 mg CBD per 1mL; 5 mg THC / 100 mg CB…
89.	Actrn	2023	Ketamine and Behavioural Activation Therapy study		INTERVENTION: Participants will be randomised to receive oral ketamine plus Behavioural Activation Therapy (BAT) (the intervention) or oral ketamine plus Treatment As Usual (TAU) (the comparator). Ketamine will commence at a dose of 0.5mg/kg diluted with 50 ml orange juice and sipped over 30‐60 minutes. Initial dosing will be twice weekly (with gaps of 3 and 4 days between doses). If tolerated an…
90.	Actrn	2023	A 4-week physical activity and healthy lifestyle habits-based program effects on physical literacy, health-related quality of life, symptomatology and attention in children and adolescents with Attention-Deficit/Hyperactivity Disorder (ADHD)		INTERVENTION: Experimental group: an after‐school intervention program based on the development of the domains that make up physical literacy will be implemented. Considering the duration of previous physical activity interventions in this population, a 4‐week intervention period was established, with two 55‐min sessions per week. All the sessions will be driven by physical education teachers and…
91.	Actrn	2023	Randomised controlled trial of an online ultra-brief treatment for depression and anxiety for people with depression or anxiety		INTERVENTION: A two arm randomised controlled trial. Participants will be randomised to treatment or a waitlist control group. The treatment itself consists of a single online lesson which provides psychoeducation about the nature of anxiety and depression, recommendations for self‐management of symptoms, and one week of optional contact with a clinician from the eCentreClinic. This intervention …
92.	Actrn	2023	Evaluation of different approaches to helping people get more out of therapy for non-underweight eating disorders		INTERVENTION: The initial 90‐minute semi‐structured interview assessment will be conducted at the Flinders University Services for Eating Disorders clinic by a trainee psychologist. The assessment follows a semi‐structured outline, and includes 4 motivational aspects: (1) examining the pros and cons of the eating disorder, (2) examining readiness and confidence to change and barriers to having hi…
93.	Actrn	2023	The Sun Wise Study: examining the impact of a personalised skin cancer prevention strategy among people with a history of skin cancer		INTERVENTION: Participation in the study for intervention participants will involve: 1. The completion of an online survey at baseline. This survey will seek information on demographics, skin cancer risk factors, sun habits, sun protection behaviours and psychological outcomes. This survey should take around 20 minutes to complete. 2. 7‐day wear of a UV dosimeter at baseline and again during the …
94.	Actrn	2024	PANDA Trial - Physical activity in Nature for Cardiometabolic Diseases in People Aged 45y+		INTERVENTION: In the PANDA study, adults in the Intervention group will receive a personalised nature prescription consisting of four text messages per week for 12 months from DigiCuris, an AI enabled text messaging platform created by the University of Sydney and Western Sydney Local Health District. Digicuris offers interactive and user‐friendly digital tools that enhance participant understand…
95.	Actrn	2024	The Effect of Two Mobile Phone-based Applications on Mental and Physical Health of Individuals with Varying Activity Levels: a Randomized Controlled Trial		INTERVENTION: This study is a six‐week digital intervention requesting at least 10 minutes a day of weekly participation in activities using the assigned mobile application (Smiling Mind or Pi app) and continue life as normal for the waitlist condition. Pi App Intervention Group Participants will be required to spend at least 10 minutes a day using the app. Some initial guidance will be provided …
96.	Actrn	2024	A smartphone and wearable tool to manage anger after trauma (Shift): a micro-randomized trial		INTERVENTION: Shift is a just‐in‐time‐adaptive intervention that has been co‐designed with people who have experienced trauma and problem anger, as well as digital health experts and mental health professionals. Shift leverages ecological momentary assessments (EMAs) to determine an individual’s current anger state, and then delivers personalised cognitive behavioral components that focus on mana…
97.	Actrn	2024	Testing a low-intensity mental health intervention for refugees in Indonesia		INTERVENTION: The intervention used in this trial will be Doing What Matters in Times of Stress (DWM). DWM is a brief, self‐help intervention developed by the World Health Organisation (WHO). It is an illustrated guide of an existing intervention called Self‐Help Plus (SH+). The DWM manual was released by the WHO in 2020 to support the remote delivery of SH+, considering the COVID‐19 pandemic and…
98.	Actrn	2024	A randomised controlled trial of an online ultra-brief treatment for perinatal depression and anxiety		INTERVENTION: The treatment consists of a single online lesson which provides psychoeducation about the nature of perinatal anxiety and depression, recommendations for self‐management of symptoms, and one week of optional contact with a clinician from the eCentreClinic. This intervention will also include practice exercises, illustrative case examples, and an additional resource on managing worry…
99.	Adachi T, Nakae A, Sasaki J	2016	Effects of a Hypnotic Induction and an Unpleasantness-Focused Analgesia Suggestion on Pain Catastrophizing to an Experimental Heat Stimulus: A Preliminary Study	10.1080/00207144.2016.1209039	Pain catastrophizing is associated with greater levels of pain. While many studies support the efficacy of hypnosis for pain, the effect on pain catastrophizing remains unclear. The present study evaluated the effect of hypnosis on pain catastrophizing using experimental heat stimulation. Twenty-two pain patients engaged in 3 conditions: baseline (no suggestion), hypnotic induction, and hypnotic …
100.	Adamczyk K, Zaborski D, Grzesiak W, Makulska J, Jagusiak W	2016	Recognition of culling reasons in Polish dairy cows using data mining methods	10.1016/j.compag.2016.05.011	Cow longevity and reasons for culling are one of the most important research problems in the contemporary cattle breeding. Therefore, the analysis of the relationship between cow performance and involuntary disposal contributes to taking more informed decisions in herd management. The aim of the present study was to compare the efficiency of artificial neural networks (ANN) and boosted classifica…
101.	Adamis AM, Jessup SC, Cole DA, Olatunji BO	2024	Ecological momentary assessment of the unique effects of trait worry on daily negative emotionality: does arousal matter?	10.1080/02699931.2024.2386124	Worry proneness is a transdiagnostic trait that predicts increased negative affect (NA), potentially in the service of preventing negative emotional contrasts. Although discrete types of NA vary along the dimension of arousal, the extent to which trait worry predicts high vs. low arousal forms of NA in daily life is unclear. This distinction has important implications for conceptualising how worr…
102.	Adamson B, Adamson M, Kinnett-Hopkins D, Motl R	2022	Medicalization of Exercise Through Vigilance, Productivity, and Self-Care: A Secondary Data Analysis of Qualitative Interviews Among Those With Multiple Sclerosis	10.1123/apaq.2021-0200	Exercise is becoming more integrated into the management of multiple sclerosis (MS) and is promoted to manage impairments and symptoms. Whereas extensive research outlines factors impacting participation, less is known regarding how medicalized exercise promotion might impact views of exercise and self. We conducted a secondary data analysis to understand how medicalized exercise-promotion paradi…
103.	Adamson BC, Adamson MD, Littlefield MM, Motl RW	2018	'Move it or lose it': perceptions of the impact of physical activity on multiple sclerosis symptoms, relapse and disability identity	10.1080/2159676X.2017.1415221	This study explores the roles which individuals with multiple sclerosis (MS) ascribe to physical activity (PA). PA is becoming more heavily promoted by health care providers to individuals with MS due to the evidence of improved health outcomes with PA participation. However, there are possible negative outcomes with the medicalisation of PA (e.g. increased guilt over inactivity, constrained view…
104.	Addington EL, Schlundt D, Bonnet K, Birdee G, Avis NE, Wagner LI, et al.	2023	Qualitative similarities and distinctions between participants' experiences with a yoga intervention and an attention control	10.1007/s00520-023-07639-0	PURPOSE: This manuscript aims to compare and contrast acceptability and perceived benefits of yoga-skills training (YST) and an empathic listening attention control (AC) in the Pro-You study, a randomized pilot trial of YST vs. AC for adults receiving chemotherapy infusions for gastrointestinal cancer. METHODS: Participants were invited for a one-on-one interview at week 14 follow-up, after compl…
105.	Af Winklerfelt Hammarberg S, Toth-Pal E, Jansson-Fröjmark M, Lundgren T, Westman J, Bohman B	2023	Intolerance-of-uncertainty therapy versus metacognitive therapy for generalized anxiety disorder in primary health care: A randomized controlled pilot trial	10.1371/journal.pone.0287171	OBJECTIVE: This randomized controlled pilot study investigated the feasibility of a future full-scale RCT to compare the effects of intolerance-of-uncertainty therapy (IUT) and metacognitive therapy (MCT) in primary health care patients with generalized anxiety disorder (GAD). Preliminary treatment effects were also evaluated. MATERIALS AND METHODS: 64 patients with GAD at a large primary health …
106.	Afarideh M, Sartori-Valinotti JC, Tollefson MM	2021	Association of Sun-Protective Behaviors With Bone Mineral Density and Osteoporotic Bone Fractures in US Adults	10.1001/jamadermatol.2021.4143	IMPORTANCE Despite the reassuring emerging evidence on the lack of a causal relationship between sun protection and vitamin D deficiency, there is scarce data on whether multimodal sun protection is associated with reduced bone mineral density (BMD) and/or increased prevalence of osteoporotic bone fractures. This lack of data may lead to worry and decreased sun-protective behaviors on the part of…
107.	Afifi TO, Salmon S, Taillieu T, Pappas KV, McCarthy JA, Stewart-Tufescu A	2022	Education-Related COVID-19 Difficulties and Stressors during the COVID-19 Pandemic among a Community Sample of Older Adolescents and Young Adults in Canada	10.3390/educsci12070500	The COVID-19 pandemic created significant disruptions to the provision of education, including restrictions to in-person and remote learning. Little is known about how older adolescents and young adults experienced these disruptions. To address this gap, data were drawn from the Well-Being and Experiences study (the WE Study), a longitudinal community-based sample collected in Manitoba, Canada, f…
108.	Agarwal S, Barik R, Bonachea D, Sarkar V, Shymasundar RK, Yelick K, et al. Deadlock-Free Scheduling of X10 Computations with Bounded Resources. SPAA'07: PROCEEDINGS OF THE NINETEENTH ANNUAL SYMPOSIUM ON PARALLELISM IN ALGORITHMS AND ARCHITECTURES2007. p. 229-+.
109.	Agrawal RP, Swami SC, Beniwal R, Kochar DK, Sahani MS, Tuteja FC, et al.	2003	Effect of camel milk on glycemic control, risk factors and diabetes quality of life in type-1 diabetes: A randomised prospective controlled study		The efficacy of camel milk on glycemic control risk factors and diabetes quality of life in patients of type 1 diabetes was evaluated. Twenty four randomly selected patients with type 1 diabetes were enrolled in the study. These patients were divided into two groups. Group 1 (N=12) received usual care (diet, exercise and insulin) and group 2 (N=12) received 500 ml camel milk in addition to usual …
110.	Ahmad AM, Ali HM	2020	Comparative effects of two exercise training programs on health-related quality of life in middle-aged women with non-alcoholic fatty liver disease	10.5114/AREH.2020.100186	Introduction: Insufficient research exists on the effectiveness of exercise therapy in non‐alcoholic fatty liver disease (NAFLD), particularly regarding the health‐related quality of life (HRQoL) outcome. Therefore, this study aimed to assess the effects of high‐intensity interval training (HIIT) compared to moderate‐intensity combined resistance and aerobic training (RT/AT) on HRQoL in NAFLD pat…
111.	Ahmadi M, Zaree K, Kazemnejad Leily A, Sadat Hoseini AS	2019	Efficacy of a written prayer technique on the anxiety of mothers of children with cancer	10.1017/s1478951518000743	OBJECTIVE: To investigate the effect of a written prayer technique on the anxiety of mothers of children with cancer. METHOD: This clinical trial recruited 90 mothers of children with cancer admitted to the Medical Centre of Tehran. Using a convenience sampling method, we randomly assigned the participants to two groups: control (n = 45) and intervention (n = 45). Data were collected through the …
112.	Ahmed MD, Ho WKY, Begum S, Sánchez GFL	2021	Perfectionism, Self-Esteem, and the Will to Win Among Adolescent Athletes: The Effects of the Level of Achievements and Gender	10.3389/fpsyg.2021.580446	This study examined the relationships between perfectionism, self-esteem, and the will to win and the effects of gender and the level of achievement on these variables. A total of 318 adolescents in the age group of 12-19 years (M = 16.10 +/- 1.01) completed the self-esteem questionnaire, the will-to-win questionnaire, and the perfectionism inventory. Interstate level (ISL) athletes obtained high…
113.	Aijehany BM, Allily RK	2022	IMPACT OF COVID-19 QUARANTINE ON LIFE STYLE CHANGES, IN THE WESTERN SAUDI ARABIA: A CROSS-SECTIONAL STUDY	10.51847/Vwqn7MdTpB	Since the World Health Organization announced the Corona Pandemic in March 2020, the world has faced many challenges and fundamental lifestyle changes. This study aims to identify lifestyle changes such as diet, marketing habits, daily activities, and sleep patterns in the western region of Saudi Arabia (SA) during the COVID-19 quarantine period. Besides, this work aims to investigate the relatio…
114.	Ainsworth B, Bolderston H, Garner M	2017	Testing the differential effects of acceptance and attention-based psychological interventions on intrusive thoughts and worry	10.1016/j.brat.2017.01.012	Background Worry is a key component of anxiety and may be an effective target for therapeutic intervention. We compared two psychological processes (attention and acceptance) on the frequency of intrusive worrying thoughts in an experimental worry task. Method 77 participants were randomised across three groups and completed either a 10 min attention or acceptance‐based psychological exercise, or…
115.	Aisenberg-Shafran D, Shturm L	2022	The effects of mindfulness meditation versus CBT for anxiety on emotional distress and attitudes toward seeking mental health treatment: a semi-randomized trial	10.1038/s41598-022-24256-9	Older adults often avoid seeking psychological treatment, thus challenging their ability to cope effectively with anxiety, stress, and depression. The current study aimed to compare the effects of a mindfulness intervention with cognitive behavioral therapy (CBT) on measures of emotional distress and attitudes toward seeking mental health treatment among older adults. Twenty-four seniors were ass…
116.	Ajadi RA, Owanikin AO, Martins MM, Gazal OS	2012	Effect of epidural tramadol and lignocaine on physiological and behavioural changes in goats subjected to castration with a high tension band	10.1080/00480169.2012.696576	AIM: To compare the effect of a single epidural injection of either lignocaine or tramadol on behavioural changes, anaesthetic indices, leucocyte parameters, erythrocyte sedimentation rates and concentration of cortisol in plasma in goats subjected to castration by high tension band. METHODS: Ten male goats weighing 14.4 (SD 0.7) kg were randomly allocated to anaesthesia with epidural injections …
117.	Åkerstedt T, Knutsson A, Westerholm P, Theorell T, Alfredsson L, Kecklund G	2002	Sleep disturbances, work stress and work hours -: A cross-sectional study	10.1016/S0022-3999(02)00333-1	Objective: The study examined the multivariate relationship between disturbed sleep and different work-related and background/life style factors. Methods: 5720 healthy employed men and women living in the greater Stockholm area participated. A factor analysis of eight items provided one main factor: "disturbed sleep." The data were analyzed using a multiple logistic regression analysis against th…
118.	Akkol-Solakoglu S, Hevey D	2023	Internet-delivered cognitive behavioural therapy for depression and anxiety in breast cancer survivors: Results from a randomised controlled trial	10.1002/pon.6097	OBJECTIVE: Depression and anxiety symptoms are common among breast cancer survivors. Access to evidence-based psychological therapy remains a major challenge. Despite the proven effectiveness of internet-delivered cognitive behavioural therapy (iCBT) in reducing depression and anxiety, the research with cancer survivors is still limited. This study evaluated the effectiveness of an iCBT intervent…
119.	Akowuah PK, Kobia-Acquah E	2020	Childhood Obesity and Overweight in Ghana: A Systematic Review and Meta-Analysis	10.1155/2020/1907416	The increasing prevalence of childhood obesity and overweight is considered a public health issue in both developed and developing countries. This systematic review and meta-analysis estimates the prevalence of childhood obesity and overweight in Ghana. A multiple database search was conducted for articles published between January 1, 2001, and October 31, 2019, reporting the prevalence of childh…
120.	Al-Eriani K	2020	Mourning the death of a state to enliven it: Notes on the 'weak' Yemeni state	10.1177/1367877918823774	Observers interested in Yemen often worry about the near collapse of the Yemeni state. Such worries assume that the death of the state will lead to a complete social disintegration. With a brief reflection on the 2011 Gulf Cooperation Council Initiative, the recent US-Saudi-led intervention, this article argues that thinking about the Yemeni state through public worry is an exercise in symbolic v…
121.	Alarcón JAA	2020	Type 2 Diabetes Mellitus Risk in Physical Exercise Program Users		Background: type 2 diabetes mellitus is escalating to worrying levels in public health, due to its initial silent manifestation in the population. It is wise and relevant to study the risk factors that contribute to its occurrence in few investigated demographic contexts. Objective: to determine the relationship between risk factors and type 2 diabetes mellitus in Exerfis-D physical exercise prog…
122.	Alausa A, Ogundepo S, Olaleke B, Adeyemi R, Olatinwo M, Ismail A	2021	Chinese nutraceuticals and physical activity; their role in neurodegenerative tauopathies	10.1186/s13020-020-00418-7	The onset of neurodegenerative disease has not only been a major cause of scientific worry, but of economic burden to the health system. This condition has been further attributed to mis-stability, deletion or mutation of tau protein, causing the onset of Corticobasal degeneration, Pick's diseases, Progressive supranuclear palsy, Argyrophilic grains disease, Alzheimer's diseases etc. as scientifi…
123.	Albada A, van Dulmen S, Dijkstra H, Wieffer I, Witkamp A, Ausems MG	2016	Counselees' Expressed Level of Understanding of the Risk Estimate and Surveillance Recommendation are Not Associated with Breast Cancer Surveillance Adherence	10.1007/s10897-015-9869-x	We studied counselees' expressed understanding of the risk estimate and surveillance recommendation in the final consultation for breast cancer genetic counseling in relation with their risk perception, worry and cancer surveillance adherence 1 year post-counseling. Consecutive counselees were included from 2008 to 2010. Counselees with an indication for diagnostic DNA-testing for themselves or a…
124.	Albert DA, Claude Ouimet M, Brown TG	2022	Negative mood mind wandering and unsafe driving in young male drivers	10.1016/j.aap.2022.106867	OBJECTIVE: Road traffic crash fatalities disproportionately affect young male drivers. Driver distraction is a leading contributor to crashes. Mind wandering (MW) is a prevalent form of driver distraction that is linked to certain unsafe driving behaviours that are associated with increased crash risk (e.g., faster driving). Negative mood can lead to MW, and thus may represent a causal pathway to…
125.	Albu A, Grigoras E, Abalasei B. Assessment of the Eating Habits of a Lot of Students from the Sports High School Program in Iasi County. PROCEEDINGS OF THE 4TH INTERNATIONAL CONFERENCE OF THE UNIVERSITARIA CONSORTIUM (ICU 2018): THE IMPACT OF SPORT AND PHYSICAL EDUCATION SCIENCE ON TODAY'S SOCIETY2018. p. 17-22.
126.	Albury C, Webb H, Ziebland S, Aveyard P, Stokoe E	2022	What happens when patients say "no" to offers of referral for weight loss? - Results and recommendations from a conversation analysis of primary care interactions	10.1016/j.pec.2021.08.017	OBJECTIVE: Guidelines recommend that clinicians should offer patients with obesity referrals to weight management services. However, clinicians and patients worry that such conversations will generate friction, and the risk of this is greatest when patients say no. We examined how doctors actually respond to patient refusals, and how patients reacted to clinicians in turn. METHODS: Conversation a…
127.	Alcántara C, Li X, Wang Y, Canino G, Alegría M	2016	Treatment moderators and effectiveness of Engagement and Counseling for Latinos intervention on worry reduction in a low-income primary care sample	10.1037/ccp0000146	Objective: We conducted a secondary analysis of randomized controlled trial data to determine if the Engagement and Counseling for Latinos (ECLA) intervention, a brief, evidence-based, and culturally adapted cognitive–behavioral intervention specifically designed for and effective at treating depression, also reduced co-occurring worry symptoms. We also explored whether delivery modality (telepho…
128.	Aldao A, Mennin DS	2012	Paradoxical cardiovascular effects of implementing adaptive emotion regulation strategies in generalized anxiety disorder	10.1016/j.brat.2011.12.004	Recent models of generalized anxiety disorder (GAD) have expanded on Borkovec's avoidance theory by delineating emotion regulation deficits associated with the excessive worry characteristic of this disorder (see Behar, DiMarco, Hekler, Mohlman, & Staples, 2009). However, it has been difficult to determine whether emotion regulation is simply a useful heuristic for the avoidant properties of worr…
129.	Alderman BL, Olson RL, Brush CJ, Shors TJ	2016	MAP training: combining meditation and aerobic exercise reduces depression and rumination while enhancing synchronized brain activity	10.1038/tp.2015.225	Mental and physical (MAP) training is a novel clinical intervention that combines mental training through meditation and physical training through aerobic exercise. The intervention was translated from neuroscientific studies indicating that MAP training increases neurogenesis in the adult brain. Each session consisted of 30 min of focused-attention (FA) meditation and 30 min of moderate-intensit…
130.	Alessi SM, Rash CJ, Pescatello LS	2020	Reinforcing exercise to improve drug abuse treatment outcomes: A randomized controlled study in a substance use disorder outpatient treatment setting	10.1037/adb0000517	Exercise holds potential to reduce substance use, but engaging patients in exercise regimens is challenging. Contingency management (CM) interventions can directly address adherence by targeting initiation and maintenance of exercise behavior. This study evaluated the efficacy of a CM-reinforced exercise intervention as an adjunct to standard outpatient substance use disorder treatment. Participa…
131.	Alfonsson S, Olsson E, Hursti T	2015	The effects of therapist support and treatment presentation on the clinical outcomes of an Internet based applied relaxation program	10.1016/j.invent.2015.07.005	Symptoms of stress are common in the general population and associated with health risks and economic costs. Applied relaxation training has shown to be effective for reducing stress andworry both as a self‐help treatment and as an internet‐based intervention with therapist support. However, what factors may affect the outcome of internet based relaxation training is unclear. The aims of the pres…
132.	Alfonsson S, Olsson E, Linderman S, Winnerhed S, Hursti T	2016	Is online treatment adherence affected by presentation and therapist support? A randomized controlled trial	10.1016/j.chb.2016.01.035	In both face to face and Internet based Cognitive Behavior Therapy, patients' adherence can be improved by different means such as by using motivational techniques or automatic reminders. The main aim of this study was to investigate whether enriched treatment material presentation and/or increased frequency and quality of support would increase participants' adherence to an online relaxation pro…
133.	Alghamdi M, Masharqa F, Alsultan A, Sewaralthahab S, Abdelwahab O, Mohamed S, et al.	2024	Utility and Implementation of the Distress Thermometer for Cancer Patients: A Cross-Sectional Study From Saudi Arabia	10.7759/cureus.57187	Background Cancer patients suffer from variable degrees of distress. The distress thermometer (DT) is a valuable tool forscreening those patients for distress. Few studies have addressed the utility of DT in screening cancerpatients in Saudi Arabia. We aimed to measure the distress level of adult cancer patients utilizing the DT andidentify the appropriate measures and interventions required to i…
134.	Alhaboby ZA, Barnes J, Evans H, Short E	2023	Cybervictimization of Adults With Long-term Conditions: Cross-sectional Study	10.2196/39933	Background: People living with chronic conditions and disabilities experience harassment both offline and on the web. Cybervictimization is an umbrella term for negative web-based experiences. It has distressing consequences on physical health, mental well-being, and social relationships. These experiences have mostly been documented among children and adolescents. However, the scope of such expe…
135.	Alhamid A, Zazo A, Salem R, Alfarra D, Douba Z, Jawish H, et al.	2021	Breast cancer awareness and the prevalence of breast cancer risk factors and warning signs among women in Aleppo, Syria: A cross-sectional study	10.4103/ijhas.IJHAS_251_20	BACKGROUND: Breast cancer (BC) is classified as the most prevalent cancer worldwide. The incidence and prevalence of BC in Syria are not determined but expected to be high. Lack of awareness toward BC leads to higher incidence and mortality. There are no studies measuring BC awareness in Syria. Our study aims to evaluate BC awareness and attitudes, the obstacles preventing women from receiving BC…
136.	Alhroub N, Alkhalaileh M, Alosoufe L, Habahbeh A, Ayasreh I	2023	Overweight and Obesity and their Association with Food Habits Among Public Schools Adolescents in Jordan	10.47750/jptcp.2023.30.08.039	Adolescence is defined as one of the critical periods related to physical activity behaviors. In this period, regular physical activity decreases, and stable behavior increases (Haghjoo et al., 2022). During adolescence, the prevalence of risk for overweight and obesity increased in developing countries more than in developed countries (Piryani et al., 2016). There is an obvious increase in obesi…
137.	Alioto A, Di Lorenzo C	2018	Long-term Follow-up of Adolescents Treated for Rumination Syndrome in an Inpatient Setting	10.1097/mpg.0000000000001632	OBJECTIVES: Although several studies have demonstrated the short-term benefit of the behavioral treatment of rumination syndrome, few have investigated the long-term outcomes. Studies reporting long-term benefit have involved combined pediatric and adult samples or have examined outcomes of patients involved in various types of treatment. The purpose of the present study was to examine several as…
138.	Alioto A, Yacob D, Yardley HL, Di Lorenzo C	2015	Inpatient treatment of rumination syndrome: Outcomes and lessons learned	10.1037/cpp0000115	This retrospective analysis describes adolescent patients seeking treatment for rumination syndrome (RS) in an inpatient medical setting. It is the first study to examine clinical outcomes of patients involved in such an intensive multidisciplinary program. The analysis also explores factors that may be related to patients’ progress in the program. A chart review was conducted of 55 adolescents a…
139.	AlKheder S, Alkandriy F, Alkhames Z, Habeeb M, Alenezi R, Al Kader A	2022	Walkability, risk perception and safety assessment among urban college pedestrians in Kuwait	10.1016/j.trf.2022.02.003	The aim of this study was to examine what factors worried people as pedestrians in Kuwait. It aimed also to assess the correlation between perceived risk and worry and between worry and walking frequencies. The focus of this study was on urban college pedestrians as one of the most vulnerable population groups that suffered recently from many safety problems related to walking activities. This is…
140.	Allary A, Proulx-Tremblay V, Bélanger C, Hudon C, O'Connor K, Roberge P, et al.	2024	Long-term effects of benzodiazepine discontinuation among older adults: potential improvements on depressive symptoms	10.1080/13607863.2024.2372473	OBJECTIVES: To examine how change in benzodiazepine (BZD) use is linked to changes in depressive symptoms intensity, worry intensity, and sleep quality over 16 months. METHOD: Data come from a larger randomised controlled trial (RCT) named the 'Programme d'Aide du Succès au SEvrage (PASSE-60+)' study (NCT02281175). Seventy-three participants age 60 years and older took part in a 4-month discontin…
141.	Allen GEK, Norton A, Pulsipher S, Johnson D, Bunker B	2023	I worry that I am almost perfect! Examining relationships among perfectionism, scrupulosity, intrinsic spirituality, and psychological well-being among Latter-Day Saints	10.1037/scp0000273	This study examined the relationships between perfectionism, scrupulosity, intrinsic spirituality, attachment to God, and psychological well-being among 547 members of The Church of Jesus Christ of Latter-day Saints (LDS). Maladaptive perfectionism was positively associated with scrupulosity and anxiety about God. Scrupulosity was positively associated with anxiety about God and avoidance from Go…
142.	Allen MS, Magee CA, Vella SA, Laborde S	2017	Bidirectional associations between personality and physical activity in adulthood	10.1037/hea0000371	Objective: Personality and physical activity are important for critical life outcomes. This study tested the hypothesis that there is a bidirectional association between personality and physical activity. Method: A nationally representative sample of 10,227 Australian adults (5,422 women; 4,805 men) completed self-report measures of physical activity and personality in 2006 (Time 1), 2010 (Time 2…
143.	Almhizai RA, Almogren SH, Altwijery NA, Alanazi BA, Al Dera NM, Alzahrani SS, et al.	2021	Impact of COVID-19 on Children's and Adolescent's Mental Health in Saudi Arabia	10.7759/cureus.19786	Background COVID-19 outbreak was sudden and unexpected in most countries. It has spread globally between January and March 2020. The World Health Organization (WHO) first declared the outbreak as a global pandemic on 11 March 2020. While this lockdown has proven to be an important and successful method of social distancing to counter the growing spread of the highly contagious COVID-19 virus, it …
144.	Alonso-Sanz A, Barbero-Rubiol A, Ruiz FJ, Gil-Luciano B	2022	ACCEPTANCE AND COMMITMENT THERAPY (ACT) IN A CHILD WITH DYSFUNCTIONAL JEALOUSY AND RUMINATION	10.33898/rdp.v33i122.1146	Acceptance and Commitment Therapy (ACT) is becoming a promising intervention in childhood psychological problems. This study addresses the intervention from ACT in a case of a 9-year-old child (J) who shows multiple disruptive behaviors in the family context, especially in situations involving his younger brother, and who also has a very extended rumination pattern. An A-B single case design with…
145.	Alosaimi AM, Alsulaimani NH, Alotaibi W	2022	Depressive symptoms in diabetic patients; prevalence, correlates, and moderating effect in Taif, Saudi Arabia	10.4103/jfmpc.jfmpc_1193_22	Background:Diabetes is associated with a range of psychosocial stressors that could lead to considerable distress and increased risk of depressive symptoms. There is a pressing need to understand the underpinnings of diabetes-related distress and how it evolves in connection with depressive moods, and fears related to hypoglycaemia. Our current study attempts to fill this knowledge gap and furthe…
146.	Alosco ML, Spitznagel MB, Miller L, Raz N, Cohen R, Sweet LH, et al.	2012	Depression is associated with reduced physical activity in persons with heart failure	10.1037/a0028711	Objective: Reduced physical activity is common in persons with heart failure (HF). However, studies of correlates and modifiers of physical activity in this population rarely employ objective measures. Motivational and mood related factors that may exacerbate inactivity in HF patients are also rarely investigated. In this study, we examined the relationship between physical activity as assessed b…
147.	Altman M, Martin LW, Chiu C, Northover SB, Huang S, Goegan S, et al.	2024	An experimental paradigm for triggering a depressive syndrome	10.1037/emo0001338	Research investigating whether depression is an adaptation or a disorder has been hindered by the lack of an experimental paradigm that can test causal relationships. Moreover, studies attempting to induce the syndrome often fail to capture the suite of feelings, thoughts, and behaviors that characterize depression. An experimental paradigm for triggering depressive symptoms can improve our etiol…
148.	Alton D, Adab P, Roberts L, Barrett T	2007	Relationship between walking levels and perceptions of the local neighbourhood environment	10.1136/adc.2006.100826	Objective: To explore the relationship between frequency of walking trips, perceptions of the local environment and individual travel preferences in children. Design: Cross-sectional questionnaire-based study. Setting: Six primary schools in Birmingham, UK, range of socioeconomic classifications. Participants: 473 children aged 9 - 11 years (82% response rate), including 250 (52.9%) boys and 160 …
149.	Alvarado-Omenat JJ, Llamas-Ramos R, García-García D, Correyero-León M, Fonseca-Sánchez E, Llamas-Ramos I	2024	Effectiveness of virtual reality in cancer patients undergoing chemotherapy. Systematic review	10.1002/ijc.35258	Virtual reality is on the rise and is currently postulated as one of the most innovative and promising techniques in the management of pain and anxiety in cancer patients, in the face of painful processes or the stress involved in chemotherapy treatment. The objective has been to find out the effectiveness of virtual reality in patients undergoing chemotherapy. Several literature reviews were con…
150.	Alvarez OF, Alexis LK. Violence against Women and Children. A Distant and Domestic Hell. SOCIAL EXCLUSION AND GENDER-BASED VIOLENCE2014. p. 7-11.
151.	Alyavina E, Nikitas A, Njoya ET	2020	Mobility as a service and sustainable travel behaviour: A thematic analysis study	10.1016/j.trf.2020.07.004	Mobility as a Service (MaaS) is a novel brand of transport that promises to replace private cars with multimodal personalised mobility packages enabled by a digital platform capable of integrating travel planning, booking and ticketing, and real-time information services. It is an intervention that through its digitisation, connectivity, information and sharing merits intends to inspire and suppo…
152.	Amaruddin H, Dardiri A, Efianingrum A, Sutiyono S	2024	POPULAR CULTURE IN SOCIAL MEDIA & ONLINE GAMES: BETWEEN MORALITY, FEAR, AND EXPECTATIONS FROM FAMILIES AND SCHOOLS		Aim. This article aims to present the meanings given by families and schools in viewing popular culture in social media and online games, and the implications for children. Important questions in this study include the relevance of educational values, concerns, fears and hopes of families and schools in viewing popular culture today. Methods. Phenomenology to explore how families and schools inte…
153.	Amazonas E, Coser MP	2020	Evaluation of basic knowledge about nutrition and food habits between academy physical exercises		The results from physical exercise depend on the practitioners' food consumption, and a balanced and adequate diet can bring several benefits and lasting results. However, the told information regardless this subject are not always reliable sources. The aim of this report was to evaluate the basic knowledge about nutrition and food habits among practitioners of physical exercise in health clubs. …
154.	Amir N, Taylor CT	2012	Combining computerized home-based treatments for generalized anxiety disorder: an attention modification program and cognitive behavioral therapy	10.1016/j.beth.2010.12.008	Generalized anxiety disorder (GAD) is a common and disabling condition associated with significant personal and societal costs. Although efficacious treatments exist for GAD, the majority of these individuals fail to access our most effective treatments. In the current paper, we report the results of an open trial that examined the efficacy of a computer-delivered home-based treatment program for…
155.	Amuta AO, Mkuu RS, Jacobs W, Ejembi AZ	2018	Influence of Cancer Worry on Four Cancer Related Health Protective Behaviors among a Nationally Representative Sample: Implications for Health Promotion Efforts	10.1007/s13187-017-1195-6	The aims of this study were to assess what sociodemographic characteristics are associated with cancer worry and what the influence of cancer worry is on four cancer-related protective health behaviors. Data from the Health Information National Trends Survey (HINTS) (4th cycle of the 4th iteration) were used. Multiple regression models were used for all analyses. Behaviors analyzed were as follow…
156.	An Q, Wang K, Sun F, Zhang A	2020	The effectiveness of modified, group-based CBT for dementia worry among Chinese elders	10.1016/j.jad.2020.05.054	OBJECTIVES: Dementias are highly prevalent among Chinese elders. This study examined the effectiveness of a modified group cognitive behavioral therapy (CBT) on dementia worry among Chinese older adults. METHODS: Eighty-two older adults recruited from four elder group homes were randomly assigned to either intervention or control group. The intervention group (n= 44) received eight weekly 60-minu…
157.	Ana K, Enej H, Jasna BH	2020	Knowledge of cancer risk factors among Slovenian teenagers	10.25670/oi2020-004on	Introduction: Based on current trends, one can expect that one in two teenage boys and one in three teenage girls will have been diagnosed with cancer by the age of 75. According to the National Cancel Management Program, as many as 40% of cancers could I prevented through healthy lifestyles and avoidance of risk factors, and teens should be well aware of risk factors in order to reduce the incid…
158.	Ananda KG, Ratnayake GS. Predictive Tool to Overcome Negative Thinking of Employees with Anxiety. PROCEEDINGS OF THE 2022 5TH INTERNATIONAL CONFERENCE ON ADVANCED SYSTEMS AND EMERGENT TECHNOLOGIES IC_ASET'2022)2022. p. 381-6.
159.	Andersen MR, Drescher CW, Zheng Y, Bowen DJ, Wilson S, Young A, et al.	2007	Changes in cancer worry associated with participation in ovarian cancer screening	10.1002/pon.1151	While ovarian cancer is rare and screening is not recommended for most women, it is being studied as a way to reduce ovarian cancer mortality. As effective strategies for screening emerge it will be important to understand the quality of life (QOL) effects of participation in ovarian cancer screening. In this study, we examined the effects of participation in an ovarian cancer screening program o…
160.	Andersen MR, Karlan BY, Drescher CW, Paley P, Hawley S, Palomares M, et al.	2019	False-positive screening events and worry influence decisions about surgery among high-risk women	10.1037/hea0000647	Objective: Studies of cancer screening have found that false positive screening events (FPSE) can affect worry about cancer risk and screening program use, we sought to further explore this. Method: In a study of 1,100 women at high risk for ovarian cancer who participated in a previously published randomized controlled trial (RCT), we sought to explore whether worry might also influence the use …
161.	Anderson CB, Hughes SO, Fuemmeler BF	2009	Parent–child attitude congruence on type and intensity of physical activity: Testing multiple mediators of sedentary behavior in older children	10.1037/a0014522	Objective: This study examined parent–child attitudes on value of specific types and intensities of physical activity, which may explain gender differences in child activity, and evaluated physical activity as a mechanism to reduce time spent in sedentary behaviors. Design: A community sample of 681 parents and 433 children (mean age 9.9 years) reported attitudes on importance of vigorous and mod…
162.	Anderson ES, Wojcik JR, Winett RA, Williams DM	2006	Social-cognitive determinants of physical activity: The influence of social support, self-efficacy, outcome expectations, and self-regulation among participants in a church-based health promotion study	10.1037/0278-6133.25.4.510	A social-cognitive model of physical activity was tested, using structural equation analysis of data from 999 adults (21% African American; 66% female; 38% inactive) recruited from 14 southwestern Virginia churches participating in the baseline phase of a health promotion study. Within the model, age, race, social support, self-efficacy, and self-regulation contributed to participants' physical a…
163.	Anderson J, Levy DS, Lumry W, Koochaki P, Lanar S, Li HH	2021	Letting the patients speak: an in-depth, qualitative research-based investigation of factors relevant to health-related quality of life in real-world patients with hereditary angioedema using subcutaneous C1 inhibitor replacement therapy	10.1186/s13223-021-00550-5	Background While many studies of effective hereditary angioedema (HAE) therapy have demonstrated improved health-related quality of life (HRQoL) using validated instruments, specific reasons behind the improved scores have never been investigated using qualitative methods. A non-interventional, qualitative research study was designed to investigate the reasons for improvements in HRQoL while usin…
164.	Anderson SR, Gianola M, Perry JM, Losin EAR	2020	Clinician-Patient Racial/Ethnic Concordance Influences Racial/Ethnic Minority Pain: Evidence from Simulated Clinical Interactions	10.1093/pm/pnaa258	OBJECTIVE: Racial and ethnic minorities in the United States report higher levels of both clinical and experimental pain, yet frequently receive inadequate pain treatment. Although these disparities are well documented, their underlying causes remain largely unknown. Evidence from social psychological and health disparities research suggests that clinician-patient racial/ethnic concordance may im…
165.	Andersson E, Hedman E, Wadström O, Boberg J, Andersson EY, Axelsson E, et al.	2017	Internet-Based Extinction Therapy for Worry: A Randomized Controlled Trial	10.1016/j.beth.2016.07.003	Worry is a common phenotype in both psychiatric patients and the normal population. Worry can be seen as a covert behavior with primary function to avoid aversive emotional experiences. Our research group has developed a treatment protocol based on an operant model of worry, where we use exposure-based strategies to extinguish the catastrophic worry thoughts. The aim of this study was to test thi…
166.	Andersson E, Ljótsson B, Hedman-Lagerlöf M, Nygren L, Persson M, Rosengren K, et al.	2021	Targeting excessive worry with internet-based extinction therapy: a randomised controlled trial with mediation analysis and economical evaluation	10.1017/s0033291720000781	BACKGROUND: Excessive worry is a common phenomenon. Our research group has previously developed an online intervention for excessive worry based on operant principles of extinction (IbET; internet-based extinction therapy) and tested it against a waiting-list. The aim of this study was to evaluate IbET against an active control comparator (CTRL). METHODS: A 10-week parallel participant blind rand…
167.	Andersson E, Mataix-Cols D, Lauri KO, de Schipper E, Ljótsson B, Aspvall K, et al.	2024	The impact of reduced worry on general functioning: A mediation analysis from a randomized trial	10.1002/smi.3319	Previous lab findings have indicated that excessive worry may impair cognitive performance and problem solving capabilities but it is unclear if excessive worry also leads to broader impairments in general functioning. We report a secondary process data analysis of a large randomized waitlist-controlled trial (N = 670) of a self-guided online psychological intervention for dysfunctional worry rel…
168.	Andersson G, Paxling B, Roch-Norlund P, Östman G, Norgren A, Almlöv J, et al.	2012	Internet-based psychodynamic versus cognitive behavioral guided self-help for generalized anxiety disorder: a randomized controlled trial	10.1159/000339371	BACKGROUND: Guided Internet-based cognitive behavior therapy (ICBT) has been tested in many trials and found to be effective in the treatment of anxiety and mood disorders. Generalized anxiety disorder (GAD) has also been treated with ICBT, but there are no controlled trials on guided Internet-based psychodynamic treatment (IPDT). Since there is preliminary support for psychodynamic treatment for…
169.	André N, Gastinger S, Rebillard A	2021	Chronic Fatigue in Cancer, Brain Connectivity and Reluctance to Engage in Physical Activity: A Mini-Review	10.3389/fonc.2021.774347	A large amount of evidence shows that after a cancer diagnosis, patients significantly reduce their level of physical activity. Usually, this reduction is attributed to cancer-related fatigue. However, to our knowledge, no study has clearly demonstrated that fatigue alters effort-based decision-making in cancer. This mini-review aimed to provide evidence that chronic fatigue in cancer patients ca…
170.	Andreescu C, Lenze EJ, Mulsant BH, Wetherell JL, Begley AE, Mazumdar S, et al.	2009	High worry severity is associated with poorer acute and maintenance efficacy of antidepressants in late-life depression	10.1002/da.20544	BACKGROUND: Co-morbid anxiety symptoms are common in late-life depression (LLD) and predict poorer treatment outcomes. No research has delineated the impact of different dimensions of anxiety (such as worry/anxious apprehension and panic/anxious arousal) on treatment response in LLD. We explored the impact of the dimensions of worry and panic on acute and maintenance treatment outcomes in LLD. ME…
171.	Andreescu C, Sheu LK, Tudorascu D, Gross JJ, Walker S, Banihashemi L, et al.	2015	Emotion reactivity and regulation in late-life generalized anxiety disorder: functional connectivity at baseline and post-treatment	10.1016/j.jagp.2014.05.003	OBJECTIVES: Generalized anxiety disorder (GAD) is one of the most prevalent mental disorders in the elderly, but its functional neuroanatomy is not well understood. Given the role of emotion dysregulation in GAD, we sought to describe the neural bases of emotion regulation in late-life GAD by analyzing the functional connectivity (FC) in the Salience Network and the Executive Control Network duri…
172.	Andrei CL, Catana A, Mirica A, Petcu IR, Arsene AL, Ciolan DF	2021	THE IMPACT OF COVID-19 LOCKDOWN ON THE LEVEL AND INTENSITY OF PHYSICAL ACTIVITY: A STATISTICAL ANALYSIS ON ROMANIAN YOUNG ADULTS	10.22551/MSJ.2021.04.10	COVID-19 pandemic is affecting the lifestyle of billions of citizens and within this context, the measures of social distancing are prone to bring worrying shifts in physical activity habits. The present research aims to evaluate the changes in sport and physical activity among Romanian young adults. Material and methods: The sample includes 417 respondents (most of the interviewees being around …
173.	Andrew G, Cohen A, Salgaonkar S, Patel V	2012	The explanatory models of depression and anxiety in primary care: a qualitative study from India	10.1186/1756-0500-5-499	BACKGROUND: The biggest barrier to treatment of common mental disorders in primary care settings is low recognition among health care providers. This study attempts to explore the explanatory models of common mental disorders (CMD) with the goal of identifying how they could help in improving the recognition, leading to effective treatment in primary care. RESULTS: The paper describes findings of…
174.	Andrews P, Vega JN, Szymkowicz SM, Newhouse P, Tyndale R, Elson D, et al.	2024	Effects of open-label transdermal nicotine antidepressant augmentation on affective symptoms and executive function in late-life depression	10.1016/j.jad.2024.07.025	BACKGROUND: Late-life depression (LLD) is characterized by a poor response to antidepressant medications and diminished cognitive performance, particularly in executive functioning. There is currently no accepted pharmacotherapy for LLD that effectively treats both mood and cognitive symptoms. This study investigated whether transdermal nicotine augmentation of standard antidepressant medications…
175.	Andrews V, Borkovec TD	1988	The differential effects of inductions of worry, somatic anxiety, and depression on emotional experience	10.1016/0005-7916(88)90006-7	One-hundred and twenty-eight subjects underwent inductions of emotions designed to elicit worrisome, depressed, somatically anxious, or neutral emotional states, and then they completed the Multiple Affect Adjective Checklist. Induction of worry was found to produce (a) moderate degrees of both anxiety and depression, (b) emotional profiles more highly correlated with those of depression and soma…
176.	Andriastuti M, Halim PG, Tunjungsari E, Widodo DP	2022	Home-based Palliative Intervention to Improve Quality of Life in Children with Cancer: A Randomized Controlled Trial	10.31557/apjcp.2022.23.9.3029	OBJECTIVE: Over the past few years, an integrated approach of palliative care (PC) to chronic and/or life-threatening conditions care has been widely used. Home-based PC (HBPC) service is developed to meet the needs of patients at home; however, it has not been used widely. This study is aimed at determining the benefits of integrated HBPC for the quality of life (QoL) and symptoms intensity in I…
177.	Ang BWG, Tan MY, Goh CMY, Rahardja S, Lim BY, Chiew W, et al.	2019	Impact of Knowledge and Attitudes on Lifestyle Practices in Preventing Type 2 Diabetes Mellitus		Introduction: Diabetes mellitus is a major public health issue in Singapore. To shape healthcare policies for the primary prevention of diabetes, it is crucial to understand Singaporeans' knowledge, attitudes and practices related to diabetes and its prevention. This study aimed to assess the knowledge, attitudes and lifestyles of individuals without diabetes. Materials and Methods: A cross-secti…
178.	Angelakis S, Weber N, Nixon RDV	2020	Comorbid posttraumatic stress disorder and major depressive disorder: The usefulness of a sequential treatment approach within a randomised design	10.1016/j.janxdis.2020.102324	Cognitive Processing Therapy (CPT) and Behavioural Activation Therapy (BA) were used to treat individuals with comorbid posttraumatic stress disorder (PTSD) and major depressive disorder (MDD). Fifty-two individuals (48 women, 4 men) were randomized to CPT alone (n = 18), CPT then BA for MDD (n = 17), or BA then CPT (n = 17). Presenting trauma was primarily interpersonal (87 %). Participants were…
179.	Angon PB, Mondal S, Jahan I, Datto M, Antu UB, Ayshi FJ, et al.	2023	Integrated Pest Management (IPM) in Agriculture and Its Role in Maintaining Ecological Balance and Biodiversity	10.1155/2023/5546373	The production of sustainable crops and environmental management in farming face several significant potential obstacles, including climate change, resource depletion and environmental degradation. Weeds and insect pests that considerably reduce yields have put crop production systems in danger. The greatest worry for farmers is the decline in productivity due to illnesses and pests. Insects, wee…
180.	Angus BM, Saling LL, Moffitt RL	2024	Self-compassionate reflective writing for affect regulation in Australian perinatal women	10.1111/aphw.12514	The current study investigated the effect of a brief online self-compassionate reflective writing task on affect regulation in a sample of Australian perinatal women. Participants were 55 women (M-age = 35.47, SD = 3.79) who were pregnant (16.4%) and/or had an infant <24 months old (76.4%). State self-compassion, positive and negative affect, and future help-seeking behavior intentions were compa…
181.	Annam S, Fleming MF, Gulraiz A, Zafar MT, Khan S, Oghomitse-Omene PT, et al.	2022	The Impact of COVID-19 on the Behaviors and Attitudes of Children and Adolescents: A Cross-Sectional Study	10.7759/cureus.29719	Background and objective Over the past few decades, new infectious diseases have emerged, and these have played a key role in changing behavior and lifestyle in all age groups. More recently, with the emergence of the coronavirus disease 2019 (COVID-19) pandemic, governments around the world have made unprecedented efforts to contain the epidemic by implementing quarantine measures, social distan…
182.	Annesi JJ	2001	Effects of music, television, and a combination entertainment system on distraction, exercise adherence, and physical output in adults	10.1037/h0087141	A 14-wk field study tested the effects of various exercise entertainment modalities on distraction, adherence, and physical outputs in 50 male and female adults (aged 22–56 yrs). While no statistically significant differences were found between groups on the distraction measures, the combined music and personal television (with 62 changeable channels) group had significantly lower dropout than ei…
183.	Anstiss PA, Meijen C, Marcora SM	2020	The sources of self-efficacy in experienced and competitive endurance athletes	10.1080/1612197X.2018.1549584	Endurance athletes draw on several sources of self-efficacy, but there is a limited understanding of what information within these sources specifically contributes towards self-efficacy. An increased understanding and awareness of the sources of self-efficacy for endurance performance would allow the design and delivery of more effective self-efficacy interventions. The aim of the current study w…
184.	Antanaitis R, Dzermeikaite K, Kristolaityte J, Girdauskaite A, Arlauskaite S, Tolkaciovaite K, et al.	2024	The Relation between Milk Lactose Concentration and the Rumination, Feeding, and Locomotion Behavior of Early-Lactation Dairy Cows	10.3390/ani14060836	This study hypothesizes that higher in-line milk lactose concentrations are indicative of enhanced dairy cow behaviors-including increased rumination, feeding, and locomotion activities-reflecting superior overall health and well-being. It posits that fluctuations in milk lactose levels have a substantial impact on the physiological and behavioral responses of dairy cows, thereby affecting their …
185.	Antanaitis R, Dzermeikaite K, Simkute A, Girdauskaite A, Ribelyte I, Anskiene L	2023	Use of Innovative Tools for the Detection of the Impact of Heat Stress on Reticulorumen Parameters and Cow Walking Activity Levels	10.3390/ani13111852	Simple Summary: According to the literature, we hypothesize that the utilization of precision dairy farming technologies proves advantageous in the identification of heat stress indicators in dairy cattle. We found the influence of heat stress on reticulorumen parameters-increasing the risk of acidosis and the cows' activity levels. Heat stress had a negative impact on reticulorumen pH, temperatu…
186.	Antes DL, Schneider IJC, Benedetti TRB, d'Orsi E	2013	Fear of recurrent falls and associated factors among older adults from Florianopolis, Santa Catarina State, Brazil	10.1590/S0102-311X2013000400013	Fear of falling is characterized by anxiety when walking or excessive worry about falling. This study aimed to investigate the factors associated with fear of recurrent falls among older adults in Florianopolis, Santa Catarina State, Brazil. A total of 266 older adults who had fallen in the previous year were studied based on a population-based cross-sectional survey. Statistical analysis used Po…
187.	Antonini C, Trabalza-Marinucci M, Franceschini R, Mughetti L, Acuti G, Faba A, et al.	2006	In vivo mechanical and in vitro electromagnetic side-effects of a ruminal transponder in cattle	10.2527/jas.2006-136	This work was undertaken to assess the long-term impacts of a ruminal transponder, used for electronic identification, on ruminal motility and on health and performance of cattle, as well as to study the electromagnetic effects on ruminal bacteria in vitro. A passive transponder (51.4 g, 67 x 17 min) was delivered into the forestomachs of 8 calves, 32 bulls, 10 heifers, and 40 dairy cows. Final r…
188.	Antonogeorgos G, Panagiotakos DB, Pitsavos C, Papageorgiou C, Chrysohoou C, Papadimitriou GN, et al.	2012	Understanding the role of depression and anxiety on cardiovascular disease risk, using structural equation modeling; the mediating effect of the Mediterranean diet and physical activity: the ATTICA study	10.1016/j.annepidem.2012.06.103	Purpose: To evaluate the mediating role of behavioral patterns, such as adherence to the Mediterranean diet and physical activity status, in the relationship between depression, anxiety, and the cardiovascular disease (CVD) risk score HellenicSCORE. Methods: In the context of the ATTICA study, a cross-sectional survey, 453 men (45 +/- 13 years) and 400 women (44 +/- 18 years), with complete psych…
189.	Anundi H, Dolling A, Pálsdóttir AM	2023	Forest Therapy for Women with Gynaecological Cancer-A Feasibility Study to Find New Alternatives in Cancer Rehabilitation	10.3390/f14020333	Cancer can have a significant impact on one's life situation, with many patients reporting psychosocial discomfort, worry, anxiety, fear of recurrence, depression, tiredness/fatigue, sleep problems, pain and numerous other problems even long after active medical treatment. Psychosocial support during cancer rehabilitation has proven to be insufficient. In a recent debate article, the scientific c…
190.	Applebaum JW, Ellison C, Struckmeyer L, Zsembik BA, McDonald SE	2021	The Impact of Pets on Everyday Life for Older Adults During the COVID-19 Pandemic	10.3389/fpubh.2021.652610	Purpose: The social and behavioral health of older adults is of particular concern during the COVID-19 pandemic. It is estimated that at least 50% of older adults in the U.S. have pets; while pets may be a source of support, they could also pose unique challenges during an already trying time. We aimed to investigate how pets impacted the everyday lives of older adults in the early stages of the …
191.	Appleton S, Watson M, Rush R, Garcia-Minaur S, Porteous M, Campbell J, et al.	2004	A randomised controlled trial of a psychoeducational intervention for women at increased risk of breast cancer	10.1038/sj.bjc.6601519	This study aimed to compare the impact of two versions of a psychoeducational written intervention on cancer worry and objective knowledge of breast cancer risk-related topics in women who had been living with an increased risk of familial breast cancer for several years. Participants were randomised to three conditions: scientific and psychosocial information pack (Group 1), scientific informati…
192.	Arch JJ, Ayers CR, Baker A, Almklov E, Dean DJ, Craske MG	2013	Randomized clinical trial of adapted mindfulness-based stress reduction versus group cognitive behavioral therapy for heterogeneous anxiety disorders	10.1016/j.brat.2013.01.003	OBJECTIVE: To compare a mindfulness-based intervention with cognitive behavioral therapy (CBT) for the group treatment of anxiety disorders. METHOD: One hundred five veterans (83% male, mean age=46 years, 30% minority) with one or more DSM-IV anxiety disorders began group treatment following randomization to adapted mindfulness-based stress reduction (MBSR) or CBT. RESULTS: Both groups showed lar…
193.	Arch JJ, Craske MG	2006	Mechanisms of mindfulness: emotion regulation following a focused breathing induction	10.1016/j.brat.2005.12.007	The current study investigated whether a 15 min recorded focused breathing induction in a normal, primarily undergraduate population would decrease the intensity and negativity of emotional responses to affectively valenced picture slides and increase willingness to remain in contact with aversive picture slides. The effects of the focused breathing induction were compared with the effects of 15 …
194.	Arch JJ, Eifert GH, Davies C, Plumb Vilardaga JC, Rose RD, Craske MG	2012	Randomized clinical trial of cognitive behavioral therapy (CBT) versus acceptance and commitment therapy (ACT) for mixed anxiety disorders	10.1037/a0028310	OBJECTIVE: Randomized comparisons of acceptance-based treatments with traditional cognitive behavioral therapy (CBT) for anxiety disorders are lacking. To address this gap, we compared acceptance and commitment therapy (ACT) to CBT for heterogeneous anxiety disorders. METHOD: One hundred twenty-eight individuals (52% female, mean age = 38, 33% minority) with 1 or more DSM-IV anxiety disorders beg…
195.	Arch JJ, Wolitzky-Taylor KB, Eifert GH, Craske MG	2012	Longitudinal treatment mediation of traditional cognitive behavioral therapy and acceptance and commitment therapy for anxiety disorders	10.1016/j.brat.2012.04.007	OBJECTIVE: To assess the relationship between session-by-session putative mediators and treatment outcomes in traditional cognitive behavioral therapy (CBT) and acceptance and commitment therapy (ACT) for mixed anxiety disorders. METHOD: Session-by-session changes in anxiety sensitivity and cognitive defusion were assessed in 67 adult outpatients randomized to CBT (n = 35) or ACT (n = 32) for a D…
196.	Arditte Hall KA, Price SN, Lucas AR, Park ER, Wagner LI, Mizrach HR, et al.	2025	An exploration into the relationship between insomnia and repetitive negative thinking among cancer survivors	10.1080/07347332.2024.2356193	OBJECTIVE: Insomnia and repetitive negative thinking (RNT) are both prevalent among cancer survivors, yet little work has investigated their interrelationship. To explore the hypothesis that RNT and insomnia are related, we conducted secondary analyses on data from a pilot clinical trial of cognitive behavioral therapy for insomnia (CBT-I) for cancer survivors. METHODS: This study analyzed survey…
197.	Aree P, Surawattanaboon C, Kaewprapha P, Silawarawet K, Ieee. An Approach for Mental Preparation for First-Year College Students: A Case Study of Engineering Students. 2020 5TH INTERNATIONAL STEM EDUCATION CONFERENCE (ISTEM-ED)2020.
198.	Arias AJ, di Leo PF	2020	Complexities, responsibilities and inventions: construction of subjectivities and rights in the encounter between institutions and young people from popular sectors	10.5209/cuts.61551	In this article we present the results of a social research that analyzes the relationship between young people from popular sectors and institutions that work in the access and in the exercise of rights. For the data construction, we have developed a qualitative methodological strategy, carrying out semi-structured interviews, participant and nonparticipant observations with young people and ref…
199.	Arilla CD, Gómez AP	2007	Industrial relocation and offshoring of services:: What are really the issues?: The case of Spain towards the new member states		The phenomenon of relocation is attracting the attention of the media in the developed countries, which presents it as a threat to economic activity and the level of employment in those countries. However, so far the specialized literature does not perceive it as a phenomenon whose quantitative dimension is commensurate with the worry that it arouses. In this work we intend to evaluate the real m…
200.	Armitage CJ	2005	Can the Theory of Planned Behavior Predict the Maintenance of Physical Activity?	10.1037/0278-6133.24.3.235	This study tested the ability of the theory of planned behavior to predict actual participation in physical activity and explored the development of activity habits in a 12-week longitudinal study. People enrolling in a gymnasium (N = 94) completed standard theory of planned behavior measures at baseline and follow-up; behavior was monitored objectively in the intervening period. The data were an…
201.	Armstrong L, Rimes KA	2016	Mindfulness-Based Cognitive Therapy for Neuroticism (Stress Vulnerability): A Pilot Randomized Study	10.1016/j.beth.2015.12.005	OBJECTIVE: Neuroticism, a characteristic associated with increased stress vulnerability and the tendency to experience distress, is strongly linked to risk of different forms of psychopathology. However, there are few evidence-based interventions to target neuroticism. This pilot study investigated the efficacy and acceptability of mindfulness-based cognitive therapy (MBCT) compared with an onlin…
202.	Arnesen KA, Frithioff A, Sørensen MS, Andersen SAW, Frendø M	2022	Mastoidectomy Training: Is Anatomical Variation Needed? A Randomized, Controlled Trial on Performance and Skills Transfer From Virtual Reality to a Three-Dimensional Printed Model	10.1097/mao.0000000000003607	OBJECTIVE: Virtual reality (VR) simulation-based training effectively improves novices' mastoidectomy skills. Unfortunately, learning plateaus at an insufficient level and knowledge on optimizing mastoidectomy training to overcome this plateau is needed. In this study, we aim to investigate how training on anatomically different temporal bone cases affects learning, including the effect on retent…
203.	Arnold EM, Yalch MM, Christodoulou J, Murphy DA, Swendeman D, Rotheram-Borus MJ	2023	Rumination influences the relationship between trauma and depression over time among youth living with HIV	10.1016/j.jad.2022.11.010	BACKGROUND: Traumatizing events often result in long-term mental health symptoms. Identifying the features of the post-trauma experiences that can impact mental health symptoms is key to designing effective interventions. METHODS: Youth living with HIV (YLH),(1) predominantly sexual and gender minorities (SGM;(2) 84 % gay, bisexual, transgender, queer, pansexual identities), 78 % Black and Latino…
204.	Arora RC, Brown CH, Sanjanwala RM, McKelvie R	2018	NEW Prehabilitation: A 3-Way Approach to Improve Postoperative Survival and Health-Related Quality of Life in Cardiac Surgery Patients	10.1016/j.cjca.2018.03.020	With advances in health care practices and delivery, the overall life expectancy of the Western population has increased. For those practitioners involved in the care of the patient with advanced cardiac disease, there has been a resultant higher prevalence of increasingly frail and older patients undergoing complex cardiac procedures. The higher rates of comorbid-associated higher vulnerability,…
205.	Arrick BA, Bloch KJ, Colello LS, Woloshin S, Schwartz LM	2019	Visual Representations of Risk Enhance Long-Term Retention of Risk Information: A Randomized Trial	10.1177/0272989x18819493	BACKGROUND: People often overestimate their risk of developing cancer, which can cause undue worry and unwarranted risk-reducing actions. Standard counseling has a limited and short-lived effect on correcting these misperceptions. We conducted a randomized study to evaluate whether incorporation of visual depictions of risk improves the efficacy and durability of cancer risk counseling. METHODS: …
206.	Artese A, Ehley D, Sutin AR, Terracciano A	2017	Personality and actigraphy-measured physical activity in older adults	10.1037/pag0000158	Most studies on personality and physical activity have relied on self-report measures. This study examined the relation between Five Factor Model personality traits and objective physical activity in older adults. Sixty-nine participants (Mage = 80.2 years; SD = 7.1) wore the ActiGraph monitor for 7 days and completed the NEO Personality Inventory-3 First Half. Extraversion, Agreeableness, and Co…
207.	Arving C, Thormodsen I, Brekke G, Mella O, Berntsen S, Nordin K	2013	Early rehabilitation of cancer patients - a randomized controlled intervention study	10.1186/1471-2407-13-9	BACKGROUND: Faced with a life‐threatening illness, such as cancer, many patients develop stress symptoms, i.e. avoidance behaviour, intrusive thoughts and worry. Stress management interventions have proven to be effective; however, they are mostly performed in group settings and it is commonly breast cancer patients who are studied. We hereby present the design of a randomized controlled trial (R…
208.	Asadi M, Toghdori A, Ghoorchi T, Kargar S	2024	The Effects of Diet Concentrate and Mineral Buffer Types Blood Metabolites, Rumen Fermentation and Carcass Traits		This study was conducted to evaluate the effects of the physical form of concentrate and mineral buffer type on lambs performance, nutrient digestibility, rumen fermentation, blood metabolites and in fattening Dalagh lambs. Twenty-eight lambs with an initial live body weight of 33 +/- 2.7 kg and 6 +/- 1 months of age were assigned through a completely randomized design with 2 x 2 factorial arrang…
209.	Asbrand J, Schmitz J, Krämer M, Nitschke K, Heinrichs N, Tuschen-Caffier B	2019	Effects of Group-Based CBT on Post-Event Processing in Children with Social Anxiety Disorder Following an Experimental Social Stressor	10.1007/s10802-019-00558-x	Theoretical models and previous research suggest that post-event processing (PEP) after social situations maintains social anxiety disorder (SAD). To date, little is known about PEP in childhood, a critical period for disorder development, or about possible positive effects of cognitive behavioral therapy (CBT) on PEP in children. Children with SAD (n = 71; aged 9-13 years) and healthy controls (…
210.	Asbury EA, Chandrruangphen P, Collins P	2006	The importance of continued exercise participation in quality of life and psychological well-being in previously inactive postmenopausal women: a pilot study	10.1097/01.gme.0000196812.96128.e8	OBJECTIVE: Exercise and physical activity provide a wide range of health benefits for postmenopausal women, although the impact of maintained exercise participation on psychological well‐being is unclear. An exploration of continued exercise participation in psychological well‐being after a moderate‐intensity exercise program in previously inactive postmenopausal women was therefore undertaken. D…
211.	Asbury EA, Slattery C, Grant A, Evans L, Barbir M, Collins P	2008	Cardiac rehabilitation for the treatment of women with chest pain and normal coronary arteries	10.1097/gme.0b013e31815982eb	OBJECTIVE: To explore cardiac rehabilitation (CR) as a treatment for psychological and physiological morbidity in women with chest pain and normal coronary arteries (cardiac syndrome X). DESIGN: Sixty‐four women aged 57.3+/‐8.6 years (mean +/‐ SD) with cardiac syndrome X were randomly assigned to an 8‐week phase III CR exercise program or symptom monitoring control. All women completed the Hospit…
212.	Aschbrenner KA, Mueser KT, Bartels SJ, Pratt SI	2013	Perceived social support for diet and exercise among persons with serious mental illness enrolled in a healthy lifestyle intervention	10.1037/h0094973	Objective: There is a lack of research on social support for health behavior change among persons with serious mental illness who face disproportionate morbidity and premature death due to cardiovascular disease. This study examined social contact and the demographic, health and clinical characteristics associated with perceived social support for diet and exercise among persons living with serio…
213.	Aslan R, Köçer MS, Mizrak S	2023	Worry about Climate Change of Outdoor Recreation Participants: A Case Study in Turkiye	10.1175/WCAS-D-23-0039.1	Anthropogenic climate change (ACC) is considered to be one of the biggest threats to humanity in this century, with severe direct or indirect impacts on people ' s lives. Such a significant threat causes serious concern, which can motivate low-level proenvironmental behavior and lead to serious health problems at high levels. Therefore, determining the level of this concern is crucial. Outdoor re…
214.	Åslund L, Andreasson A, Lekander M, Henje E, Dennhag I	2023	Disturbed sleep and patterns of psychiatric symptoms and function in a school-based sample of adolescents	10.1177/13591045221125479	BackgroundSleep problems are common in adolescence and often related to psychopathology and impaired functioning. However, most studies have used summative scores, and little is known about how adolescents with disrupted sleep perceive their specific symptoms and dysfunctions. This study explored differences in levels of psychiatric symptoms and functional ability between Swedish adolescents with…
215.	Assaf M, Rabany L, Zertuche L, Bragdon L, Tolin D, Goethe J, et al.	2018	Neural functional architecture and modulation during decision making under uncertainty in individuals with generalized anxiety disorder	10.1002/brb3.1015	BACKGROUND: Recent evidence suggests that repetitive transcranial magnetic stimulation (rTMS) might be effective in treating generalized anxiety disorder (GAD). Cognitive models of GAD highlight the role of intolerance of uncertainty (IU) in precipitating and maintaining worry, and it has been hypothesized that patients with GAD exhibit decision-making deficits under uncertain conditions. Improvi…
216.	Atad OI, Toker S	2023	Subjective workload and the metabolic syndrome: An exploration of the mediating role of burnout and the moderating effect of physical activity	10.1037/str0000270	In this study, building on Hobfoll’s (1989) conservation of resources theory, we aimed to reveal the effect of subjective workload at baseline on the likelihood of developing new-onset of metabolic syndrome (MetS), a cluster of cardiovascular risk factors during follow-up. We also aimed to find out whether an increase in job burnout mediates this association, and whether the extent of engagement …
217.	Athanasiadis DI, Hernandez E, Hilgendorf W, Roper A, Embry M, Selzer D, et al.	2021	How are bariatric patients coping during the coronavirus disease 2019 (COVID-19) pandemic? Analysis of factors known to cause weight regain among postoperative bariatric patients	10.1016/j.soard.2020.11.021	Background: The global coronavirus disease 2019 (COVID-19) pandemic is wreaking havoc on society. Bariatric patients are more prone to severe infection due to their high body mass index (BMI) and are more vulnerable to the effects of isolation, such as depression or disruption of their health habits. Objectives: To quantify the impact of self-quarantine on bariatric patients and self-quarantine's…
218.	Atkins CJ, Kaplan RM, Timms RM, Reinsch S, Lofback K	1984	Behavioral exercise programs in the management of chronic obstructive pulmonary disease	10.1037/0022-006X.52.4.591	Evaluated exercise programs for 71 patients (mean age 64.79 yrs) with chronic obstructive pulmonary disease by randomly assigning Ss to 1 of 5 groups: behavior modification, cognitive-behavior modification, cognitive modification, attention control, or no-treatment control. In the 1st 4 groups, Ss participated in 6 sessions designed to increase their adherence to an exercise prescription; Ss in t…
219.	Atsumi Y, Kusama Y, Fukui S, Kamimura K	2023	Intussusception Initially Diagnosed as a Brief Resolved Unexplained Event (BRUE)	10.7759/cureus.39054	Brief resolved unexplained event (BRUE) are transient and worrying episodes observed in infants and are characterized by changes in skin color, breathing, muscle tone, and/or responsiveness. We describe the case of a female infant who was initially diagnosed with BRUE but was later determined to have intussusception. She presented to our emergency department with a transient pallor and a single e…
220.	Auchus MP, Wood KA, Kaslow NJ	1995	Exercise patterns of psychiatric patients admitted to a short-term inpatient unit	10.1037/h0095494	Exercise patterns in 50 male and female indigent psychiatric inpatients (aged 18–63 yrs) were studied in this descriptive, pilot study, and participants were queried within 72 hrs of hospital admission regarding their exercise habits; 64% were African-American. 28 Ss were receiving psychotropic medications, including antipsychotics and antidepressants. Primary psychiatric diagnoses included schiz…
221.	Audrain-McGovern J, Strasser AA, Ashare R, Wileyto EP	2015	Reinforcing value of smoking relative to physical activity and the effects of physical activity on smoking abstinence symptoms among young adults	10.1037/pha0000051	This study sought to evaluate whether individual differences in the reinforcing value of smoking relative to physical activity (RRVS) moderated the effects of physical activity on smoking abstinence symptoms in young adult smokers. The repeated-measures within-subjects design included daily smokers (N = 79) 18–26 years old. RRVS was measured with a validated behavioral choice task. On 2 subsequen…
222.	Augustsson C, Högman J, Hultman AL	2024	Teachers' experiences with physically inactive children and their strategies to promote physical activity in early childhood education settings	10.1177/00178969241280767	Objective: As an increasing number of children are identified as insufficiently physically active, the school environment has been targeted for efforts to promote physical activity (PA) among inactive children. While research has highlighted teachers' role in promoting generic school-based daily PA, less is known about the early childhood education teachers' experiences of physically inactive chi…
223.	Auster-Gussman LA, Crim J, Mann TL	2021	The soulless cycle: Social physique anxiety as a mediator of the relation between body mass index and exercise frequency	10.1037/sah0000291	Although the past research has indicated a relation between weight stigma experiences and decreased exercise, researchers have not identified the distinct psychological processes that explain the nature of this connection. The current studies examine the role of social physique anxiety (SPA) as a mechanism that explains the relation between higher body weight and decreased exercise (Study 1 and 2…
224.	Aviram A, Westra HA	2011	The impact of motivational interviewing on resistance in cognitive behavioural therapy for generalized anxiety disorder	10.1080/10503307.2011.610832	The present study simultaneously examined observed resistance and homework compliance in Cognitive Behavioural Therapy (CBT) between those with severe generalized anxiety disorder who did (n =18) and did not (n =17) receive Motivational Interviewing (MI) prior to CBT. Large effects for reduced resistance early in CBT were observed in the MI pretreatment group relative to the no-pretreatment group…
225.	Awad E, Malaeb D, Fawaz M, Youssef L, Brytek-Matera A, Hallit S, et al.	2025	Profile of maladaptive and normative eating behaviors in correlation with rumination: a cross-sectional study among Lebanese adults	10.1186/s41155-024-00334-x	BackgroundDieting is a common practice around the world. People who wish to lose weight, improve their eating habits, or reach a desired level of health often diet. Rumination, a pattern of repetitive negative thoughts and emotions, is typically found when individuals diet. The current study aimed to identify physical and psychological differences between maladaptive and normative eating behavior…
226.	Ayotte BJ, Margrett JA, Patrick JH	2013	Dyadic analysis of self-efficacy and perceived support: The relationship of individual and spousal characteristics with physical activity among middle-aged and young-older adults	10.1037/a0032454	The purpose of this study was to examine the associations among self-efficacy, perceived support, and physical activity in middle-aged and older married couples. A total of 116 middle-aged and older couples (M = 58.86 years, SD = 7.16, range 50–74) participated in the study. A dyadic approach to path modeling was taken. The final model indicated that for both husbands and wives, one’s own self-ef…
227.	b3jdc RBR	2020	Effect of pilates exercises on patients with plantar fasciitis		INTERVENTION: Exercise Movement Techniques Other The 75 participants will be randomized into three treatment groups for plantar fasciitis: (1) Pilates Group (n = 25) and (2) Pilates Group + foot strengthening exercises (n = 25) and (3) Control Group ‐ Strengthening of the foot muscles (n = 25). The interventions will last for eight weeks, with a weekly frequency of two days (non‐consecutive), for…
228.	Bába É, Pikó P, Müller A, Ráthonyi G, Balogh P, Kósa Z, et al.	2022	Physical Activity Pattern Characterized by Domains and Dimensions of the Roma Population in Comparison with That of the General Population in Northeast Hungary	10.3390/ijerph19063545	Our study focuses on examining physical activity, as one of the most influential health determinants by domains and dimensions among Roma, the largest vulnerable ethnic minority in Europe. The study was carried out on a sample representative of the Hungarian Roma (HR) population (n = 350) living in segregated colonies in Northeast Hungary in comparison with the Hungarian general (HG) population s…
229.	Babcock JC, Potthoff AL	2021	Effects of Angry Rumination and Distraction in Intimate Partner Violent Men	10.1177/0886260519897336	Although the tendency to ruminate is related to the frequency of intimate partner violent (IPV) perpetration, it is unclear how IPV men react emotionally and physiologically during angry rumination. This study is the first to experimentally manipulate rumination and distraction with violent men. Using the rumination and distraction paradigm developed by Nolen-Hoeksema and Morrow, IPV (N = 87) and…
230.	Bachman SL, Attanti S, Mather M	2023	Isometric handgrip exercise speeds working memory responses in younger and older adults	10.1037/pag0000728	Physiological arousal affects attention and memory, sometimes enhancing and other times impairing what we attend to and remember. In the present study, we investigated how changes in physiological arousal—induced through short bursts of isometric handgrip exercise—affected subsequent working memory performance. A sample of 57 younger (ages 18–29) and 56 older (ages 65–85) participants performed b…
231.	Backett-Milburn K, Parry O, Mauthner N	2000	'I'll worry about that when it comes along': osteoporosis, a meaningful issue for women at mid-life?	10.1093/her/15.2.153	This paper reports findings from a qualitative study of the health concerns and perceptions of health risks and osteoporosis of women in the age group 40-55 years. Osteoporosis has been increasingly put forward in the popular and scientific press as an important issue fur women in mid-life. A variety of preventive measures, including use of hormone replacement therapy (HRT), are suggested. The me…
232.	Backhaus J, Junghanns K, Hohagen F	2004	Sleep disturbances are correlated with decreased morning awakening salivary cortisol	10.1016/j.psyneuen.2004.01.010	Morning and evening salivary cortisol levels were correlated with sleep parameters in 14 patients with primary insomnia and 15 healthy controls. Salivary cortisol was sampled immediately after awakening (T1), 15 min later (T2), and immediately before going to bed (T3) for 1 week at home. In parallel with this, subjects estimated parameters of sleep in a daily sleep log. Patients and controls were…
233.	Baer RA, Sauer SE	2011	Relationships between depressive rumination, anger rumination, and borderline personality features	10.1037/a0019478	We examined relationships between depressive rumination, anger rumination, and features of borderline personality disorder in a sample of 93 students with a wide range of borderline symptoms. All completed self-report measures of borderline features; trait-level negative affect; depressive and anger rumination; and current symptoms of depression, anxiety, and stress. Depressive and anger ruminati…
234.	Bagherzadeh R, Sohrabineghad R, Gharibi T, Mehboodi F, Vahedparast H	2022	Effects of mindfulness-based stress reduction training on rumination in patients with breast cancer	10.1186/s12905-022-02124-y	BACKGROUND: Breast cancer has been a serious public health dilemma for women worldwide, with not only physical and social impairments but also psychological stress responses such as rumination. Rumination is a constant preoccupation with thoughts. The present study aimed to investigate the effectiveness of mindfulness-based stress reduction training in lowering rumination among women diagnosed wi…
235.	Bahne U, Vongvandy V, Andersen JR	2019	THE EFFECTS A OF 12 WEEKS GROUP DIABETES EDUCATION PROGRAM ON FASTING PLASMA GLUCOSE FOR LAO PATIENTS WITH TYPE 2 DIABETES	10.1016/S0261-5614(19)32299-X	Rationale: The number of diabetics in the Laotian population is sharply rising. Therefore, there is an increased need for innovative thinking and effective treatment of diabetes. In Laos, diabetes schools have not previously been developed and implemented as part of the treatment of diabetes. The aim of the study was to implement a 12‐week diabetes school for adults with type 2 diabetes and exami…
236.	Bahromov M, Weine S	2011	HIV prevention for migrants in transit: developing and testing TRAIN	10.1521/aeap.2011.23.3.267	This study was a pilot investigation of the feasibility, acceptability, and effects of TRAIN (Transit to Russia AIDS Intervention with Newcomers) a three-session HIV preventive intervention for Tajik male labor migrants performed in transit. Sixty adult Tajik male labor migrants on the 5-day train ride from Dushanbe to Moscow were randomly assigned to either the intervention or a control conditio…
237.	Bailey AW, Kang HK	2022	Walking and Sitting Outdoors: which Is Better for Cognitive Performance and Mental States?	10.3390/ijerph192416638	Myriad research indicates that physical activity and natural environments enhance cognitive performance and mental health. Much of this research is cross‐sectional or involves physical activity in outdoor environments, rendering it difficult to ascribe the results to a particular condition. This study utilized electroencephalography (EEG) and established cognitive performance tasks to determine t…
238.	Bailey JA, Huellemann KL, Pila E	2022	“Dear past me, know that you are deserving of compassion and care”: Self-compassionate writings of adolescent girls recalling weight-stigmatizing events in physical activity	10.1037/spy0000294	Adolescent girls often face weight-stigmatizing experiences in physical activity contexts. Self-compassion inductions may be useful in mitigating the harmful psychological consequences of these events. Self-compassionate writing inductions are easy to administer, cost-effective, and have demonstrated effectiveness in acutely increasing self-compassion scores in adolescents. However, it is unclear…
239.	Bailey JE, Kendrick A, Diaper A, Potokar JP, Nutt DJ	2007	A validation of the 7.5% CO2 model of GAD using paroxetine and lorazepam in healthy volunteers	10.1177/0269881106063889	The inhalation of 7.5% carbon dioxide (CO2) in healthy subjects produces an increase in blood pressure and heart rate, and increased feelings of anxiety, fear and tension (Bailey et al. 2005). As this state is similar to that of general anxiety rather than panic, we further validated this by examining the effects of anxiolytic medication. Two separate studies in healthy volunteers are described; …
240.	Bain KA, Baez S, Kosik KB, Hoch MC, Hoch JM, Johnson NF, et al.	2023	The Relationship Between Health-Related Quality of Life and Lower-Extremity Visuomotor Reaction Time in Young Adult Women Following Ankle Sprain	10.1123/jsr.2022-0199	Context: Many individuals who sustain a lateral ankle sprain (LAS) fail to return to prior activity due to residual symptoms; and report elevated levels of injury-related fear, decreased function, and decreased health-related quality of life (HRQOL). Additionally, individuals with history of LAS exhibit deficits in neurocognitive functional measures like visuomotor reaction time (VMRT), which con…
241.	Bakker AB, van Wingerden J	2021	Rumination about COVID-19 and employee well-being: The role of playful work design	10.1037/cap0000262	The COVID-19 pandemic has disrupted normal life and has resulted in considerable stress. One important reason for reduced well-being is rumination about COVID-19. This study used proactivity theory to propose that playful work design (i.e., the process through which employees proactively create conditions within work activities that foster enjoyment and challenge) may buffer the impact of ruminat…
242.	Balcetis E, Cole S, Bisi A	2015	Near and nothing to it: Perceived proximity improves exercise by increasing feasibility appraisals	10.1037/mot0000023	Unfit individuals exercise less than fit individuals. Such differences in exercise may be due, in part, to perceptual judgments that impact feasibility appraisals. We tested whether distances during physical tasks seem shorter to fit individuals and whether perceived proximity strengthens beliefs that it is possible accomplish the exercise. We gathered self-reports (Studies 1a, 1b, and 2) and obj…
243.	Baldwin AS, Rothman AJ, Vander Weg MW, Christensen AJ	2013	Examining causal components and a mediating process underlying self-generated health arguments for exercise and smoking cessation	10.1037/a0029937	Objective: Self-persuasion—generating one’s own arguments for engaging in a specific behavior—can be an effective strategy to promote health behavior change, yet the causal processes that explain why it is effective are not well-specified. We sought to elucidate specific causal components and a mediating process of self-persuasion in two health behavior domains: physical activity and smoking. Met…
244.	Baldwin SA, Fellingham GW, Baldwin AS	2016	Statistical models for multilevel skewed physical activity data in health research and behavioral medicine	10.1037/hea0000292	Objective: Researchers who study physical activity often use outcome variables that have a lower bound of zero and are positively skewed (e.g., minutes of physical activity in a day). Researchers also often use statistical methods that assume the outcome is normally distributed or transform the outcome as an attempt to make it more normal, both of which can be problematic. In this article, the au…
245.	Balk YA, Tamminen KA, Eccles DW	2021	Too tired to switch off? How post-training physical fatigue impairs mental recovery through increased worry	10.1037/spy0000258	Mental detachment, which includes both cognitive and emotional detachment, refers to an athlete’s sense of being away from the cognitive and emotional demands of sport and is considered an important recovery experience for athletes. However, mental detachment appears to be impaired by high levels of physical fatigue following training or competition, suggesting that self-regulating post-performan…
246.	Ballesio A, Vacca M, Bacaro V, Benazzi A, De Bartolo P, Alivernini F, et al.	2022	Psychological correlates of insomnia in professional soccer players: An exploratory study	10.1080/17461391.2021.1892197	Sleep promotes health, well-being, recovery and athletic performance. As a consequence, sleep problems in athletes may have detrimental effects. Previous investigations showed that professional athletes often reported to suffer of poor sleep quality and insomnia (e.g. difficulties falling asleep and/or maintaining sleep). However, psychological variables exacerbating and maintaining insomnia in p…
247.	Balmer B	2006	A secret formula, a rogue patent and public knowledge about nerve gas: Secrecy as a spatial-epistemic tool	10.1177/0306312706063786	What makes knowledge dangerous? How does secrecy operate to help produce knowledge that is dangerous or otherwise? What happens when 'nothing happens'? This paper addresses these questions through a case study in the history of chemical weapons research in the UK. It focuses on the publication and subsequent treatment in 1975 of a newspaper article reporting that the patent on the chemical warfar…
248.	Balsalobre-Martínez P, Montosa-García R, Marín-Yago A, Baeza-Mirete M, Muñoz-Rubio GM, Rojo-Rojo A	2024	Challenges of the Implementation of a Delirium Rate Scale in a Pediatric Intensive Care Unit: A Qualitative Approach	10.3390/healthcare12010052	Introduction: Delirium in the pediatric population admitted to intensive care is a worrying reality due to its potential complications and the increase in associated costs. This study aims to explore the experiences of nursing staff of a Pediatric Intensive Care Unit after 15 months of starting a program to fight against childhood delirium in their unit. Methodology: A qualitative study was condu…
249.	Bandura A, Barbaranelli C, Caprara GV, Pastorelli C	1996	Mechanisms of moral disengagement in the exercise of moral agency	10.1037/0022-3514.71.2.364	This research examined the role of mechanisms of moral disengagement in the exercise of moral agency. Regulatory self-sanctions can be selectively disengaged from detrimental conduct by converting harmful acts to moral ones through linkage to worthy purposes, obscuring personal causal agency by diffusion and displacement of responsibility, misrepresenting or disregarding the injurious effects inf…
250.	Banuelos S, Stevenson JS	2021	Transition cow metabolites and physical traits influence days to first postpartum ovulation in dairy cows	10.1016/j.theriogenology.2021.08.002	Physical activities are associated with the health of transition dairy cows and pregnancy outcomes are positively related to early resumption of postpartum estrous cycles. The objective was to assess key metabolites and patterns of prepartum and postpartum physical activity as they relate to the onset of first postpartum ovulation in lactating dairy cows. Close-up dry Holstein cows (n = 82) and l…
251.	Bao ZJ, Qiu DK, Ma X, Fan ZP, Zhang GS, Huang YQ, et al.	2007	Assessment of health-related quality of life in Chinese patients with minimal hepatic encephalopathy	10.3748/wjg.v13.i21.3003	AIM: To evaluate the health-related quality of life (HRQOL) based on the Chinese version of SF-36 and Chronic Liver Disease Questionnaire (CLDQ) in subjects with chronic hepatitis B, liver cirrhosis, including patients with minimal hepatic encephalopathy (MHE). METHODS: The SF-36 and CLDQ were administered to 160 healthy volunteers, 20 subjects with chronic hepatitis B and 106 patients with cirrh…
252.	Barba E, Accarino A, Soldevilla A, Malagelada JR, Azpiroz F	2016	Randomized, Placebo-Controlled Trial of Biofeedback for the Treatment of Rumination	10.1038/ajg.2016.197	OBJECTIVES: We previously demonstrated that rumination is produced by an unperceived, somatic response to food ingestion, and we developed an original biofeedback technique based on electromyography (EMG)-guided control of abdomino-thoracic muscular activity. Our aim was to demonstrate the superiority of biofeedback vs. placebo for the treatment of rumination. METHODS: Randomized, placebo-control…
253.	Barbaccia V, Bravi L, Murmura F, Savelli E, Viganò E	2022	Mature and Older Adults' Perception of Active Ageing and the Need for Supporting Services: Insights from a Qualitative Study	10.3390/ijerph19137660	The improvement in life expectancy, economic conditions, and technological and medical progress have radically changed the demographic structure of many societies. Since many countries now have an ageing population, by adopting a life-course study perspective, this paper aims to explore the needs of older adults (over 60), and the currently adult population which will become older in the coming d…
254.	Barber LK, Taylor SG, Burton JP, Bailey SF	2017	A self-regulatory perspective of work-to-home undermining spillover/crossover: Examining the roles of sleep and exercise	10.1037/apl0000196	Research demonstrating that employees who are undermined at work engage in similar behavior at home suggests this connection reflects displaced aggression. In contrast, the present study draws on self-regulation theory to examine the work-home undermining spillover/crossover process. We propose that poor sleep quality transmits the influence of workplace undermining to home undermining per self-r…
255.	Barnard KD, Wysocki T, Thabit H, Evans ML, Amiel S, Heller S, et al.	2015	Psychosocial aspects of closed- and open-loop insulin delivery: closing the loop in adults with Type 1 diabetes in the home setting	10.1111/dme.12706	AIMS: To explore the psychosocial experiences of closed-loop technology and to compare ratings of closed- and open-loop technology for adults with Type 1 diabetes taking part in a randomized crossover study. METHODS: Adults (aged > 18 years) on insulin pump therapy were recruited to receive a first phase of either real-time continuous glucose monitoring with overnight closed-loop or real-time con…
256.	Barnes K, Faasse K, Colagiuri B	2023	The impact of side effect framing on COVID-19 booster vaccine intentions in an Australian sample	10.1016/j.vaccine.2023.02.023	OBJECTIVE: To evaluate the effect of presenting positively attribute-framed side effect information on COVID-19 booster vaccine intention relative to standard negatively-framed wording and a no-intervention control. DESIGN AND PARTICIPANTS: A representative sample of Australian adults (N = 1204) were randomised to one of six conditions within a factorial design: Framing (Positive; Negative; Contr…
257.	Barnes K, Sydney K, Petkovich K, Hasan Y, Koul S, Humphreys K, et al.	2024	Assessing the longevity of attribute framing in attenuating the nocebo effect to brand and generic medication	10.1111/aphw.12575	The perception of taking a generic, relative to brand, medication has been demonstrated to exacerbate the nocebo effect. Conversely, positive attribute framing has been shown to attenuate the nocebo effect. However, little is known about the longevity of positive attribute framing nor how it interacts with generic versus brand treatment cues. Healthy participants (N = 205) were randomised to rece…
258.	Barnes K, Wang R, Faasse K	2024	Practitioner warmth and empathy attenuates the nocebo effect and enhances the placebo effect	10.1111/aphw.12497	Augmented patient-practitioner interactions that enhance therapeutic alliance can increase the placebo effect to sham treatment. Little is known, however, about the effect of these interactions on maladaptive health outcomes (i.e., the nocebo effect). Healthy participants (N = 84) were randomised to a 3-day course of Oxytocin nasal drops (actually, sham treatment) in conjunction with a high-warmt…
259.	Barnett NP, Ott MQ, Rogers ML, Loxley M, Linkletter C, Clark MA	2014	Peer associations for substance use and exercise in a college student social network	10.1037/a0034687	Substance use and exercise have opposite trajectories in young adulthood, and research indicates that peers are influential for both of these health behaviors, but simultaneous investigations of peer associations with substance use and exercise have not been conducted. Objective: Use a college residence hall peer network to examine associations between peer behaviors and alcohol use, marijuana us…
260.	Barnow S, Löw CA, Dodek A, Stopsack M	2014	Managing Emotions - Emotions under Control	10.1055/s-0033-1363683	Emotion regulation processes are of central importance to mental and physical health. Based on this relationship we developed the group intervention Managing Emotions: Emotions under control (German: Gefuhle im Griff), which systematically teaches participants specific emotion regulation strategies. Structure and content of the intervention program as well as preliminary results of efficacy are p…
261.	Barrera Jr M, Strycker LA, MacKinnon DP, Toobert DJ	2008	Social-ecological resources as mediators of two-year diet and physical activity outcomes in type 2 diabetes patients	10.1037/0278-6133.27.2(Suppl.).S118	Objective: In behavioral research directed at the treatment of type 2 diabetes, the challenge is to understand how interventions might facilitate long-term lifestyle changes. The Mediterranean Lifestyle Program (MLP) is an intervention for postmenopausal women diagnosed with type 2 diabetes that has shown promising effects on outcomes that include increased physical activity and reduced fat consu…
262.	Bartel KA, Gradisar M, Williamson P	2015	Protective and risk factors for adolescent sleep: A meta-analytic review	10.1016/j.smrv.2014.08.002	Teenagers need sufficient sleep to function well daily, yet consolidated evidence advising which factors protect, or harm, adolescents' sleep is lacking. Forty-one studies, published between 2003 and February, 2014, were meta-analysed. Mean weighted r values were calculated to better understand the strength of protective and risk factors for 85,561 adolescents' (age range = 12-18 y) bedtime, slee…
263.	Barthel AL, Aderka IM, Byrne AJ, Peckham AD, Hofmann SG	2022	Distinct and interacting impacts of trait anxiety and a state anxiety manipulation on attentional switching	10.1080/10615806.2021.1983801	BACKGROUND AND OBJECTIVES: According to the Attentional Control Theory, individuals with high levels of anxiety often shift their attention inefficiently due to increased effort to meet task demands. However, literature on the effects of anxiety on shifting performance is discrepant. This study examined the impacts of trait and state anxiety on attentional shifting and whether worry or depression…
264.	Baruch DE, Swain RA, Helmstetter FJ	2004	Effects of Exercise on Pavlovian Fear Conditioning	10.1037/0735-7044.118.5.1123	Exercise promotes multiple changes in hippocampal morphology and should, as a result, alter behavioral function. The present experiment investigated the effect of exercise on learning using contextual and auditory Pavlovian fear conditioning. Rats remained inactive or voluntarily exercised (VX) for 30 days, after which they received auditory-cued fear conditioning. Twenty-four hours later, rats w…
265.	Basen-Engquist K, Carmack CL, Li Y, Brown J, Jhingran A, Hughes DC, et al.	2013	Social-cognitive theory predictors of exercise behavior in endometrial cancer survivors	10.1037/a0031712	Objective: This study evaluated whether social-cognitive theory (SCT) variables, as measured by questionnaire and ecological momentary assessment (EMA), predicted exercise in endometrial cancer survivors. Method: One hundred posttreatment endometrial cancer survivors received a 6-month home-based exercise intervention. EMAs were conducted by using hand-held computers for 10- to 12-day periods eve…
266.	Bashir A, Flatt AJ, Richell G, Shaw JAM	2024	A single-site feasibility randomised controlled trial comparing 'my hypo compass' short pyscho-educational intervention with standard care alone in individuals with type 1 diabetes and impaired awareness of hypoglycaemia	10.1111/dme.15389	AIMS: The HypoCOMPaSS multi-centre trial achieved improvement in hypoglycaemia awareness and 20-fold reduction in severe hypoglycaemia (SH) in a cohort with long-standing type 1 diabetes (T1D). All participants received 'my hypo compass' (MHC) brief structured psycho-educational intervention in addition to optimisation of insulin delivery/glucose monitoring. In this 24-week, prospective, single-c…
267.	Basset FA, Kelly LP, Hohl R, Kaushal N	2022	Type of self-talk matters: Its effects on perceived exertion, cardiorespiratory, and cortisol responses during an iso-metabolic endurance exercise	10.1111/psyp.13980	Self-talk is an effective mental training technique that has been shown to facilitate or debilitate an athlete's performance, depending on its valence. Although the effects of self-talk have been supported by observing change in sport performance, little is known about how self-talk can induce physiological changes. Specifically, it is important to understand if the type of self-talk (positive, n…
268.	Bassett-Gunter RL, Martin Ginis KA, Latimer-Cheung AE	2013	Do you want the good news or the bad news? Gain- versus loss-framed messages following health risk information: The effects on leisure time physical activity beliefs and cognitions	10.1037/a0030126	Objective: The primary purpose was to examine the relative effectiveness of chronic disease and psychological health risk information combined with gain- versus loss-framed leisure time physical activity (LTPA) messages for changing perceived personal risk, LTPA response efficacy (i.e., the belief that LTPA can effectively reduce risk), and LTPA intentions. A secondary purpose was to explore the …
269.	Basso JC, Oberlin DJ, Satyal MK, O'Brien CE, Crosta C, Psaras Z, et al.	2022	Examining the Effect of Increased Aerobic Exercise in Moderately Fit Adults on Psychological State and Cognitive Function	10.3389/fnhum.2022.833149	Regular physical exercise can decrease the risk for obesity, diabetes, and cardiovascular disease, increase life expectancy, and promote psychological health and neurocognitive functioning. Cross‐sectional studies show that cardiorespiratory fitness level (VO2 max) is associated with enhanced brain health, including improved mood state and heightened cognitive performance. Interventional studies …
270.	Batelaan NM, ten Have M, van Balkom A, Tuithof M, de Graaf R	2014	Anxiety disorders and onset of cardiovascular disease: The differential impact of panic, phobias and worry	10.1016/j.janxdis.2013.12.003	Anxiety has been linked to onset of cardiovascular disease. This study examines the differential impact of types of anxiety (panic, phobia and worry) on 3-year onset of non-fatal cardiovascular disease (CVD). By investigating anxiety disorders as opposed to anxiety symptoms and by using a reliable diagnostic instrument to assess anxiety, limitations of previous studies are considered. 5149 person…
271.	Battalio SL, Huffman SE, Jensen MP	2020	Longitudinal associations between physical activity, anxiety, and depression in adults with long-term physical disabilities	10.1037/hea0000848	Objective: To evaluate the longitudinal associations between self-reported physical activity and anxiety and depression symptom severity in adults with long-term physical disabilities. Method: A secondary analysis of data from a United States-based longitudinal survey study of community-dwelling adults with 1 of 4 potential long-term physical disabilities (multiple sclerosis, muscular dystrophy, …
272.	Bauman W, Melnyk WT	1994	A controlled comparison of eye movements and finger tapping in the treatment of test anxiety	10.1016/0005-7916(94)90060-4	Fifteen pairs of introductory statistics students, matched on initial test anxiety, were randomly assigned to eye movement desensitization (EMD) or control (finger tapping) conditions to test whether EMD effectively treats test anxiety and, if so, whether eye movement is the critical factor. Both groups had significant decreases in subjective units of disturbance during treatment, suggesting that…
273.	Baumeister A, Böger S, Schindler L, Klein JP, Moritz S	2024	Effectiveness of an abbreviated version of the automated attention training technique (ATT) for stress reduction in a non-clinical sample-A - A randomized controlled trial	10.1016/j.jcbs.2024.100772	Stress is one of the leading risk factors for mental health problems. The attention training technique (ATT), developed in the context of metacognitive therapy, is a method for increasing flexible control of attention and might thus reduce the impact of stressful events on mental health. Developed as a 12-min exercise, ATT is primarily used in a clinical context. To ensure low-threshold implement…
274.	Baumtrog MD	2021	Youth Voting, Rational Competency, and Epistemic Injustice		In 1970 the voting age in Canada changed from 21 to 18. Since then, there have been calls to lower it further, most commonly to age 16. Against the motion, however, it has been argued that youth may lack the ability to exercise a mature and informed vote. This paper argues against that worry and shows how restricting youth from voting on the basis of a misbelief about their abilities amounts to a…
275.	Beauchamp MR, Liu Y, Dunlop WL, Ruissen GR, Schmader T, Harden SM, et al.	2021	Psychological mediators of exercise adherence among older adults in a group-based randomized trial	10.1037/hea0001060	Objective: To examine the psychological mediators of exercise adherence among older adults in a group-based physical activity randomized controlled trial. Method: Older adults (≥65 years) were randomized to one of three conditions as part of the “GrOup-based physical Activity for oLder adults” (GOAL) randomized controlled trial. These included similar age same gender (SASG) and similar age mixed …
276.	Beauchamp MR, Ruissen GR, Dunlop WL, Estabrooks PA, Harden SM, Wolf SA, et al.	2018	Group-based physical activity for older adults (GOAL) randomized controlled trial: Exercise adherence outcomes	10.1037/hea0000615	Background: Despite the health benefits of regular physical activity, across the globe older adults represent the least active section of society. Purpose: The GrOup-based physical Activity for oLder adults (GOAL) trial was a three-arm parallel randomized controlled trial (RCT) that was designed to test the efficacy of two group-based exercise programs for older adults, informed by self-categoriz…
277.	Becker E, Rodgers RF, Zimmerman E	2022	#Body goals or #Bopo? Exposure to pregnancy and post-partum related social media images: Effects on the body image and mood of women in the peri-pregnancy period	10.1016/j.bodyim.2022.04.010	Women who are pregnant or have recently given birth use social media where they may encounter content promoting appearance ideals or offering more realistic representations of the body during this unique period. To date, little is known regarding the ways in which different social media content may impact the body image and mood of women who are pregnant or postpartum. A sample of 261 participant…
278.	Beddig T, Reinhard I, Kuehner C	2019	Stress, mood, and cortisol during daily life in women with Premenstrual Dysphoric Disorder (PMDD)	10.1016/j.psyneuen.2019.104372	Premenstrual Dysphoric Disorder (PMDD) is characterized by significant emotional, physical and behavioral distress during the late luteal phase that remits after menses onset. Outlined as a new diagnostic category in DSM-5, the mechanisms underlying PMDD are still insufficiently known. Previous research suggests that PMDD exacerbates with stressful events, indicating a dysregulation of the hypoth…
279.	Beddoe A, Hings R, Kerner C	2024	“It’s like feeling everyone will be looking at you, but in reality, no one cares.” A qualitative visual methods study exploring adolescent males’ relatedness in physical activity	10.1037/men0000467	The basic psychological need of relatedness in physical activity (PA) is key to keeping adolescent males active into adulthood. This qualitative research study, framed by self-determination theory, aimed to discover how relatedness affects adolescent males’ motivations to be active and how their masculine identities affect their perceived relatedness in PA spaces. Photo elicitation interviews (PE…
280.	Beebe A, Gelfand EW, Bender B	2010	A randomized trial to test the effectiveness of art therapy for children with asthma	10.1016/j.jaci.2010.03.019	BACKGROUND: Art therapy has been used to help children cope with chronic illness but has not been specifically tested with children who have asthma. OBJECTIVE: To test an art therapy intervention in a randomized controlled trial in children with asthma. METHODS: Twenty-two children with asthma were randomized to an active art therapy or wait-list control group. Those in the active art therapy gro…
281.	Beevers CG, Wells TT, McGeary JE	2009	The BDNF Val66Met polymorphism is associated with rumination in healthy adults	10.1037/a0016189	This study examined associations between the tendency to ruminate and 2 polymorphisms: the Val66Met polymorphism in the brain-derived neurotrophic factor (BDNF) gene and 5-HTTLPR polymorphism in the serotonin transporter gene (SLC6A4). Participants were a homogeneous group of healthy, unmedicated, never depressed individuals with few current symptoms of depression (N = 71). Results indicated that…
282.	Begen FM, Turner-Cobb JM	2015	Benefits of belonging: experimental manipulation of social inclusion to enhance psychological and physiological health parameters	10.1080/08870446.2014.991734	OBJECTIVE: Acute changes in social belonging are important triggers for alterations in health and well-being, yet research has emphasised the negative effects of 'exclusion' at the expense of evaluating the potentially positive effects of 'inclusion'. This study examined the impact of acute belonging on physiological and psychological outcomes. DESIGN AND MAIN OUTCOME MEASURES: A healthy populati…
283.	Béghin L, Thivel D, Baudelet JB, Deschamps T, Ovigneur H, Vanhelst J	2022	Change in physical fitness due to the COVID-19 pandemic lockdown in French adolescents: a comparison between two independent large samples from Diagnoform battery	10.1007/s00431-022-04610-9	Numerous studies reported a significant decline in physical activity level in adolescents as a result of the COVID-19 lockdown. Physical fitness is recognized as a powerful marker of health in youth. The aim of this study was to evaluate the impact of the COVID-19 pandemic lockdown on health-related physical fitness in French adolescents. Two cross-sectional studies were performed comparing two d…
284.	Behar E, McGowan SK, McLaughlin KA, Borkovec TD, Goldwin M, Bjorkquist O	2012	Concreteness of positive, negative, and neutral repetitive thinking about the future	10.1016/j.beth.2011.07.002	Consistent with assertions that the adaptiveness of repetitive thinking is influenced by both its valence and style, Stöber (e.g., Stöber & Borkovec, 2002) has argued that worry is characterized by a reduced concreteness of thought content and that the resulting abstractness contributes to its inhibition of some aspects of anxious responding. However, extant research does not provide a direct tes…
285.	Behrendt D, Ebert DD, Spiegelhalder K, Lehr D	2020	Efficacy of a Self-Help Web-Based Recovery Training in Improving Sleep in Workers: Randomized Controlled Trial in the General Working Population	10.2196/13346	BACKGROUND: Sleep complaints are among the most prevalent health concerns, especially among workers, which may lead to adverse effects on health and work. Internet-delivered cognitive behavioral therapy for insomnia (iCBT-I) offers the opportunity to deliver effective solutions on a large scale. The efficacy of iCBT-I for clinical samples has been demonstrated in recent meta-analyses, and there i…
286.	Bélisle M, Roskies E, Lévesque J-M	1987	Improving adherence to physical activity	10.1037/0278-6133.6.2.159	Tested the efficacy of G. A. Marlatt and I. R. Gordon's (1980, 1985) relapse-prevention approach in increasing attendance during an exercise program and continuation of exercise activities for 12 wks following termination of the formal program. The 350 Ss in Study 1 and 243 Ss in Study 2 were registrants in 10-wk exercise groups (jogging, aerobic dance, and pre-ski training). The intervention, de…
287.	Bell CJ, Colhoun HC, Carter FA, Frampton CM	2012	Effectiveness of computerised cognitive behaviour therapy for anxiety disorders in secondary care	10.1177/0004867412437345	OBJECTIVE: This study aimed to compare the effectiveness of computerised cognitive behaviour therapy (CCBT) with a wait list control (WLC) for the treatment of patients with an anxiety disorder (social phobia, panic disorder, generalised anxiety disorder) referred to a specialist, publically funded, outpatient anxiety service. METHOD: Patients with social phobia (n = 37), panic disorder (n = 32) …
288.	Bell I, Arnold C, Gilbertson T, D'Alfonso S, Castagnini E, Chen N, et al.	2023	A Personalized, Transdiagnostic Smartphone Intervention (Mello) Targeting Repetitive Negative Thinking in Young People With Depression and Anxiety: Pilot Randomized Controlled Trial	10.2196/47860	BACKGROUND: Repetitive negative thinking (RNT) is a key transdiagnostic mechanism underpinning depression and anxiety. Using "just-in-time adaptive interventions" via smartphones may disrupt RNT in real time, providing targeted and personalized intervention. OBJECTIVE: This pilot randomized controlled trial evaluates the feasibility, acceptability, and preliminary clinical outcomes and mechanisms…
289.	Bell T, Dixon A, Kolts R	2017	Developing a Compassionate Internal Supervisor: Compassion-Focused Therapy for Trainee Therapists	10.1002/cpp.2031	The concept of an 'internal supervisor' has been used in psychotherapy to describe the way in which the supervisory relationship is internalized and utilized by the supervisee. This research explores the possibility, and potential benefit, of training therapists to develop a 'compassionate internal supervisor'. A training programme was developed for trainee cognitive-behavioural therapists using …
290.	Belleville G, Ivers H, Bélanger L, Blais FC, Morin CM	2016	Sequential Treatment of Comorbid Insomnia and Generalized Anxiety Disorder	10.1002/jclp.22300	OBJECTIVE: To explore the efficacy of cognitive-behavior therapy (CBT) for patients with comorbid generalized anxiety disorder (GAD) and insomnia using 2 sequential treatments. METHOD: Using a single-case methodology, 10 women (mean age = 45) with chronic insomnia and GAD were randomly assigned to CBT for GAD followed by CBT for insomnia, or to CBT for insomnia followed by CBT for GAD. Sleep and …
291.	Belloch A, Cabedo E, Carrió C, Fernández-Alvarez H, García F, Larsson C	2011	Group versus individual cognitive treatment for Obsessive-Compulsive Disorder: changes in non-OCD symptoms and cognitions at post-treatment and one-year follow-up	10.1016/j.psychres.2010.10.015	Current cognitive approaches postulate that obsessions and compulsions are caused and/or maintained by misinterpretations about their meaning. This assumption has led to the development of cognitive therapeutic (CT) procedures designed to challenge the dysfunctional appraisals and beliefs patients have about their obsessions. Nonetheless, few studies have compared the efficacy of individual and g…
292.	Belmon LS, Brasser FB, Busch V, van Stralen MM, Harmsen IA, Chinapaw MJM	2020	Perceived Determinants of Children's Inadequate Sleep Health. A Concept Mapping Study among Professionals	10.3390/ijerph17197315	An increasing number of children experience inadequate sleep, which negatively effects their health. To promote healthy sleep among children, it is essential to understand the underlying determinants. This online concept mapping study therefore explores potential determinants of children's inadequate sleep as perceived by professionals with expertise in the sleep health of children aged 4-12 year…
293.	Belshaw Z, Dean R, Asher L	2020	You can be blind because of loving them so much: the impact on owners in the United Kingdom of living with a dog with osteoarthritis	10.1186/s12917-020-02404-5	Background There is growing awareness that caring for a chronically ill pet may have a detrimental impact on their owner's quality of life. Companion animal orthopaedic disease has received little research interest in this context. Canine osteoarthritis is known to negatively affect the welfare of many dogs in the United Kingdom, but its consequences for their owners has not previously been descr…
294.	Bendtsen M	2020	The P Value Line Dance: When Does the Music Stop?	10.2196/21345	When should a trial stop? Such a seemingly innocent question evokes concerns of type I and II errors among those who believe that certainty can be the product of uncertainty and among researchers who have been told that they need to carefully calculate sample sizes, consider multiplicity, and not spend P values on interim analyses. However, the endeavor to dichotomize evidence into significant an…
295.	Benjamin CL, Curtis RM, Huggins RA, Sekiguchi Y, Jain RK, McFadden BA, et al.	2020	Sleep Dysfunction and Mood in Collegiate Soccer Athletes	10.1177/1941738120916735	Background: Sleep and mood are critical factors that contribute to health and wellness and are of particular interest to collegiate athletes who are juggling high physical, academic, and social demands. The aim of this study was to examine how psychological measures, player status, and sex-related factors were associated with perceived sleep quality. Hypothesis: Higher levels of global sleep dysf…
296.	Benjamins JS, Migliorati F, Dekker K, Wassing R, Moens S, Blanken TF, et al.	2017	Insomnia heterogeneity: Characteristics to consider for data-driven multivariate subtyping	10.1016/j.smrv.2016.10.005	Meta-analyses and systematic reviews have reported surprisingly few consistent insomniacharacteristics with respect to cognitions, mood, traits, history of life events and family history. One interpretation of this limited consistency is that different subtypes of insomnia exist, each with its own specific multivariate profile of characteristics. Because previously unrecognized subtypes will be d…
297.	Bennett GG, Wolin KY, Puleo EM, Mâsse LC, Atienza AA	2009	Awareness of National Physical Activity Recommendations for Health Promotion among US Adults	10.1249/MSS.0b013e3181a52100	BENNETT, G. G., K. Y. WOLIN. E. M. PULEO, L. C. MASSE, and A. A. ATIENZA. Awareness of National Physical Activity Recommendations for Health Promotion among US Adults. Med. Sci. Sports Exerc., Vol. 41, No. 10, pp. 1849-1855, 2009. Purpose: To examine whether knowledge of the 1995 Centers for Disease Control and Prevention (CDC) and the American College of Sports Medicine (ACSM) national physical …
298.	Berendsen M, Santascoy J. Video Tips for Worry-Free Presentations. EARTH AND SPACE SCIENCE: MAKING CONNECTIONS IN EDUCATION AND PUBLIC OUTREACH2011. p. 104-5.
299.	Berenguera A, Molló-Inesta A, Mata-Cases M, Franch-Nadal J, Bolíbar B, Rubinat E, et al.	2016	Understanding the physical, social, and emotional experiences of people with uncontrolled Type 2 diabetes: a qualitative study	10.2147/PPA.S116173	Purpose: The purpose of this study was to identify the perceptions, barriers, and facilitators of self-management of Type 2 diabetes mellitus (T2DM) to determine the factors to consider when developing and implementing a person-centered intervention in patients with poor glycemic control attending primary care. Methods: This was a qualitative study conducted in 6 primary care health centers in Ca…
300.	Bergbom S, Boersma K, Linton SJ	2012	Both early and late changes in psychological variables relate to treatment outcome for musculoskeletal pain patients at risk for disability	10.1016/j.brat.2012.08.008	We know little about why some people get better after psychological treatments for pain disability, whereas other people do not. In order to understand differences in treatment response, we need to explore processes of change during treatment. It has been suggested that people with pain complaints who change early in treatment have better outcomes. Therefore, we aimed to investigate whether chang…
301.	Berger AJ	2018	LESSONS TO BE LEARNED: <i>TAXPAYERS FOR PUBLIC EDUCATION V</i>. <i>DOUGLAS COUNTY SCHOOL DISTRICT</i> AND THE FLAWS OF THE DOUGLAS COUNTY CHOICE SCHOLARSHIP PROGRAM		With the 2016 election of President Donald Trump, educators, parents, and children across the nation have seen an increased emphasis on school-choice programs. The Trump Administration has specifically touted school voucher programs as one way to increase access to equal education for minority and low-income students. While that goal mirrors the rationale originally provided in support of school …
302.	Bergeron CM, Dandeneau S	2016	IMPLICITLY ACTIVATING MINDFULNESS PROMOTES POSITIVE RESPONSES FOLLOWING AN EGO THREAT	10.1521/jscp.2016.35.7.551	Across three studies, we investigated the emotional and cognitive buffering effects of implicitly activating mindfulness in response to an ego threat. Studies 1A (N = 41) and 18 (N = 113) investigated the effects of implicitly activating mindfulness on psychological wellbeing in response to failing an anagrams task. Results showed that, after failing at anagrams, participants in the implicit mind…
303.	Bergmann M, Prieschl M, Walser G, Luef G, Rumpold G, Unterberger I	2018	Computer-based monitoring and evaluation of epilepsy-related health variables and their impact on treatment decision	10.1016/j.yebeh.2018.02.007	OBJECTIVE: This study aimed to determine the effectiveness of electronic patient-reported outcomes (ePROs) with focus on epilepsy-specific quality of life, psychiatric and psychosocial burden, drug side effects, and patient satisfaction via the Computer-based Health Evaluation System (CHES) and to evaluate their impact on treatment regimen. METHODS: Forty consecutive patients with drug-resistant …
304.	Beridze G, Triolo F, Grande G, Fratiglioni L, Calderón-Larrañaga A	2022	COVID-19 collateral damage-psychological burden and behavioural changes among older adults during the first outbreak in Stockholm, Sweden: a cross-sectional study	10.1136/bmjopen-2021-058422	Objectives To explore the indirect negative effects of COVID-19 restrictions (collateral damage) on the lives and health of older adults living in central Stockholm, and to characterise the sociodemographic profile of those with the highest susceptibility to this damage. Design Cross-sectional study. Setting District of Kungsholmen in Stockholm, Sweden. Participants Older adults aged 68 years and…
305.	Berk L, Warmenhoven F, Stiekema APM, Van Oorsouw K, Van Os J, de Vugt M, et al.	2019	Mindfulness-Based Intervention for People With Dementia and Their Partners: Results of a Mixed-Methods Study	10.3389/fnagi.2019.00092	Objective: Studies have shown preliminary support for mindfulness-based interventions benefitting people with dementia and their caregivers. However, most studies focus on these two groups separately. This study examined whether it would be possible and beneficial for people with dementia and their caregiver to jointly undergo an adjusted Mindfulness-Based Stress Reduction (MBSR) training, named …
306.	Berman MG, Askren MK, Jung M, Therrien B, Peltier S, Noll DC, et al.	2014	Pretreatment worry and neurocognitive responses in women with breast cancer	10.1037/a0033425	[Correction Notice: An Erratum for this article was reported in Vol 33(3) of Health Psychology (see record 2014-07787-001). The name of author Misook Jung was misspelled as Mi Sook Jung. All versions of this article have been corrected.] Objective: Altered cognitive function has been associated with breast cancer treatment, particularly adjuvant chemotherapy, but the underlying neuropsychological…
307.	Berman MG, Kross E, Krpan KM, Askren MK, Burson A, Deldin PJ, et al.	2012	Interacting with nature improves cognition and affect for individuals with depression	10.1016/j.jad.2012.03.012	BACKGROUND: This study aimed to explore whether walking in nature may be beneficial for individuals with major depressive disorder (MDD). Healthy adults demonstrate significant cognitive gains after nature walks, but it was unclear whether those same benefits would be achieved in a depressed sample as walking alone in nature might induce rumination, thereby worsening memory and mood. METHODS: Twe…
308.	Bermudez T, Bolger N, Bierbauer W, Bernardo A, Fleisch-Silvestri R, Hermann M, et al.	2021	Physical activity after cardiac rehabilitation: Explicit and implicit attitudinal components and ambivalence	10.1037/hea0001109	Objective: Physical activity is crucial in the treatment of cardiac disease. In addition to sociocognitive theories of behavior change, attitudinal ambivalence and nonconscious factors have also been demonstrated to predict physical activity. We propose an extension to the theory of planned behavior with a dual-systems approach including explicit and implicit attitudes, and different types of att…
309.	Bernard DL, López CM, Banks DE, Hahn AM, Danielson CK	2023	Developmental differences in the impact of racial discrimination on depression and anxiety among Black youth: Examining rumination as a mechanism	10.1037/ort0000679	Experiences of racial discrimination are pervasive among Black youth, resulting in psychosocial problems such as depression and anxiety. Rumination plays a key role in linking racial discrimination and internalizing concerns. Developmental age has also been shown to influence the extent to which racial discrimination and rumination impact mental health; however, studies have yet to explore the in…
310.	Bernard P, Ivers H, Savard M-H, Savard J	2016	Temporal relationships between sleep and physical activity among breast cancer patients with insomnia	10.1037/hea0000408	Objective: The present study prospectively investigated the day-to-day bidirectional relationships between objective measures of sleep parameters and physical activity among breast cancer patients with insomnia symptoms. Method: A subgroup of participants (N = 66) enrolled in a randomized controlled trial for insomnia comorbid with cancer wore an actigraphic recorder for seven 24-hr periods befor…
311.	Bernat JK, Anderson LB, Parrish-Sprowl J, Sparks GG	2015	Exploring the Association Between Dispositional Cancer Worry, Perceived Risk, and Physical Activity Among College Women	10.1080/07448481.2014.983927	Objective: In this study, the authors explored the association between dispositional cancer worry (DCW), risk perceptions (RP), and physical activity (PA) among college females. Participants: Four hundred fifty-one females from a midwestern university completed an online survey in September/October 2012. Methods: DCW severity, DCW frequency, RP, and PA were measured along with qualitative data ab…
312.	Bernblum R, Mor N	2010	Rumination and emotion-related biases in refreshing information	10.1037/a0018427	The present research examined rumination-related biases in refreshing, a component process of memory updating that involves briefly thinking back to a just-activated thought or percept. In 2 studies, participants were presented with neutral words and with task-relevant (Study 1) and task-irrelevant (Study 2) emotional words. We predicted that brooding, a maladaptive subtype of rumination would be…
313.	Bernecker K, Kramer J	2020	Implicit theories about willpower are associated with exercise levels during the academic examination period	10.1037/spy0000182	Despite the negative consequences of physical inactivity on physical and mental health, many people are insufficiently active. We approached this problem from a self-control perspective, arguing that exercising competes with other long-term goals people pursue in their everyday lives. In a preregistered, cross-sectional study with N = 516 students (n = 278 after exclusion based on preregistered c…
314.	Bernstein EE, Curtiss JE, Wu GWY, Barreira PJ, McNally RJ	2019	Exercise and emotion dynamics: An experience sampling study	10.1037/emo0000462	Though it has been widely demonstrated that regular exercise is associated with better emotional wellbeing, the nature of this association remains unclear. The present study explored the relationship between voluntary exercise and the temporal dynamics of daily emotions, and thus how voluntary exercise could be impacting emotional reactivity and recovery in naturalistic contexts. Seventy-six youn…
315.	Bernstein EE, Heeren A, McNally RJ	2020	A Network Approach to Understanding the Emotion Regulation Benefits of Aerobic Exercise	10.1007/s10608-019-10039-6	Regular and even single sessions of aerobic exercise may benefit emotional health. Experiments show that prior exercise hastens emotional recovery following a stressor despite not changing reports of rumination or other emotion regulation difficulties. We use network analyses to explore whether traditional approaches for conceptualizing and measuring rumination (i.e. sum scores) could be occludin…
316.	Bernstein EE, McNally RJ	2017	Acute aerobic exercise hastens emotional recovery from a subsequent stressor	10.1037/hea0000482	Objective: Despite findings that regular exercise is broadly associated with emotional well-being, more basic research is needed to deepen our understanding of the exercise and emotion connection. This paper examines how acute aerobic exercise in particular influences subjective emotional recovery from a subsequent stressor. Potential mediators and moderators, including level of physical fitness,…
317.	Bernstein EE, McNally RJ	2018	Exercise as a buffer against difficulties with emotion regulation: A pathway to emotional wellbeing	10.1016/j.brat.2018.07.010	Though exercise is associated with emotional health, it remains unclear what psychological processes account for this relationship. The present study explores emotional recovery from and responses to stress as links. It extends prior research by exploring whether poor response tendencies, such as a ruminative response style, could mediate the relationship between regular exercise and clinical sym…
318.	Berry RA, Driscoll G, Fuller-Tyszkiewicz M, Rodgers RF	2024	Exploring longitudinal relationships between fitness tracking and disordered eating outcomes in college-aged women	10.1002/eat.24192	ObjectiveA growing body of research, primarily cross-sectional, suggests a relationship between the practice of tracking one's food intake and exercise behaviors using fitness-tracking smartphone applications ("apps") or wearable devices ("wearables") and disordered eating symptomatology. The aim of the present study was to explore longitudinal relationships between fitness tracking and disordere…
319.	Berry TR	2020	You do (not?) have to go to the gym: Effects of negations in exercise messages	10.1037/spy0000185	Exercise messages may include statements such as “you do not have to go to the gym,” with the intent to convey the idea that there are many places and ways to be active. However, there is a body of research indicating that statements that include negations (i.e., the word “not”) may have the opposite effect to that intended because the words “exercise” and “gym” are strongly associated but proces…
320.	Berry TR, Jones KE, McLeod NC, Spence JC	2011	The relationship between implicit and explicit believability of exercise-related messages and intentions	10.1037/a0025082	Objective: This research explored whether implicit or explicit believability of exercise advertising predicted attitudes and intentions. It was hypothesized that implicit believability would be a stronger predictor of attitudes than explicit believability and that implicit believability would predict intentions. Method: Undergraduate student participants (N = 306) viewed health promotion or appea…
321.	Bertollo M, Forzini F, Biondi S, Di Liborio M, Vaccaro MG, Georgiadis E, et al.	2021	How Does a Sport Psychological Intervention Help Professional Cyclists to Cope With Their Mental Health During the COVID-19 Lockdown?	10.3389/fpsyg.2021.607152	All around the world in March, due to COVID-19, competitive sport calendars were suddenly canceled, jeopardizing the training programs of athletes. Moreover, in Italy, the government banned all non-essential travel across the entire country from the beginning of March. Consequently, Italian cyclists were banned from leaving their homes and therefore unable to perform their ordinary training activ…
322.	Bessette KL, Jacobs RH, Heleniak C, Peters AT, Welsh RC, Watkins ER, et al.	2020	Malleability of rumination: An exploratory model of CBT-based plasticity and long-term reduced risk for depressive relapse among youth from a pilot randomized clinical trial	10.1371/journal.pone.0233539	NCT01905267, https://clinicaltrials.gov/ct2/show/NCT01905267.
323.	Beute F, de Kort YAW	2018	Stopping the Train of Thought: A Pilot Study Using an Ecological Momentary Intervention with Twice-Daily Exposure to Natural versus Urban Scenes to Lower Stress and Rumination	10.1111/aphw.12128	BackgroundStress, and specifically perseverative cognition, is considered to have considerable detrimental effects on mental and physical health. Interventions that can offer temporary stress relief could, therefore, bring considerable health benefits. Previous research has pointed to stress-reducing effects of exposure to nature after acute stressors, but has not yet investigated effects in the …
324.	Bezyak JL, Berven NL, Chan F	2011	Stages of change and physical activity among individuals with severe mental illness	10.1037/a0024207	Objective: To apply the constructs of the transtheoretical model (TTM) of change to understand physical activity among individuals with severe mental illness. Method: Predictions of stages of change of physical activity and self-reported physical activity were investigated among 92 adults with severe mental illness, using cognitive and behavioral processes of change, self-efficacy, and perceived …
325.	Bhandari NR. Bhopal tragedy - Pregnancy outcome in women exposed to toxic gas. PERINATAL MEDICINE OF THE NEW MILLENNIUM2001. p. 491-7.
326.	Bichler CS, Niedermeier M, Hüfner K, Gálffy M, Gostner JM, Nelles P, et al.	2022	Climbing as an Add-On Treatment Option for Patients with Severe Anxiety Disorders and PTSD: feasibility Analysis and First Results of a Randomized Controlled Longitudinal Clinical Pilot Trial	10.3390/ijerph191811622	BACKGROUND: Exercise has considerable effects on physical and psychological health. Anxiolytic effects of climbing exercise have been found in people suffering from depression. However, there are no studies on patients with severe anxiety disorders or post‐traumatic stress disorder (PTSD) practicing climbing as add‐on treatment. Additionally, many studies on physical therapy fail to use adequate …
327.	Biddle S, Soos I, Chatzisarantis N	1999	Predicting physical activity intentions using goal perspectives and self-determination theory approaches	10.1027/1016-9040.4.4.83	This study used goal orientation theory and self-determination theory (SDT) perspectives to investigate the predictors of physical activity intentions in a sample of 723 Hungarian youth (aged 12–16 yrs). It was hypothesized that the 4 behavioral regulations stemming from SDT would be proximal predictors of intention, and that goal orientations would predict intentions indirectly through self-dete…
328.	Bieling PJ, Hawley LL, Bloch RT, Corcoran KM, Levitan RD, Young LT, et al.	2012	Treatment-specific changes in decentering following mindfulness-based cognitive therapy versus antidepressant medication or placebo for prevention of depressive relapse	10.1037/a0027483	OBJECTIVE: To examine whether metacognitive psychological skills, acquired in mindfulness-based cognitive therapy (MBCT), are also present in patients receiving medication treatments for prevention of depressive relapse and whether these skills mediate MBCT's effectiveness. METHOD: This study, embedded within a randomized efficacy trial of MBCT, was the first to examine changes in mindfulness and…
329.	Bielinska A, Bielinska-Waz D, Waz P	2020	Classification Maps in Studies on the Retirement Threshold	10.3390/app10041282	The aim of this work is to present new classification maps in health informatics and to show that they are useful in data analysis. A statistical method, correspondence analysis, has been applied for obtaining these maps. This approach has been applied to studies on expectations and worries related to the retirement threshold. For this purpose two questionnaires formulated by ourselves have been …
330.	Bierbauer W, Bermudez T, Bernardo A, Fleisch-Silvestri R, Hermann M, Schmid J-P, et al.	2023	Predicting physical activity following cardiac rehabilitation: A longitudinal observational study	10.1037/rep0000490	Purpose: The adoption of a healthy lifestyle is crucial for patients with established cardiac diseases. However, many patients do not engage in regular physical activity in their everyday life. Research Method: The present study applied the health action process approach (HAPA) in an intensive longitudinal research design (n = 3,354 daily surveys) investigating intention towards physical activity…
331.	Biernat E, Skrok L, Krzepota J	2019	Short-Term and Medium-Term Impact of Retirement on Sport Activity, Self-Reported Health, and Social Activity of Women and Men in Poland	10.1155/2019/8383540	Background. The aim of this study was to assess how retirement affects the short-term (up to 2 years after retirement) and medium-term (2-4 years) sport/exercise activity (S/EA) of Poles. To gain a broader context for interpretation, the effect of retirement on self-rated health status, attitudes, social activity, and sexual life was analysed. Methods. A quasiexperiment utilizing data from the lo…
332.	Bilanovic A, Irvine J, Kovacs AH, Hill A, Cameron D, Katz J	2013	Uncovering phantom shocks in cardiac patients with an implantable cardioverter defibrillator	10.1111/pace.12116	BACKGROUND: Implantable cardioverter defibrillator recipients sometimes report "phantom shocks" (PSs), defined as a reported shock lacking objective evidence. The aim of this study was to describe the subjective experience of PSs and their psychosocial correlates using a mixed methods approach. METHODS: PS participants were matched on sex and age with individuals who received objective shocks onl…
333.	Bill-Axelson A, Garmo H, Holmberg L, Johansson JE, Adami HO, Steineck G, et al.	2013	Long-term distress after radical prostatectomy versus watchful waiting in prostate cancer: a longitudinal study from the Scandinavian Prostate Cancer Group-4 randomized clinical trial	10.1016/j.eururo.2013.02.025	BACKGROUND: Studies enumerating the dynamics of physical and emotional symptoms following prostate cancer (PCa) treatment are needed to guide therapeutic strategy. Yet, overcoming patient selection forces is a formidable challenge for observational studies comparing treatment groups. OBJECTIVE: To compare patterns of symptom burden and distress in men with localized PCa randomized to radical pros…
334.	Billing E, Eriksson SV, Hjemdahl P, Rehnqvist N	2000	Psychosocial variables in relation to various risk factors in patients with stable angina pectoris	10.1046/j.1365-2796.2000.00590.x	Objectives. To evaluate relationships between psychosocial variables and common risk factors such as age, concomitant diseases (hypertension, diabetes mellitus, myocardial infarction, heart failure) and smoking habits in patients with stable angina pectoris. Setting. University Hospital. Subjects. Participants in the Angina Prognosis Study in Stockholm (APSIS), which comprised 809 patients (248 f…
335.	Birch EE, Castañeda YS, Cheng-Patel CS, Morale SE, Kelly KR, Jost RM, et al.	2020	Associations of Eye-Related Quality of Life With Vision, Visuomotor Function, and Self-Perception in Children With Strabismus and Anisometropia	10.1167/iovs.61.11.22	PURPOSE. To evaluate associations between eye-related quality of life (ER-QOL) assessed by the Child Pediatric Eye Questionnaire (Child PedEyeQ) and functional measures (vision, visuomotor function, self-perception) in children with strabismus, anisometropia, or both. Our hypothesis was that children with functional deficits would have lower ER-QOL, and if so, these associations would support the…
336.	Birick H, Gencoglu H, Bozan B, Gulmez BH, Turkmen, II	2007	The effect of dry corn gluten feed on chewing activities and rumen parameters in lactating dairy cows		The objectives of this research were to evaluate the effects of increasing levels of dry corn gluten feed (DCGF) on dry matter intake (DMI), chewing activity, and rumen fermentation when used to replace a portion of corn silage in diets for lactating Holstein cows. Eight lactating Holstein primiparous cows averaging 98 +/- 20 d in milk and weighing 515 +/- 20 kg were randomly assigned in a 4x4 La…
337.	Bjelic-Radisic V, Jensen PT, Vlasic KK, Waldenstrom AC, Singer S, Chie W, et al.	2012	Quality of life characteristics inpatients with cervical cancer	10.1016/j.ejca.2012.05.011	Aim: Annually about 500,000 women worldwide are diagnosed with cervical cancer. For many patients, young age at the time of diagnosis and a good prognosis regarding the disease imply a long life with the side-effects and sequels of various treatment options. The present study investigated the extent to which different quality of life (QoL) domains in patients during and after treatment for cervic…
338.	Björklund U, Marsk A, Ohman SG	2013	Does an information film about prenatal testing in early pregnancy affect women's anxiety and worries?	10.3109/0167482x.2012.756864	OBJECTIVE: To explore if an information film about prenatal examinations affects pregnant women's worry and anxiety. METHODS: Randomized controlled study. The intervention was an information film about prenatal examinations. Data was collected in gestational week 26 by a questionnaire including the STAI (State-Trait Anxiety Inventory) instrument and further questions about worry. A total of 184 w…
339.	Bjureberg J, Ojala O, Berg A, Edvardsson E, Kolbeinsson Ö, Molander O, et al.	2023	Targeting maladaptive anger with brief therapist-supported internet-delivered emotion regulation treatments: A randomized controlled trial	10.1037/ccp0000769	OBJECTIVE: To evaluate the relative impact of three brief therapist-supported internet-delivered emotion regulation treatments for maladaptive anger (mindful emotion awareness [MEA], cognitive reappraisal [CR], and mindful emotion awareness + cognitive reappraisal [MEA + CR]) and to test whether baseline levels of anger pathology moderate treatment outcome. METHOD: Treatments were evaluated in a …
340.	Black RW, Spence KW	1965	Effects of intertrial reinforcement on resistance to extinction following extended training	10.1037/h0022691	3 groups of 15 Ss each were trained to run a straight alley with food reward. 2 groups, partially reinforced experimental group (PR-X) and partially reinforced control group (PR-C), received 4 reinforced (R) trials, 4 nonreinforced (N) trials, and 2 intertrial reinforcements (ITR) daily for 12 days. PR-X received its ITRs after N trials preceding R trials. PR-C received ITRs following R trials. T…
341.	Blackie RA, Kocovski NL	2016	Letting go of yesterday: Effect of distraction on post-event processing and anticipatory anxiety in a socially anxious sample	10.1080/16506073.2015.1104383	According to cognitive models, post-event processing (PEP) is a key factor in the maintenance of social anxiety. Given that decreasing PEP can be challenging for socially anxious individuals, it is important to identify potentially useful strategies. Although distraction may help to decrease PEP, the findings have been equivocal. The primary purpose of this study was to examine whether a brief di…
342.	Blades R, Mendes WB, Don BP, Mayer SE, Dileo R, O'Bryan J, et al.	2024	A randomized controlled clinical trial of a Wim Hof Method intervention in women with high depressive symptoms	10.1016/j.cpnec.2024.100272	Objective: Stress is a driver of depression, and people with depression often struggle to cope with stress and anxiety. This study directly compares the mental health effects of a Wim Hof Method intervention to an active control condition (slow breathing) in women with high stress and high depressive symptoms. Methods: We randomized 84 healthy midlife women with high stress and high depressive sy…
343.	Blanchard C, Arthur HM, Gunn E	2015	Self-efficacy and outcome expectations in cardiac rehabilitation: Associations with women’s physical activity	10.1037/rep0000024	Objective: Little is known regarding the social–cognitive correlates of physical activity (PA) during and after cardiac rehabilitation (CR) in a female sample. The objective of the current study was to identify distinct trajectories for task self-efficacy, barrier self-efficacy, and outcome expectations and examine their association with PA. Method: A total of 203 women with cardiovascular diseas…
344.	Blanchard CM, Courneya KS, Rodgers WM, Daub B, Knapik G	2002	Determinants of exercise intention and behavior during and after phase 2 cardiac rehabilitation: An application of the theory of planned behavior	10.1037/0090-5550.47.3.308	Objective: To evaluate the theory of planned behavior (TPB) as a framework for understanding exercise motivation during and after Phase 2 cardiac rehabilitation (CR). Design and Participants: Patients (57 men and 24 women) completed a TPB questionnaire that included attitudes, subjective norms, perceived behavioral control, and exercise intentions pre- and post-Phase 2 CR. Results: During Phase 2…
345.	Blanchard CM, Reid RD, Morrin LI, Beaton LJ, Pipe A, Courneya KS, et al.	2007	Barrier self-efficacy and physical activity over a 12-month period in men and women who do and do not attend cardiac rehabilitation	10.1037/0090-5550.52.1.65	Objectives: Two primary objectives were to examine (a) changes in physical activity (PA) over a 12-month period in people living with cardiac disease who did not attend cardiac rehabilitation (CR), and (b) the role of barrier self-efficacy in explaining these changes from a gender perspective. A secondary objective was to examine whether attending CR (or not) moderated the gender-barrier self-eff…
346.	Blanchard CM, Rodgers WM, Courneya KS, Daub B, Knapik G	2002	Does barrier efficacy mediate the gender-exercise adherence relationship during phase II cardiac rehabilitation?	10.1037/0090-5550.47.1.106	Objective: To determine whether barrier efficacy (i.e., confidence in one's ability to perform an elemental task under challenging conditions) mediated the gender-exercise adherence relationship in Phase 11 cardiac rehabilitation. Study Design and Participants: A questionnaire concerning 9 exercise barriers was administered to 98 Phase 11 cardiac rehabilitation patients (50 male and 48 female). R…
347.	Blanchette-Sylvestre M, Meilleur D	2016	Activité physique et insatisfaction de l’image corporelle chez un groupe d’adolescentes. [Physical activity and body image dissatisfaction among a group of teenage girls.]	10.1037/cbs0000029	Body image dissatisfaction (BID) is common among adolescent girls and is associated with the development of various psychological disorders. Physical activity (PA) is correlated with several psychological benefits and appears to be a promising variable that could change the BID. However, research findings show contradictory links between PA practice and BID during adolescence. The main objective …
348.	Blanco I, Boemo T, Martin-Garcia O, Koster EHW, De Raedt R, Sanchez-Lopez A	2023	Online Contingent Attention Training (OCAT): transfer effects to cognitive biases, rumination, and anxiety symptoms from two proof-of-principle studies	10.1186/s41235-023-00480-3	The aim of the present research was to develop and test the efficacy of a novel online contingent attention training (i.e., OCAT) to modify attention and interpretation biases, improve emotion regulation, and reduce emotional symptom levels in the face of major stressors. Two proof-of-principle studies were carried out. In study 1, 64 undergraduates who were about to start a major stressful perio…
349.	Blanke ES, Neubauer AB, Houben M, Erbas Y, Brose A	2022	Why do my thoughts feel so bad? Getting at the reciprocal effects of rumination and negative affect using dynamic structural equation modeling	10.1037/emo0000946	Rumination means to perseveratively think about one’s negative feelings and problems. It is a response to affective distress that is often referred to as maladaptive emotion regulation. According to the response styles theory and control theory, rumination may further prolong and exacerbate affective distress. This means that rumination can be viewed as both an antecedent and an outcome of negati…
350.	Blanke ES, Schmidt MJ, Riediger M, Brose A	2020	Thinking mindfully: How mindfulness relates to rumination and reflection in daily life	10.1037/emo0000659	Mindfulness is a state of awareness comprising an attentional focus on the present moment and a nonjudgmental stance. It is associated with affective well-being and assumed to facilitate adaptive emotion regulation. To support this claim at the within-person level, we investigated associations between 2 mindfulness facets (present-moment attention and nonjudgmental acceptance), 2 emotion-regulati…
351.	Blanken TF, Jansson-Fröjmark M, Sunnhed R, Lancee J	2021	Symptom-specific effects of cognitive therapy and behavior therapy for insomnia: A network intervention analysis	10.1037/ccp0000625	Objective: Cognitive therapy (CT) and behavior therapy (BT) are both effective for insomnia but are expected to work via different pathways. Empirically, little is known about their symptom-specific effects. Method: This was a secondary analysis of a randomized controlled trial of online treatment for insomnia disorder (N = 219, 72.9% female, mean age = 52.5 years, SD = 13.9). Participants were r…
352.	Blazev M, Blazev D, Korajlija AL, Blazev V	2020	Predictors of Social Physique Anxiety among Recreational Bodybuilders	10.31820/pt.29.3.2	This study aimed to determine the contribution of gender, age, intensity of exercise, perfectionism, perfectionistic self-presentation and eating attitudes in the explanation dimensions of social physique anxiety (SPA) in a sample of 345 male and female gym exercisers. The results of this study indicate that the implemented model explains 21.3 % (p < .001) of the variance in Dissatisfaction with …
353.	Bloch M, Schmidt PJ, Danaceau MA, Adams LF, Rubinow DR	1999	Dehydroepiandrosterone treatment of midlife dysthymia	10.1016/s0006-3223(99)00066-9	BACKGROUND: This study evaluated the efficacy of the adrenal androgen, dehydroepiandrosterone, in the treatment of midlife-onset dysthymia. METHODS: A double-blind, randomized crossover treatment study was performed as follows: 3 weeks on 90 mg dehydroepiandrosterone, 3 weeks on 450 mg dehydroepiandrosterone, and 6 weeks on placebo. Outcome measures consisted of the following. Cross-sectional sel…
354.	Bloom JR, Stewart SL, Chang S, Banks PJ	2004	Then and now: Quality of life of young breast cancer survivors	10.1002/pon.794	Background. Women under age 50, a quarter of all cases of breast cancer, are especially vulnerable to physical and psychosocial late effects of their treatment due to having more aggressive treatment and their relative youth. Methods: In person interviews were conducted with the population-based sample: 185 women who were under 50 at diagnosis and were cancer-free 5 years later. Quality of life i…
355.	Bloom PA, Pagliaccio D, Zhang J, Bauer CCC, Kyler M, Greene KD, et al.	2023	Mindfulness-based real-time fMRI neurofeedback: a randomized controlled trial to optimize dosing for depressed adolescents	10.1186/s12888-023-05223-8	BACKGROUND: Adolescence is characterized by a heightened vulnerability for Major Depressive Disorder (MDD) onset, and currently, treatments are only effective for roughly half of adolescents with MDD. Accordingly, novel interventions are urgently needed. This study aims to establish mindfulness-based real-time fMRI neurofeedback (mbNF) as a non-invasive approach to downregulate the default mode n…
356.	Blount DS, McDonough DJ, Gao Z	2021	Effect of Wearable Technology-Based Physical Activity Interventions on Breast Cancer Survivors' Physiological, Cognitive, and Emotional Outcomes: A Systematic Review	10.3390/jcm10092015	This systematic review synthesized all randomized controlled trials (RCTs) and controlled trials examining the effects of wearable health technology-based physical activity interventions on physiological, cognitive, and emotional outcomes in breast cancer survivors (BCS). We searched NCBI, Academic Search Premier, EMBASE, Web of Science, PubMed, and Medline from inception to March 2021. We includ…
357.	Blumenkrans M, Locke SR	2024	Predicting physical activity for people with multiple sclerosis: The role of exercise-related cognitive errors	10.1037/rep0000517	Purpose: Multiple sclerosis (MS) is a neurological disease that is chronic, progressive characterized by symptoms of relapsing fatigue and pain. Despite evidence supporting the use of physical activity (PA) for MS symptom management, low rates of PA participation are observed. Previous research suggests exercise-related cognitive errors (ECEs) can deter and decrease PA participation. The purpose …
358.	Blumenthal JA, Fredrikson M, Matthews KA, Kuhn CM, Schniebolk S, German D, et al.	1991	Stress reactivity and exercise training in premenopausal and postmenopausal women	10.1037/0278-6133.10.6.384	50 premenopausal and postmenopausal women (aged 45–57 yrs) were subjected to a public speaking task and an ice-on-the-forehead procedure, during which time their blood pressure and heart rate were monitored and continuous blood samples were obtained. Ss also underwent aerobic fitness evaluations with a maximum-exercise treadmill test and were then randomly assigned to a 12-wk exercise program of …
359.	Blumenthal JA, Madden DJ	1988	Effects of aerobic exercise training, age, and physical fitness on memory-search performance	10.1037/0882-7974.3.3.280	We investigated the effects of exercise training on memory performance. One group of 13 men (M = 42.92 years of age) participated in supervised aerobic exercise (jogging) three times a week for 12 weeks. A second group of 15 men (M = 43.67 years of age) performed anaerobic exercise (strength training) for the same period of time. Subjects' reaction time (RT) performance in a memory-search task wa…
360.	Bø R, Kraft B, Joormann J, Jonassen R, Harmer CJ, Landrø NI	2024	Cognitive predictors of stress-induced mood malleability in depression	10.1080/10615806.2023.2255531	BACKGROUND & OBJECTIVES: Basic attentional control, negative biases in attention and interpretation, and rumination are all cognitive processes associated with depression; however, less is known about their predictive role in depressive mood reactivity and -recovery in response to stress, and their relation to severity of depression. DESIGN & METHODS: We experimentally induced stress based on an …
361.	Bø R, Kraft B, Pedersen ML, Joormann J, Jonassen R, Osnes K, et al.	2023	The effect of attention bias modification on depressive symptoms in a comorbid sample: a randomized controlled trial	10.1017/s0033291722003956	BACKGROUND: Studies investigating the long-term effect of attention bias modification (ABM) in clinical samples are lacking. This study investigates the 6-months follow-up effect of ABM on depressive symptoms in participant with major depressive disorder with and without comorbid disorders. METHODS: We conducted a double-blind randomized sham-controlled trial in 101 participants between 19 Novemb…
362.	Bobridge A, Sandison S, Paterson J, Puckridge P, Esplin M	2011	A pilot study of the development and implementation of a 'best practice' patient information booklet for patients with chronic venous insufficiency	10.1258/phleb.2010.010082	Objective: Chronic venous insufficiency (CVI) is a chronic condition that has a significant impact on the individual. For the effective, long-term management of CVI, it is important that patients are educated on the patho-physiology of the condition and strategies that can minimize the related complications. Therefore, the aim of this study was to develop and pilot a 'best practice' information b…
363.	Bock BC, Dunsiger SI, Ciccolo JT, Serber ER, Wu W-C, Sillice M, et al.	2019	Mediators of physical activity between standard exercise and exercise video games	10.1037/hea0000791	Objective: Exercise video games (EVGs) may offer an attractive, sustainable alternative or supplement to traditional modes of exercise. Understanding the psychosocial factors that influence the appeal of EVGs is important for improving the efficacy of video games as a method of promoting the uptake and long-term maintenance of physical activity. Methods: This study examined changes in psychosocia…
364.	Bode BW, Testa MA, Magwire M, Hale PM, Hammer M, Blonde L, et al.	2010	Patient-reported outcomes following treatment with the human GLP-1 analogue liraglutide or glimepiride in monotherapy: results from a randomized controlled trial in patients with type 2 diabetes	10.1111/j.1463-1326.2010.01196.x	AIM: As weight gain and hypoglycaemia associated with glimepiride therapy can negatively impact weight perceptions, psychological well-being and overall quality of life in type 2 diabetes, we investigated whether liraglutide treatment could improve these factors. METHODS: Seven hundred and thirty-two patients with type 2 diabetes completed a 77-item questionnaire during a randomized, 52-week, dou…
365.	Bodurtha J, Quillin JM, Tracy KA, Borzelleca J, McClish D, Wilson DB, et al.	2009	Mammography screening after risk-tailored messages: the women improving screening through education and risk assessment (WISER) randomized, controlled trial	10.1089/jwh.2007.0703	AIMS: A randomized trial investigated the impact of risk-tailored messages on mammography in diverse women in the Virginia Commonwealth University Health System's gynecology clinics. METHODS: From 2003 to 2005, 899 patients > or =40 years of age were randomized to receive risk-tailored information or general information about breast health. Multiple logistic regression analyses summarize their br…
366.	Boeldt DL, Schork NJ, Topol EJ, Bloss CS	2015	Influence of individual differences in disease perception on consumer response to direct-to-consumer genomic testing	10.1111/cge.12419	Individuals who undergo multiplex direct-to-consumer (DTC) genomic testing receive genetic risk results for multiple conditions. To date, research has not investigated the influence of individual differences in disease perceptions among consumers on testing outcomes. A total of 2037 participants received DTC genomic testing and completed baseline and follow-up surveys assessing disease perception…
367.	Bogale B, Mørkrid K, Abbas E, Abu Ward I, Anaya F, Ghanem B, et al.	2021	The effect of a digital targeted client communication intervention on pregnant women's worries and satisfaction with antenatal care in Palestine-A cluster randomized controlled trial	10.1371/journal.pone.0249713	BACKGROUND: The eRegCom cluster randomized controlled trial assesses the effectiveness of targeted client communication (TCC) via short message service (SMS) to pregnant women, from a digital maternal and child health registry (eRegistry) in Palestine, on improving attendance and quality of care. In this paper, we assess whether this TCC intervention could also have unintended consequences on pre…
368.	Bohman B, Ghaderi A, Rasmussen F	2013	Psychometric properties of a new measure of parental self-efficacy for promoting healthy physical activity and dietary behaviors in children	10.1027/1015-5759/a000159	There is a lack of validated measures of parental self-efficacy (PSE) covering both physical activity and dietary behaviors in children which can be used to prevent childhood obesity. This study developed a new measure of PSE for promoting healthy physical activity and dietary behaviors in children and assessed its psychometric properties. Participants were mothers (n = 2,232) with 3-year-old fir…
369.	Boland EA, Grey M, Mezger J, Tamborlane WV	1999	A summer vacation from diabetes: evidence from a clinical trial	10.1177/014572179902500105	PURPOSE: This study examined the metabolic trend and factors associated with an unexpected rise in HbA1c levels during the summer, with a return to baseline when school resumed, in 40 intensively treated adolescents with type 1 diabetes. METHODS: Psychosocial data were collected using a variety of diabetes evaluation instruments. HbA1c was measured monthly. RESULTS: HbA1c values increased by a me…
370.	Bolze C, Gray-Donald K, Dugas EN, O'Loughlin J	2015	Predictors of Weight Loss in Young Adults	10.1089/chi.2014.0160	Background: Increased understanding of weight loss among healthy young people in naturalistic settings could inform the development of effective weight control programs. The aim of this study was to describe loss in BMI over 7 years in a population-based sample of healthy young adolescents (mean age 17 years at beginning of follow-up) and identify determinants of BMI loss. Design and Method: Data…
371.	Bolzenkötter T, Bürkner PC, Zetsche U, Schulze L	2024	Assessing the Immediate Effects of Detached Mindfulness on Repetitive Negative Thinking and Affect in Daily Life: A Randomized Controlled Trial	10.1007/s12671-024-02350-5	Objectives Repetitive negative thinking (RNT) is a problematic thinking style that is related to multiple mental disorders. Detached mindfulness is a technique of metacognitive therapy that aims to reduce RNT. Our study set out to investigate the immediate effects of detached mindfulness in daily life.Methods Participants with elevated trait RNT (n = 50) were prompted to engage in detached mindfu…
372.	Bombardier CH, Ehde DM, Gibbons LE, Wadhwani R, Sullivan MD, Rosenberg DE, et al.	2013	Telephone-based physical activity counseling for major depression in people with multiple sclerosis	10.1037/a0031242	Objective: Physical activity represents a promising treatment for major depressive disorder (MDD) in people with multiple sclerosis (MS). We conducted a single-blind, two-arm randomized controlled trial comparing a 12-week physical activity counseling intervention delivered primarily by telephone (n = 44) to a wait-list control group (N = 48). Method: Ninety-two adults with MS and MDD or dysthymi…
373.	Bomyea J, Ramsawh H, Ball TM, Taylor CT, Paulus MP, Lang AJ, et al.	2015	Intolerance of uncertainty as a mediator of reductions in worry in a cognitive behavioral treatment program for generalized anxiety disorder	10.1016/j.janxdis.2015.05.004	Growing evidence suggests that intolerance of uncertainty (IU) is a cognitive vulnerability that is a central feature across diverse anxiety disorders, including generalized anxiety disorder (GAD). Although cognitive behavioral therapy (CBT) has been shown to reduce IU, it remains to be established whether or not reductions in IU mediate reductions in worry. This study examined the process of cha…
374.	Bonfante E, Palmonari A, Mammi L, Canestrari G, Fustini M, Formigoni A	2016	Effects of a completely pelleted diet on growth performance in Holstein heifers	10.3168/jds.2016-11033	Forage neutral detergent fiber (NDF) content and particle size are important factors that affect rumen function. The aim of the current study was to evaluate the effects on rumen health, NDF digestibility, and animal performance of pelleting a forage-based diet. Eight Holstein heifers (age 336 +/- 30 d, body weight 346 +/- 35 kg) were randomly assigned to a repeated crossover design. Animals were…
375.	Borders A, Liang CTH	2011	Rumination partially mediates the associations between perceived ethnic discrimination, emotional distress, and aggression	10.1037/a0023357	Research suggests that perceived ethnic discrimination is associated with poor psychological and physiological health. Rumination, or perseverative thoughts about negative experiences, may constitute a maladaptive coping strategy that mediates the associations between perceived discrimination, emotional distress, and aggression. Our sample consisted of 170 ethnic minority and 134 White American p…
376.	Borders A, Rothman DJ, McAndrew LM	2015	Sleep problems may mediate associations between rumination and PTSD and depressive symptoms among OIF/OEF veterans	10.1037/a0036937	Operation Iraqi Freedom/Operation Enduring Freedom (OIF/OEF) veterans have high rates of posttraumatic stress disorder (PTSD), depression, and sleep problems. Identifying potential contributing factors to these mental health problems is crucial for improving treatments in this population. Rumination, or repeated thoughts about negative experiences, is associated with worse PTSD, depression, and s…
377.	Boreskie KF, Hay JL, Kehler DS, Johnston NM, Rose A, Oldfield CJ, et al.	2019	Prehabilitation The Right Medicine for Older Frail Adults Anticipating Transcatheter Aortic Valve Replacement, Coronary Artery Bypass Graft, and Other Cardiovascular Care	10.1016/j.cger.2019.07.006	The wait before elective cardiac intervention or surgery presents an opportunity to prevent further physiologic decline preoperatively in older patients. Implementation of prehabilitation programs decreases length of hospital stay postoperatively, decreases time spent in the intensive care unit, decreases postoperative complications, and improves self-reported quality of life postsurgery. Prehabi…
378.	Borghi S, Nistico A, Marano G, Janiri L, Sani G, Mazza M	2022	Beneficial effects of a program of Mindfulness by remote during COVID-19 lockdown		OBJECTIVE: In the emergency context of COVID-19 pandemic and lockdown, mindfulness relaxation techniques can provide a safe and effective strategy to obtain in a reasonably short time some degree of relief from suffering and to guarantee a greater confidence with emotional reactions in the general population. SUBJECTS AND METHODS: The Mindful-ness-Based Stress Reduction program for coping with CO…
379.	Borkovec TD, Lyonfields JD, Wiser SL, Deihl L	1993	The role of worrisome thinking in the suppression of cardiovascular response to phobic imagery	10.1016/0005-7967(93)90031-o	Speech-fearful subjects repeatedly imagined a phobic image while heart rate and subjective reports of fear were monitored. Subject groups differed according to the type of mental activity that preceded each image. One group thought about a relaxing situation (Relaxation) and one group engaged in worrisome thinking (General-Worry). Three other groups were pre-trained to worry during their pre-imag…
380.	Bortolon C, Baeyens C, Raffard S	2023	Hooked on a memory: How rumination about past positive events might contribute to grandiose ideas?	10.1111/bjc.12425	OBJECTIVES: Dwelling about positive experiences has been found to be positively related to mania and grandiose ideas. Nevertheless, besides some important limitations, past research has also neglected the nature (or characteristics) of memories individuals dwell on, and that might be specifically associated with grandiose ideas. Thus, the present study aimed to replicate previous studies while co…
381.	Bos SC, Macedo AF	2019	Literature review on Insomnia (2010-2016)	10.1080/09291016.2017.1413766	The present literature review investigated the recent knowledge/ findings on Insomnia, the most prevalent sleep disorder in the general population. Insomnia consequences included mortality risk, physical and mental problems, particularly depression, cognitive impairment, work-related problems such as accidents, injuries, absenteeism, lower productivity and diminished job satisfaction. Female gend…
382.	Bossenbroek R, Poppelaars M, Creemers DHM, Stikkelbroek Y, Lichtwarck-Aschoff A	2022	Trajectories of Symptom Change in School-Based Prevention Programs for Adolescent Girls with Subclinical Depression	10.1007/s10964-022-01578-5	Effectiveness research on depression prevention usually compares pre- to post-intervention outcomes across groups, but this aggregation across individuals may mask heterogeneity in symptom change trajectories. Hence, this study aimed to identify subgroups of adolescents with unique trajectories of change in a school-based depression prevention trial. It was also examined how trajectory membership…
383.	Bostanov V, Keune PM, Kotchoubey B, Hautzinger M	2012	Event-related brain potentials reflect increased concentration ability after mindfulness-based cognitive therapy for depression: a randomized clinical trial	10.1016/j.psychres.2012.05.031	Mindfulness-based cognitive therapy (MBCT) effectively prevents relapse/recurrence in major depression. The ability to deploy and maintain attention on a particular focus is considered as a prerequisite for 'mindful', 'metacognitive' awareness, and hence crucial for therapy success. Accordingly, sustained concentration is the skill most extensively taught in MBCT. The goal of the present study wa…
384.	Boswell JF, Thompson-Hollands J, Farchione TJ, Barlow DH	2013	Intolerance of uncertainty: a common factor in the treatment of emotional disorders	10.1002/jclp.21965	Intolerance of uncertainty (IU) is a characteristic predominantly associated with generalized anxiety disorder (GAD); however, emerging evidence indicates that IU may be a shared element of emotional disorders. AIMS: This study aimed to examine IU across diagnostic categories, change in IU during transdiagnostic treatment, and the relationship between change in IU and treatment outcome. METHOD: P…
385.	Bot SDM, van der Waal JM, Terwee CB, van der Windt D, Bouter LM, Dekker J	2005	Course and prognosis of elbow complaints: a cohort study in general practice	10.1136/ard.2004.030320	Objective: To describe the course of new episodes of elbow complaints in general practice, and to identify predictors of short term and long term outcome in terms of pain intensity and functional disability. Methods: 181 patients with elbow complaints filled in questionnaires at baseline and at 3, 6, and 12 months of follow up. Baseline scores of pain and disability, characteristics of the compla…
386.	Bot SDM, van der Waal JM, Terwee CB, van der Windt D, Scholten R, Bouter LM, et al.	2005	Predictors of outcome in neck and shoulder symptoms - A cohort study in general practice	10.1097/01.brs.0000174279.44855.02	Study Design. An observational prospective cohort study in general practice. Objectives. To describe the clinical course and to identify predictors of recovery, changes in pain intensity, and changes in functional disability in patients with neck or shoulder symptoms at 3- and 12- month follow-up. Summary of Background Data. Knowledge on the clinical course and predictors of outcome in neck and s…
387.	Botti S, Iyengar SS, McGill AL	2023	Choice freedom	10.1002/jcpy.1325	Individuals seek and value choice freedom, firms provide consumers ever-increasing opportunities to exercise it, citizens worry about protecting their right to choose freely, and scholars across different disciplines study the topic around the globe. We adopt a consumer psychology perspective to systematize the vast literature on choice freedom, and we present a framework to examine the relations…
388.	Boucher EM, Ward H, Miles CJ, Henry RD, Stoeckl SE	2024	Effects of a Digital Mental Health Intervention on Perceived Stress and Rumination in Adolescents Aged 13 to 17 Years: Randomized Controlled Trial	10.2196/54282	BACKGROUND: Although adolescents report high levels of stress, they report engaging in few stress management techniques. Consequently, developing effective and targeted programs to help address this transdiagnostic risk factor in adolescence is particularly important. Most stress management programs for adolescents are delivered within schools, and the evidence for these programs is mixed, sugges…
389.	Boudreau M, Bacon SL, Paine NJ, Cartier A, Trutschnigg B, Morizio A, et al.	2017	Impact of Panic Attacks on Bronchoconstriction and Subjective Distress in Asthma Patients With and Without Panic Disorder	10.1097/PSY.0000000000000443	Objective Panic disorder (PD) is common among asthma patients and is associated with worse asthma outcomes. This may occur because of psychophysiological factors or cognitive/affective factors. This study evaluated the impact of panic attacks (PAs) on bronchoconstriction and subjective distress in people who have asthma with and without PD. Methods A total of 25 asthma patients (15 with PD who ha…
390.	Bowen DJ, Alfano CM, McGregor BA, Andersen MR	2004	The relationship between perceived risk, affect, and health behaviors	10.1016/j.cdp.2004.08.008	In this study, we examined the relationship between affect and health behaviors. The study participants were women (n = 1366), aged 1874 years, who had not been previously diagnosed with breast cancer, who had a working telephone number and address, who spoke English, who planned to be in their present residence for at least I year, and who were willing to complete the survey requirements. Genera…
391.	Bowen DJ, Burke W, Culver JO, Press N, Crystal S	2006	Effects of counseling Ashkenazi Jewish women about breast cancer risk	10.1037/1099-9809.12.1.45	The goal of this study was to determine whether genetic counseling or psychosocial group counseling provided to Ashkenazi women can reduce breast cancer worry, cancer risk perception, and interest in having genetic testing. Women (N=211) were randomized to receive individual genetic risk counseling, to receive a group psychosocial group counseling, or to serve as a control group. The authors foun…
392.	Bowen DJ, Burke W, McTiernan A, Yasui Y, Andersen MR	2004	Breast cancer risk counseling improves women's functioning	10.1016/s0738-3991(03)00122-8	Helping people cope with health risks is an important area for research and practice. Counseling offers people the opportunity to relieve their distress and improve the ways in which they manage their health issues. This study was a randomized test of two different counseling methods, genetic and psychosocial counseling, compared to a control group. Eligibility requirements included being between…
393.	Bowen DJ, Powers D	2010	Effects of a mail and telephone intervention on breast health behaviors	10.1177/1090198109348463	This study evaluated a mail and telephone intervention to improve breast health behaviors while maintaining quality of life. Women recruited from the general public were randomized to a stepped-intensity intervention consisting of mailings, telephone calls, and counseling (if requested or appropriate given a woman's genetic risk for breast cancer) or to a delayed treatment control group. Outcomes…
394.	Bowen DJ, Robbins R, Bush N, Meischke H, Ludwig A, Wooldridge J	2017	Effects of a web-based intervention on women's breast health behaviors	10.1007/s13142-016-0439-z	Helping women make choices to reduce cancer risk and to improve breast health behaviors is important, but the best ways to reach more people with intervention assistance is not known. To test the efficacy of a web-based intervention designed to help women make better breast health choices, we adapted our previously tested, successful breast health intervention package to be delivered on the Inter…
395.	Bower JE, Partridge AH, Wolff AC, Cole SW, Irwin MR, Thorner ED, et al.	2023	Improving biobehavioral health in younger breast cancer survivors: Pathways to Wellness trial secondary outcomes	10.1093/jnci/djac180	BACKGROUND: The Pathways to Wellness trial tested the efficacy of 2 interventions for younger breast cancer survivors: mindful awareness practices (MAPs) and survivorship education (SE). This planned secondary analysis examines intervention effects on stress, positive psychological outcomes, and inflammation (Clincaltrials.gov NCT03025139). METHODS: Women diagnosed with breast cancer at or before…
396.	Bowles EJA, O'Neill SC, Li T, Knerr S, Mandelblatt JS, Schwartz MD, et al.	2021	Effect of a Randomized Trial of a Web-Based Intervention on Patient-Provider Communication About Breast Density	10.1089/jwh.2021.0053	Background: Breast density increases breast cancer risk and decreases mammographic detection. We evaluated a personalized web-based intervention designed to improve breast cancer risk communication between women and their providers. Materials and Methods: This was a secondary outcome analysis of an online randomized trial. Women aged 40-69 years were randomized, February 2017-May 2018, to a contr…
397.	Boyd AD, Brown D, Henrickson C, Hampton J, Zhu B, Almani F, et al.	2012	Screening for Depression, Sleep-Related Disturbances, and Anxiety in Patients with Adenocarcinoma of the Pancreas: A Preliminary Study	10.1100/2012/650707	Purpose. Screening for depression, sleep-related disturbances, and anxiety in patients with diagnosed adenocarcinoma of the pancreas. Materials and Methods. Patients were evaluated at initial consultation and subsequent visits at the multidisciplinary pancreatic cancer clinic at our University Cancer Center. Cross-sectional and longitudinal psychosocial distress was assessed utilizing Personal He…
398.	Bradford A, Cully J, Rhoades H, Kunik M, Kraus-Schuman C, Wilson N, et al.	2011	Early response to psychotherapy and long-term change in worry symptoms in older adults with generalized anxiety disorder	10.1097/JGP.0b013e3181f18061	OBJECTIVES: To determine the association of early and long-term reductions in worry symptoms after cognitive behavior therapy (CBT) for generalized anxiety disorder (GAD) in older adults. DESIGN: Substudy of larger randomized controlled trial. SETTING: Family medicine clinic and large multispecialty health organization in Houston, TX, between March 2004 and August 2006. PARTICIPANTS: Patients (N …
399.	Bradshaw LE, Wyatt LA, Brown SJ, Haines RH, Montgomery AA, Perkin MR, et al.	2024	Emollient application from birth to prevent eczema in high-risk children: the BEEP RCT	10.3310/rhdn9613	BACKGROUND: Atopic eczema is a common childhood skin problem linked with asthma, food allergy and allergic rhinitis that impairs quality of life. OBJECTIVES: To determine whether advising parents to apply daily emollients in the first year can prevent eczema and/or other atopic diseases in high-risk children. DESIGN: A United Kingdom, multicentre, pragmatic, two-arm, parallel-group randomised con…
Eczema is a troublesome itchy skin condition affecting 1 in 5 children and 1 in 10 UK adults. There is no cure and affected children are more likely to develop food allergies. We wanted to see if we could prevent eczema by protecting the skin of babies at higher risk of developing eczema (with an immediate relative with eczema, asthma or hay fever) with moisturisers used to treat dry skin. Previo…
eng
400.	Brailovskaia J, Margraf J, Teismann T	2023	Repetitive negative thinking mediates the relationship between addictive Facebook use and suicide-related outcomes: A longitudinal study	10.1007/s12144-021-02025-7	Repetitive negative thinking (RNT) and addictive Facebook use have been shown to be associated with suicide ideation and suicidal behavior. The present longitudinal study aimed to investigate whether the association between addictive Facebook use and suicide-related outcomes is mediated by RNT. Data of 191 German Facebook users (M-age = 26.17, SDage = 6.63) were assessed at two measurement time p…
401.	Brailovskaia J, Stirnberg J, Rozgonjuk D, Margraf J, Elhai JD	2021	From low sense of control to problematic smartphone use severity during Covid-19 outbreak: The mediating role of fear of missing out and the moderating role of repetitive negative thinking	10.1371/journal.pone.0261023	Since the outbreak of Covid-19, the use of digital devices, especially smartphones, remarkably increased. Smartphone use belongs to one's daily routine, but can negatively impact physical and mental health, performance, and relationships if used excessively. The present study aimed to investigate potential correlates of problematic smartphone use (PSU) severity and the mechanisms underlying its d…
402.	Brailovskaia J, Truskauskaite-Kuneviciene I, Kazlauskas E, Gelezelyte O, Teismann T, Margraf J	2023	Physical activity, mental and physical health during the Covid-19 outbreak: longitudinal predictors of suicide ideation in Germany	10.1007/s10389-022-01708-0	Aim Suicide ideation has increased since the outbreak of Covid-19 in many countries. The present longitudinal study investigated potential predictors of suicide ideation. Subject and methods Data of 406 participants from Germany (age M = 27.69, SD = 6.88) were assessed via online surveys in spring 2020 (baseline, BL) and in spring 2021 (follow-up, FU). Results The current results reveal a signifi…
403.	Brain K, Norman P, Gray J, Rogers C, Mansel R, Harper P	2002	A randomized trial of specialist genetic assessment: psychological impact on women at different levels of familial breast cancer risk	10.1038/sj.bjc.6600051	The aim was to compare the psychological impact of a multidisciplinary specialist genetics service with surgical provision in women at high risk and those at lower risk of familial breast cancer. Women (n=735) were randomized to a surgical consultation with (trial group) or without (control group) specialist genetic risk assessment and the possible offer of presymptomatic genetic testing. Partici…
404.	Braithwaite J	2002	Setting standards for restorative justice	10.1093/bjc/42.3.563	Three types of restorative justice standards are articulated: limiting, maximizing, and enabling standards. They are developed as multidimensional criteria for evaluating restorative justice programmes. A way of summarizing the long list of standards is that they define ways of securing the republican freedom (dominion) of citizens through repair, transformation, empowerment with others and limit…
405.	Bramanti SM, Trumello C, Lombardi L, Babore A	2021	COVID-19 and chronic disease patients: Perceived stress, worry, and emotional regulation strategies	10.1037/rep0000409	Objective: The current study aimed at investigating the perceived impact of the COVID-19 pandemic on Italian individuals with a preexisting medical condition. Specifically, the study analyzed: (a) if different conditions were associated with different levels of distress, different levels of worry, and different emotion regulation strategies (i.e., cognitive reappraisal, expressive suppression); a…
406.	Brand S, Colledge F, Ludyga S, Emmenegger R, Kalak N, Bahmani DS, et al.	2018	Acute Bouts of Exercising Improved Mood, Rumination and Social Interaction in Inpatients With Mental Disorders	10.3389/fpsyg.2018.00249	Background: Studies at the macro level (such as longer-term interventions) showed that physical activity impacts positively on cognitive-emotional processes of patients with mental disorders. However, research focusing on the immediate impact of acute bouts of exercise (micro level) are missing. The aim of the present study was therefore to investigate whether and to what extent single bouts of m…
407.	Brandão T, Brandão S, Prata AP, Silva R, Abreu W, Riklikiene O, et al.	2024	Posttraumatic growth in women after a childbirth experience: The influence of individual characteristics and intrusive and deliberate rumination	10.1037/tra0001665	Objective: This study targets women who had a self-defined traumatic childbirth experience to (a) explore the differences between sociodemographic-, obstetric-, and trauma-related variables in relation to the rumination style; (b) determine differences between intrusive and deliberate rumination in relation to posttraumatic growth (PTG) dimensions, and (c) test whether intrusive rumination is ass…
408.	Brandenbarg P, Krops LA, Seves BL, Hoekstra T, Hettinga FJ, Twisk JWR, et al.	2023	Psychosocial factors of physical activity among people with disabilities: Prospective cohort study	10.1037/rep0000488	Purpose/Objective: This study aimed to (a) explore the associations between psychosocial factors and physical activity behavior in people with physical disabilities and/or chronic diseases, both between and within persons over time; and (b) examine whether these associations differ for people initiating and people maintaining physical activity behavior. Research Method/Design: Data of 1,256 adult…
409.	Brandt C, Dimova S, Elmoufti S, Laloyaux C, Nondonfaz X, Klein P	2023	Retention, efficacy, tolerability, and quality of life during long-term adjunctive brivaracetam treatment by number of lifetime antiseizure medications: A post hoc analysis of phase 3 trials in adults with focal seizures	10.1016/j.yebeh.2022.108967	OBJECTIVE: To evaluate long-term retention, reasons for discontinuation, efficacy, tolerability, and health-related quality of life (HRQOL) during adjunctive brivaracetam (BRV) treatment in adults with focal seizures by number of lifetime antiseizure medications (ASMs). METHODS: Post hoc analyses of a randomized, double-blind, placebo-controlled trial (N01358; NCT01261325) and corresponding open-…
410.	Branley-Bell D, Talbot CV	2020	Exploring the impact of the COVID-19 pandemic and UK lockdown on individuals with experience of eating disorders	10.1186/s40337-020-00319-y	Background The coronavirus disease 2019 (COVID-19) pandemic may raise unique challenges for individuals with experience of eating disorders. Many factors have potential for detrimental impacts on psychological wellbeing and eating disorder recovery, including: Disruption to living situations, 'social distancing' restrictions, difficult access to healthcare, and societal changes to food behaviours…
411.	Bravo AJ, Kelley ML, Mason R, Ehlke SJ, Vinci C, Redman JC	2020	Rumination as a mediator of the associations between moral injury and mental health problems in combat-wounded veterans	10.1037/trm0000198	Moral injury is hypothesized to develop from witnessing or engaging in events that violate one’s beliefs about oneself and has been shown to be associated with negative mental health symptoms. Although there has been an increase in research examining moral injury among military veterans, mechanisms that link moral injury to mental health outcomes are not well understood. The present study examine…
412.	Brawley LR, Arbour-Nicitopoulos KP, Martin Ginis KA	2013	Developing physical activity interventions for adults with spinal cord injury. Part 3: A pilot feasibility study of an intervention to increase self-managed physical activity	10.1037/a0032814	Objective: The purpose of this pilot study was to test the efficacy and feasibility of a group-mediated cognitive–behavioral training (GMCB) intervention for increasing self-managed leisure-time physical activity (LTPA) among people with spinal cord injury (SCI) who are already somewhat active. Methods: Participants were 13 members of a supervised exercise program for adults with SCI. They took p…
413.	Bray I, Reece R, Sinnett D, Martin F, Hayward R	2022	Exploring the role of exposure to green and blue spaces in preventing anxiety and depression among young people aged 14-24 years living in urban settings: A systematic review and conceptual framework	10.1016/j.envres.2022.114081	Despite the growing problem of anxiety and depression amongst young people aged 14-24 years living in urban settings, reviews about the role of exposure to green and blue spaces or nature in preventing anxiety and depression tend to focus on children, adults or sometimes adolescents. This review aims to explore whether exposure to green and blue spaces reduces the risk of anxiety and depression a…
414.	Bray SR, Brawley LR, Millen JA	2006	Relationship of proxy efficacy and reliance to home-based physical activity after cardiac rehabilitation	10.1037/0090-5550.51.3.224	Objective: To examine cardiac rehabilitation program (CRP) participants' beliefs about their interventionists (proxy efficacy and reliance), self-efficacy, and exercise behavior during transition to home-based exercise. Participants and Design: Participants were 44 (16 women and 28 men) CRP outpatients (Mage = 59.43 ± 13.53 years). The design was prospective, with proxy efficacy and reliance as w…
415.	Bray SR, Cowan H	2004	Proxy Efficacy: Implications for Self-Efficacy and Exercise Intentions in Cardiac Rehabilitation	10.1037/0090-5550.49.1.71	Objective: To examine relations among proxy efficacy, exercise self-efficacy, and exercise in cardiac rehabilitation. Participants and Study Design: Twenty-nine cardiac rehabilitation outpatients (24 men and 5 women) enrolled in a 12-week hospital-based program. Measures of proxy efficacy and exercise self-efficacy, obtained in Week 3, were used to predict program attendance and exercise self-eff…
416.	Bray SR, Saville PD, Brawley LR	2013	Determinants of clients’ efficacy in their interventionists and effects on self-perceptions for exercise in cardiac rehabilitation	10.1037/a0032169	Objective: To examine characteristics of client–interventionist interactions that may contribute to development of exercise-related efficacy beliefs of cardiac rehabilitation (CR) participants. Participants and Design: Study 1 used a correlational design to investigate relationships between CR program experience and proxy efficacy for in-class and self-regulated exercise in a sample of CR partici…
417.	Breese CR, Breese DM	2024	Managing Overactive Bladder Syndrome		Overactive bladder (OAB) syndrome is characterized by the symptoms of urgency (with or without urge incontinence), frequency, and nocturia. Patients experience the constant urge to urinate, even when the bladder is not full. Frequent trips to the bathroom and worrying about involuntary urination can affect a patient's quality of life. Treatments include behavioral therapies (e.g., modified fluid …
418.	Breitholtz E, Johansson B, Ost LG	1999	Cognitions in generalized anxiety disorder and panic disorder patients. A prospective approach	10.1016/s0005-7967(98)00147-8	Self-observations of cognitions during episodes of anxiety were examined in 38 patients with generalized anxiety disorder and 36 patients with panic disorder. Two independent observers who where blind to the diagnoses categorised the cognitions. The inter-rater reliability was high (mean kappa 0.82). The GAD-patients had significantly more cognitions in the following categories: interpersonal con…
419.	Brenes GA, Danhauer SC, Lyles MF, Anderson A, Miller ME	2017	Long-Term Effects of Telephone-Delivered Psychotherapy for Late-Life GAD	10.1016/j.jagp.2017.05.013	OBJECTIVE: To examine the long-term effects of telephone-delivered cognitive-behavioral therapy (CBT-T) compared with nondirective supportive therapy (NST-T) in rural older adults with generalized anxiety disorder (GAD). METHODS: 141 adults aged 60 years and older with a principal/co-principal diagnosis of GAD were randomized to either CBT-T or NST-T. CBT-T consisted of up to 11 sessions (9 were …
420.	Brenes GA, Danhauer SC, Lyles MF, Hogan PE, Miller ME	2015	Telephone-Delivered Cognitive Behavioral Therapy and Telephone-Delivered Nondirective Supportive Therapy for Rural Older Adults With Generalized Anxiety Disorder: A Randomized Clinical Trial	10.1001/jamapsychiatry.2015.1154	IMPORTANCE: Generalized anxiety disorder (GAD) is common in older adults; however, access to treatment may be limited, particularly in rural areas. OBJECTIVE: To examine the effects of telephone-delivered cognitive behavioral therapy (CBT) compared with telephone-delivered nondirective supportive therapy (NST) in rural older adults with GAD. DESIGN, SETTING, AND PARTICIPANTS: Randomized clinical …
421.	Brenes GA, Danhauer SC, Lyles MF, Miller ME	2014	Telephone-delivered psychotherapy for rural-dwelling older adults with generalized anxiety disorder: study protocol of a randomized controlled trial	10.1186/1471-244x-14-34	BACKGROUND: Generalized Anxiety Disorder (GAD), characterized by excessive and uncontrollable worry, has a negative impact on the health, well-being, and functioning of older adults. Cognitive behavioral therapy has demonstrated efficacy in reducing anxiety and worry in older adults, but the generalizability of these findings to community-dwelling older adults is unknown. The aim of the current s…
422.	Brenes GA, Divers J, Miller ME, Anderson A, Hargis G, Danhauer SC	2020	Comparison of cognitive-behavioral therapy and yoga for the treatment of late-life worry: A randomized preference trial	10.1002/da.23107	BACKGROUND: The purpose of this study was to compare the effects of cognitive-behavioral therapy (CBT) and yoga on late-life worry, anxiety, and sleep; and examine preference and selection effects on these outcomes. METHODS: A randomized preference trial of CBT and yoga was conducted in community-dwelling adults 60 years or older, who scored 26 or above on the Penn State Worry Questionnaire-Abbre…
423.	Brenes GA, Ingram CW, Danhauer SC	2012	Telephone-delivered psychotherapy for late-life anxiety	10.1037/a0025950	A randomized controlled trial (RCT) of telephone-delivered cognitive-behavioral therapy (CBT) was compared with usual care for late-life anxiety disorders. Client satisfaction, as assessed by the Client Satisfaction Questionnaire, was high (M = 27.4, range 8-32), and attrition rates were low (8.3%). Preliminary results suggest that participants receiving CBT, compared with usual care, experience …
424.	Brenes GA, Miller ME, Williamson JD, McCall WV, Knudson M, Stanley MA	2012	A randomized controlled trial of telephone-delivered cognitive-behavioral therapy for late-life anxiety disorders	10.1097/JGP.0b013e31822ccd3e	OBJECTIVES: Older adults face a number of barriers to receiving psychotherapy, such as a lack of transportation and access to providers. One way to overcome such barriers is to provide treatment by telephone. The purpose of this study was to examine the effects of cognitive behavioral therapy delivered by telephone (CBT-T) to older adults diagnosed with an anxiety disorder. DESIGN: Randomized con…
425.	Brenes GA, Munger Clary HM, Miller ME, Divers J, Anderson A, Hargis G, et al.	2021	Predictors of preference for cognitive-behavioral therapy (CBT) and yoga interventions among older adults	10.1016/j.jpsychires.2021.03.055	The purpose of this study was to examine factors that influence a person's choice of cognitive-behavioral therapy (CBT) or yoga, the stability of these preferences, and the impact of preference on engagement and process measures. We conducted a randomized preference trial of CBT and yoga in 500 adults ≥60 years with symptoms of worry. Participants reported their intervention preference, strength …
426.	Brenes GA, Paskett ED	2000	Predictors of stage of adoption for colorectal cancer screening	10.1006/pmed.2000.0729	BACKGROUND: Although colorectal cancer is the third most common cancer in women, little is known about predictors of adherence to screening. METHODS: A randomly selected sample of 202 predominantly low-income and African-American women were interviewed. Knowledge of, attitudes and beliefs about, and practices related to flexible sigmoidoscopy (FS) screening were assessed. RESULTS: The majority of…
427.	Brennan K, Barnhofer T, Crane C, Duggan D, Williams JM	2015	Memory specificity and mindfulness jointly moderate the effect of reflective pondering on depressive symptoms in individuals with a history of recurrent depression	10.1037/abn0000027	In previously depressed individuals, reflective thinking may easily get derailed and lead to detrimental effects. This study investigated the conditions in which such thinking is, or is not, adaptive. Levels of mindfulness and autobiographical memory specificity were assessed as potential moderators of the relationship between reflective thinking and depressive symptoms. Two hundred seventy-four …
428.	Brenner DM, Chang C, Shah ED, Chong K, Lorenzen S, Sayuk GS	2021	Plecanatide Provides Meaningful Improvement In Patients With Chronic Idiopathic Constipation And Irritable Bowel Syndrome With Constipation Reporting Reduced Quality Of Life: analyses From Four Randomized Phase 3 Trials	10.1016/S0016-5085(21)01478-5	Introduction: Chronic idiopathic constipation (CIC) and irritable bowel syndrome with constipation (IBS‐C) significantly impact quality of life (QOL). We performed a post hoc analysis of four phase 3 trials (2 in CIC; 2 in IBS‐C) to evaluate the impact of plecanatide on QOL among a subgroup of patients with reduced QOL at baseline. Methods: Patients who met Rome III criteria for CIC or IBS‐C were…
429.	Breves P, Paryschew L, Stein J-P	2024	Be positive? The interplay of Instagram influencers’ body type and favorable user comments on young women’s perceptions, affective well-being, and exercise intentions	10.1037/ppm0000499	Just as traditional media such as television or magazines, social networking sites are filled with thin-ideal appearances—fostering unattainable beauty standards and detrimental social comparisons among users. In recent years, the so-called body positivity movement has strived to counteract these effects and to promote the beauty of many different body shapes. While initial research connects body…
430.	Brewer JA, Roy A, Deluty A, Liu T, Hoge EA	2020	Can mindfulness mechanistically target worry to improve sleep disturbances? Theory and study protocol for app-based anxiety program	10.1037/hea0000874	Objective: Anxiety is associated with sleep disturbance and insomnia. Mindfulness-based interventions, such as mindfulness-based stress reduction, have shown consistent anxiety reduction. Mindfulness training has been theorized to affect reinforcement learning, affecting habitual behaviors such as smoking and overeating, but a direct mechanistic link between the use of mindfulness training for an…
431.	Brickey R	2021	Art in the 'big print': An examination and exercises for cinematic prose writing style	10.1386/josc_00061_1	Guides to writing screenplays worry most about plot sequence, character development and the dialogue. Yet, the 'big print' is a necessary part of any screenplay and as an educator I work with my screenwriting students to learn how to craft the big print so it is both powerfid and minimal. This article is an examination of the art and style of screenplay prose; in particular, I use the screenplays…
432.	Briere J, Runtz M	2023	Police in the Rearview Mirror: Social Marginalization, Trauma, and Fear of Being Killed	10.1037/ort0000700	An online sample of 528 people was asked to respond to a hypothetical scenario: If a police car came up right behind you with its lights flashing, how much would you worry that you would be killed? Participants also reported on whether they experienced aggressive behavior by police in the past (provoked or otherwise) and, if so, completed a measure of associated posttraumatic stress. At least som…
433.	Brinkworth GD, Luscombe-Marsh ND, Thompson CH, Noakes M, Buckley JD, Wittert G, et al.	2016	Long-term effects of very low-carbohydrate and high-carbohydrate weight-loss diets on psychological health in obese adults with type 2 diabetes: randomized controlled trial	10.1111/joim.12501	BACKGROUND/OBJECTIVE: Very low‐carbohydrate, high‐fat (LC) diets are used for type 2 diabetes (T2DM) management, but their effects on psychological health remain largely unknown. This study examined the long‐term effects of an LC diet on psychological health. METHODS: One hundred and fifteen obese adults [age: 58.5 ± 7.1 years; body mass index: 34.6 ± 4.3 kg m(‐2) ; HbA1c : 7.3 ± 1.1%] with T2DM …
434.	Brito CJ, Roas A, Brito ISS, Marins JCB, Córdova C, Franchini E	2012	Methods of Body-Mass Reduction by Combat Sport Athletes	10.1123/ijsnem.22.2.89	The aim of this study was to investigate the methods adopted to reduce body mass (BM) in competitive athletes from the grappling (judo, jujitsu) and striking (karate and tae kwon do) combat sports in the state of Minas Gerais, Brazil. An exploratory methodology was employed through descriptive research, using a standardized questionnaire with objective questions self-administered to 580 athletes …
435.	Britto MT, Rohan JM, Dodds CM, Byczkowski TL	2017	A Randomized Trial of User-Controlled Text Messaging to Improve Asthma Outcomes: A Pilot Study	10.1177/0009922816684857	We enrolled 64 patients age 12 to 22 years with a diagnosis of poorly controlled persistent asthma in a 6-month longitudinal crossover study. During the 3 intervention months, participants created personalized text messages to be sent to their phones. Adherence was objectively monitored in 22 of the participants. The adolescent participants gave high ratings on the acceptability of the text messa…
436.	Broadbent E, Ellis CJ, Gamble G, Petrie KJ	2006	Changes in patient drawings of the heart identify slow recovery after myocardial infarction	10.1097/01.psy.0000242121.02571.10	Objective: The objective of this study was to investigate how changes in heart attack patients' drawings of their heart over the recovery period relate to psychological and functional recovery. Methods: Sixty-nine inpatients admitted for acute myocardial infarction at the coronary care unit at a metropolitan hospital completed questionnaires at discharge, including a drawing of what they thought …
437.	Broadbent E, Ellis CJ, Thomas J, Gamble G, Petrie KJ	2009	Can an illness perception intervention reduce illness anxiety in spouses of myocardial infarction patients? A randomized controlled trial	10.1016/j.jpsychores.2008.11.006	OBJECTIVE: To investigate whether a brief in‐hospital illness perception intervention for myocardial infarction (MI) patients and their spouses could change spouses' illness perceptions and reduce spouses' anxiety about the illness. METHODS: Fifty‐seven spouses participated in a randomized controlled trial of an illness perception intervention for MI patients. Spouses of patients randomized to th…
438.	Brod M, Rana A, Barnett AH	2012	Impact of self-treated hypoglycaemia in type 2 diabetes: a multinational survey in patients and physicians	10.1185/03007995.2012.743457	OBJECTIVES: The objectives were to estimate the prevalence of self-treated hypoglycaemia in patients using basal insulin analogues; identify demographic, treatment related and behavioural risk factors; and describe patient and physician responses to these events. RESEARCH DESIGN AND METHODS: The GAPP2 (Global Attitude of Patients and Physicians 2) study was an online multinational cross-sectional…
439.	Brody JG, Cirillo PM, Boronow KE, Havas L, Plumb M, Susmann HP, et al.	2021	Outcomes from Returning Individual versus Only Study-Wide Biomonitoring Results in an Environmental Exposure Study Using the Digital Exposure Report-Back Interface (DERBI)	10.1289/ehp9072	BACKGROUND: Study participants want to receive their biomonitoring results for environmental chemicals, and ethics guidelines encourage reporting back. However, few studies have quantitively assessed participants' responses to individual exposure reports, and digital methods have not been evaluated. OBJECTIVES: We isolated effects of receiving personal results vs. only study-wide findings and inv…
440.	Brorson H	2000	Liposuction gives complete reduction of chronic large arm lymphedema after breast cancer	10.1080/028418600750013195	About one-third of all women treated for breast cancer develop arm lymphedema. In addition to the worry of the cancer itself, the swollen and heavy arm is both a physical and a psychosocial handicap for the patients. Previous surgical and conservative treatments have not always given satisfactory and permanent results, conceivably because lymphedema causes hypertrophy of the subcutaneous adipose …
441.	Brosschot JF, Gerin W, Thayer JF	2006	The perseverative cognition hypothesis: A review of worry, prolonged stress-related physiological activation, and health	10.1016/j.jpsychores.2005.06.074	Perseverative cognition, as manifested in worry and rumination, is a common response to stress, but biopsychological models of stress and health have largely ignored it. These models have generally focused on physiological activation that occurs during stress and have insufficiently addressed effects that occur in anticipation of, or following, stressful events. We argue that perseverative cognit…
442.	Brosschot JF, Pieper S, Thayer JF	2005	Expanding stress theory: Prolonged activation and perseverative cognition	10.1016/j.psyneuen.2005.04.008	Several theories of the stress-disease link have now incorporated prolonged activation. This article argues that these theories stilt tack an important element, that is, the cognitive nature of the mechanism that causes stress responses to be sustained. The perception of stress and the initial response to it do not automatically lead to prolonged activation. The active cognitive representations o…
443.	Brosschot JF, Thayer JF	2003	Heart rate response is longer after negative emotions than after positive emotions	10.1016/S0167-8760(03)00146-6	Recent ambulatory findings showing comparable cardiovascular effects of positive and negative emotions are not consistent with the assumed etiological role of negative affect in stress-related diseases. We tested the hypothesis that regardless of initial reactivity, responses associated with negative emotions would be prolonged compared to responses associated with positive emotions. During 8 h, …
444.	Brosschot JF, van der Doef M	2006	Daily worrying and somatic health complaints: Testing the effectiveness of a simple worry reduction intervention	10.1080/14768320500105346	This study examines whether worry is prospectively associated with somatic complaints and whether a worry reduction intervention can decrease these complaints. One hundred and seventy-one high school students (16-17 years old) kept a log of their worry duration and frequency for 6 days, of whom half were instructed to try to postpone worrying to a special 30-min worry period each day ('postponers…
445.	Brotto LA, Walker L, Sears C, Woo S, Millman R, Zdaniuk B	2024	A randomized comparison of online mindfulness-based group sex therapy vs supportive group sex education to address sexual dysfunction in breast cancer survivors	10.1093/jsxmed/qdae022	BACKGROUND: Sexual difficulties and vaginal pain are common following treatment for breast cancer. AIM: The goal of this study was to evaluate an online mindfulness‐based group sex therapy vs an online supportive sex education group therapy to address these sexual difficulties. METHODS: Breast cancer survivors (n = 118) were randomized to 1 of the 2 arms; 116 provided informed consent and complet…
446.	Brotto LA, Zdaniuk B, Chivers ML, Jabs F, Grabovac A, Lalumière ML, et al.	2021	A randomized trial comparing group mindfulness-based cognitive therapy with group supportive sex education and therapy for the treatment of female sexual interest/arousal disorder	10.1037/ccp0000661	Objective: Sexual interest/arousal disorder (SIAD) is the most prevalent sexual dysfunction in women. Our goal was to compare (a) group mindfulness-based cognitive therapy (MBCT) plus sex education with (b) group supportive sex education and therapy (STEP) for women with SIAD. Method: Eight-session treatments were delivered weekly and participants completed the measures of sexual desire and arous…
447.	Broughton D, Fairchild RM, Morgan MZ	2016	A survey of sports drinks consumption among adolescents	10.1038/sj.bdj.2016.449	Background Sports drinks intended to improve performance and hydrate athletes taking part in endurance sport are being marketed to children, for whom these products are not intended. Popularity among children has grown exponentially. Worryingly they consume them socially, as well as during physical activity. Sports drinks are high in sugar and are acidic. Product marketing ignores the potential h…
448.	Brown C, Read H, Stanton M, Zeeb M, Jonikas JA, Cook JA	2015	A pilot study of the Nutrition and Exercise for Wellness and Recovery (NEW-R): A weight loss program for individuals with serious mental illnesses	10.1037/prj0000115	[Correction Notice: An Erratum for this article was reported in Vol 38(4) of Psychiatric Rehabilitation Journal (see record 2015-56834-003). In the article “A Pilot Study of the Nutrition and Exercise for Wellness and Recovery (NEW-R): A Weight Loss Program for Individuals With Serious Mental Illnesses” by Catana Brown, Halley Read, Morgan Stanton, Michael Zeeb, Jessica Jonikas, and Judith Cook (…
449.	Brown D, Connan J. A Robust Portable Environment for First-Year Computer Science Students. ICT EDUCATION, SACLA 20202021. p. 88-103.
450.	Brown GG, Ostrowitzki S, Stein MB, von Kienlin M, Liu TT, Simmons A, et al.	2015	Temporal profile of brain response to alprazolam in patients with generalized anxiety disorder	10.1016/j.pscychresns.2015.06.016	This study investigated the temporal pattern of brain response to emotional stimuli during 28 days of alprazolam treatment among patients with generalized anxiety disorder (GAD) randomized 2:1 to drug or placebo in a double-blind design. Functional magnetic resonance imaging scans obtained during an emotion face matching task (EFMT) and an affective stimulus expectancy task (STIMEX) were performe…
451.	Brown GG, Turner TH, Mano QR, Bolden K, Thomas ML	2013	Experimental manipulation of working memory model parameters: An exercise in construct validity	10.1037/a0032577	As parametric cognitive models become more commonly used to measure individual differences, the construct validity of the interpretation of individual model parameters needs to be well established. The validity of the interpretation of 2 parameters of a formal model of the Continuous Recognition Memory Test (CRMT) was investigated in 2 experiments. The 1st study found that manipulating the percen…
452.	Brown JD, Siegel JM	1988	Exercise as a buffer of life stress: A prospective study of adolescent health	10.1037/0278-6133.7.4.341	Investigated stress and well-being in adolescence to examine the ability of exercise to buffer stress-induced deteriorations in physical health. 384 female 7th–8th graders completed a life events survey, the Seriousness of Illness Rating Scale, and an activity questionnaire at the beginning and end of the academic year. Analyses revealed that the negative impact of stressful life events on health…
453.	Brown L, Mossabir R, Harrison N, Brundle C, Smith J, Clegg A	2021	Life in lockdown: a telephone survey to investigate the impact of COVID-19 lockdown measures on the lives of older people (≥75 years)	10.1093/ageing/afaa255	Background: In response to the coronavirus disease 2019 (COVID-19) pandemic, the UK government introduced social distancing measures and identified specific populations at high risk from the virus. People >= 70 were deemed 'Clinically Vulnerable'. Distancing measures were introduced to reduce the risk of contracting COVID-19. However, these may have a negative impact on older people who are vulne…
454.	Brown ML, Trotter CE, Huang W, Castro KC, DeMuth WD, Bing EG	2024	COVID-19 and mental health among college students in the southwestern United States	10.1080/07448481.2022.2153601	Objective: We examined COVID-19-related experiences, mental health, and future plans among US undergraduate and graduate students in the initial months of the pandemic. Participants: 72 students (68% female; 51.4% white; age x- =24.4) from 21 colleges in the US southwest concurrently enrolled in a stress-reduction study. Methods: Between March and June 2020, participants completed an online surve…
455.	Brown NB, Bruce SE	2016	Stigma, career worry, and mental illness symptomatology: Factors influencing treatment-seeking for Operation Enduring Freedom and Operation Iraqi Freedom soldiers and veterans	10.1037/tra0000082	Objective: Mental health related stigma, as well as mental illness symptomatology, have been shown to negatively impact treatment-seeking within military populations. However, few studies have delineated the 2 forms of stigma (self-stigma and public stigma), and none have differentiated between stigma and career-related consequences (career worry). The aim of this study was to increase our unders…
456.	Brown RT, Wagner AR	1964	Resistance to punishment and extinction following training with shock or nonreinforcement	10.1037/h0042696	3 groups of 30 rats were trained in a simple runway. During acquisition Group N was exposed to nonreinforcement on a 50% reward schedule, Group P was exposed to gradually increasing punishment along with consistent food reward, while Group C was never punished or nonreinforced. Half of each group was then tested for the decremental effects of either consistent nonreinforcement or consistent stron…
457.	Brown S, Brosschot JF, Versluis A, Thayer JF, Verkuil B	2020	Assessing New Methods to Optimally Detect Episodes of Non-metabolic Heart Rate Variability Reduction as an Indicator of Psychological Stress in Everyday Life: A Thorough Evaluation of Six Methods	10.3389/fnins.2020.564123	Frequent or chronic reduction in heart rate variability (HRV) is a powerful predictor of cardiovascular disease, and psychological stress has been suggested to be a co-determinant of this reduction. Recently, we evaluated various methods to measure additional HRV reduction in everyday life and to relate these reductions to psychological stress. In the current paper, we thoroughly evaluate these m…
458.	Brown TC, Fry MD, Moore EWG	2017	A motivational climate intervention and exercise-related outcomes: A longitudinal perspective	10.1037/mot0000059	Although researchers have suggested that the social context in exercise settings is linked to individuals’ physical activity motivation and potential exercise-related outcomes, few research designs have examined the nuance of those relationships. The purpose of this study was to examine longitudinally the relationships between the motivational climate of a fitness center and members’ exercise exp…
459.	Brown-Kramer CR, Kiviniemi MT	2015	Affective associations and cognitive beliefs relate to individuals' decisions to perform testicular or breast self-exams	10.1007/s10865-015-9641-6	Affective associations with behavioral practices play an important role in individuals' uptake of a variety of health behaviors. Most work has looked at individual behavioral practices with a direct impact on health; because screening behaviors are conceptually distinct from such behaviors, it is important to examine the interplay of affect and cognition in screening decision making. The current …
460.	Browne JD, Vaninetti M, Giard D, Kostas K, Dave A	2022	An Evaluation of a Mobile App for Chronic Low Back Pain Management: Prospective Pilot Study	10.2196/40869	Background: Chronic low back pain is challenging to manage due to multidisciplinary considerations. It has substantial socioeconomic impacts and cannot be simply treated with pharmacotherapy, nonsurgical intervention, or spine surgery. Medical consensus recommends optimizing conservative self-management therapies (eg, home exercise, wellness strategies, yoga, etc) as first-line treatment options …
461.	Brozovich FA, Goldin P, Lee I, Jazaieri H, Heimberg RG, Gross JJ	2015	The effect of rumination and reappraisal on social anxiety symptoms during cognitive-behavioral therapy for social anxiety disorder	10.1002/jclp.22132	OBJECTIVE: There is growing interest in the role of transdiagnostic processes in the onset, maintenance, and treatment of mental disorders (Nolen-Hoeksema & Watkins, 2011). Two such transdiagnostic processes-rumination and reappraisal-are the focus of the present study. The main objective was to examine the roles of rumination (thought to be harmful) and reappraisal (thought to be helpful) in adu…
462.	Brückner H, Wallot S, Horvath H, Ebert DD, Lehr D	2024	Effectiveness of an online recovery training for employees exposed to blurred boundaries between work and non-work: Bayesian analysis of a randomised controlled trial	10.1136/bmjment-2024-301016	BACKGROUND: Blurred work-non-work boundaries can have negative effects on mental health, including sleep. OBJECTIVES: In a randomised control trial, we aimed to assess the effectiveness of an online recovery training programme designed to improve symptoms of insomnia in a working population exposed to blurred boundaries. METHODS: 128 participants with severe insomnia symptoms (Insomnia Severity I…
463.	Brühl A, Heinrichs N, Bernstein EE, McNally RJ	2019	Preventive efforts in the aftermath of analogue trauma: The effects of Tetris and exercise on intrusive images	10.1016/j.jbtep.2019.01.004	Background and objectives: Efficacious interventions soon after trauma exposure to prevent posttraumatic stress disorder (PTSD) are scarce. Evidence suggests that post-trauma, reminder cues to reactivate trauma memory followed by a cognitive visuospatial task, such as Tetris, reduce later intrusive images. Furthermore, studies indicate that aerobic exercise may reduce PTSD symptoms. The present s…
464.	Bruin EI, Zwan J, Bogels SM	2016	A rct comparing daily mindfulness meditations, biofeedback exercises, and daily physical exercise on attention control, executive functioning, mindful awareness, self-compassion, and worrying in stressed young adults	10.1007/s12671-016-0561-5
465.	Bruin J, van Rood YR, Peeters K, de Roos C, Tanious R, Portielje JEA, et al.	2023	Efficacy of eye movement desensitization and reprocessing therapy for fear of cancer recurrence among cancer survivors: a randomized single-case experimental design	10.1080/20008066.2023.2203427	Background: Fear of cancer recurrence (FCR) is one of the greatest problems with which cancer survivors have to deal. High levels of FCR are characterized by intrusive thoughts about cancer-related events and re-experiencing these events, avoidance of reminders of cancer, and hypervigilance, similar to post-traumatic stress disorder (PTSD). Eye movement desensitization and reprocessing (EMDR) the…
Patients who experience high fear of cancer recurrence (FCR) often have intrusive memories and images about (future) cancer-related events.Eye movement desensitization and reprocessing (EMDR) therapy can focus on these intrusions.EMDR therapy is found to be a promising therapy for patients experiencing high FCR.
eng
466.	Bruner MW, Spink KS	2010	Evaluating a team building intervention in a youth exercise setting	10.1037/a0018296	The purpose of this study was to examine the relationship between the mechanisms in an established team building (TB) activity intervention and cohesion, its proposed outcome as well as conduct a process evaluation of the intervention in a youth exercise setting. Participants (N = 100, 13–17 years) were members of school-based exercise clubs randomly assigned to either a TB or control condition. …
467.	Bruner MW, Spink KS	2011	Effects of team building on exercise adherence and group task satisfaction in a youth activity setting	10.1037/a0021257	Results from previous research have revealed a positive relationship between team building (TB) and several measures of adherence in adult exercise settings (Carron & Spink, 1993; Spink & Carron, 1993). However, research has yet to examine the efficacy of using a TB intervention to impact the exercise adherence of youth. The main purpose of this study was to examine the effect of a TB interventio…
468.	Brunet J, Amireault S, Chaiton M, Sabiston CM	2014	Identification and prediction of physical activity trajectories in women treated for breast cancer	10.1016/j.annepidem.2014.07.004	Purpose: In this study, we aimed to identify trajectories of physical activity in a cohort of women over a 1-year period after treatment for breast cancer. We also examined factors that could predict trajectory group membership. Methods: We collected data from 199 women using questionnaires at baseline (mean = 3.46 months after treatment), and 3, 6, 9, and 12 months thereafter. Results: Based on …
469.	Brunet J, O'Loughlin JL, Gunnell KE, Sabiston CM	2018	Physical activity and depressive symptoms after breast cancer: Cross-sectional and longitudinal relationships	10.1037/hea0000557	Objective: The objective of this study was to examine the cross-sectional and longitudinal relationships between moderate-to-vigorous intensity physical activity (MVPA) and depressive symptoms in women after treatment for breast cancer. Method: Accelerometer data on MVPA and self-report data on frequency of depressive symptoms were collected five times at ∼ 3-month intervals from women (Mage at T…
470.	Brunet J, Sabiston CM, Gaudreau P	2014	A prospective investigation of the relationships between self-presentation processes and physical activity in women treated for breast cancer	10.1037/a0030414	Objectives: In the current study, we (a) describe naturally occurring changes in self-presentation processes (i.e., impression motivation, impression construction) and moderate-to-vigorous intensity physical activity (MVPA) over a period of 6 months among women who were treated for breast cancer; (b) evaluate the associations of cancer-specific factors with self-presentation processes and MVPA; a…
471.	Bruning NS, Frew DR	1987	Effects of exercise, relaxation, and management skills training on physiological stress indicators: A field experiment	10.1037/0021-9010.72.4.515	The physiological effects of three stress intervention strategies (management skills training, exercise, and meditation) were examined in a longitudinal field experiment. Sixty-two subjects were randomly assigned to four groups (three experimental groups and a control group). Pulse rate, diastolic blood pressure, systolic blood pressure, and galvanic skin response were used as physiological stres…
472.	Brunyé TT, Mahoney CR, Giles GE, Rapp DN, Taylor HA, Kanarek RB	2013	Learning to relax: Evaluating four brief interventions for overcoming the negative emotions accompanying math anxiety	10.1016/j.lindif.2013.06.008	We examined the potential effectiveness of four brief interventions, three behavioral and one nutritional, for helping high math-anxious college students regulate negative emotions immediately prior to a time-pressured arithmetic test. Participants with low versus high math anxiety performed a timed arithmetic task after practicing one of three short-term breathing exercises promoting focused att…
473.	Bruskewitz R, Girman CJ, Fowler J, Rigby OF, Sullivan M, Bracken RB, et al.	1999	Effect of finasteride on bother and other health-related quality of life aspects associated with benign prostatic hyperplasia. PLESS Study Group. Proscar Long-term Efficacy and Safety Study	10.1016/s0090-4295(99)00209-5	OBJECTIVES: To investigate the long-term effects of finasteride on bother and health-related quality of life (HRQOL) in men with symptomatic benign prostatic hyperplasia. METHODS: A large prospective 4-year placebo-controlled trial (PLESS) of 3040 men with moderate to severe lower urinary tract symptoms and an enlarged prostate was performed that included self-administered questionnaires assessin…
474.	Bryan A, Hutchison KE, Seals DR, Allen DL	2007	A transdisciplinary model integrating genetic, physiological, and psychological correlates of voluntary exercise	10.1037/0278-6133.26.1.30	Objective: Physical inactivity contributes to as many as 250,000 premature deaths per year (R. R. Pate et al., 1995). The authors' objective was to test a transdisciplinary model of the ways in which genetic variants, physiological factors, and psychological factors are thought to influence exercise with 64 healthy, regular exercisers. Design: In a within-subjects design, psychological and physio…
475.	Bryant RA, Dawson KS, Keyan D, Azevedo S, Yadav S, Tran J, et al.	2022	Effectiveness of a Videoconferencing-Delivered Psychological Intervention for Mental Health Problems during COVID-19: A Proof-of-Concept Randomized Clinical Trial	10.1159/000520283	INTRODUCTION: Anxiety and depression have increased markedly during the COVID-19 pandemic. There is a lack of evidence-based strategies to address these mental health needs during the pandemic. OBJECTIVE: We aim to conduct a proof-of-concept trial of the efficacy of a brief group-based psychological intervention delivered via videoconferencing for adults in Australia distressed by the pandemic. M…
476.	Brydges CR, Liu-Ambrose T, Bielak AAM	2020	Using intraindividual variability as an indicator of cognitive improvement in a physical exercise intervention of older women with mild cognitive impairment	10.1037/neu0000638	Objectives: Intervention programs designed to improve cognitive ability in older adults with mild cognitive impairment (MCI) have often focused on physical exercise as a means to improve traditional measures of cognition, with mixed success. Individuals with MCI show high levels of intraindividual variability (IIV) in response speed, and IIV may be sensitive to intervention-related changes. The c…
477.	Bucknell KJ, Kangas M, Karin E, Crane MF	2024	A randomized controlled trial comparing the effects of self-reflective writing focused on successful and unsuccessful coping experiences on resilience	10.1002/smi.3311	Evidence supports the effectiveness of self-reflective training approaches for the development of resilience. Building this work, the objective of this study was to investigate the impact of the focus of coping self-reflective activities on resilience by applying a self-reflection approach to a sample of 254 Australian ministry workers. This randomized controlled trial included three attention-ma…
478.	Budden JS, Sagarin BJ	2007	Implementation intentions, occupational stress, and the exercise intention-behavior relationship	10.1037/1076-8998.12.4.391	Many individuals intend to exercise, but fail to link this intention to behavior. The present study examined the impact of an implementation intention intervention (i.e., instructions to form specific if-then plans) on an exercise intention-behavior relationship among working adults who varied in reported occupational stress levels. Results indicated that implementation intentions backfired, such…
479.	Bugge C, Hay-Smith J, Grant A, Taylor A, Hagen S, McClurg D, et al.	2019	A 24 month longitudinal qualitative study of women's experience of electromyography biofeedback pelvic floor muscle training (PFMT) and pfmt alone for urinary incontinence: adherence, outcome and context	10.1002/nau.24118	HYPOTHESIS/AIMS OF STUDY: Aims of study: To investigate women's experiences of elec‐tromyography (EMG) biofeedback pelvic foor muscle training (PFMT) and PFMT alone for stress or mixed urinary incontinence (UI) to explain the contextual factors that infuence intervention adherence and outcome within a randomised controlled trial. STUDY DESIGN, MATERIALS AND METHODS: Study design, materials and me…
480.	Buhrman M, Tillfors M, Holländare F, Lekström E, Håkansson A, Boersma K	2023	Psychological Treatment Targeting Acceptance and Compassion in Patients With Chronic Pain: A Randomized Controlled, Internet-delivered, Treatment Trial	10.1097/ajp.0000000000001157	OBJECTIVES: Chronic pain is often associated with lower function. Self-criticism is associated with depressive symptoms. The purpose of this study was to explore if fusing Acceptance and Commitment Therapy and compassion-focused therapy could improve psychological well-being and disability in individuals with chronic pain with high levels of self-criticism in comparison to a wait-list control gro…
481.	Buis LR, Kotagal LV, Porcari CE, Rauch SAM, Krein SL, Richardson CR	2011	Physical activity in postdeployment Operation Iraqi Freedom/Operation Enduring Freedom veterans using Department of Veterans Affairs services	10.1682/JRRD.2010.08.0144	Veteran activity levels may decrease between Active Duty and postdeployment. We examined attitudes and changes in self-reported activities between the two in Operation Iraqi Freedom/Operation Enduring Freedom (OIF/OEF) veterans using Department of Veterans Affairs (VA) services. We conducted an online cross-sectional survey (June August 2008) of postdeployment OIF/OEF veterans registered with the…
482.	Bukowski R, Cella D, Gondek K, Escudier B	2007	Effects of sorafenib on symptoms and quality of life: results from a large randomized placebo-controlled study in renal cancer	10.1097/01.coc.0000258732.80710.05	INTRODUCTION: The aim of the current study was to determine the impact of treatment with sorafenib versus placebo on renal cancer symptoms and quality of life (QOL). METHODS: Symptoms were measured by the Functional Assessment of Cancer Therapy (FACT)-Kidney Cancer Symptom Index (FKSI) and QOL by the FACT-General (FACT-G). The FACT-G and FKSI were administered at baseline and day 1 of each cycle.…
483.	Buman MP, Hekler EB, Bliwise DL, King AC	2011	Moderators and mediators of exercise-induced objective sleep improvements in midlife and older adults with sleep complaints	10.1037/a0024293	Objective: Exercise can improve sleep quality, but for whom and by what means remains unclear. We examined moderators and mediators of objective sleep improvements in a 12-month randomized controlled trial among underactive midlife and older adults reporting mild/moderate sleep complaints. Methods: Participants (N = 66, 67% women, 55–79 years) were randomized to moderate-intensity exercise or hea…
484.	Buntrock C, Lehr D, Smit F, Horvath H, Berking M, Spiegelhalder K, et al.	2021	Guided Internet-Based Cognitive Behavioral Therapy for Insomnia: Health-Economic Evaluation From the Societal and Public Health Care Perspective Alongside a Randomized Controlled Trial	10.2196/25609	BACKGROUND: The evidence base for internet-based cognitive behavioral therapy for insomnia (iCBT-I) is firm; however, little is known about iCBT-I's health-economic effects. OBJECTIVE: This study aimed to evaluate the cost-effectiveness and cost-utility of iCBT-I in reducing insomnia among schoolteachers. METHODS: Schoolteachers (N=128) with clinically significant insomnia symptoms and work-relat…
485.	Burckhardt MA, Abraham MB, Mountain J, Coenen D, Paniora J, Clapin H, et al.	2019	Improvement in Psychosocial Outcomes in Children with Type 1 Diabetes and Their Parents Following Subsidy for Continuous Glucose Monitoring	10.1089/dia.2019.0149	Background: In April 2017, the Australian Government announced the full subsidy of continuous glucose monitors (CGM) to children and young people <21 years with type 1 diabetes (T1D). This study aimed to evaluate the effect of CGM on psychosocial outcomes in a T1D pediatric population-based sample. Methods: Children with T1D, commencing CGM between June 2017 and January 2018, and their parents we…
486.	Burckhardt R, Manicavasagar V, Batterham PJ, Hadzi-Pavlovic D	2016	A randomized controlled trial of strong minds: A school-based mental health program combining acceptance and commitment therapy and positive psychology	10.1016/j.jsp.2016.05.008	To date, most early intervention programs have been based on emotion regulation strategies that address dysfunctional cognitive appraisals, problem-solving skills, and rumination. Another emotion regulation strategy, 'acceptance' training, has largely been overlooked. To examine the efficacy of this strategy, a school-based mental health program combining positive psychology with acceptance and c…
487.	Burg JM, Michalak J	2011	The Healthy Quality of Mindful Breathing: Associations With Rumination and Depression	10.1007/s10608-010-9343-x	The present study examines the relationships between mindfulness and rumination, repetitive negative thinking, and depressive symptoms, employing a newly developed paradigm for the assessment of mindfulness. Derived from a central exercise of mindfulness-based interventions, 42 undergraduates were asked to observe their breath for about 18 min. Within this time period, they were prompted 22 times…
488.	Burger AM, Van der Does W, Brosschot JF, Verkuil B	2020	From ear to eye? No effect of transcutaneous vagus nerve stimulation on human pupil dilation: A report of three studies	10.1016/j.biopsycho.2020.107863	Transcutaneous stimulation of the auricular branch of the vagus nerve (tVNS) has been proposed as a treatment for a spectrum of physical and psychological disorders. One of the proposed working mechanisms of tVNS is a modulatory effect on the locus coeruleus - noradrenaline (LC-NA) network. We tested this hypothesis in humans in a series of three studies: one focusing on high trait worriers, and …
489.	Burger AM, Van der Does W, Thayer JF, Brosschot JF, Verkuil B	2019	Transcutaneous vagus nerve stimulation reduces spontaneous but not induced negative thought intrusions in high worriers	10.1016/j.biopsycho.2019.01.014	Worrying is a central component of anxiety disorders. We tested whether non-invasive vagus nerve stimulation reduces negative thought intrusions in high worriers. Worry was assessed with a Breathing Focus Task, which consists of a pre-worry period, a worry induction, and a post-worry period. Ninety-seven high worriers were randomly allocated to receive transcutaneous electrical stimulation of the…
490.	Burke SM, Sabiston CM, Vallerand RJ	2012	Passion in breast cancer survivors: Examining links to emotional well-being	10.1177/1359105311429202	This study (1) identified the activities that breast cancer survivors report as passionate; (2) examined whether levels of passion differed based on the types of passionate activities reported and; (3) examined the association between harmonious and obsessive passion and emotional well-being. Early post-treatment breast cancer survivors (N = 177) reported passionate physical activities as most pr…
491.	Burkhouse KL, Jacobs RH, Peters AT, Ajilore O, Watkins ER, Langenecker SA	2017	Neural correlates of rumination in adolescents with remitted major depressive disorder and healthy controls	10.3758/s13415-016-0486-4	The aim of the present study was to use fMRI to examine the neural correlates of engaging in rumination among a sample of remitted depressed adolescents, a population at high risk for future depressive relapse. A rumination induction task was used to assess differences in the patterns of neural activation during rumination versus a distraction condition among 26 adolescents in remission from majo…
492.	Burks RJ, Keeley SM	1989	Exercise and diet therapy: Psychotherapists' beliefs and practices	10.1037/0735-7028.20.1.62	Two hundred thirty-two members of Division 29 of the American Psychological Association (46.4% of those randomly sampled) responded to a survey concerning their assessment and recommendation practices relating to nutrition and to exercise and physical fitness. Respondents reported assessing and recommending diet and exercise practices less frequently than other health behaviors, but many indicate…
493.	Burm R, Thewes B, Rodwell L, Kievit W, Speckens A, van de Wal M, et al.	2019	Long-term efficacy and cost-effectiveness of blended cognitive behavior therapy for high fear of recurrence in breast, prostate and colorectal Cancer survivors: follow-up of the SWORD randomized controlled trial	10.1186/s12885-019-5615-3	BACKGROUND: Blended cognitive behaviour therapy (bCBT) is an effective treatment for fear of cancer recurrence (FCR) in curatively-treated breast, colorectal and prostate cancer survivors with high FCR. However, long-term outcomes are unknown. This study investigated the long-term efficacy and cost-effectiveness of bCBT compared with care as usual (CAU). METHODS: Eighty-eight cancer survivors wit…
494.	Burris JL, Jacobsen PB, Loftus LS, Andrykowski MA	2012	Breast cancer recurrence risk reduction beliefs in breast cancer survivors: prevalence and relation to behavior	10.1002/pon.1925	Objective: There is a growing body of evidence suggesting breast cancer (BC) recurrence risk might be linked to behavioral factors. However, little is known about BC survivors' beliefs regarding the link between their behavior and recurrence risk. The objective of this study was to describe BC survivors' beliefs regarding performance of behaviors potentially associated with BC recurrence risk red…
495.	Burrows L, McCormack J	2014	'Doing it for themselves': a qualitative study of children's engagement with public health agendas in New Zealand	10.1080/09581596.2013.814761	In this paper, we examine how New Zealand children engage with public health agendas that seek to shape their understandings of health. We shed light on the ways children make sense of what they see, hear and come to know through public health 'work', and consider what effects this has for how they come to think of their 'selves' and relations with others. We pay attention to the way public healt…
496.	Burzynska AZ, Voss MW, Fanning J, Salerno EA, Gothe NP, McAuley E, et al.	2020	Sensor-measured sedentariness and physical activity are differentially related to fluid and crystallized abilities in aging	10.1037/pag0000580	Aerobic exercise and physical activity (PA) are known to benefit cognition in adulthood. However, a typical older adult spends most of the day sedentary or in light PA, behaviors that are typically poorly captured by questionnaires. To better understand the associations between time spent in different intensities of lifestyle PA and cognition, we measured average time spent daily in sedentariness…
497.	Busby Grant J, Batterham PJ, McCallum SM, Werner-Seidler A, Calear AL	2023	Specific anxiety and depression symptoms are risk factors for the onset of suicidal ideation and suicide attempts in youth	10.1016/j.jad.2023.02.024	BACKGROUND: Suicidality research has typically focused on affective disorders to identify at-risk youth. Investigating the predictive role of individual symptoms, particularly anxiety symptoms, may allow for preventative targeting of additional risk factors for suicidal ideation and attempts. METHODS: This analysis used the Sources of Strength Australia project dataset, a cluster randomised contr…
498.	Busch H, Hofer J	2012	A Picture Story Exercise set in a German and a Cameroonian sample: Ipsative stability, retest reliability, and sample-level stability	10.1027/1015-5759/a000100	Building on a recent study by Schultheiss, Liening, and Schad (2008), we examined the internal consistency, retest reliability, sample-level profile stability, and ipsative stability of a Picture Story Exercise (PSE) measure for implicit achievement, affiliation, and power motive. While Schultheiss et al. (2008) examined these indices by administering eight picture cues to students with 2 weeks b…
499.	Bush AL, Armento ME, Weiss BJ, Rhoades HM, Novy DM, Wilson NL, et al.	2012	The Pittsburgh Sleep Quality Index in older primary care patients with generalized anxiety disorder: psychometrics and outcomes following cognitive behavioral therapy	10.1016/j.psychres.2012.03.045	The Pittsburgh Sleep Quality Index (PSQI) is a widely used, comprehensive self-report measure of sleep quality and impairment, which has demonstrated good psychometric properties within various populations, including older adults. However, the psychometric properties of the PSQI and its component scores have not been evaluated for older adults with generalized anxiety disorder (GAD). Additionally…
500.	Bushman BJ, Bonacci AM, Pedersen WC, Vasquez EA, Miller N	2005	Chewing on It Can Chew You Up: Effects of Rumination on Triggered Displaced Aggression	10.1037/0022-3514.88.6.969	Ruminating about a provocation increases the likelihood of displaced aggression following a minor annoyance (trigger). In Study 1, provoked participants who ruminated for 25 min were more aggressive toward a fumbling confederate than were distracted participants. Provocation-induced negative affect was positively related to aggression but only among those who ruminated. Study 2 conceptually repli…
501.	Buss KA	2011	Which fearful toddlers should we worry about? Context, fear regulation, and anxiety risk	10.1037/a0023227	In the current study, the author tested a model of risk for anxiety in fearful toddlers characterized by the toddlers' regulation of the intensity of withdrawal behavior across a variety of contexts. Participants included low-risk 24-month-old toddlers (N = 111) followed longitudinally each year through the fall of their kindergarten year. The key hypothesis was that being fearful in situations t…
502.	Buti M, Stepanova M, Palom A, Riveiro-Barciela M, Nader F, Roade L, et al.	2021	Chronic hepatitis D associated with worse patient-reported outcomes than chronic hepatitis B	10.1016/j.jhepr.2021.100280	Background & Aims: Health-related quality of life (HRQoL) determined by patient-reported outcomes (PROs) is impaired in chronic hepatitis B (CHB) and C patients, but there are no data regarding patients with chronic hepatitis D (CHD). The aim of this study was to assess PRO scores in untreated patients with CHD and compare them with those obtained for patients with CHB. Methods: Patients with CHD…
503.	Butryn ML, Godfrey KM, Call CC, Forman EM, Zhang F, Volpe SL	2021	Promotion of physical activity during weight loss maintenance: A randomized controlled trial	10.1037/hea0001043	Objective: Behavioral weight loss (BWL) programs are not sufficiently effective at promoting high levels of moderate-to-vigorous physical activity (MVPA), despite the clear health benefits of exercise and the possibility that high levels of MVPA may improve long-term weight loss. This three-arm randomized controlled trial tested the hypotheses that 1) BWL interventions with an intensive focus on …
504.	Butz AM, Bellin M, Tsoukleris M, Mudd SS, Kub J, Ogborn J, et al.	2018	Very Poorly Controlled Asthma in Urban Minority Children: Lessons Learned	10.1016/j.jaip.2017.08.007	BACKGROUND: Very poorly controlled (VPC) asthma in children is associated with ongoing acute exacerbations but factors associated with VPC are understudied. OBJECTIVE: To examine the risk factors associated with VPC asthma in urban minority children. METHODS: This descriptive study examined asthma control levels (well-controlled [WC], not well-controlled [NWC], and VPC) at baseline and 6 months i…
505.	Byrne CM, Pager CK, Rex J, Roberts R, Solomon MJ	2002	Assessment of quality of life in the treatment of patients with neuropathic fecal incontinence	10.1007/s10350-004-6444-1	INTRODUCTION: Development of quality‐of‐life measures has been the focus of research in colorectal disorders in recent years. The assessment of quality of life for fecal incontinence should be more important than quantitative measurement of soiling. PURPOSE: This study assesses specific patient quality‐of‐life objectives, categorizes objectives, and correlates these objectives with continence sco…
506.	Byrnes CA, Morton AS, Liss CL, Lippert MC, Gillenwater JY	1995	Efficacy, tolerability, and effect on health-related quality of life of finasteride versus placebo in men with symptomatic benign prostatic hyperplasia: a community based study. CUSP Investigators. Community based study of Proscar	10.1016/0149-2918(95)80073-5	This study sought to assess the efficacy, tolerability, and effect of finasteride on health-related quality of life (HRQL) in a diverse population of men with moderate-to-severe symptomatic benign prostatic hyperplasia (BPH). This double-blind study evaluated finasteride and placebo for 12 months in 2342 men with BPH (16.2% black, 14.5% Hispanic, 69.3% Caucasian/other) in a community-based settin…
507.	Byskov MV, Schulze AK, Weisbjerg MR, Markussen B, Nørgaard P	2014	Recording rumination time by a rumination monitoring system in Jersey heifers fed grass/clover silage and hay at three feeding levels	10.2527/jas.2013-6904	This study was conducted with the objective to validate a rumination monitoring system (RMS). The RMS was developed by SCR Engineers Ltd. (Netanya, Israel) to record individual rumination times in commercial dairy herds. Four heifers were fed 4 forage types at 3 feeding levels in 4 periods in a Latin square design. The forage types were spring growth of grass/clover harvested early (May 9) and la…
508.	Byskov MV, Schulze AKS, Weisbjerg MR, Markussen B, Norgaard P	2014	Recording rumination time by a rumination monitoring system in Jersey heifers fed grass/clover silage and hay at three feeding levels	10.2527/jas.2013-6904	This study was conducted with the objective to validate a rumination monitoring system (RMS). The RMS was developed by SCR Engineers Ltd. (Netanya, Israel) to record individual rumination times in commercial dairy herds. Four heifers were fed 4 forage types at 3 feeding levels in 4 periods in a Latin square design. The forage types were spring growth of grass/clover harvested early (May 9) and la…
509.	Cadman D, Chambers LW, Walter SD, Ferguson R, Johnston N, McNamee J	1987	Evaluation of public health preschool child developmental screening: the process and outcomes of a community program	10.2105/ajph.77.1.45	We conducted a randomized controlled trial of a public health and education screening program aimed at all 4,797 four to five year old children registering for kindergarten in three school districts of southern Ontario, Canada. Children received either the Denver Developmental Screening Test (DDST) with a community health intervention program for positive screeness; the DDST with no intervention …
510.	Cagle AJ, Diehr P, Meischke H, Rea T, Olsen J, Rodrigues D, et al.	2007	Psychological and social impacts of automated external defibrillators (AEDs) in the home	10.1016/j.resuscitation.2007.01.028	BACKGROUND: The majority of cardiac arrests occur in the home. The placement of AEDs in the homes of at-risk patients may save lives through early defibrillation. However, the impact of having an AED in the home on psychological outcomes and quality-of-life is unknown. OBJECTIVE: The purpose of this research was to determine whether training in the use of and possessing an automated external defi…
511.	Cain N, Richardson C, Bartel K, Whittall H, Reeks J, Gradisar M	2022	A randomised controlled dismantling trial of sleep restriction therapies for chronic insomnia disorder in middle childhood: effects on sleep and anxiety, and possible contraindications	10.1111/jsr.13658	Sleep restriction therapies likely drive improvement in insomnia in middle childhood via increases in homeostatic sleep pressure (e.g., evening sleepiness). Increased evening sleepiness may also dampen comorbid anxiety symptoms; and reduced wakefulness in bed may reduce worry. However, sleep restriction therapies have never been evaluated as a standalone intervention in this population. The mecha…
512.	Caïus N, Benefice E	2002	Food habits, physical activity and overweight among adolescents		Background: Overweight and obesity prevalence is increasing worldwide. Not only adults but also children and adolescents are involved. There are no recent data from French West Indies, where situation is believed to be worrying. Hence, the objective of the study was to provide information on the situation of adolescents, describing their nutritional status, food consumption and physical activity …
513.	Calderwood C, Gabriel AS, ten Brummelhuis LL, Rosen CC, Rost EA	2021	Understanding the relationship between prior to end-of-workday physical activity and work–life balance: A within-person approach	10.1037/apl0000829	Although physical activity has typically been conceptualized by organizational scholars as a postwork activity that spills over to enhance work-related experiences, little is known about how physical activity prior to the end of the workday spills over to affect nonwork criteria. Drawing from Hirschi, Shockley, and Zacher’s (2019) action regulation model of work–life balance, we develop a process…
514.	Caldwell W, da Estrela C, MacNeil S, Gouin J-P	2019	Association between romantic partners’ rumination and couples’ conflict is moderated by respiratory sinus arrhythmia	10.1037/fam0000544	Close relationships are an important social context in which emotional experiences, regulation, and coregulation unfold. This interpersonal emotion regulation process is likely intertwined with the self-regulatory capacities and social skills of each individual dyad member. This study aimed to examine whether respiratory sinus arrhythmia (RSA), a physiological marker related to self-regulation, m…
515.	Calear AL, Batterham PJ, Poyser CT, Mackinnon AJ, Griffiths KM, Christensen H	2016	Cluster randomised controlled trial of the e-couch Anxiety and Worry program in schools	10.1016/j.jad.2016.02.049	BACKGROUND: Anxiety is a common mental health problem in youth. The current study aimed to test the effectiveness of an online self-directed anxiety prevention program in a school-based sample and to compare two methods of implementing an anxiety program in schools. METHODS: A three-arm cluster stratified randomised controlled trial was conducted with 30 Australian schools. Each school was random…
516.	Calear AL, Christensen H, Griffiths KM, Mackinnon A	2013	The Y-Worri Project: study protocol for a randomised controlled trial	10.1186/1745-6215-14-76	BACKGROUND: Anxiety disorders are one of the most common psychological problems in adolescents. The school system has been identified as an ideal setting for the implementation of prevention and early intervention programs for anxiety; however, few programs are routinely delivered in schools and little is known about the best delivery methods. The aim of the current project is two-fold: to test t…
517.	Calkins AW, Deveney CM, Weitzman ML, Hearon BA, Siegle GJ	2011	The Effects of Prior Cognitive Control Task Exposure on Responses to Emotional Tasks in Healthy Participants	10.1017/S1352465810000652	Background: Recent advances have been made in the application of cognitive training strategies as interventions for mental disorders. One novel approach, cognitive control training (CCT), uses computer-based exercises to chronically increase prefrontal cortex recruitment. Activation of prefrontal control mechanisms have specifically been identified with attenuation of emotional responses. However…
518.	Calkins AW, McMorran KE, Siegle GJ, Otto MW	2015	The Effects of Computerized Cognitive Control Training on Community Adults with Depressed Mood	10.1017/S1352465814000046	BACKGROUND: Depression is frequently characterized by patterns of inflexible, maladaptive, and ruminative thinking styles, which are thought to result from a combination of decreased attentional control, decreased executive functioning, and increased negative affect. Cognitive Control Training (CCT) uses computer‐based behavioral exercises with the aim of strengthening cognitive and emotional fun…
519.	Calkins AW, Otto MW	2013	Testing the Boundaries of Computerized Cognitive Control Training on Symptoms of Obsessive Compulsive Disorder	10.1007/s10608-012-9496-x	Cognitive control training (CCT) uses computer-based exercises to increase prefrontal cortex activation. Recent studies have found that depressed participants who received CCT significantly reduce their negative affect and rumination, and improve focus and concentration (Siegle et al. in Cogn Ther Res 31:235-262, 2007; Calkins et al. 2011). These promising findings raise questions about the degre…
520.	Calvi JL, Rankin AM, Clauss N, Byrd-Craven J	2020	The Nuanced Psychology of <i>The Handmaid</i>'<i>s Tale</i>: Commentary on Power, Feminism, and the Patriarchy From Four Feminist Evolutionary Psychologists	10.1037/ebs0000170	Dystopian novels such as The Handmaid's Tale (Atwood. 1985) illuminate real-world human sociopolitical dynamics that underscore the processes of sexual and reproductive control at both the systemic and individual levels. Here we utilize this novel as a unique and abundant case study to generate a broader theoretical discussion of feminism and evolutionary psychology. Integrating the function of f…
521.	Calzada-Rodriguez JI, Denche-Zamorano AM, Pérez-Gómez J, Mendoza-Muñoz M, Carlos-Vivas J, Barrios-Fernandez S, et al.	2021	Health-Related Quality of Life and Frequency of Physical Activity in Spanish Students Aged 8-14	10.3390/ijerph18179418	The study of health-related quality of life (HRQoL) in children and adolescents has important implications in terms of policy, education, and health. Data on the time spent in physical activity (PA) and in sedentary activities in this population are worrying. We aim to analyze possible differences in HRQoL and PA levels between sexes and age groups in Spanish students aged between 8 and 14 years,…
522.	Cameron LD, Booth RJ, Schlatter M, Ziginskas D, Harman JE	2007	Changes in emotion regulation and psychological adjustment following use of a group psychosocial support program for women recently diagnosed with breast cancer	10.1002/pon.1050	This study assesses the efficacy of a group intervention in altering emotion regulation processes and promoting adjustment in women with breast cancer. Using a design with 10 alternating phases of availability of the intervention versus standard care, we assessed women participating in one of three conditions: a 12-week group intervention (N = 54); a decliner group who refused the intervention (N…
523.	Cameron LD, Carroll P, Hamilton WK	2018	Evaluation of an intervention promoting emotion regulation skills for adults with persisting distress due to adverse childhood experiences	10.1016/j.chiabu.2018.03.002	This phase II trial evaluated psychosocial and health outcomes of an intervention designed to improve emotion regulation skills in adults suffering from Adverse Childhood Experiences (ACEs). The study utilized a pretest-posttest design in which 92 adults enrolled in the community-based program completed pretest measures, attended either a faith-based or secular version of the 12-week ACE Overcome…
524.	Cameron LD, Leventhal H, Love RR	1998	Trait anxiety, symptom perceptions, and illness-related responses among women with breast cancer in remission during a tamoxifen clinical trial	10.1037//0278-6133.17.5.459	Postmenopausal women with breast cancer in remission (N = 140) who were participating in a randomized clinical trial of tamoxifen chemoprevention therapy completed measures of trait anxiety, symptoms, cancer worry, and breast self-examinations (BSEs) during the first 6 months of the trial. Trait anxiety was associated with heightened sensitivity to tamoxifen-induced symptoms (but not with tendenc…
525.	Cameron LD, Petrie KJ, Ellis CJ, Buick D, Weinman JA	2005	Trait negative affectivity and responses to a health education intervention for myocardial infarction patients	10.1080/08870440412331300011	This study evaluated whether trait negative affectivity (NA) moderates the effects of an illness perceptions-based education programme on worry, disability and health behaviours following a first-time myocardial infarction (MI). The intervention targeted problem-focused regulation with minimal attention to emotion-focused regulation. The hospitalized MI patients (n = 65) completed measures of NA,…
526.	Cameron LD, Sherman KA, Marteau TM, Brown PM	2009	Impact of genetic risk information and type of disease on perceived risk, anticipated affect, and expected consequences of genetic tests	10.1037/a0013947	OBJECTIVE: Genetic tests vary in their prediction of disease occurrence, with some mutations conferring relatively low risk and others indicating near certainty. The authors assessed how increments in absolute risk of disease influence risk perceptions, interest, and expected consequences of genetic tests for diseases of varying severity. DESIGN: Adults (N = 752), recruited from New Zealand, Aust…
527.	Campbell CM, Edwards RR	2009	Mind-body interactions in pain: the neurophysiology of anxious and catastrophic pain-related thoughts	10.1016/j.trsl.2008.12.002	The well-accepted biopsychosocial model proposes that the experience of pain and responses to it result from a complex interaction of biological, psychological, and social factors. However, the separation of these constructs is substantially artificial, and we presume that psychological processes have biological effects, that biological processes affect an individual's psychosocial environment, a…
528.	Can YS, Chalabianloo N, Ekiz D, Fernández-Alvarez J, Repetto C, Riva G, et al.	2020	Real-Life Stress Level Monitoring Using Smart Bands in the Light of Contextual Information	10.1109/JSEN.2020.2984644	An automatic stress detection system that uses unobtrusive smart bands will contribute to human health and well-being by alleviating the effects of high stress levels. However, there are a number of challenges for detecting stress in unrestricted daily life which results in lower performances of such systems when compared to semi-restricted and laboratory environment studies. The addition of cont…
529.	Candel MIJ, Jiménez JM, Navarro AJG, Tomás ABM	2021	Family influence on childhood excess weight in the Region of Murcia, Spain	10.5546/aap.2021.eng.99	Introduction. In Spain, childhood obesity is worrying, and its development might be influenced by the family setting. The objectives were todetermine the prevalence of excess weight among adolescents, evaluate family variables that could affect it, and determine parents' body perception. Population and methods. Cross-sectional study; students from five secondary schools in health area V of the Re…
530.	Candela CG, Caro MMM, Cruz SB, Kohen VL, Huerta AG, Nogueira TL, et al.	2008	Self-perception of cancer patients on the relationship existing between their nutritional status, their feeding status, and their illness		Introduction: Knowing the opinion of oncologic patients about the importance they give to their feeding, the difficulties they have with feeding, their body image, weight, and ponderal changes, the relationship between their feeding and their illness, the relationship between their physical activity and their mood and health is essential to look for nutritional therapeutic interventions leading t…
531.	Candib LM	1999	When the doctor takes off her clothes: Reflections on being seen by patients in the exercise setting	10.1037/h0089876	Describes the author's experience of being seen by her women patients while either undressed or exercising at the YWCA. With helpful commentary from some of the patients, the author describes three different kinds of relationships with the patients that resulted: the "family" relationship, the "coaching" relationship, and the relationship of reciprocity. To expand the analysis the author asked ot…
532.	Canning J, Williams R, de Souza S	2022	Patient experiences of physical activity and exercise in rheumatoid arthritis	10.1093/rap/rkac098	What does this mean for patients? Physical activity and exercise have been shown to have many benefits for people living with RA. These include improvements in symptoms associated with RA, such as pain, stiffness and fatigue. Participating in physical activity and exercise has also been shown to improve cardiovascular health and overall quality of life and is therefore an important part of diseas…
533.	Cantarero-Prieto D, Moreno-Mencia P	2022	The effects of gastrointestinal disturbances on the onset of depression and anxiety	10.1371/journal.pone.0262712	Background Stomach pain is an ailment that occurs frequently in the general population. It is not unusual if such stomach issues produce some amount of stress in an individual, but it can be worrying if these pains lead to significant mental health problems. The relationship between some abdominal pain, such as bowel syndrome, and depression or anxiety has been gaining much interest. However, pre…
534.	Caouette JD, Guyer AE	2016	Cognitive distortions mediate depression and affective response to social acceptance and rejection	10.1016/j.jad.2015.11.015	BACKGROUND: The emotional context insensitivity (ECI) hypothesis suggests individuals with depression have blunted affective responses to both positive and negative events. We tested ECI in a social context to examine how depression relates to affective responses to social acceptance and rejection outcomes. Furthermore, we aimed to identify cognitive mechanisms linking depression with affective r…
535.	Capaldi EJ	1958	The effects of different amounts of training on the resistance to extinction of different patterns of partially reinforced responses	10.1037/h0047677	Rats were trained to traverse a runway and jump to a modified single-window jumping stand. The Ss were divided at random into 4 groups. The A-7 group was given alternating reinforcement for 7 days. The A-14 group was given alternating reinforcement for 14 days. 2 other groups were trained with random reinforcement, R-7 group for 7 days and R-14 group for 14 days. The A-14 group was significantly …
536.	Capaldi EJ, Hart D	1962	Influence of a small number of partial reinforcement training trials on resistance to extinction	10.1037/h0046371	… rats were trained to traverse a straight alley under either continuous, irregular, or single alternation of reward. In the initial experiment, which employed 27 training trials, the continuous group was found to be least resistant to extinction. The single alternation group was found to be more resistant than the irregular one. Previous experiments have shown that following a moderate number of…
537.	Caplin A, Beauchamp MR, Weiss J, Schilf S, Hives B, DeLongis A, et al.	2021	Effects of Aerobic Exercise Training on Daily Psychological Processes in Family Caregivers: Secondary Analyses of a Randomized Controlled Trial	10.1007/s42761-020-00026-6	The aim of this study was to examine the effects of a 24‐week aerobic exercise training program on daily psychological processes and occurrence of stressors in a group of previously physically underactive family caregivers of patients with dementia. As part of the Fitness, Aging, and STress (FAST) randomized controlled trial, 68 participants (F?=?55; M?=?13) were randomized to either a staff‐supp…
538.	Capobianco L, Morris JA, Wells A	2018	Worry and rumination: do they prolong physiological and affective recovery from stress?	10.1080/10615806.2018.1438723	BACKGROUND: Anxiety and depression have been linked to repetitive negative self-regulation styles in the form of worry and rumination respectively. Following predictions of the metacognitive model [Wells, A., & Matthews, G. (1994). Attention and emotion: A clinical perspective. Hove: Erlbaum], the current study compared the effect on recovery from stress of three strategies: worry, rumination, an…
539.	Carapeti EA, Kamm MA, McDonald PJ, Phillips RK	1998	Double-blind randomised controlled trial of effect of metronidazole on pain after day-case haemorrhoidectomy	10.1016/s0140-6736(97)09003-x	BACKGROUND: Haemorrhoidectomy is commonly an inpatient procedure because patients and doctors worry about postoperative pain. Day-case haemorrhoidectomy (DCH) is possible if patient anxiety is addressed and postoperative pain and bowel function are managed. Pain sometimes increases a few days after haemorrhoidectomy, possibly because of secondary infection. We studied the effect of metronidazole …
540.	Cardoso C, Ellenbogen MA, Linnen AM	2012	Acute intranasal oxytocin improves positive self-perceptions of personality	10.1007/s00213-011-2527-6	RATIONALE: Research suggests the experimental manipulation of oxytocin facilitates positive interactions, cooperation, and trust. The mechanism by which oxytocin influences social behavior is not well understood. OBJECTIVE: We explored the hypothesis that oxytocin alters how people perceive themselves, which could be one mechanism by which oxytocin promotes prosocial behavior. METHOD: In a betwee…
541.	Cardoso MS, Boeira JM	2023	Theoretical study of CHYMO32 peptide obtained by in silico fragmentation of the escapin protein isolated from marine hare <i>Aplysia californica</i>: A prediction for antimicrobial activity	10.1002/pep2.24329	The scenario involving the alarming growth of bacterial resistance has never been more worrying. Increasingly selective and sophisticated bacterial strains resistant to traditional antibiotics are a threat to the health system worldwide. Therefore, antimicrobial peptides (AMPs) represent a promising path in the fight against multidrug-resistant pathogens. Here, using an in silico methodology, emp…
542.	Carl JR, Miller CB, Henry AL, Davis ML, Stott R, Smits JAJ, et al.	2020	Efficacy of digital cognitive behavioral therapy for moderate-to-severe symptoms of generalized anxiety disorder: A randomized controlled trial	10.1002/da.23079	BACKGROUND: Cognitive behavioral therapy (CBT) is an efficacious intervention for generalized anxiety disorder (GAD). Digital CBT may provide a scalable means of delivering CBT at a population level. We investigated the efficacy of a novel digital CBT program in those with GAD for outcomes of anxiety, worry, depressive symptoms, sleep difficulty, wellbeing, and participant-specific quality of lif…
543.	Carles M, Martínez-Alonso M, Pons A, Pérez-Lacasta MJ, Perestelo-Pérez L, Sala M, et al.	2017	The effect of information about the benefits and harms of mammography on women's decision-making: study protocol for a randomized controlled trial	10.1186/s13063-017-2161-7	BACKGROUND: The decision to participate or not in breast cancer screening is complex due to the trade-off between the expected benefit of breast cancer mortality reduction and the major harm of overdiagnosis. It seems ethically necessary to inform women so that they can actively participate in decision-making and make an informed choice based on their values and preferences. The objective of this…
544.	Carnaby GD, Chhabria K	2021	Preliminary development and validation of a measure of fear of swallowing and swallowing-related movement injury in head and neck cancer: Swallowing Kinesiophobia Scale	10.1002/hed.26573	Background Fear is an under-recognized issue in intervention adherence in head and neck cancer (HNC). We developed and validated a patient reported outcome for swallowing fear in HNC patients. Methods Items were adapted from the Tampa Scale for Kinesiophobia to swallowing function. A beta version was completed by 51 HNC patients undergoing chemo +/- radiotherapy at baseline and post-treatment. Ps…
545.	Carnevali L, Thayer JF, Brosschot JF, Ottaviani C	2018	Heart rate variability mediates the link between rumination and depressive symptoms: A longitudinal study	10.1016/j.ijpsycho.2017.11.002	Ruminative thinking about negative feelings has been prospectively associated with increases in depressive symptoms and heightened risk for new onsets of major depression. One putative pathophysiological mechanism underlying this link might be represented by autonomic nervous system dysfunction. The objective of this longitudinal study was to evaluate the interplay between rumination, autonomic f…
546.	Carney CE, Harris AL, Moss TG, Edinger JD	2010	Distinguishing rumination from worry in clinical insomnia	10.1016/j.brat.2010.03.004	Research has found that repetitive thought processes, such as worry and rumination, play an important role in several disorders; however, these cognitive processes have not yet been examined in insomnia. This study explores rumination and worry in insomnia by examining: 1) whether those high and low on rumination and worry differ on subjective sleep measures, and 2) whether rumination and worry a…
547.	Carney CE, Moss TG, Lachowski AM, Atwood ME	2014	Understanding Mental and Physical Fatigue Complaints in Those With Depression and Insomnia	10.1080/15402002.2013.801345	Fatigue is a concern for both people with insomnia and with depression, yet it remains poorly understood. Participants (N = 62) included those meeting Diagnostic and Statistical Manual of Mental Disorders (4th ed., text revision) criteria for insomnia and major depressive disorder (MDD). Multiple regression examined sleep, mood, activity, and cognitive factors as predictors of mental and physical…
548.	Carney CE, Waters WF	2006	Effects of a structured problem-solving procedure on pre-sleep cognitive arousal in college students with insomnia	10.1207/s15402010bsm0401_2	Pre-sleep cognitive arousal, more specifically worry, is often reported as a distressing symptom that interferes with sleep. Using a controlled group design, a "constructive worry" intervention, similar to Espie and Lindsay's (1987) "worry control" procedure, was tested for its effects on pre-sleep cognitive arousal in an undergraduate population reporting insomnia. After 2 baseline nights, parti…
549.	Caro FA, Martín JJD, Galán IR, Solís DP, Obaya RV, Guerrero SM	2011	Classic and emergent cardiovascular risk factors in schoolchildren in Asturias	10.1016/j.anpedi.2011.01.007	Introduction: Classic cardiovascular risk factors are present in infancy. C-reactive protein, leptin and adiponectin are the most important inflammatory cardiovascular risk markers. Patients and methods: A descriptive, cross-sectional study, including children aged 6-12 years old from two local primary schools in the city of Aviles. Body measurements were made to determine the prevalence of obesi…
550.	Carone N, Lingiardi V, Baiocco R, Barone L	2021	Sensitivity and rough-and-tumble play in gay and heterosexual single-father families through surrogacy: The role of microaggressions and fathers’ rumination	10.1037/men0000267	Gay and heterosexual single fathers through surrogacy may be targets of microaggressions (i.e., subtle and implicit stigma-related stressors), as they present highly contested aspects of family formation: single parenthood, surrogacy conception, and, in the case of gay single fathers, nonheterosexual orientation. However, to date, no research has addressed whether experiences of microaggression i…
551.	Carr AL, Bilenduke E, Adolf E, Kessler ER, Arch JJ, Ranby KW, et al.	2023	A pilot randomized study of a telephone-based cognitive-behavioral stress-management intervention to reduce distress in phase 1 oncology trial caregivers	10.1017/s1478951523000196	OBJECTIVES: Caregivers of adult phase 1 oncology trial patients experience high levels of distress and face barriers to in-person supportive care. The Phase 1 Caregiver LifeLine (P1CaLL) pilot study assessed the feasibility, acceptability, and general impact of an individual telephone-based cognitive behavioral stress-management (CBSM) intervention for caregivers of phase I oncology trial patient…
552.	Carr D, Cornman JC, Freedman VA	2017	Disability and Activity-related Emotion in Later Life: Are Effects Buffered by Intimate Relationship Support and Strain?	10.1177/0022146517713551	We use daily diary data from the Disability and Use of Time supplement to the 2013 Panel Study of Income Dynamics (n = 1,162) to evaluate (1) the extent to which marital/partner support and strain moderate the effects of disability on five activity-related emotions (happiness, calm, sadness, frustration, worry) and overall negative and positive emotion among older married, cohabiting, and dating …
553.	Carr LJ, Dunsiger SI, Lewis B, Ciccolo JT, Hartman S, Bock B, et al.	2013	Randomized controlled trial testing an internet physical activity intervention for sedentary adults	10.1037/a0028962	Objective: Internet-based physical activity (PA) interventions have shown promise, although findings remain equivocal. We used formative research to enhance a previously demonstrated program (Step into Motion) with the goal of developing an Internet program poised for dissemination. Methods: We conducted focus groups to identify Internet features targeted to theoretical constructs (social cogniti…
554.	Carroll CD, Kemp C	2015	Evaluating the inverse reasoning account of object discovery	10.1016/j.cognition.2015.03.003	People routinely make inferences about unobserved objects. A hotel guest with welts on his arms, for example, will often worry about bed bugs. The discovery of unobserved objects almost always involves a backward inference from some observed effects (e.g., welts) to unobserved causes (e.g., bed bugs). The inverse reasoning account, which is typically formalized as Bayesian inference, posits that …
555.	Cartagena MV, Tort-Nasarre G, Romeu-Labayen M, Vidal-Alaball J	2022	The experiences of patients with diabetes and strategies for their management during the first COVID-19 lockdown: a qualitative study	10.1186/s12912-022-00911-4	Background During the pandemic, primary care systems prioritised attention to COVID-19 patients; chronically ill patients, such as people with Type 2 Diabetes were obliged to take more responsibility for their own care. We aimed to analyse the experiences of patients with Type 2 Diabetes Mellitus during the stay-at-home order that was in place during the first wave of the COVID-19 pandemic and id…
556.	Carter JD, Jordan J, McIntosh VV, Frampton CM, Lacey C, Porter RJ, et al.	2022	Long-term efficacy of metacognitive therapy and cognitive behaviour therapy for depression	10.1177/00048674211025686	OBJECTIVE: To examine the two-year outcomes for depression, anxiety, cognitive and global social functioning after cognitive behavioural therapy (CBT) and metacognitive therapy (MCT) for depression. METHOD: Participants were 31 adults with a diagnosis of major depressive disorder in a randomised pilot study comparing MCT and CBT. Therapy modality differences in change in depression and anxiety sy…
557.	Carter L, Davila C	2017	Is it because I’m Black? Microaggressive experiences against Black professionals in sport and exercise psychology	10.1037/pro0000145	Black sport and exercise psychology (SEP) practitioners represent a small but growing percentage of SEP professionals. To date there has been no study that directly asks Black sport and exercise psychology professionals about their professional experiences. To fill this gap in the literature, the researchers explored Black SEP professionals’ racial microaggressive experiences: common and often un…
558.	Caru M, Curnier D	2020	Sex and Gender Considerations After Surviving Acute Lymphoblastic Leukemia: An Exercise Oncology Context	10.1089/jayao.2019.0137	Childhood acute lymphoblastic leukemia (ALL) is the most common pediatric cancer in children worldwide. The distinction between sex (i.e., biological parameters) and gender (i.e., sociocultural and behavior) is not always taken into consideration in an exercise oncology context, despite its importance for the patient's care. A recent study showed that female survivors were more affected than male…
559.	Caselli G, Gemelli A, Querci S, Lugli AM, Canfora F, Annovi C, et al.	2013	The effect of rumination on craving across the continuum of drinking behaviour	10.1016/j.addbeh.2013.08.023	BACKGROUND: Rumination is an abstract, persistent, and repetitive thinking style that can be adopted to control negative affect. Recent studies have suggested the role of rumination as direct or indirect cognitive predictor of craving experience in alcohol-related problems. AIMS: The goal of this study was to explore the effect of rumination induction on craving across the continuum of drinking b…
560.	Casertano M, Dekker M, Valentino V, De Filippis F, Fogliano V, Ercolini D	2024	Gaba-producing lactobacilli boost cognitive reactivity to negative mood without improving cognitive performance: A human Double-Blind Placebo-Controlled Cross-Over study	10.1016/j.bbi.2024.08.029	BACKGROUND: Psychobiotic bacteria are probiotics able to influence stress-related behavior, sleep, and cognitive outcomes. Several in vitro and human studies were performed to assess their physiological potential, to find strains having psychotropic activity in humans, and to elucidate the metabolic pathways involved. In our previous in vitro study, we identified two strains Levilactobacillus bre…
561.	Casey B, Uszynski M, Hayes S, Motl R, Gallagher S, Coote S	2018	Do multiple sclerosis symptoms moderate the relationship between self-efficacy and physical activity in people with multiple sclerosis?	10.1037/rep0000190	Objective: To investigate the bivariate correlations between objective physical activity (PA), self-efficacy, and a range of multiple sclerosis (MS) symptom measures. Also, to determine whether any MS symptom measures moderate the relationship between self-efficacy and PA. Method: Baseline analysis from a randomized control trial exercise plus a behavior change intervention was used. Fifty-nine p…
562.	Casey FA, Stewart M, McCusker CG, Morrison ML, Molloy B, Doherty N, et al.	2010	Examination of the physical and psychosocial determinants of health behaviour in 4-5-year-old children with congenital cardiac disease	10.1017/S1047951110000673	Objectives: To assess the general health and activity levels of 4- and 5-year-old children after intervention for congenital cardiac disease Methods: Health behaviour outcomes were assessed in 91 children who had surgery or catheter intervention for congenital cardiac disease. The children were classified into four groups according to severity The main parameters of classification were the presen…
563.	Cassina FD, D'Orto E, Tasquier G, Fantini P, Levrini O	2023	Enhancing relevance and authenticity in school science: design of two prototypical activities within the FEDORA project	10.3389/feduc.2023.1085526	We live in a historical period that sociologists call the "society of acceleration", where changes, mainly triggered by science and technology, occur over increasingly shorter time intervals. International reports by the OECD, the European Commission, and UNESCO highlight a worrying detachment between scientific education at school and societal issues, in terms of topics and practices. To address…
564.	Castejón E, Fuentes-Verdugo E, Pellón R, Torres C	2023	Physical activity reduces alcohol consumption induced by reward downshift	10.1037/pha0000587	Increased voluntary consumption of alcohol and other anxiolytics has been demonstrated in animals after experiencing frustrative reward devaluation (downshift) or omission. These results have been interpreted in terms of emotional self-medication. In the present study, we analyzed whether voluntary physical activity reduces alcohol intake induced by reward downshift. Sixty-four male Wistar rats w…
565.	Castonguay AL, Wrosch C, Sabiston CM	2017	The roles of negative affect and goal adjustment capacities in breast cancer survivors: Associations with physical activity and diurnal cortisol secretion	10.1037/hea0000477	[Correction Notice: An Erratum for this article was reported in Vol 38(8) of Health Psychology (see record 2019-44318-001). In the article, there was an error in the calculation of the cortisol values. Please see erratum for complete description. The previously reported main effect of negative affect on cortisol was no longer significant (please see corrected Table 2 in the erratum). In addition,…
566.	Castro CM, King AC, Brassington GS	2001	Telephone versus mail interventions for maintenance of physical activity in older adults	10.1037/0278-6133.20.6.438	Although telephones and the mail are often used to promote physical activity, their ability to produce long-term maintenance is unclear. In this study, 140 men and women aged 50–65 years received 1 year of telephone counseling aimed at the adoption of higher (i.e., more vigorous) versus lower intensity (i.e., moderate) exercise. After 1 year, participants were rerandomized to a 2nd year of contac…
567.	Castro CM, Pruitt LA, Buman MP, King AC	2011	Physical activity program delivery by professionals versus volunteers: The TEAM randomized trial	10.1037/a0021980	Objective: Older adults have low rates of physical activity participation, but respond positively to telephone-mediated support programs. Programs are often limited by reliance on professional staff. This study tested telephone-based physical activity advice delivered by professional staff versus trained volunteer peer mentors. Design: A 12-month, randomized, controlled clinical trial was execute…
568.	Catalino LI, Arenander J, Epel E, Puterman E	2017	Trait acceptance predicts fewer daily negative emotions through less stressor-related rumination	10.1037/emo0000279	People who are more accepting of their thoughts and feelings experience fewer negative emotions. Although several studies document the connection between acceptance and negative emotions, little, if any research, sheds light on how being receptive to one’s internal experience results in less negativity in everyday life. In a daily diary study (N = 183), we found that people who were more acceptin…
569.	Catellani A, Ghilardelli F, Trevisi E, Cecchinato A, Bisutti V, Fumagalli F, et al.	2023	Effects of Supplementation of a Mycotoxin Mitigation Feed Additive in Lactating Dairy Cows Fed <i>Fusarium</i> Mycotoxin-Contaminated Diet for an Extended Period	10.3390/toxins15090546	Fusarium mycotoxins are inactivated by rumen flora; however, a certain amount can pass the rumen and reticulum or be converted into biological active metabolites. Limited scientific evidence is available on the impact and mitigation of Fusarium mycotoxins on dairy cows' performance and health, particularly when cows are exposed for an extended period (more than 2 months). The available informatio…
570.	Caulfield MK, Hallion LS	2023	Impaired disengagement from worry: Dissociating the impacts of valence and internally-directed attention	10.1016/j.brat.2022.104242	Worry is a repetitive, negative thought process that is widely experienced as difficult to control. Despite the adverse effects of uncontrollable worry on academic and other role functioning, the mechanisms by which worry becomes uncontrollable remain poorly understood. Previous experimental work has historically emphasized valence (negative versus positive or neutral). However, contemporary cogn…
571.	Caumo W, Alves RL, Vicuña P, Alves C, Ramalho L, Sanches PRS, et al.	2022	Impact of Bifrontal Home-Based Transcranial Direct Current Stimulation in Pain Catastrophizing and Disability due to Pain in Fibromyalgia: A Randomized, Double-Blind Sham-Controlled Study	10.1016/j.jpain.2021.11.002	This randomized, double-blind trial tested the hypothesis that 20 sessions of home-based anodal(a)-transcranial direct current stimulation (tDCS) (2mA for 20 minutes) bifrontal, with anodal on the left dorsolateral prefrontal cortex (l-DLPFC) would be better than sham-(s)-tDCS to reduce scores on Pain Catastrophizing Scale and disability-related to pain assessed by the Profile of Chronic Pain: Sc…
572.	Caveney B, Halterman JS, Fagnano M, Stern J, Frey SM	2022	Caregiver Experiences Managing Persistent Childhood Asthma During the COVID-19 Pandemic	10.1177/00099228211070659	COVID-19 has adversely affected child wellness, but it is unclear whether the pandemic led to changes in home management of chronic diseases like asthma. We surveyed 93 caregivers of children with persistent asthma from 2 ongoing asthma trials to measure changes in home asthma management, stressors, access to health care, and caregivers' worry about COVID-19 affecting their child's health. We con…
573.	Cavill N, Cowburn G, Jago R, Foster C	2022	A qualitative exploration of English black adults' views of strength and balance activities in mid-life	10.1186/s12889-022-14382-4	Background Public health guidelines state that all adults should undertake muscle and bone strengthening and balance training activities at least twice a week to support their physical function and maintain independent health. This is intended to maintain strength in adulthood and offset natural declines in bone density and muscle mass. Most older adults do not meet this guideline with low levels…
574.	Ceclan AA, Nechita DM	2021	The effects of self-compassion components on shame-proneness in individuals with depression: An exploratory study	10.1002/cpp.2560	To date, there is no evidence regarding how self-compassion's components, self-kindness, common humanity and mindfulness could work as distinct interventions. Thus, the main objective of the present study was exploring the effects that the three separate components of self-compassion would have on shame-proneness levels in individuals with clinical depression. All the participants (n = 122) with …
575.	Cederholm M, Sjödén PO, Axelsson O	2001	Psychological distress before and after prenatal invasive karyotyping		BACKGROUND: The aim was to evaluate the psychological and physical impact on women submitting to early amniocentesis or chorionic villus sampling and their preferences concerning fetal invasive procedures in a forthcoming pregnancy. METHOD: Fifty-one women undergoing early amniocentesis or chorionic villus sampling at 10-13 weeks gestation participated. The women completed questionnaires includin…
576.	Cen YS, Su S, Dong Y, Xia LX	2022	Longitudinal effect of self-control on reactive-proactive aggression: Mediating roles of hostile rumination and moral disengagement	10.1002/ab.22046	Self-control is a well-known inhibitor of aggression, but the effect of self-control on different kinds of aggression (such as reactive-proactive aggression) and the underlying mediating mechanisms of these effects are unclear. We developed a mediation model to address these issues. A three-wave study was conducted with a sample of 1203 qualifying Chinese undergraduates to test the model. The res…
577.	Cerin E, Vandelanotte C, Leslie E, Merom D	2008	Recreational facilities and leisure-time physical activity: An analysis of moderators and self-efficacy as a mediator	10.1037/0278-6133.27.2(Suppl.).S126	Objective: To examine socio-demographic and psychosocial moderators, and self-efficacy as a mediator of the cross-sectional relationships between having access to recreational facilities and leisure-time physical activity (LTPA); to investigate the extent to which the environment-LTPA associations could be explained by self-selection to neighborhoods. Design: A two-stage stratified sampling desig…
578.	Cerna C, García FE, Téllez A	2020	Brief mindfulness, mental health, and cognitive processes: A randomized controlled trial	10.1002/pchj.325	The present study evaluated the impact of a brief mindfulness training program on emotional regulation, cognitive rumination, psychological well-being, and depressive symptoms. This is an experimental study, through a randomized controlled trial. A total of 103 people enrolled on a voluntary basis, of whom 51 were randomly selected to participate in the experimental group and 52 in the control gr…
579.	Cernvall M, Carlbring P, Ljungman G, von Essen L	2013	Guided self-help as intervention for traumatic stress in parents of children with cancer: conceptualization, intervention strategies, and a case study	10.1080/07347332.2012.741095	Being a parent of a child diagnosed with cancer poses an enormous stressor. Indeed, several parents have difficulties adjusting to such a situation and react with symptoms of traumatic stress, depression, and reduced quality of life. However, there is little conceptual work on behavioral mechanisms that contribute to suboptimal adaptation in these parents. The authors present a conceptualization …
580.	Cervantes A, Ieee. Exploring the Use of a Test Automation Framework. 2009 IEEE AEROSPACE CONFERENCE, VOLS 1-72009. p. 3900-7.
581.	Chadwick R, McNaughton R, Eldabe S, Baranidharan G, Bell J, Brookes M, et al.	2021	To Trial or Not to Trial Before Spinal Cord Stimulation for Chronic Neuropathic Pain: The Patients' View From the TRIAL-STIM Randomized Controlled Trial	10.1111/ner.13316	Objectives Spinal cord stimulation (SCS) is an established treatment of chronic neuropathic pain. Although a temporary SCS screening trial is widely used to determine suitability for a permanent implant, its evidence base is limited. The recent TRIAL-STIM study (a randomized controlled trial at three centers in the United Kingdom) found no evidence that an SCS screening trial strategy provides su…
582.	Chafin S, Christenfeld N, Gerin W	2008	Improving cardiovascular recovery from stress with brief poststress exercise	10.1037/0278-6133.27.1(Suppl.).S64	Objective: While exercising before a stressor has been shown to limit the magnitude of stress responses, we test the use of exercise as a coping mechanism after the stressor, to limit the duration of the stress response. Design: After doing difficult mental arithmetic with harassment, male and female undergraduates (N = 102) either walked in place or sat still for 3 minutes, then all sat for a re…
583.	Chambless DL, Sultan FE, Stern TE, O'Neill C, Garrison S, Jackson A	1984	Effect of pubococcygeal exercise on coital orgasm in women	10.1037/0022-006X.52.1.114	16 20–41 yr old female volunteers participated in a study comparing the effects of Kegel exercises to an attention placebo and a waiting-list control condition. All Ss had a low (<30%) frequency of coital orgasm but were not severely sexually anxious or low in sexual arousal (as measured by the Sexual Arousability Inventory [SAI]). In addition to the SAI, Ss also completed the Women's Sexuality Q…
584.	Chan DKC, Hardcastle S, Dimmock JA, Lentillon-Kaestner V, Donovan RJ, Burgin M, et al.	2015	Modal salient belief and social cognitive variables of anti-doping behaviors in sport: Examining an extended model of the theory of planned behavior	10.1016/j.psychsport.2014.03.002	Objectives: This study examined the modal salient behavioral, normative, and control beliefs within the theory of planned behavior (TPB) in the context of anti-doping in sport. We tested the efficacy of four hypothesized expectancy-value models as predictors of the directly-measured social-cognitive components of the TPB toward doping avoidance: attitude, subjective norm, perceived behavioral con…
585.	Chang EC, Tsai W, Sanna LJ	2010	Examining the relations between rumination and adjustment: Do ethnic differences exist between Asian and European Americans?	10.1037/a0018821	Past studies have pointed to the dysfunctional nature of rumination in adults. However, past research has not examined ethnic variations. Accordingly, this study examined ethnic differences in rumination in 184 Asian American and 238 European American college students. Consistent with expectations, Asian Americans were found to ruminate more than European Americans. However, rumination was found …
586.	Chang YW, Lin PC, Tsai SM	2024	FACTORS ASSOCIATED WITH RECEIPT OF PRENATAL COVID-19 VACCINATION AMONG PREGNANT WOMEN IN TAIWAN		Pregnant women are at increased risk of severe illness from coronavirus disease 2019 (COVID-19) if infected, prompting the World Health Organization (WHO) to recommend vaccination of pregnant women with a COVID-19 vaccine. In this study, we aimed to identify factors significantly associated with accepting or rejecting prenatal COVID-1 9 vaccination among pregnant women in Taiwan in order to infor…
587.	Chapman GB, Coups EJ	2006	Emotions and preventive health behavior: Worry, regret, and influenza vaccination	10.1037/0278-6133.25.1.82	The role of worry, regret, and perceived risk in preventive health decisions was explored in a longitudinal questionnaire study on influenza vaccination among 428 university employees. The study yielded 3 main findings. First, ratings of anticipated worry and regret were stronger predictors of vaccination than perceived risk and mediated the effect of risk on vaccination. Second, the anticipated …
588.	Chase WG, Graham FK, Graham DT	1968	Components of HR response in anticipation of reaction time and exercise tasks	10.1037/h0021288	2 experiments examined cardiac-rate changes during the 4-sec. foreperiod of a reaction-time task involving either exercise or the traditional button-push response. 3 components of the heart-rate (HR) response were identified: (a) an initial deceleration to the READY signal, (b) an intermediate component which stabilized below prestimulus level in anticipation of a button-push but accelerated in a…
589.	Chau SW, Tse CY, So SH, Chan SS	2019	Attentional Bias Modification Training for Patients with Generalised Anxiety Disorder: a Randomised Controlled Study		BACKGROUND: Hypervigilance to threat is a mechanism contributing to generalised anxiety disorder (GAD). Although attentional bias modification training (ABMT) is designed to reduce attention to threat, its use as a mechanistically focused psychological intervention for GAD has not been examined. We aimed to investigate the effect of a brief ABMT on reducing anxiety, worry, and attentional bias in…
590.	Cheadle JE, Goosby BJ, Jochman JC, Tomaso CC, Yancey CBK, Nelson TD	2020	Race and ethnic variation in college students' allostatic regulation of racism-related stress	10.1073/pnas.1922025117	Racism-related stress is thought to contribute to widespread race/ ethnic health inequities via negative emotion and allostatic stress process up-regulation. Although prior studies document race related stress and health correlations, due to methodological and technical limitations, they have been unable to directly test the stress-reactivity hypothesis in situ. Guided by theories of constructed …
591.	Cheah YK, Kee CC, Lim KK, Cheong YL	2024	Demographic, lifestyle, social, and psychological factors associated with worry-related sleep problems among school-going adolescents in Timor-Leste	10.1111/jcap.12468	ObjectiveAdolescent sleep problems are a worldwide public health issue. The present study examines factors associated with worry-related sleep problems among school-going adolescents. The country of interest is Timor-Leste, a low-income country, where studies pertaining to adolescent sleep problems are lacking.Design and MeasuresData were analysed from the Global School-Based Student Health Surve…
592.	Chen AL	2024	SOVEREIGNS' INTERESTS AND DOUBLE JEOPARDY		In the 2019 case of Gamble v. United States, the Supreme Court upheld the dual sovereignty doctrine, reiterating that the Double Jeopardy Clause only bars successive or concurrent prosecutions by the same sovereign. When, therefore, a criminal defendant has violated the laws of two sovereigns by the same act, regardless of how similar those laws may be, no double jeopardy issue arises where both …
593.	Chen J, Johnstone KM, Kemps E	2022	A randomised controlled trial evaluating two universal prevention programs for children: Building resilience to manage worry	10.1016/j.jad.2021.10.079	BACKGROUND: Childhood anxiety and depression lead to great distress and impairment. Preventing them simultaneously in early life is critically important. We evaluated the long-term efficacy of an emotion regulation-based (ER) and a behavioural activation-based (BA) program. Both aimed to build resilience to prevent worry, a transdiagnostic feature across anxiety and depression. METHODS: Participa…
594.	Chen J, Liu X, Rapee RM, Pillay P	2013	Behavioural activation: a pilot trial of transdiagnostic treatment for excessive worry	10.1016/j.brat.2013.05.010	Transdiagnostic interventions present pragmatic benefits in treatment dissemination and training of mental health professionals when faced with emotional disorders such as anxiety and depression. Excessive worry is a common feature across emotional disorders and represents an ideal candidate target for transdiagnostic intervention. The current pilot trial examined the efficacy of a behavioural ac…
595.	Chen LJ, Wang Q, Xu TC	2023	Working memory function in patients with major depression disorder: A narrative review	10.1002/cpp.2811	Working memory (WM) deficits are recognized as serious cognitive impairment in patients with major depressive disorder (MDD). This review aims to clarify the effects of impaired WM function in patients with MDD and explore non-invasive and effective treatments that can be adopted in clinical practice. This review (1) synthesizes extant literature examining brain function and brain areas in terms …
596.	Chen M, Chen SP, Wu YY, Song D, Xie LJ, Shang Y, et al.	2023	Are men dominant? Evidence of differences between physical activity and quality of life among older adults in China	10.3389/fpubh.2023.1210374	At present, the aging population is one of China's basic national concerns, and physical exercise offers endless potential to cope with it. However, the life expectancy of men in China is generally lower than that of women, and the health status of older men is more worrying. Could it be that differences in physical exercise cause the difference in life expectancy between older men and women? Thi…
597.	Chen PH, Lin MS, Huang TJ, Chen MY	2017	Prevalence of and factors associated with adopting bone health promoting behaviours among people with osteoporosis in Taiwan: a cross-sectional study	10.1136/bmjopen-2017-015980	Objectives To detect osteopenia, osteoporosis, treatments received and bone health promoting behaviours early among postmenopausal women and elderly men, and to explore the associated factors. Design A community-based cross-sectional study. Settings Two rural townships in Yunlin County, Taiwan. Participants A total of 941 adults including 651 postmenopausal women and 290 elderly men aged >65 year…
598.	Chen S-R, Tseng C-L, Kuo S-Y, Chang Y-K	2016	Effects of a physical activity intervention on autonomic and executive functions in obese young adolescents: A randomized controlled trial	10.1037/hea0000390	Objectives: The primary goals of this study were to determine the effects of a physical activity intervention on the set-shifting aspect of executive function and to explore the potential mechanistic role of cardiac autonomic control, as assessed by heart rate variability (HRV), in the relationship between physical activity and executive function in obese young adolescents. Method: Obese young ad…
599.	Chen SH, Huang JL, Yeh KW, Tsai YF	2015	The Stress of Caring for Children With Asthma: A Qualitative Study of Primary Caregivers	10.1097/JNR.0000000000000083	Background: Asthma is one of the most common chronic diseases in children. The unpredictability, frequency, and health risks associated with acute asthma attacks have a profound impact on the daily lives of affected children and their families. Understanding the experiences of primary caregivers may help nurses provide better care to children with asthma. Purpose: This study explores the experien…
600.	Chen SY, Huang TY, Huang YT, Nie CX, Liang JW, Ma H, et al.	2022	A Population-Level Analysis of Changes in Circadian Rhythms and Sleep and Their Association with Negative Emotions during the Outbreak of COVID-19 in China	10.3390/covid2040032	Since 2019, COVID-19 began spreading globally and has significantly affected peoples' daily lifestyles. The public was asked to stay at home for constant quarantine and community containment starting on 23 January 2020. To assess the circadian rhythms and sleep changes and their influential factors during the COVID-19 outbreak, a questionnaire was administered to 451 Chinese participants during 2…
601.	Chen SY, Jordan CH	2020	Incorporating Ethics Into Brief Mindfulness Practice: Effects on Well-Being and Prosocial Behavior	10.1007/s12671-018-0915-2	Mainstream mindfulness programs, as in first-generation mindfulness-based interventions, generally do not incorporate Buddhist ethics, causing some scholars to worry that they may encourage self-indulgence and have limited capacity to promote well-being. We compare the effects of practicing mindfulness with additional ethical instruction (EthicalM) or without such instruction (SecularM) on well-b…
602.	Chen XM, Gao X, Qin JM, Wang CA, Xiao MY, Tian Y, et al.	2021	Resting-state functional network connectivity underlying eating disorder symptoms in healthy young adults	10.1016/j.nicl.2021.102671	Previous neuroimaging research of eating disorders such as anorexia nervosa and bulimia nervosa has mainly focused on clinical patients, indicating the crucial role of intrinsic connectivity networks involved in aberrant behavioral control (i.e., executive control network), reward reactivity (i.e., basal ganglia network), and excessive self-focused and body-focused ruminations (i.e., default mode…
603.	Chen YY, Ju PJ, Xia QR, Cheng P, Gao JL, Zhang LF, et al.	2022	Potential Role of Pain Catastrophic Thinking in Comorbidity Patients of Depression and Chronic Pain	10.3389/fpsyt.2022.839173	BackgroundAlthough comorbidity of major depressive disorder (MDD) and chronic pain (CP) has been well-studied, their association with pain catastrophizing is largely elusive. This study aimed to investigate the potential effects of pain catastrophizing in patients with a comorbidity. MethodsIn total, 140 participants were included in this study and divided into three groups according to the Diagn…
604.	Cheng P, Kalmbach DA, Castelan AC, Murugan N, Drake CL	2020	Depression prevention in digital cognitive behavioral therapy for insomnia: Is rumination a mediator?	10.1016/j.jad.2020.03.184	Background There has been growing support for digital Cognitive Behavioral Therapy (dCBT-I) as a scalable intervention that both reduces insomnia and prevents depression. However, the mechanisms by which dCBT-I reduces and prevents depression is less clear. Methods This was a randomized controlled trial with two parallel arms: dCBT-I (N=358), or online sleep education as the control condition (N=…
605.	Cheng P, Kalmbach DA, Hsieh HF, Castelan AC, Sagong C, Drake CL	2023	Improved resilience following digital cognitive behavioral therapy for insomnia protects against insomnia and depression one year later	10.1017/s0033291722000472	BACKGROUND: While the negative consequences of insomnia are well-documented, a strengths-based understanding of how sleep can increase health promotion is still emerging and much-needed. Correlational evidence has connected sleep and insomnia to resilience; however, this relationship has not yet been experimentally tested. This study examined resilience as a mediator of treatment outcomes in a ra…
606.	Cheng S-T, Chen PP, Chow YF, Law ACB, Lee JSW, Leung EMF, et al.	2022	An exercise cum cognitive-behavioral intervention for older adults with chronic pain: A cluster-randomized controlled trial	10.1037/ccp0000698	Objective: To examine the medium-term effects of a group intervention combining exercise and cognitive-behavioral strategies (EC) on older adults with chronic pain. Method: One hundred and fifty-two Hong Kong Chinese older adults with chronic pain affecting bones, muscles, and joints were randomized by clinic/social center to receive 10 weekly sessions of EC or pain education (control). The prima…
607.	Cheref S, Lane R, Polanco-Roman L, Gadol E, Miranda R	2015	Suicidal ideation among racial/ethnic minorities: Moderating effects of rumination and depressive symptoms	10.1037/a0037139	Among emerging adults and college students, racial and ethnic minorities experience greater risk for suicidal ideation and behavior than their White counterparts. Research has identified numerous cognitive risk factors for suicidal ideation. However, they have not been well studied among racial and ethnic minorities. The present study examined the association between these factors (brooding rumin…
608.	Cherkin DC, Deyo RA, Street JH, Hunt M, Barlow W	1996	Pitfalls of patient education. Limited success of a program for back pain in primary care	10.1097/00007632-199602010-00019	STUDY DESIGN: Low back pain patients seen in primary care were allocated randomly to one of two educational interventions or to usual care. OBJECTIVE: To evaluate educational interventions designed to improve the outcomes of primary care for low back pain. SUMMARY OF BACKGROUND DATA: Patients with back pain are frequently dissatisfied with their medical care and identify lack of information as th…
609.	Chermahini MB, Eadie J, Agarwal A, Stephenson C, Malakouti N, Nikjoo N, et al.	2024	Comparing the Efficacy of Electronically Delivered Cognitive Behavioral Therapy (e-CBT) to Weekly Online Mental Health Check-Ins for Generalized Anxiety Disorder-A Randomized Controlled Trial: Comparaison de l'efficacité de la thérapie cognitivo-comportementale délivrée par voie électronique (e-TCC) aux contrôles hebdomadaires en ligne de santé mentale pour le trouble d'anxiété généralisée - un e…	10.1177/07067437241261933	BACKGROUND: Generalized anxiety disorder (GAD) is a prevalent anxiety disorder characterized by uncontrollable worry, trouble sleeping, muscle tension, and irritability. Cognitive behavioural therapy (CBT) is one of the first-line treatments that has demonstrated high efficacy in reducing symptoms of anxiety. Electronically delivered CBT (e-CBT) has been a promising adaptation of in-person treatm…
Generalized anxiety disorder (GAD) is a prevalent psychiatric condition that leads to symptoms like uncontrollable worry, trouble sleeping, muscle tension, and irritability. Cognitive behavioural therapy (CBT) is a common psychotherapy used for GAD since it has been shown to reduce symptoms. However, traditional CBT that is in person can have barriers such as being inaccessible and costly, and th…
eng
610.	Cheung D, Lieberman L, Lin Y, Callum J	2014	Consent for blood transfusion: do patients understand the risks and benefits?	10.1111/tme.12141	BACKGROUND AND OBJECTIVES: Blood transfusion is a frequent medical intervention in hospitals. The benefits of, risks of and alternatives to blood transfusions are not consistently understood by patients. The objective of this study was to assess gaps in knowledge and comfort with the current process of consenting patients for blood transfusions. A standardised video regarding the risk and benefit…
611.	Cheval B, Cabral DAR, Daou M, Bacelar MFB, Parma JO, Forestier C, et al.	2021	Inhibitory control elicited by physical activity and inactivity stimuli: An electroencephalography study	10.1037/mot0000236	The theory of effort minimization in physical activity argues that individuals have an automatic attraction toward effort minimization. To engage in a physically active behavior, this automatic attraction needs to be overridden by controlled processes. However, direct evidence showing that inhibitory control is required to avoid effort minimization is lacking. Here, we used go/no-go tasks and ele…
612.	Cheval B, Orsholits D, Sieber S, Courvoisier D, Cullati S, Boisgontier MP	2020	Relationship between decline in cognitive resources and physical activity	10.1037/hea0000857	Objective: This study aimed to test whether the level of cognitive resources explains engagement in physical activity across aging and whether the age-related decline of cognitive resources precede the decline in physical activity. Method: Data from 105,206 adults aged 50 to 90 years from the Survey of Health, Ageing, and Retirement in Europe (SHARE) were used in adjusted linear mixed models to e…
613.	Cheval B, Saoudi I, Maltagliati S, Fessler L, Farajzadeh A, Sieber S, et al.	2023	Initial status and change in cognitive function mediate the association between academic education and physical activity in adults over 50 years of age	10.1037/pag0000749	Higher levels of academic education are associated with higher levels of physical activity throughout the lifespan. However, the mechanisms underlying this association are unclear. Cognitive functioning is a potential mediator of this association because higher levels of education are associated with better cognitive function, which is related to greater engagement in physical activity. Here, we …
614.	Cheval B, Sarrazin P, Isoard-Gautheur S, Radel R, Friese M	2015	Reflective and impulsive processes explain (in)effectiveness of messages promoting physical activity: A randomized controlled trial	10.1037/hea0000102	Objective: The present study tested whether taking into account both the reflective and the impulsive processes of physical activity (PA) is helpful in understanding how, and for whom, PA-promoting messages will be (in)effective in changing behavior. Method: Participants (N = 101) were presented with a persuasive message promoting either PA (experimental condition) or healthy eating (control cond…
615.	Chevalier HM, Provost PJ, Karas AZ	2004	Effect of caudal epidural xylazine on intraoperative distress and post-operative pain in Holstein heifers	10.1111/j.1467-2995.2004.00140.x	OBJECTIVE: To compare the effects of caudal epidural xylazine versus saline on tolerance of paravertebral nerve block and flank surgery and on post-operative pain in heifers used for a veterinary student training laboratory. STUDY DESIGN: Randomized controlled prospective study. ANIMALS: Fourteen one-year-old, nongravid, healthy Holstein heifers, weighing 360 +/- 5 kg. METHODS: Xylazine (0.05 mg …
616.	Chevance G, Héraud N, Varray A, Boiché J	2017	Change in explicit and implicit motivation toward physical activity and sedentary behavior in pulmonary rehabilitation and associations with postrehabilitation behaviors	10.1037/rep0000137	Objective: The aim of this study was twofold: (a) to determine whether Theory of Planned Behavior (TPB) variables and implicit attitudes toward physical activity and sedentary behavior would change during a 5-week pulmonary rehabilitation (PR) program, and (b) to investigate the relationships between behavioral intentions, implicit attitudes, physical activity, and sedentary behavior in postrehab…
617.	Chevance G, Stephan Y, Héraud N, Boiché J	2018	Interaction between self-regulation, intentions and implicit attitudes in the prediction of physical activity among persons with obesity	10.1037/hea0000572	Objective: Both explicit and implicit motivational processes predict physical activity (PA); however, their respective contributions may depend on interindividual differences. This study examined the moderating role of trait impulsivity and executive functions in the associations between PA intentions, implicit attitudes toward sedentary behavior, and PA measured with accelerometers in persons wi…
618.	Chim L, Hogan CL, Fung HHH, Tsai JL	2018	Valuing calm enhances enjoyment of calming (vs. exciting) amusement park rides and exercise	10.1037/emo0000348	Do people derive more enjoyment from activities that match how they ideally want to feel (their “ideal affect”)? Affect valuation theory (AVT) predicts that they do; however, no study has directly examined whether this is the case. Therefore, the authors conducted 4 studies that examined whether valuing calm and other low arousal positive states (LAP) increased enjoyment of calming (vs. exciting)…
619.	Chimenti MS, Conigliaro P, Polistena B, Triggianese P, D'Antonio A, Neri B, et al.	2020	Observational study on the evaluation of quality of life in patients affected by enteropathic spondyloarthritis	10.1002/msc.1500	Background: Enteropathic spondyloarthritis (ESpA) and inflammatory bowel diseases (IBD) have high impact on physical and psychological health but health-related quality of life (HRQoL) has never been evaluated in ESpA patients. Purpose: Cross-sectional multidisciplinary study was performed to evaluate HRQoL, state of health, and well-being in IBD and ESpA patients. Methods: Consecutive IBD and ES…
620.	Chimento-Díaz S, Sánchez-García P, Franco-Antonio C, Santano-Mogena E, Cordovilla-Guardia S. Have People Over 64 Used Technological Devices During COVID-19? GERONTECHNOLOGY III, IWOG 20202021. p. 168-76.
621.	Chiu C-Y, Lynch RT, Chan F, Berven NL	2011	The Health Action Process Approach as a motivational model for physical activity self-management for people with multiple sclerosis: A path analysis	10.1037/a0024583	Objective: To evaluate the Health Action Process Approach (HAPA) as a motivational model for physical activity self-management for people with multiple sclerosis (MS). Design: Quantitative descriptive research design using path analysis. Participants: One hundred ninety-five individuals with MS were recruited from the National Multiple Sclerosis Society and a neurology clinic at a university teac…
622.	Chmielewski M, Sala M, Tang R, Baldwin A	2016	Examining the construct validity of affective judgments of physical activity measures	10.1037/pas0000322	Affective judgments of physical activity have emerged as important predictors of physical activity and interventions targeting affective judgments are a promising approach to improving regular physical activity. Currently, measures assessing a variety of potentially distinct constructs are treated as interchangeable assessments of affective judgments of physical activity. Moreover, little is know…
623.	Choi C, Bum CH	2020	Changes in the Type of Sports Activity Due to COVID-19: Hypochondriasis and the Intention of Continuous Participation in Sports	10.3390/ijerph17134871	This study focused on empirically analyzing sport activity participants' perceptions of hypochondriasis caused by fear of infection and changes in continuous participatory behavior patterns. To this end, a comparative analysis was conducted with a focus on the forms of participation and age of sport activity participants. For the final comparative analysis, a 2 x 3 factorial multivariate analysis…
624.	Choi CH, Jo SY, Park HJ, Chang SK, Byeon JS, Myung SJ	2011	A randomized, double-blind, placebo-controlled multicenter trial of saccharomyces boulardii in irritable bowel syndrome: effect on quality of life	10.1097/MCG.0b013e318204593e	BACKGROUND: Probiotics confer health benefits to the host. However, its clinical effect on irritable bowel syndrome (IBS) is controversial. AIMS: This study was aimed to evaluate the effects of Saccharomyces boulardii on quality of life (QOL) and symptoms in patients with diarrhea-predominant IBS or mixed-type IBS. METHODS: Sixty-seven patients with IBS were randomized either to receive S. boular…
625.	Choi JH, Kim ES, Lee YJ, Cho KB, Park KS, Jang BK, et al.	2015	Comparison of quality of life and worry of cancer recurrence between endoscopic and surgical treatment for early gastric cancer	10.1016/j.gie.2015.01.019	BACKGROUND: The quality of life (QOL) of patients who survive early gastric cancer (EGC) is an area of increasing interest. OBJECTIVE: To compare the QOL and degree of worry of cancer recurrence in EGC patients who underwent endoscopic submucosal dissection (ESD) or surgery. DESIGN: Cross-sectional study. SETTINGS: A tertiary referral center. PATIENTS: A total of 565 patients with EGC who receive…
626.	Choi NG, Stanmore E, Caamano J, Vences K, Gell NM	2021	A Feasibility Study of Multi-Component Fall Prevention for Homebound Older Adults Facilitated by Lay Coaches and Using a Tablet-Based, Gamified Exercise Application	10.1177/0733464821991024	Although homebound older adults face high risk for falls, they are unable to utilize community-based fall prevention programs due to their mobility limitations. In this article, we report a feasibility study of a four-session, multicomponent fall prevention program for low-income homebound older adults using pre, post, mixed-method design. The manualized program was delivered by lay coaches who w…
627.	Choi S	2018	Midlife adults with functional limitations: Comparison of adults with early- and late-onset arthritis-related disability	10.1016/j.dhjo.2017.12.006	Background: Arthritis is the most common cause of disability among U.S. adults. Objective: This study examined how the onset of arthritis-attributable disability affects midlife individuals. Methods: Using the 2014-2015 National Health Interview Survey, this study compared three groups of midlife adults (ages 50-64): individuals without any physical limitations (n = 13,779); individuals with earl…
628.	Chong TWH, Curran E, Southam J, Bryant C, Cox KL, Ellis KA, et al.	2023	The potential of physical activity and technology interventions to reduce anxiety in older adults	10.1016/j.jadr.2023.100633	Background: Older adults have low levels of mental health literacy relating to anxiety, which may explain why they delay or do not seek help. Emerging evidence supports effectiveness of lifestyle interventions, including physical activity (PA), in reducing anxiety. The COVID‐19 pandemic has highlighted technology's potential to facilitate healthcare provision. We explored older adults’ understand…
629.	Chong TWH, Curran E, Southam J, Bryant C, Cox KL, Ellisa KA, et al.	2023	Exercising your worries away - what do older adults think about physical activity and technology interventions to reduce anxiety	10.1017/S1041610223002430	Objective: Older adults have low levels of mental health literacy relating to anxiety which may contribute to delaying or not seeking help. Lifestyle interventions, including physical activity (PA), have increasing evidence supporting their effectiveness in reducing anxiety. The COVID‐19 pandemic also highlighted the potential for technology to facilitate healthcare provision. This study aimed to…
630.	Choy SY, Prasad KMN, Wu TY, Ramanan RN	2015	A review on common vegetables and legumes as promising plant-based natural coagulants in water clarification	10.1007/s13762-013-0446-2	Coagulation and flocculation provide a rather straightforward method towards water clarification. However, ongoing debates over worrying health issues linked to chemical coagulants have paved the way to develop plant-based natural coagulants. Natural coagulants are not only water clarifying agents, but they also have antimicrobial and heavy metal removal properties in some instances. These are hi…
631.	Christ NM, Contractor AA, Wang X, Elhai JD	2020	The mediating effect of rumination between posttraumatic stress disorder symptoms and anger reactions	10.1037/tra0000579	Objective: The relationship between posttraumatic stress disorder (PTSD) and anger is well established. However, further investigation into the underlying mechanisms of this PTSD–anger relationship is needed. Rumination, a construct with a known association to PTSD symptoms, theoretically may mediate this PTSD–anger relationship. Design: We conducted a mediational model using self-report measures…
632.	Christenfeld N, Gerin W	2000	Social support and cardiovascular reactivity	10.1016/S0753-3322(00)80067-0	Recent experimental work on the benefits of social support in buffering cardiovascular stress responses builds on prior epidemiological, psychological, and physiological work. Epidemiological data show that social integration is associated with better health, but cannot unambiguously establish causality tit could be that healthy people attract more friends), nor that the mechanism is psychologica…
633.	Christensen H, Batterham P, Mackinnon A, Griffiths KM, Hehir KK, Kenardy J, et al.	2014	Prevention of Generalized Anxiety Disorder Using a Web Intervention, iChill: Randomized Controlled Trial	10.2196/jmir.3507	Background: Generalized Anxiety Disorder (GAD) is a high prevalence, chronic disorder. Web-based interventions are acceptable, engaging, and can be delivered at scale. Few randomized controlled trials evaluate the effectiveness of prevention programs for anxiety, or the factors that improve effectiveness and engagement. Objective: The intent of the study was to evaluate the effectiveness of a Web…
634.	Christensen H, Batterham P, Mackinnon A, Griffiths KM, Kalia Hehir K, Kenardy J, et al.	2014	Prevention of generalized anxiety disorder using a web intervention, iChill: randomized controlled trial	10.2196/jmir.3507	BACKGROUND: Generalized Anxiety Disorder (GAD) is a high prevalence, chronic disorder. Web‐based interventions are acceptable, engaging, and can be delivered at scale. Few randomized controlled trials evaluate the effectiveness of prevention programs for anxiety, or the factors that improve effectiveness and engagement. OBJECTIVE: The intent of the study was to evaluate the effectiveness of a Web…
635.	Christensen JF, Rödiger C, Claydon L, Haggard P	2024	Volition and control in law and in brain science: neurolegal translation of a foundational concept	10.3389/fnhum.2024.1401895	The law assumes that healthy adults are generally responsible for their actions and have the ability to control their behavior based on rational and moral principles. This contrasts with some recent neuroscientific accounts of action control. Nevertheless, both law and neuroscience acknowledge that strong emotions including fear and anger may "trigger" loss of normal voluntary control over action…
636.	Christian C, Brosof LC, Vanzhula IA, Williams BM, Ram SS, Levinson CA	2019	Implementation of a dissonance-based, eating disorder prevention program in Southern, all-female high schools	10.1016/j.bodyim.2019.05.003	Adolescence represents a high-risk period for eating disorder development, and there is great need for effective prevention programs targeted at this population. The Body Project, a dissonance-based eating disorder prevention program, has robust literature showing reductions in body dissatisfaction and eating disorder symptoms. However, many additional factors (i.e., comorbid symptoms, transdiagn…
637.	Christiansen C, Moore C, Schenkman M, Kluger B, Kohrt W, Delitto A, et al.	2017	Factors Associated With Ambulatory Activity in De Novo Parkinson Disease	10.1097/NPT.0000000000000169	available for more insights from the authors (see Video, Supplemental Digital Content 1, http://links.lww.com/JNPT/A170).
638.	Christiansen C, Moore C, Schenkman M, Kluger B, Kohrt W, Delitto A, et al.	2017	Factors Associated With Ambulatory Activity in De Novo Parkinson Disease	10.1097/NPT.0000000000000169	available for more insights from the authors (see Video, Supplemental Digital Content 1, http://links.lww.com/JNPT/A170).
639.	Christy SM, Cousin LA, Sutton SK, Chavarria EA, Abdulla R, Gutierrez L, et al.	2021	Characterizing Health Literacy Among Spanish Language-Preferring Latinos Ages 50-75	10.1097/nnr.0000000000000519	BACKGROUND: Cultural background, language, and literacy are factors that may affect access, healthcare utilization, and cancer screening behaviors. OBJECTIVE: This study aimed to characterize health literacy among Spanish-preferring Hispanic/Latino individuals ages 50-75 and examine associations between sociodemographic characteristics, health beliefs, and health literacy. METHODS: Participants s…
640.	Chu C-H, Chen A-G, Hung T-M, Wang C-C, Chang Y-K	2015	Exercise and fitness modulate cognitive function in older adults	10.1037/pag0000047	This study investigated the effects of acute exercise on cognitive function and the modulatory role of fitness in the relationship between exercise and cognition. Forty-six healthy older adults, categorized into higher or lower fitness groups, completed the Stroop test after both 30 min of aerobic exercise and a reading control with a counterbalanced order. Our findings demonstrated that acute ex…
641.	Chuang TY, Chen NS, Chen MP, Shen CY, Tsai CM. Digital Game Literacy: The Difference Between Parents and Their Children. PROCEEDINGS OF THE 5TH EUROPEAN CONFERENCE ON GAMES BASED LEARNING2011. p. 106-13.
642.	Chumbler NR, Mkanta WN, Richardson LC, Harris L, Darkins A, Kobb R, et al.	2007	Remote patient-provider communication and quality of life: empirical test of a dialogic model of cancer care	10.1258/135763307779701112	We examined the feasibility of a Cancer Care Dialogues Model, with daily telehealth interactions between patients at home and their care coordinator, who acted as an adjunct to the oncologist. The patient and the care coordinator used a home messaging device, connected via the ordinary telephone network. Thirty-four patients with a new diagnosis of cancer and whose treatment plan included chemoth…
643.	Chung KL, Tay CE, Gan AZQ, Tan CSN	2022	Attitudes toward corporal punishment of children: The role of past experience, Dark Tetrad traits, and anger rumination	10.1027/1614-0001/a000364	Despite corporal punishment being associated with negative developmental outcomes for children, it is commonly practiced in Malaysian courts, schools, and homes. This study examined the relationships among the Dark Tetrad personality traits (Machiavellianism, narcissism, psychopathy, sadism), anger rumination, and attitudes toward corporal punishment of children. Two hundred sixty-three participa…
644.	Chung RYN, Chung GKK, Marmot M, Allen J, Chan D, Goldblatt P, et al.	2021	COVID-19 related health inequality exists even in a city where disease incidence is relatively low: a telephone survey in Hong Kong	10.1136/jech-2020-215392	Background We examined whether COVID-19 could exert inequalities in socioeconomic conditions and health in Hong Kong, where there has been a relatively low COVID-19 incidence. Methods 752 adult respondents from a previous random sample participated in a telephone survey from 20 April to 11 May 2020. We examined demographic and socioeconomic factors, worry of COVID-19, general health, economic act…
645.	Chung YC, Yun JY, Nguyen TB, Rami FZ, Piao YH, Li L, et al.	2021	Network analysis of trauma in patients with early-stage psychosis	10.1038/s41598-021-01574-y	Childhood trauma (ChT) is a risk factor for psychosis. Negative lifestyle factors such as rumination, negative schemas, and poor diet and exercise are common in psychosis. The present study aimed to perform a network analysis of interactions between ChT and negative lifestyle in patients and controls. We used data of patients with early-stage psychosis (n = 500) and healthy controls (n = 202). Ne…
646.	Cian C, Koulmann N, Barraud PA, Raphel C, Jimenez C, Melin B	2000	Influences of variations in body hydration on cognitive function: Effect of hyperhydration, heat stress, and exercise-induced dehydration	10.1027/0269-8803.14.1.29	Submitted 8 healthy, endurance trained men (mean age 27.4 yrs), unacclimated to heat, to variations in body hydration. The Ss were kept euhydrated, dehydrated by controlled passive hyperthermia or exercise on a treadmill up to a weight loss of 2.8%, or hyperhydrated using a solution containing glycerol, with a total ingested volume equal to 21.4 ml/kg of body weight. On completion of a 90-min rec…
647.	Ciesla JA, Roberts JE	2007	Rumination, negative cognition, and their interactive effects on depressed mood	10.1037/1528-3542.7.3.555	Response styles theory posits that rumination represents a trait vulnerability to depression. Recent evidence has suggested that rumination predicts changes in depression more strongly among individuals with high levels of negative cognition. Three studies evaluated this model of interactive vulnerabilities. Study 1 provided empirical support for the distinction between rumination and negative co…
648.	Cillessen L, Schellekens MPJ, Van de Ven MOM, Donders ART, Compen FR, Bisseling EM, et al.	2018	Consolidation and prediction of long-term treatment effect of group and online mindfulness-based cognitive therapy for distressed cancer patients	10.1080/0284186x.2018.1479071	BACKGROUND: Group face-to-face and individual internet-based mindfulness-based cognitive therapy (MBCT and eMBCT) have been demonstrated to reduce psychological distress for distressed cancer patients in a randomized controlled trial (RCT). This study focused on the long-term effects of this RCT during the nine-month follow-up period, and on possible predictors, moderators and working mechanisms.…
649.	Ciobotaru D, Jefferies R, Lispi L, Derakshan N	2021	Rethinking cognitive training: The moderating roles of emotional vulnerability and perceived cognitive impact of training in high worriers	10.1016/j.brat.2021.103926	Trait worry is a hallmark feature of anxiety and depression, interfering with attentional control and impairing cognitive performance. Previous research has shown the adaptive dual n-back training is effective in improving attentional control and reducing emotional vulnerability, but not for everyone. The current randomised controlled trial explored the role of baseline emotional vulnerability an…
650.	Ciobotaru D, Jones CJ, Cohen Kadosh R, Violante IR, Cropley M	2024	“Too much of a burden”: Lived experiences of depressive rumination in early adulthood	10.1037/cou0000740	Rumination is an established transdiagnostic factor in mental illness, but there remains a significant gap in understanding the subjective experiences of those affected by it. This study explored the lived experiences of depressive rumination in early adulthood, a population notably susceptible to its effects. We interviewed 20 participants aged between 18 and 35 years using a semistructured appr…
651.	Cladder-Micus MB, Speckens AEM, Vrijsen JN, AR TD, Becker ES, Spijker J	2018	Mindfulness-based cognitive therapy for patients with chronic, treatment-resistant depression: A pragmatic randomized controlled trial	10.1002/da.22788	BACKGROUND: Chronic and treatment-resistant depressions pose serious problems in mental health care. Mindfulness-based cognitive therapy (MBCT) is an effective treatment for remitted and currently depressed patients. It is, however, unknown whether MBCT is effective for chronic, treatment-resistant depressed patients. METHOD: A pragmatic, multicenter, randomized-controlled trial was conducted com…
652.	Cladder-Micus MB, Vrijsen JN, Becker ES, Donders R, Spijker J, Speckens AE	2015	A randomized controlled trial of Mindfulness-Based Cognitive Therapy (MBCT) versus treatment-as-usual (TAU) for chronic, treatment-resistant depression: study protocol	10.1186/s12888-015-0647-y	BACKGROUND: Major depression is a common psychiatric disorder, frequently taking a chronic course. Despite provision of evidence-based treatments, including antidepressant medication and psychological treatments like cognitive behavioral therapy or interpersonal therapy, a substantial amount of patients do not recover. Mindfulness-Based Cognitive Therapy (MBCT) has been found to be effective in r…
653.	Clancy F, O'Connor DB, Prestwich A	2020	Do Worry and Brooding Predict Health Behaviors? A Daily Diary Investigation	10.1007/s12529-020-09898-1	Background Meta-analyses have reported associations between perseverative cognition (both worry and brooding) and increased engagement in health-risk behaviors, poorer sleep, and poorer physiological health outcomes. Method Using a daily diary design, this study investigated the within- and between-person relationships between state and trait perseverative cognition and health behaviors (eating b…
654.	Clancy F, Prestwich A, Caperon L, O'Connor DB	2016	Perseverative Cognition and Health Behaviors: A Systematic Review and Meta-Analysis	10.3389/fnhurn.2016.00534	Recent developments in stress theory have emphasized the significance of perseverative cognition (worry and rumination) in furthering our understanding of stress-disease relationships. Substantial evidence has shown that perseverative cognition (PC) is associated with somatic outcomes and numerous physiological concomitants have been identified (i.e., cardiovascular, autonomic, and endocrine nerv…
655.	Clancy F, Prestwich A, Ferguson E, O'Connor DB	2022	Cross-sectional and prospective associations between stress, perseverative cognition and health behaviours	10.1080/08870446.2020.1867727	Objectives The Perseverative Cognition Hypothesis (proposing negative repetitive thinking has detrimental effects on physical health), has been extended to include health behaviours. This study aimed to examine relationships between perseverative cognition, stress and health behaviours. Design Participants (n = 336) completed online surveys twice, 3 months apart. Main outcome measures Cross-secti…
656.	Clark ME, Bedford LE, Young B, Robertson JFR, das Nair R, Vedhara K, et al.	2018	Lung cancer CT screening: Psychological responses in the presence and absence of pulmonary nodules	10.1016/j.lungcan.2018.08.001	OBJECTIVES: To determine the psychological response (thoughts, perceptions and affect) to a diagnosis of pulmonary nodules following a novel antibody blood test and computed tomography (CT) scans within a UK population. MATERIALS AND METHODS: This study was nested within a randomised controlled trial of a blood test (Early CDT®-Lung test), followed by a chest x-ray and serial CT-scanning of those…
657.	Clark NM, Feldman CH, Evans D, Duzey O, Levison MJ, Wasilewski Y, et al.	1986	Managing better: children, parents, and asthma	10.1016/0738-3991(86)90024-8	To evaluate a health education program to improve family management of asthma, 310 children with asthma and their 290 parents were randomly assigned to a program or control group. Program families participated in health education designed to resolve specific management problems and build self‐confidence in the ability to manage asthma. Following education, program parents scored better on an asth…
658.	Clarkson-Smith L, Hartley AA	1989	Relationships between physical exercise and cognitive abilities in older adults	10.1037/0882-7974.4.2.183	We investigated relationship between physical exercise and the cognitive abilities of older adults. We hypothesized that the performance of vigorous exercisers would be superior to that of sedentary individuals on measures of reasoning, working memory, and reaction time (RT). We gave a series of cognitive tasks to 62 older men and women who exercised vigorously and 62 sedentary men and women. Mul…
659.	Clarkson-Smith L, Hartley AA	1990	Structural equation models of relationships between exercise and cognitive abilities	10.1037/0882-7974.5.3.437	Data were obtained from 300 men and women aged 55 to 91. Separate structural equation models of relationships between physical exercise and 3 cognitive performance variables—reaction time (RT), working memory, and reasoning—fit the data well. Other variables in the models were age, health, education, and morale. Age and exercise affected each performance variable directly; education had a direct …
660.	Clayton JA, Eydelman M, Vitale S, Manukyan Z, Kramm R, Datiles M, 3rd, et al.	2013	Web-based versus paper administration of common ophthalmic questionnaires: comparison of subscale scores	10.1016/j.ophtha.2013.03.019	OBJECTIVE: To compare participants' responses to Web-based and paper-and-pencil versions of an ophthalmic, patient-reported outcome (PRO) questionnaire. DESIGN: Questionnaire development. PARTICIPANTS: Matched subjects with ocular surface disease (OSD) (n = 68) and without OSD (controls, n = 50). METHODS: Subjects completed a standard, paper-and-pencil and a Web-based version of the same question…
661.	Clemow LP, Pickering TG, Davidson KW, Schwartz JE, Williams VP, Shaffer JA, et al.	2018	Stress management in the workplace for employees with hypertension: a randomized controlled trial	10.1093/tbm/iby018	While behavioral interventions can improve blood pressure (BP) in individuals with hypertension, getting such services to people who could benefit remains difficult. Workplace programs have potential as dissemination vehicles. The objective is to evaluate the effectiveness of a standardized stress management program delivered in groups at the workplace for reducing BP compared with enhanced usual…
662.	Clifford P, Gevers C, Jonkman KM, Boer F, Begeer S	2022	The effectiveness of an attention-based intervention for school-aged autistic children with anger regulating problems: A randomized controlled trial	10.1002/aur.2800	Anger regulation is a challenge for children with autism spectrum disorders (ASD). We investigated if attention-based cognitive behavioral treatment, based on mindfulness cognitive therapy (MBCT) and dialectical behavior therapy (DBT), reduces aggressive behavior and improves anger coping in school-aged autistic children (n = 51). Children were randomized to an active-control or a treatment condi…
663.	Clinton V, Meester S	2019	A Comparison of Two In-Class Anxiety Reduction Exercises Before a Final Exam	10.1177/0098628318816182	The purpose of this quasi-experiment is to test two different methods for helping students reduce anxiety before an exam. Students in two introductory psychology courses (N = 111) engaged in either a focused breathing exercise or an expressive writing exercise before their final exam. Results indicated that, compared with previous exam performance, both focused breathing and expressive writing im…
664.	Coats AJS, Shewan LG	2017	A comparison of research into cachexia, wasting and related skeletal muscle syndromes in three chronic disease areas	10.1016/j.ijcard.2017.02.136	Introduction: We compared the frequency of cancer, heart and lung related cachexia and cachexia-related research articles in the specialist journal, Journal of Cachexia, Sarcopenia and Muscle (JCSM) to those seen in a leading European journal in each specialist area during 2015 and 2016 to assess whether work on cachexia and related fields is relatively over or under represented in each specialis…
665.	Coelho J, Roefs A, Havermans R, Salvy S-J, Jansen A	2011	Effects of exercising before versus after eating on dieting and exercise evaluations: A preliminary investigation	10.1037/a0021736	Psychological processes may play a role in the evaluation of the effectiveness of exercise and subsequent food intake. In order to further investigate this phenomenon, the effects of the timing of exercise relative to an eating opportunity were evaluated. Female undergraduate participants who were of average weight and did not exercise regularly were randomly assigned to one of three conditions (…
666.	Cogburn J	2021	BE(ING) HERE NOW NOTES TOWARDS AN INDEXICALIST EPISTEMOLOGY		I model the version of Wilfrid Sellars' Myth of the Given argument that John McDowell presents in Mind and World along the lines of one of Graham Priest's inclosure paradoxes, with McDowell's "spinning of the wheels" worry being a worry about denial of Transcendence and his "exculpation not justification" worry being a worry about denial of Closure. This exercise reveals much, importantly: (1) Mc…
667.	Cohen M, Khalaila R	2014	Saliva pH as a biomarker of exam stress and a predictor of exam performance	10.1016/j.jpsychores.2014.07.003	Background: Salivaly pH is regulated by the sympathetic and parasympathetic nervous system; therefore, it may serve as a biomarker of stress. Aims: To assess the associations between the cognitive and emotional dimensions of exam stress and pH levels, and the predictability of salivary pH in relation to test performance. Methods: A prospective study. Eighty-three nursing students answered a quest…
668.	Cole EL, Grillo AR, Vrshek-Schallhorn S	2024	Habitual Caffeine Use Is Associated With Heightened Cortisol Reactivity to Lab-Based Stress in Two Samples	10.1097/PSY.0000000000001334	Objective: Habitual caffeine consumption protects against depression but through unclear mechanisms. Although habitual caffeine use predicts cortisol release in response to other acute stressors (e.g., exercise), this is less examined with lab-based psychosocial stress in healthy adults. Furthermore, caffeine-induced cortisol increases may mask theory-predicted cortisol blunting to robust stress …
669.	Coleman EA, Tulman L, Samarel N, Wilmoth MC, Rickel L, Rickel M, et al.	2005	The effect of telephone social support and education on adaptation to breast cancer during the year following diagnosis	10.1188/05.onf.822-829	PURPOSE/OBJECTIVES: To find the most effective methods of providing social support for women diagnosed with breast cancer by testing the effectiveness of a telephone social support and education intervention to promote emotional and interpersonal adaptation to breast cancer. DESIGN: Multisite, two-group experimental study with repeated measures. SETTING: Arkansas and New Jersey. SAMPLE: The Arkan…
670.	Collard SS, Ellis-Hill C	2017	How do you exercise with epilepsy? Insights into the barriers and adaptations to successfully exercise with epilepsy	10.1016/j.yebeh.2017.03.004	Exercise has been shown to be a physiological and psychological benefit for people with epilepsy (PWE). However, barriers prevent many PWE from exercising safely and confidently. This research explored current perceived barriers to exercise and adaptation techniques used by PWE in order to maintain physical activity levels. Three focus groups (2-3 participants per group) and three semi-structured…
671.	Collard SS, Regmi PR, Hood KK, Laffel L, Weissberg-Benchell J, Naranjo D, et al.	2020	Exercising with an automated insulin delivery system: qualitative insight into the hopes and expectations of people with type 1 diabetes	10.1002/pdi.2255	For people with type 1 diabetes (T1DM), regular exercise can be highly beneficial. Although exercise has been shown to improve quality of life and health for people living with T1DM, there are common barriers. To examine such issues, we explored the perceived impact that automated insulin delivery systems could have on people with T1DM and their families. One common theme found was hopes, expecta…
672.	Collier AF, Wayment HA	2018	Psychological Benefits of the "Maker" or Do-It-Yourself Movement in Young Adults: A Pathway Towards Subjective Well-Being	10.1007/s10902-017-9866-x	Over the past several decades, increasing numbers of people have become involved in the do-it-yourself (DIY) or "Maker" movement, i.e., creating a wide range of products from home improvement to self-service to crafts. Little is known about the psychological benefits of these actions; there is an assumption that involvement ultimately increases quality of life. We surveyed 465 college students to…
673.	Collinge W, Kahn J, Soltysik R	2012	Promoting Reintegration of National Guard Veterans and Their Partners Using a Self-Directed Program of Integrative Therapies: A Pilot Study	10.7205/MILMED-D-12-00121	This article reports pilot data from phase I of a project to develop and evaluate a self-directed program of integrative therapies for National Guard personnel and significant relationship partners to support reintegration and resilience after return from Iraq or Afghanistan. Data are reported on 43 dyads. Intervention was an integrated multimedia package of guided meditative, contemplative, and …
674.	Commissariat PV, DiMeglio LA, Kanapka LG, Laffel LM, Miller KM, Anderson BJ, et al.	2023	Twelve-month psychosocial outcomes of continuous glucose monitoring with behavioural support in parents of young children with type 1 diabetes	10.1111/dme.15120	AIM: Managing type 1 diabetes in young children can cause significant stress for parents. Continuous glucose monitoring (CGM) may reduce parental burden. The Strategies to Enhance CGM Use in Early Childhood (SENCE) trial randomized parents of children (ages 2 to <8 years) with type 1 diabetes to CGM with family behavioural intervention (CGM + FBI), CGM alone (Standard-CGM) or blood glucose monito…
675.	Compen F, Bisseling E, Schellekens M, Donders R, Carlson L, van der Lee M, et al.	2018	Face-to-Face and Internet-Based Mindfulness-Based Cognitive Therapy Compared With Treatment as Usual in Reducing Psychological Distress in Patients With Cancer: A Multicenter Randomized Controlled Trial	10.1200/jco.2017.76.5669	Purpose Mindfulness-based cognitive therapy (MBCT) has been shown to alleviate psychological distress in patients with cancer. However, patients experience barriers to participating in face-to-face MBCT. Individual Internet-based MBCT (eMBCT) could be an alternative. The study aim was to compare MBCT and eMBCT with treatment as usual (TAU) for psychological distress in patients with cancer. Patie…
[truncated: 3,342 more rows]
